# Supplementary material for: YTHDC1 m6A-dependent and m6A-independent functions converge to preserve the DNA damage response
Source: EMBO J. 2024 Jul 1;43(16):10. doi: 10.1038/s44318-024-00153-x (PMC11329685; doi:10.1038/s44318-024-00153-x)
Supplement: Supplementary file 2 — Data Set EV1 [file 44318_2024_153_MOESM2_ESM.xlsx]

## Sheet: Summary
Sheet	Description
1	CRISPR Screening targets
2	CRISPR sgRNA sequences
3	CRISPR sgRNAs p53-enhanced-response population enrichment
4	CRISPR sgRNAs p53-attenuated-response population enrichment
5	CRISPR genes p53-enhanced-response population enrichment
6	CRISPR genes p53-attenuated-response population enrichment
7	Top 50 p53-enriched-response population
8	Top 50 p53-attenuated-response population

## Sheet: Sheet1
CRISPR_Screening_targets
A1CF
AARS
ADAR
ADARB1
ADAT2
ADI1
ADO
AHCY
AHCYL1
AHCYL2
ALG9
ALKBH1
ALKBH2
ALKBH3
ALKBH4
ALKBH5
ALKBH6
ALKBH7
ALKBH8
AMD1
AMT
APOBEC1
APOBEC2
AQR
AS3MT
ASH1L
ASH2L
ASMT
ASPH
ASPHD1
ASPHD2
ASXL1
BBOX1
BCDIN3D
BCO2
BHMT
BMS1
C16orf13
C7orf60
C9orf114
C9orf41
CARM1
CDK5RAP1
CDKAL1
CDO1
CIAPIN1
CMSS1
CMTR1
CMTR2
CNBP
COLGALT1
COMT
COMTD1
COQ3
COQ5
CPSF6
CTU1
CTU2
DAP3
DDX1
DDX10
DDX17
DDX18
DDX21
DDX23
DDX24
DDX27
DDX28
DDX31
DDX39A
DDX3X
DDX41
DDX42
DDX46
DDX47
DDX49
DDX50
DDX51
DDX54
DDX56
DDX6
DHX15
DHX29
DHX30
DHX33
DHX34
DHX36
DHX57
DHX8
DHX9
DIMT1
DKC1
DMAP1
DNAJB11
DNMT1
DNMT3A
DNMT3B
DNMT3L
DOT1L
DPH5
DUS1L
DUS2
DUS3L
DUS4L
DYNC1H1
ECE2
EEF1A1
EEF2
EFTUD2
EGLN1
EGLN2
EGLN3
EHMT1
EHMT2
EIF4A1
EIF4A2
EIF4A3
EIF5B
ELP3
EMG1
ERAL1
ETHE1
EZH1
EZH2
FAM173A
FAM173B
FAM86B1
FASN
FBL
FBXL19
FDXACB1
FMR1
FTO
FTSJ1
FTSJ2
FTSJ3
FUBP3
FXR1
FXR2
GAMT
GAR1
GLO1
GLOD4
GLOD5
GNL2
GNL3
GNL3L
GNMT
GSPT1
GSTCD
GTPBP3
GTPBP4
HAAO
HELZ
HELZ2
HEMK1
HENMT1
HGD
HIF1AN
HNMT
HNRNPF
HNRNPH1
HNRNPH2
HNRNPU
HNRNPUL1
HNRNPUL2
HPD
HPDL
HR
HSPBAP1
ICMT
IDO1
IDO2
IGF2BP3
INMT
JARID2
JMJD1C
JMJD4
JMJD6
JMJD7
JMJD8
KDM1A
KDM1B
KDM2A
KDM2B
KDM3A
KDM3B
KDM4A
KHSRP
KIAA1456
LCMT1
LCMT2
LRTOMT
MAATS1
MCEE
MDFIC
MEMO1
MEPCE
METTL1
METTL10
METTL11B
METTL12
METTL13
METTL14
METTL15
METTL16
METTL17
METTL18
METTL20
METTL21A
METTL21B
METTL21C
METTL22
METTL23
METTL24
METTL25
METTL2A
METTL2B
METTL3
METTL4
METTL5
METTL6
METTL7A
METTL7B
METTL8
METTL9
MGMT
MINA
MOCS3
MOV10
MTFMT
MTO1
MTR
MTRR
N6AMT1
N6AMT2
NAF1
NAT10
NDUFAF5
NDUFAF7
NHP2
NNMT
NOA1
NOP2
NOP56
NOP58
NSD1
NSUN2
NSUN3
NSUN4
NSUN5
NSUN6
NSUN7
NTMT1
NUDT16
NUDT16L1
NUDT21
OSGEP
OSGEPL1
P4HA2
P4HA3
P4HB
P4HTM
PADI1
PADI2
PADI3
PADI4
PARN
PCMT1
PCMTD1
PCMTD2
PEMT
PHF1
PHF2
PHF8
PHYH
PHYHD1
PLA2G4B
PLOD1
PLOD2
PLOD3
PNMT
PRDM1
PRDM11
PRDM12
PRDM13
PRDM14
PRDM15
PRDM2
PRDM4
PRDM5
PRDM6
PRDM9
PRMT1
PRMT2
PRMT3
PRMT5
PRMT6
PRMT7
PRMT8
PRMT9
PTGS1
PTGS2
PUS1
PUS10
PUS3
PUS7L
PUSL1
QTRT1
QTRTD1
RAN
RBBP6
RNMT
RNMTL1
RPE65
RPUSD1
RPUSD2
RPUSD3
RPUSD4
RRNAD1
RRP8
RSAD1
RSAD2
SETD1A
SETD1B
SETD2
SETD3
SETD4
SETD5
SETD6
SETD7
SETD8
SETDB1
SETDB2
SF3B4
SHMT1
SHMT2
SKIV2L2
SLC15A2
SLC4A2
SLC6A11
SMS
SMYD1
SMYD2
SMYD3
SMYD4
SMYD5
SRM
SUPV3L1
SUV39H1
SUV39H2
SUV420H1
SUV420H2
TANC1
TANC2
TARBP1
TARDBP
TDO2
TET1
TET2
TET3
TFB1M
TFB2M
TGS1
THG1L
THOC1
THUMPD2
THUMPD3
TMLHE
TPMT
TRDMT1
TRMT1
TRMT10A
TRMT10B
TRMT10C
TRMT11
TRMT112
TRMT12
TRMT13
TRMT1L
TRMT2A
TRMT2B
TRMT44
TRMT5
TRMT6
TRMT61A
TRMU
TRUB1
TRUB2
TYMS
TYW5
UPF1
UTY
VCPKMT
WBSCR22
WBSCR27
WDR4
WTAP
XRN1
YTHDC1
YTHDC2
YTHDF1
YTHDF2
YTHDF3
ZCCHC4
ZCCHC8
ZNFX1

## Sheet: Sheet2
sg_ID	sequence	Gene
DNMT1_10146475	GAGGCAAAAAGAAATCCCCA	DNMT1
DNMT1_10162681	GATTTCTGATGAAAAAGACG	DNMT1
DNMT1_10142150	GCTCTACTGGAGCGACGAGG	DNMT1
DNMT1_10151459	TCACCCAAAAAAATGCACCA	DNMT1
TRDMT1_17160308	ACTGTGATACCTACAGAGGT	TRDMT1
TRDMT1_17159150	CCAATAATAATACCTGACCA	TRDMT1
TRDMT1_17174640	CTGTATACCTGCACAAGTGG	TRDMT1
TRDMT1_17162234	TTTACCCCTTTAGGATTGGC	TRDMT1
DNMT3A_25246760	CCGGGAACAGCTTCCCCGCG	DNMT3A
DNMT3A_25248042	CGATGACGAGCCAGAGTACG	DNMT3A
DNMT3A_25244233	GCGGGCACAAGGGTACCTAC	DNMT3A
DNMT3A_25244618	GCGTACCAGTACGACGACGA	DNMT3A
DNMT3B_32786605	CCATGTGGACGAGTCCCCCG	DNMT3B
DNMT3B_32792769	CCCAACAACACGCAACCAGG	DNMT3B
DNMT3B_32788927	GGCCTTCCAAGACACCACCA	DNMT3B
DNMT3B_32795530	GGGGATGAAGATCAGAGCCG	DNMT3B
PRMT2_46644355	ACCCCACCACCAATCTGCAG	PRMT2
PRMT2_46644439	CGTGGATGAGTACGACCCCG	PRMT2
PRMT2_46643611	GGTGGCAGCGTAGTCCGCGA	PRMT2
PRMT2_46658869	TGATAAGGATTATCGTAGCA	PRMT2
PRMT1_49682255	AAAGCCAACAAGTTAGACCA	PRMT1
PRMT1_49684791	GATGGCCGTCACATACAGCG	PRMT1
PRMT1_49684987	GGGTCCACGACATCCACTAG	PRMT1
PRMT1_49680569	GTGGATGCCAAAGTGTGCGT	PRMT1
METTL1_57771974	GACCACACGCTGCGCTAGTG	METTL1
METTL1_57769932	GACCCAGAATAAGTGTGTCT	METTL1
METTL1_57769600	GGCATATTCTGCTAGCAGGG	METTL1
METTL1_57771136	TATGTCTGCAAACTCCACTT	METTL1
SHMT1_18340081	ACCACTCACAAGACCCTGCG	SHMT1
SHMT1_18347610	AGGCCCATGATGCGCCCATG	SHMT1
SHMT1_18340181	GAACGGGGCGTATCTCATGG	SHMT1
SHMT1_18348434	TCTCCCACAGATACTATGGC	SHMT1
PRMT5_22928134	GAAGATTCGCAGGAACTCCG	PRMT5
PRMT5_22924280	GGAGAAAAACCCAAATGCCG	PRMT5
PRMT5_22924654	GGTACTGAGAGTATTTGATG	PRMT5
PRMT5_22926739	TGCACCAACTACACACACAG	PRMT5
CARM1_10916451	TAGAGCTGTTCATCCGTGAA	CARM1
CARM1_10871816	TCGCGTCGCCGATGGTGAGG	CARM1
CARM1_10912257	TGGAGCACGGAAAATCTACG	CARM1
CARM1_10913985	TTGAAGAGCATGTAGCCCAT	CARM1
METTL7A_50925292	AGGTGGGTAGAACTTGAAGT	METTL7A
METTL7A_50925511	CCAGGAGCGGATTCTCCGCG	METTL7A
METTL7A_50925433	CGGGGAGAACATGCACCAGG	METTL7A
METTL7A_50925187	TGTGATATACAACGAACAGA	METTL7A
METTL21B_57773089	AGGTGATCGAACTGGGTGCG	METTL21B
METTL21B_57772773	AGTCGGAATCGGTGTTCCCG	METTL21B
METTL21B_57780399	CTTCCCTGCAAACTATGACC	METTL21B
METTL21B_57773051	TTATTTCGAGAGTCAAAATG	METTL21B
METTL5_169821143	AATTACTGTATCGAATGACT	METTL5
METTL5_169824555	AGAGAGTCGCCTGCAACAAG	METTL5
METTL5_169821948	GAACTGCAATGTTAGGAGCA	METTL5
METTL5_169821242	TGACATAGATGAAGACGCAT	METTL5
N6AMT1_28885308	ACGCCGTTCCACGGGCACGT	N6AMT1
N6AMT1_28882996	ACTTACATGTACAAAGCCTG	N6AMT1
N6AMT1_28885273	CAGCGACGTGTACGAGCCCG	N6AMT1
N6AMT1_28879894	GGTGGAGTCACTACATAGGG	N6AMT1
DNMT3L_44259633	ATCTGCGCCCCATGTAAGGT	DNMT3L
DNMT3L_44258624	GGTGCACGCCATGAGCAACT	DNMT3L
DNMT3L_44256119	TCGAAACCGTGCCTGTGTGG	DNMT3L
DNMT3L_44260822	TCTTATTGCATATGAAGTCA	DNMT3L
METTL9_21612756	ACAGCATTGAGAAATCGGGC	METTL9
METTL9_21599844	CTGTACGTGAACATGACTAG	METTL9
METTL9_21612682	GAAATTATGCGAATCACTCC	METTL9
METTL9_21624959	TAAATGAATGGCAGAATACG	METTL9
METTL13_171783866	AGGAATGTAATGCCACCCGA	METTL13
METTL13_171787926	CTGAAGGATGTGTCTCACAA	METTL13
METTL13_171784469	GCCCCACTGTGAAACCATCG	METTL13
METTL13_171787803	TGACATAGTCACCGCTCAAG	METTL13
COQ3_99377437	AGCCAGGAAAACCTTTGTTG	COQ3
COQ3_99376143	AGTTATTGGAATCGACCCTG	COQ3
COQ3_99383784	GGACTCTACAGATTAAACCA	COQ3
COQ3_99380297	TCCCAAACCACTGTCGACAG	COQ3
SETD4_36045903	ACAGGGCAGGTATACGCCTT	SETD4
SETD4_36043852	ACGGCCCTCACGATAATCAA	SETD4
SETD4_36045812	AGCAAAGAACTCCTGCACGT	SETD4
SETD4_36048327	AGTGATTCGAAGCTACTTAG	SETD4
PRMT7_68337567	CGCACACAGGCATCTCGTGG	PRMT7
PRMT7_68324697	TAGAATGTAAAATACTACCA	PRMT7
PRMT7_68329154	TATCAACAAGCATTCCACCG	PRMT7
PRMT7_68346224	TCATTGATCTCTCCAAACCG	PRMT7
PRMT6_107056827	CGTTCCCGCTTAGTCCTCCG	PRMT6
PRMT6_107056885	CTCGGACGTTTCGGTCCACG	PRMT6
PRMT6_107057173	GCCCATCCACTCGCTCACGA	PRMT6
PRMT6_107057398	GTGGCCCATGAGACAGCGCG	PRMT6
SETD5_9434858	AGGTTATTAGACTTCATCGG	SETD5
SETD5_9448461	GTGCCCTTTACGTATCACAA	SETD5
SETD5_9447287	GTGTTGGTGTGAATACCCGG	SETD5
SETD5_9443326	TGCGACACATGATTGCAGAT	SETD5
NSUN5_73304290	ATGGTAGCGTGGATCCGAGG	NSUN5
NSUN5_73308465	GCAGCTTCTTCTCCGCACGG	NSUN5
NSUN5_73307639	GCTCGGCTCAAGGTTCATCG	NSUN5
NSUN5_73307427	GTTGATTATTTCAAGAGACA	NSUN5
METTL2B_128479422	TAAAACACAGACACCTCCTG	METTL2B
METTL2B_128477149	TCCAGGAGAACAGTATCCAG	METTL2B
METTL2B_128479358	TGTTCTTCCATTATTAAACC	METTL2B
METTL2B_128476853	TTGTGGTGGAAGACGCGCGC	METTL2B
METTL3_21501789	ATTCTGTGACTATGGAACCA	METTL3
METTL3_21500956	CTTGCTCTTACACAGAGTGT	METTL3
METTL3_21503501	GAGTTGATTGAGGTAAAGCG	METTL3
METTL3_21503238	TATCTCCAGATCAACATCTG	METTL3
PRMT8_3569517	AGACCGGGCAGCTTTGTACG	PRMT8
PRMT8_3568817	CTATGAGTCCATGCTCAACA	PRMT8
PRMT8_3553703	GATCATTAAGGCCAACCACT	PRMT8
PRMT8_3540748	GTCGAAGTAATAATCTCTCG	PRMT8
PRDM9_23522370	AAAGGGTCATGCATACAAAG	PRDM9
PRDM9_23517892	ACTCTTAAGGCCATCCAAGG	PRDM9
PRDM9_23526441	AGCCGTAATGACAAAACCAA	PRDM9
PRDM9_23522788	TGGGCTTGGAGTATGGAATG	PRDM9
AS3MT_102873128	AAAGTATCTTGACTATCACA	AS3MT
AS3MT_102874616	CTTGTTGTTTATCAGGCACA	AS3MT
AS3MT_102870207	TACACGAAGAAGTAGCCCTA	AS3MT
AS3MT_102878453	TTGGCAGTGACCAAACGTGG	AS3MT
METTL14_118700636	ACCATCTTACCACTCTTCCA	METTL14
METTL14_118687945	TAACACGGCACCAATGCTGT	METTL14
METTL14_118692005	TGTTGGCAGTAATCATTATG	METTL14
METTL14_118694468	TTGAAGAATATCCTAAACTG	METTL14
NSUN3_94095054	CAGCTTCGATCATTTGAACA	NSUN3
NSUN3_94094194	GAGGTGGCTAAGGCAGACGT	NSUN3
NSUN3_94084356	TTAATTCCAGAGCCAACACT	NSUN3
NSUN3_94084266	TTCGGCCCGGAGTTCTGCTA	NSUN3
METTL17_20990594	AAAAAATTCCTGGAAAACCC	METTL17
METTL17_20992618	AGTCTCCAGAGCATTCCATG	METTL17
METTL17_20994858	CAGCAAGGCTGACCGCACTG	METTL17
METTL17_20994002	CCACACACATATATTCACGT	METTL17
SMYD3_246335406	AGAAGTCGAACGGAGTCTGG	SMYD3
SMYD3_246327298	ATGTCATTACGAGTTGCCTG	SMYD3
SMYD3_246355059	CACTACAGTATTTGGCGACG	SMYD3
SMYD3_246507120	TGTACGCCAAGGGATCCGAG	SMYD3
METTL4_2554837	ACATCAGACATTACAATTGG	METTL4
METTL4_2554919	GACAAACTGCAGGCGTCAAG	METTL4
METTL4_2552730	TAATTGTGATAGATCCACCA	METTL4
METTL4_2554998	TCTTTACAGTTGATCCAGGA	METTL4
METTL16_2441545	AGATGGTATAGCTGCATGCT	METTL16
METTL16_2420577	CAGCATAAACGAGTTCCCTG	METTL16
METTL16_2464318	GTATTAACAGAACTAGGCGG	METTL16
METTL16_2477836	TCTGACGTGTACTCTCCTAA	METTL16
METTL22_8635289	ATAAACGGTCCGTGCCATGG	METTL22
METTL22_8625754	CATGAGATGTCTATGGTTCG	METTL22
METTL22_8628817	TCACAGAGATGTTCACACAA	METTL22
METTL22_8635224	TTCCGACAGGACCTCTTCCG	METTL22
NSUN7_40774366	AGTTAGGAAACAGGAACTAA	NSUN7
NSUN7_40750875	GGGTATTCGAATCGAAAAGT	NSUN7
NSUN7_40776130	TAATGGTCAATACAGGCTCA	NSUN7
NSUN7_40794400	TTCCTTAAAGATCACTCTCA	NSUN7
METTL8_171339405	GAAGGCGAGAGAATCATCAT	METTL8
METTL8_171339232	GGAAACAATCCAGTCTCCAT	METTL8
METTL8_171392095	TAAAATCCTTGATCCCAGAG	METTL8
METTL8_171360504	TTAATAGGGATCACATGCAG	METTL8
SETD6_58516924	CGCCAATCTAGAATACTCTG	SETD6
SETD6_58516661	CTGACCTATAGGCCATCACA	SETD6
SETD6_58516053	GGTGTGCTGCGACAGGAGCG	SETD6
SETD6_58518146	TGGCAACTGATTCATATGTA	SETD6
THUMPD2_39755934	ATTGTTCCAAGTCCACACAT	THUMPD2
THUMPD2_39769730	CTGCAGTGGAACTATTGGAA	THUMPD2
THUMPD2_39779146	GGAGCCGTTCGTAATGCGAG	THUMPD2
THUMPD2_39766062	TAGAATATCTACCTGAACAC	THUMPD2
METTL25_82399090	AAAATCAGGCAAAATAGCTG	METTL25
METTL25_82403009	ATGGTGGGTCTCCACACTTG	METTL25
METTL25_82398901	TACCAATACTCATGGAGCTG	METTL25
METTL25_82386900	TACTATTCTGTACAAAACTT	METTL25
ALKBH8_107553113	AAAGATAAGCCATTATCTGG	ALKBH8
ALKBH8_107532350	ATCACCAGCAAACTCCGACG	ALKBH8
ALKBH8_107549813	GAATGTGTATCAATATGAGC	ALKBH8
ALKBH8_107522368	TCAGCCACTATTGAACCACT	ALKBH8
METTL18_169793169	CCTTTGTGAAATAAGCCAGG	METTL18
METTL18_169793319	CTACTGATAACTTAACATGC	METTL18
METTL18_169793634	GAATTAACACCCATTAGAGA	METTL18
METTL18_169793076	GGTATAACTGCATTCAAGGG	METTL18
SMYD4_1800211	GACACTTAATTATGGCCTAG	SMYD4
SMYD4_1800475	GCATCCGTCACACGGAACTG	SMYD4
SMYD4_1800002	TACAGGCCATCCCAACTGAG	SMYD4
SMYD4_1800992	TTAACAGAGCACAGACACAT	SMYD4
METTL23_76733211	GATGTGTTCTTTGAACCAGA	METTL23
METTL23_76733173	GCAAGGATAATATCTTGTGG	METTL23
METTL23_76733132	GCAGGTGGTAGGACTAACAT	METTL23
METTL23_76729790	GGGCATTTGTACCTCTAAGA	METTL23
METTL6_15415859	ACAACATCCACAGACTCTGG	METTL6
METTL6_15415915	ATATGATACAGAAAGATGCA	METTL6
METTL6_15426292	GGAGCTAAGATCATGTAGAG	METTL6
METTL6_15414155	GTTTCATAGGTATTAAAACC	METTL6
METTL11B_170166712	ACATCATATCTCCTGAAGGG	METTL11B
METTL11B_170146200	CATTGCGAATGGCTTTGTGA	METTL11B
METTL11B_170160549	TTAACAAGCCAAGTCATCAA	METTL11B
METTL11B_170160668	TTTCCTAAGAAATTTCTGAG	METTL11B
SMYD1_88088071	CATCTCGCACATCTTCGGAG	SMYD1
SMYD1_88096780	GGGGGTGAAAGACAACCCCA	SMYD1
SMYD1_88067986	TGAGCGGGCTTATTCCGCAG	SMYD1
SMYD1_88096667	TGCGTTCTTCACTAACGTTG	SMYD1
METTL21A_207613429	AGGTGCTCATGTGACTATCA	METTL21A
METTL21A_207613298	AGTATCAGGTCAAATTCTCC	METTL21A
METTL21A_207621911	CAGGTATGTGGAAAGAACGA	METTL21A
METTL21A_207624297	CTGGATCGTGTGGTTTGCAA	METTL21A
METTL15_28296897	GCTGCTGGGTTCTGGTGATG	METTL15
METTL15_28296833	TATCCTAAGAACATACGGGG	METTL15
METTL15_28113501	TTGAGATCTGTGTAACTCCT	METTL15
METTL15_28290389	TTGGACATGAGAATGGATGG	METTL15
METTL7B_55681870	AAGCTACTTCCCCTACCTGA	METTL7B
METTL7B_55682122	CCAATATGAGCGGTTTGTGG	METTL7B
METTL7B_55682215	CTCTGTGCAGAGCCCAAGGA	METTL7B
METTL7B_55682002	GTAGAACTGAAAGTTGGCTC	METTL7B
METTL21C_102694435	AGCCTCTAACCAGCCACCCG	METTL21C
METTL21C_102686312	AGTGAAAGAACTGGTATGGG	METTL21C
METTL21C_102690833	ATCCATAGAGAGTTACGGAG	METTL21C
METTL21C_102686963	TACTGGCCACAATGGAAACA	METTL21C
NSUN6_18596287	CATGTACTAAATCCTCAACC	NSUN6
NSUN6_18585967	GGCGGTTAAACTTGATATGG	NSUN6
NSUN6_18616204	GTGATGCTGACACAATTCCT	NSUN6
NSUN6_18648581	TAAATGATGGAGGATGTGAC	NSUN6
N6AMT2_20731982	CTATGATTACAATAATCCAT	N6AMT2
N6AMT2_20757553	CTGGAGAGCTGCTAAGGCAT	N6AMT2
N6AMT2_20757480	GAGGATGATAAATATAACAT	N6AMT2
N6AMT2_20732099	GAGTTTCTGGTAAACACTAG	N6AMT2
METTL20_31662150	AAGCCGCAACTGGATTTCAG	METTL20
METTL20_31662264	ATTAGGGTAGTACCTAGACA	METTL20
METTL20_31666179	TATTGCTGCTAAGATGAGTG	METTL20
METTL20_31662007	TGCTTCGCAGAGCCTGCAAG	METTL20
NSUN4_46344827	GCAAAGCCAGTCGAACAGCA	NSUN4
NSUN4_46346936	GGTAGTACTCCATGACACCC	NSUN4
NSUN4_46352979	TCAAGTTCGAGTTACCTCAT	NSUN4
NSUN4_46345097	TGTCAAAAGTGAAGCATCGA	NSUN4
METTL24_110358043	CAGGTGACCTACGTGCGCAG	METTL24
METTL24_110315354	CTCACCCTAAGGAGTAGAGG	METTL24
METTL24_110315416	TCGTCAAGACACACTGACCA	METTL24
METTL24_110322864	TGGAGATCTATATGCCACCG	METTL24
ALKBH5_18184834	ATCAACGACTACCAGCCCGG	ALKBH5
ALKBH5_18184611	CCTGTACAACGAGCACACGG	ALKBH5
ALKBH5_18184740	CGTGGACGAGATCCCCGAGT	ALKBH5
ALKBH5_18184501	GAGGCGCGCAAGGTGAAGAG	ALKBH5
ASPH_61644615	AACCGAGCATAGTTACCACG	ASPH
ASPH_61567275	AGAAGTAATGAGGTGCTACG	ASPH
ASPH_61562799	TCAAGAGGTATCCCACGCCA	ASPH
ASPH_61637987	TCTACAGGATTATCCTCAGG	ASPH
CDO1_115811192	AGAAGTCTGAAAGAGTCTTG	CDO1
CDO1_115816262	CGAGAGCGACCCCACCGAGT	CDO1
CDO1_115816361	GATGCGGATCAGATCAGCCA	CDO1
CDO1_115813245	TAGGTATACCCGAAATCTTG	CDO1
EZH1_42719145	ACCATTCTCAGGGAACATTG	EZH1
EZH1_42718498	AGCGCCGGCAAAAAAGTGTG	EZH1
EZH1_42720437	CACTAATCAGAACGGATCCA	EZH1
EZH1_42712420	CCCACCTCAACTCTGCGTAG	EZH1
EZH2_148826587	ATGTTGGGGGTACATTCAGG	EZH2
EZH2_148846485	CTTCTGTGAGCTCATTGCGC	EZH2
EZH2_148827244	TTATCAGAAGGAAATTTCCG	EZH2
EZH2_148829740	TTATGATGGGAAAGTACACG	EZH2
GLO1_38684414	AAAAGATGAAAAAATAGCCT	GLO1
GLO1_38702988	CTTGGTACTGGGGTCCGCGT	GLO1
GLO1_38682834	GAGGGTCTGAATTGCCATTG	GLO1
GLO1_38686944	GCAGACCATGCTACGAGTGA	GLO1
HGD_120670432	AGTTGATCCTGATCCTAACC	HGD
HGD_120674918	CTTCTCTTATTGGTGCTCCG	HGD
HGD_120650825	GGAGACATAAAGTCTAACAA	HGD
HGD_120641609	TTTCATGGTTATCAACTCAG	HGD
HPD_121849004	AGATGGTGTCCGCCTCCGAA	HPD
HPD_121857426	CTTGCTGCAGTAGAATGACG	HPD
HPD_121849750	GTGGAGAAGATGAACTACAT	HPD
HPD_121857337	TCAGCCATGTAATCAAACAA	HPD
IDO1_39925242	ACCAGACCGTCTGATAGCTG	IDO1
IDO1_39923521	AGAACGGGACACTTTGCTAA	IDO1
IDO1_39918141	ATCCCAGAACTAGACGTGCA	IDO1
IDO1_39920107	GATACTTACTCATAAGTCAG	IDO1
JARID2_15496939	ACCGACTCGATGTAGATGAG	JARID2
JARID2_15410234	CCTTAGACTGGTCATTACCA	JARID2
JARID2_15487511	CTGAGCCGACCGATGCAGAG	JARID2
JARID2_15496337	TGAGATTGTGTGGTTGACAG	JARID2
P4HB_81859301	AGAAGGTTCCGAGATCAGGT	P4HB
P4HB_81855165	ATACCAGCTCGACAAAGATG	P4HB
P4HB_81859192	CCACACCTGTATATTCCTTG	P4HB
P4HB_81847264	TCGGTGAACTCGATGACAAG	P4HB
PHF1_33412404	ACTGATGGGCTGCTATACTT	PHF1
PHF1_33413272	CGATCGCAAAGACACACTGG	PHF1
PHF1_33413484	CTCTGCCATATGGACTGAAG	PHF1
PHF1_33414521	TGTGGCTGTTAAGAGCAGAG	PHF1
PHF2_93665787	GGATGAGTATGAGTACGTGT	PHF2
PHF2_93660238	GTCACACACCTCATCTGACG	PHF2
PHF2_93645757	GTCACTGACATAGAACGTGG	PHF2
PHF2_93655935	GTGTGGCGTAGATCCAGCCT	PHF2
PHYH_13294433	CAGATACTGCACTCTCCCCG	PHYH
PHYH_13295581	GGATAATAACGTTCTAACCC	PHYH
PHYH_13288461	TCTCATCGTTTGCGCCTGGA	PHYH
PHYH_13291838	TTACAATTACCAGAATCTGG	PHYH
PLOD1_11950376	ATGACGTGCTGTTTGCATCG	PLOD1
PLOD1_11957856	CAGCTGCAGTTGAACTACCT	PLOD1
PLOD1_11954846	GGAGCAGATCAATATCACCC	PLOD1
PLOD1_11964264	TGGCTACTATGCCCGTTCCG	PLOD1
PLOD2_146088652	AACAATATGTCCAGAAACCG	PLOD2
PLOD2_146106604	TCAACCGTATAGTTCAACAA	PLOD2
PLOD2_146091859	TGTACCCAATTCATGGACAC	PLOD2
PLOD2_146081845	TTTCCATGACGAGTTACAAG	PLOD2
PTGS1_122378853	ACGAGTGTAATAGCTCACGT	PTGS1
PTGS1_122383571	GTGTTGATGCACTACCCCCG	PTGS1
PTGS1_122381712	TGGAGCGTCAGTATCAACTG	PTGS1
PTGS1_122377987	TGGGGCCGGAATAGCCCGTG	PTGS1
PTGS2_186679359	AGTATAAGTGCGATTGTACC	PTGS2
PTGS2_186678323	GGGCTCTAGTATAATAGGAG	PTGS2
PTGS2_186676588	GTGGCATACATCATCAGACC	PTGS2
PTGS2_186677685	TCAAGACAGATCATAAGCGA	PTGS2
RPE65_68446776	GGGCTTGCCCATCAAACAGG	RPE65
RPE65_68444862	TCCGCACTGATGCTTACGTA	RPE65
RPE65_68439197	TTGAGTCCAATGAAACCATG	RPE65
RPE65_68444612	TTGTTAATGTCTACCCAGTG	RPE65
SUV39H1_48700104	ACAGGAACAGGAATATTACC	SUV39H1
SUV39H1_48700397	ATGTACACGAAGGCCCGCGG	SUV39H1
SUV39H1_48700234	GCCGGGGGGTCTTTGACCGG	SUV39H1
SUV39H1_48698983	GTTCCTCTTAGAGATACCGA	SUV39H1
TDO2_155910058	ATAGTCGGAATTGCAAACTC	TDO2
TDO2_155911533	CCCCAGAAGTTAAATCCATG	TDO2
TDO2_155904090	GGTGTGAATAGAGCCAGCAA	TDO2
TDO2_155908937	GTTTCAGGATCACTGACACT	TDO2
UTY_13359885	AGGATTCATAGAGAGTACCT	UTY
UTY_13414768	AGTAGAAGTAGACCAAACCA	UTY
UTY_13335590	TCAGAACTTCTGTTGAACTG	UTY
UTY_13336183	TGACTGTCAGCATCCCCCTG	UTY
PRDM2_13779998	CCTCAAGTAGGTTTAAGAGG	PRDM2
PRDM2_13749398	GCTCCTGGTCTGGTACAATG	PRDM2
PRDM2_13780730	GTGGCAACAGTTAATACCGG	PRDM2
PRDM2_13780418	TTCTTTACAGCACTACACGT	PRDM2
BBOX1_27055591	AAAAGCACGGAAACTTCTAG	BBOX1
BBOX1_27119684	ATAAAGCAAACAGTCACAGG	BBOX1
BBOX1_27093248	ATGATGAACACGCATACAAG	BBOX1
BBOX1_27055523	TGTCTCTCAACCATACAGCT	BBOX1
ALKBH1_77679940	AGTTTCTCCAGTAAACTTCG	ALKBH1
ALKBH1_77675701	CTAGCTCAGATCTGTCTACG	ALKBH1
ALKBH1_77694805	GAAACCTAATGTATGTAACC	ALKBH1
ALKBH1_77707935	GAAGCGGAAAAGTTTCCGAA	ALKBH1
P4HA2_132217323	AGCAGCTGACTTGCTAGTCA	P4HA2
P4HA2_132213931	CCCAGGCACAATTTCCAGAG	P4HA2
P4HA2_132207806	GCTCATTGCCCCCTTCAAAG	P4HA2
P4HA2_132209158	TTACGAGAGCCTCTGTCGTG	P4HA2
PLOD3_101215938	ACGACCAGCTGTTCTACACA	PLOD3
PLOD3_101213171	CCACGTTCCGGATACGCACA	PLOD3
PLOD3_101211927	TGAAGTAGAACTCACACTCG	PLOD3
PLOD3_101211628	TGAGTACTACGCCCGCTCCG	PLOD3
ASH2L_38106402	AACTTGGTCGATGTAAGCGG	ASH2L
ASH2L_38107092	GCTCTACCTCACCCAACTGT	ASH2L
ASH2L_38120966	TCCAATGGGTAGCCATGAGG	ASH2L
ASH2L_38121145	TTGTTAGCCCTACATGATCG	ASH2L
KDM4A_43666521	ATATTTCTTCAGCATTAACG	KDM4A
KDM4A_43689060	ATCATACAGACAGCGCAGTG	KDM4A
KDM4A_43669139	GTGGTATTTCAAGACAAACT	KDM4A
KDM4A_43671787	TGTGCACAGTTATGCCAAAG	KDM4A
SETD1A_30967529	AGAGCCATCGGAAATTTCCG	SETD1A
SETD1A_30966084	CGTATGCTCTATATGCACAG	SETD1A
SETD1A_30965648	GAGATCTCCGACGACGACCG	SETD1A
SETD1A_30961373	TATGTGCCGTAAGTACGGTG	SETD1A
SETDB1_150942905	AAGGAAAGAGTCTACTGTCG	SETDB1
SETDB1_150946912	AGATGTGAGTGGATCTATCG	SETDB1
SETDB1_150930108	CCTTACCTGAATCAATACTG	SETDB1
SETDB1_150950767	GTTATCTATAAGACACCTTG	SETDB1
PRMT3_20407911	CCAACATCCAAAACTACCTA	PRMT3
PRMT3_20392906	GAATTCATGTACTCAACTGT	PRMT3
PRMT3_20397642	GTCATCTACTAGTGTCATTG	PRMT3
PRMT3_20426857	TAGATGTTATCATATCTGAG	PRMT3
EHMT2_31888140	CAAGAGGTGACCATCCCCCG	EHMT2
EHMT2_31887633	CGGACAGGTACAACTGCCGA	EHMT2
EHMT2_31886837	CTCCAGGTGGTTGTTCACCA	EHMT2
EHMT2_31888616	CTCTCCGTCCACACTCTCAG	EHMT2
PADI2_17103041	CACCGTCAACTACTATGACG	PADI2
PADI2_17092476	GAACTATCTCGTATCCGGCG	PADI2
PADI2_17084652	TGATATTCCGGATTGCTCCG	PADI2
PADI2_17083748	TGCTTCCAGTACCTAAACCG	PADI2
KDM2A_67207687	AATGATTACACTAACCGTGG	KDM2A
KDM2A_67181342	AATGTAGAGTATATTCAGCG	KDM2A
KDM2A_67219399	CAACATTGAAGATCGGACAC	KDM2A
KDM2A_67250230	GACCGAGTCACCATACCCCG	KDM2A
KDM1A_23055091	CTAAATAACTGTGAACTCGG	KDM1A
KDM1A_23050425	TGAGAAGTCATCCGGTCATG	KDM1A
KDM1A_23019910	TGGAATAGCAGAGACTCCGG	KDM1A
KDM1A_23057489	TTTCTGAAACAGGATCGTGT	KDM1A
PHF8_54022327	AGGGGCATGATACACACAAG	PHF8
PHF8_54002194	CTTTCCCACATACCAACAGA	PHF8
PHF8_54014506	TGTCATGGGTCGAAAACTTG	PHF8
PHF8_53992745	TTGGCCCTATTGATGTCTAA	PHF8
JMJD6_76723878	AGCAAGACGAAGCTATTACC	JMJD6
JMJD6_76725686	CGGAACCAGAAGTTCAAGTG	JMJD6
JMJD6_76725852	TTAATTCCCTCAGGATAACG	JMJD6
JMJD6_76725774	TTGCGCATTCAACAAAACCA	JMJD6
ETHE1_43526335	AGTGAATACCCACTGCCACG	ETHE1
ETHE1_43526593	CAGGACTGGGTCGATCAGAA	ETHE1
ETHE1_43526236	CCAGGCTGACTTACACATTG	ETHE1
ETHE1_43511473	CCCACACCCACGGATCAACA	ETHE1
HAAO_42783367	AGAGGTTTGCCAACACCGTG	HAAO
HAAO_42769827	ATGATGGATCGTGTGCTCAG	HAAO
HAAO_42788543	GAAGGACTATCACATCGAAG	HAAO
HAAO_42770566	GTACTATGTGGGCGACACCA	HAAO
PADI4_17334001	AGCTCTACTCTACCTCACCG	PADI4
PADI4_17339766	CCATACACTGGTGCTCCACG	PADI4
PADI4_17342016	CCATGTTGTGCTTTCCACCG	PADI4
PADI4_17347987	CCCACACAAAACGCTGCCCG	PADI4
TANC2_63314535	CACTACTCCTTGGTTCACGC	TANC2
TANC2_63379790	CGACAGCAGACTATTGAACT	TANC2
TANC2_63355152	GCCACTGCCACATTCAGGAG	TANC2
TANC2_63200790	GGAACAAGGACTTATCCGCT	TANC2
SETD2_47123017	AATGAACTGGGATTCCGACG	SETD2
SETD2_47120288	CCTGAAGTCATCCATGACAC	SETD2
SETD2_47101538	GGACTGTGAACGGACAACTG	SETD2
SETD2_47122296	TTAAAGAACCAGTTGATACG	SETD2
PADI1_17222434	GCAGACATGGTCGTATCTGT	PADI1
PADI1_17232935	GGCGGCACGGAATACCCCCT	PADI1
PADI1_17230667	GTACCAGGATCCTCTTATAG	PADI1
PADI1_17228697	TGAAGTTGAGCGACAGCCAG	PADI1
GLOD4_782206	AGAAACGCGCCGTCTGGAAG	GLOD4
GLOD4_770494	CAGTGTAAGCTGGAGCTACA	GLOD4
GLOD4_775779	CTGGTATAATTACCTGACTG	GLOD4
GLOD4_776963	TGGGAAATGGAGTAAAACAA	GLOD4
MEMO1_31891994	AAATCTAGAACTTACCCCAA	MEMO1
MEMO1_31892043	ACTCTTCAGTAAATATCTAG	MEMO1
MEMO1_31918027	CTTTAGTTTACGGAGAACTG	MEMO1
MEMO1_31920868	GAAAGTGCACATCGAGAGAG	MEMO1
SUV420H1_68173809	AAATAGTTGCAACAAAAGAG	SUV420H1
SUV420H1_68158732	CCTGCACCTACATAACTCGG	SUV420H1
SUV420H1_68189936	CTGGCAAAAATGCAGTCGAG	SUV420H1
SUV420H1_68159116	GCAAGAGCAGAACGTTAACG	SUV420H1
PADI3_17271067	ACGTGTTGTTCCTCACACTA	PADI3
PADI3_17274752	ATGGGAAAGAGTACCCCCTG	PADI3
PADI3_17266781	CATCACAGCTCGGATCATCA	PADI3
PADI3_17273386	GCCGCACAAGACCCTCCCGG	PADI3
KDM3B_138399942	CACATTTGCGACAAACCCAG	KDM3B
KDM3B_138393258	GGATGGGTCATGCATCAATG	KDM3B
KDM3B_138381529	GTAGAGTGGTGAGATCAAGT	KDM3B
KDM3B_138391511	TCTTCTCGGGACAATTTGGG	KDM3B
EGLN1_231421286	ATGCCGTGCTTGTTCATGCA	EGLN1
EGLN1_231421384	CCCCCCAAGCAACACGCCCG	EGLN1
EGLN1_231421219	CGGACAGCAGATCGGCGACG	EGLN1
EGLN1_231421137	GACTCGTCCAAGGACATCCG	EGLN1
FBXL19_30930154	AGAAGCTAGAGCGTTTCAAG	FBXL19
FBXL19_30925843	CTGTGTGCGAACTGAGTGCG	FBXL19
FBXL19_30928472	TCACCCTGGTAGGTGAAAGG	FBXL19
FBXL19_30927406	TGCAGATTGTACACTCCATG	FBXL19
P4HTM_49004916	CCATATCGAACAACCTGCAG	P4HTM
P4HTM_48990511	CTCTTCGTGCACTACAGCAA	P4HTM
P4HTM_48990416	GCGCGCGAGCAGATGCCGCG	P4HTM
P4HTM_49004138	TGTACTTGTGGAAGTCCCGA	P4HTM
ALKBH4_102457823	ACCTGGACTACTGCCCCGAG	ALKBH4
ALKBH4_102459699	CCCAGGAGTGATGCTGATCG	ALKBH4
ALKBH4_102457732	CTCCCGACACATGGACAGCA	ALKBH4
ALKBH4_102464751	CTGATCTGCGAGCGGCAGCG	ALKBH4
TET2_105235656	GATTCCGCTTGGTGAAAACG	TET2
TET2_105235915	GTTCCAAAAACCCTCACACC	TET2
TET2_105234746	TCTGCCCTGAGGTATGCGAT	TET2
TET2_105234316	TGGAGAAAGACGTAACTTCG	TET2
NSUN2_6611764	ATGTGTCTAATGAACTGCCA	NSUN2
NSUN2_6616837	CAGCTGCGGATTGCAACACG	NSUN2
NSUN2_6632677	GAGCTCAAGATCGTGCCCGA	NSUN2
NSUN2_6620237	TGCTCGTCCATCAAGCCAAG	NSUN2
TMLHE_155511780	ACAGAGAAACCATTTATGGG	TMLHE
TMLHE_155524516	CTTGATACATAAATCCACAC	TMLHE
TMLHE_155524609	GACGTAATCAAAGCGCATCA	TMLHE
TMLHE_155514104	GAGCTTCTTAGAAACCAACG	TMLHE
ADI1_3500915	CAGTGGGTACTTCGATGTGA	ADI1
ADI1_3500981	CTAGATTAAGATGTTCTACG	ADI1
ADI1_3519460	CTGGTATATGGACGACGCCC	ADI1
ADI1_3513907	TATGGTTATGATGTCCATCC	ADI1
HIF1AN_100540724	AACTGGATTAATAAGCAACA	HIF1AN
HIF1AN_100545037	AGGCACTCGAACTGATCCGG	HIF1AN
HIF1AN_100540664	CAAACGCTCAATGACACTGT	HIF1AN
HIF1AN_100536053	GAAGCTATAACTGCGCAACT	HIF1AN
HR_22127261	GAGCAGTTTGAATGTCCACG	HR
HR_22127761	GAGTTTAAGCCAAACAACCC	HR
HR_22121133	GCCCAAGCAGAGTTTGACCG	HR
HR_22122556	GGGTCAAGTTTGATATCCGG	HR
KDM3A_86478651	CATTCTGTAAGAGCGAAATG	KDM3A
KDM3A_86466704	TGCATTTGAAACATCCGATG	KDM3A
KDM3A_86480334	TGGCTGGCCGACCTAACCAG	KDM3A
KDM3A_86449948	TTTCTGAACGAATTGTACAG	KDM3A
ASH1L_155481039	CCTATGACCAACGTTCAAGT	ASH1L
ASH1L_155478801	GAGACCCCCTAAGATGAGGG	ASH1L
ASH1L_155478263	GAGGGCAGGACATGTGACAA	ASH1L
ASH1L_155438422	TGAACCCAGAACATAAAAAG	ASH1L
SMYD2_214318968	CCTGTGCAAAGAGTACTACG	SMYD2
SMYD2_214281373	GACCGTGAGCACGTAGGCAT	SMYD2
SMYD2_214330181	GTACAGGAGATCAATATAGC	SMYD2
SMYD2_214314834	GTTAGTCTTACAGTCTCCGA	SMYD2
ASPHD2_26433971	CGTGCGCTGCACCCACAACG	ASPHD2
ASPHD2_26434175	GGACGCACAGAAACATGATG	ASPHD2
ASPHD2_26434053	GGCATGGGCCGCATCCACAA	ASPHD2
ASPHD2_26433846	GTGTGGTACTGTTATCACGT	ASPHD2
NSD1_177209972	AAGCACATAAAGATGAACGG	NSD1
NSD1_177238503	GAATTGCTAGTTAAAACGCC	NSD1
NSD1_177204150	GCCCTATCGGCAGTACTACG	NSD1
NSD1_177211164	TATGCATGATAGTAAGACGA	NSD1
JMJD4_227734709	CTGGAAAGAGTACATACAGG	JMJD4
JMJD4_227733674	GAAGATGTCAGCATGGAACG	JMJD4
JMJD4_227734001	GGACGAGAAGTACACAGGCA	JMJD4
JMJD4_227734790	TGTACCAGTTGCAAACTGTG	JMJD4
FTO_53826251	AAATCTGCAGACATACACAA	FTO
FTO_53873811	AACCGGCCAAAACACAGTGT	FTO
FTO_53844189	GAGGATGACTCTCATCTCGA	FTO
FTO_53826123	GTCTAATATAAAACACACCG	FTO
HSPBAP1_122741007	AGAAGCCGCCTACCTCAGTG	HSPBAP1
HSPBAP1_122759255	GAATACCAAGTTACAACCAT	HSPBAP1
HSPBAP1_122777781	GAATGCTAAATACCTTTCGC	HSPBAP1
HSPBAP1_122741098	GGAAGAGGATCACCTAGCCC	HSPBAP1
SUV39H2_14897237	ATCTGTGCATGAACAACCAA	SUV39H2
SUV39H2_14881611	GAATCTAAACAATTATGAGG	SUV39H2
SUV39H2_14897170	TTAATGTAATAGAAGTCTGA	SUV39H2
SUV39H2_14897448	TTTCGAACTAGCAATGGACG	SUV39H2
EHMT1_137757881	ACTTATACGACTCAGAACCT	EHMT1
EHMT1_137716812	CAACACACTAACTCGGATAG	EHMT1
EHMT1_137775128	GGGCCGGTGCACAAACAGCG	EHMT1
EHMT1_137790894	TTCGGCTGCTTCCATCAACG	EHMT1
TET1_68645629	ACAAAGTTCATGCAACACGG	TET1
TET1_68646201	CCACCCCATCAAGAGATCGG	TET1
TET1_68646768	GTTAGTGCTGACTCCGGTAA	TET1
TET1_68573875	TCCTGCCAGCTAACACTCAG	TET1
SETD7_139546949	ACGGAGAAAAGAACGGACGG	SETD7
SETD7_139533305	AGTTTACACTTACGAAGATG	SETD7
SETD7_139529143	CCTATGTGTACCCTGATGAG	SETD7
SETD7_139547025	GACGATGACGGATTACCGCA	SETD7
SETDB2_49482947	AAAGTTCAGTAATAATCCCA	SETDB2
SETDB2_49481023	TCCAACATGGTCCTCAAGTG	SETDB2
SETDB2_49476736	TGGAAGGAGTCTACGAAACG	SETDB2
SETDB2_49476969	TTGGTTAGATTATATGCTCG	SETDB2
BCO2_112199772	AAGCAATAGAACATATCACC	BCO2
BCO2_112194731	ATGGAACAGCATACAATATG	BCO2
BCO2_112200738	GGGAACCCCAGTGTAATACG	BCO2
BCO2_112179349	GTCAGCAGCGGTGCAACACA	BCO2
SETD3_99458412	GAGGAGTGTCATATTCACTG	SETD3
SETD3_99406575	GATCACTACTGGTTACAACC	SETD3
SETD3_99405242	TGACAGACTCTACGCCATGA	SETD3
SETD3_99463570	TGTTACAGAATGCAGCAGTC	SETD3
ALKBH7_6373000	AGTGATCGTATTCGTAGCGG	ALKBH7
ALKBH7_6374318	CAGGTCCAGCACGTGCACGG	ALKBH7
ALKBH7_6374236	GAGAGACAGAGAAGTCGCGC	ALKBH7
ALKBH7_6374513	TCCTGTCTCCCAGCGTTATG	ALKBH7
DOT1L_2191097	GCAGCAGGTCTACAACCACT	DOT1L
DOT1L_2222063	GCTGGAGGACTCATCCAAGG	DOT1L
DOT1L_2199935	GGGAGCGAATCGCCAACACG	DOT1L
DOT1L_2210835	TCAGACCGTGTCTCAGACGG	DOT1L
KDM2B_121549465	CTTGGTCAAGCGTCCGACTG	KDM2B
KDM2B_121521002	GCTGCGGATCTACGAGATCG	KDM2B
KDM2B_121443787	GGGGGACGTTTGAAGCGATG	KDM2B
KDM2B_121444469	TGTCCGAAGTGTAACCACGC	KDM2B
MCEE_71124278	ATTGGACTGTCACGTCCCAA	MCEE
MCEE_71124447	CTACATGGTTGAGTCGACCC	MCEE
MCEE_71130189	GTATTCACCTACGGCATTCG	MCEE
MCEE_71124490	TTGATCCAAGGGCTGTGATG	MCEE
SUV420H2_55342744	CACGGAGGTAGCGATAGACC	SUV420H2
SUV420H2_55343839	CCAGCCGCCTTCATCAACCA	SUV420H2
SUV420H2_55346295	GGTGACATGCTTCTACGGCG	SUV420H2
SUV420H2_55342020	TCTTATGGGTGCGGAAACCG	SUV420H2
HPDL_45327399	CACAAACCTGTGCTTCGACG	HPDL
HPDL_45327466	CGTCCCGCACGCGAACGGGA	HPDL
HPDL_45327673	GGAACCAGCGCAAAAGTGTG	HPDL
HPDL_45327761	TGGGCCTCGAAATGACAGCA	HPDL
MINA_97954442	ATCAAGCGGACACTCCTGCG	MINA
MINA_97959104	CCTGGCACGAGAGTACAGCG	MINA
MINA_97961607	TCGACATCATCATAATGGGG	MINA
MINA_97967513	TGAAGTTAGAAGCAGCTGGG	MINA
ADO_62805473	ATGGACAAGCTAGACGCGGG	ADO
ADO_62805552	CCCGGGAGCGAGAAGCCGTG	ADO
ADO_62805248	CGATGTTCAAGTCCTCGGCG	ADO
ADO_62805146	CGTCGCGATCGGAAGCGCCG	ADO
ALKBH6_36010911	CGTGAACCAGTATCTGCCTG	ALKBH6
ALKBH6_36013081	GGGACATAGTAGATTACAGG	ALKBH6
ALKBH6_36011409	GGGAGAAAGTTACAGAACTG	ALKBH6
ALKBH6_36010603	TGCTGGACTTCTACGAGCCG	ALKBH6
TANC1_159169312	AATCTAATTGACGTCCGTAG	TANC1
TANC1_159178833	TAAGAGTGCCAGCTACAAGG	TANC1
TANC1_159172210	TCAGCACTGATAGACCCAAG	TANC1
TANC1_159185830	TTCATGTTCTCGCGTCAGGA	TANC1
EGLN2_40801279	CCCGCCGCGCAGCATCCGTG	EGLN2
EGLN2_40800801	CCGCCAAAACCGTCCCGAAG	EGLN2
EGLN2_40801343	CGGCGTCCACATGGGCCATG	EGLN2
EGLN2_40801111	GCAGGGCACGATATAGTCCA	EGLN2
EGLN3_33931170	AACAGGTTATGTTCGCCACG	EGLN3
EGLN3_33950704	ACAGGGCACGATGTACTCCA	EGLN3
EGLN3_33950503	CACGTGGATCGGGGGCAACG	EGLN3
EGLN3_33950413	GCTGGGCAAATACTACGTCA	EGLN3
ALKBH2_109090137	AGGCAACGTATGGCGACGCT	ALKBH2
ALKBH2_109090067	CCCAGTTCTAGAGCGCATCC	ALKBH2
ALKBH2_109090193	CTTCCCGAATACCTGGACTC	ALKBH2
ALKBH2_109092602	TGGCGGCACATTCGGGCTGA	ALKBH2
IDO2_39982766	GGACCAAAAAAGATCCAGAC	IDO2
IDO2_39949208	TGATAGCTTTCCAAAGACAA	IDO2
IDO2_39963665	TGGTGAGCATCAATCAATTG	IDO2
IDO2_39979149	TTCCTGCCAGACATAACCCA	IDO2
ASXL1_32434766	ATCTGACGTACACTTTCCAG	ASXL1
ASXL1_32433386	GAATCAGTGCGTATACAGCG	ASXL1
ASXL1_32431337	GGTCAAATGAAGCGCAACAG	ASXL1
ASXL1_32434456	TTTCACGTATCAAACCACCC	ASXL1
TET3_74046767	AATGCCCTGACTACCTCGAG	TET3
TET3_74093662	CCTCTACAATGGGTGCACCG	TET3
TET3_74046345	CTCAGGGCCAGTGTACCATG	TET3
TET3_74048305	GTGACTCCAAGAAGCCACTG	TET3
JMJD1C_63213549	AATGGAACACATGCATACTC	JMJD1C
JMJD1C_63207953	CCGGTGATGCCAGTAAATGC	JMJD1C
JMJD1C_63214724	TTATCCATATTGCATTCCTG	JMJD1C
JMJD1C_63215592	TTGGCATTACATCACGACGC	JMJD1C
ALKBH3_43884010	ATTACTTACTCAATCACTCG	ALKBH3
ALKBH3_43889726	CCAGGATACAAACAGACCCT	ALKBH3
ALKBH3_43901551	GGCCAGTGTTCTCTTCAATG	ALKBH3
ALKBH3_43883094	GTGGAGATGGCTCTTAGCAG	ALKBH3
KDM1B_18171449	ATAGCCAAGACTTATCGATG	KDM1B
KDM1B_18197098	ATTCCTCACATCATCGTCCG	KDM1B
KDM1B_18197190	CAACACTGGAGTTCTCAGCG	KDM1B
KDM1B_18162861	GGAGAGATGATACCATCGGG	KDM1B
ASPHD1_29901332	CCGGCCTCCGAGCATCCCAC	ASPHD1
ASPHD1_29901413	CGGAAGGCCTAGTGAGCCGG	ASPHD1
ASPHD1_29901520	GGCCTGGGCGCTGAATACCT	ASPHD1
ASPHD1_29901685	GGGACTACCCCTCCGCCTCG	ASPHD1
PHYHD1_128933805	ACAGACTATTTCTTGAGCAG	PHYHD1
PHYHD1_128934011	AGGGACCAGGAAATTTCCTG	PHYHD1
PHYHD1_128927078	GCTGGAAGGATTCTTGTCTG	PHYHD1
PHYHD1_128940438	GCTGGGCGTGTGGATCGCAG	PHYHD1
P4HA3_74286258	AGACCAGAGACACCTACGAG	P4HA3
P4HA3_74289099	AGAGAAGAAACTCCCGAGAG	P4HA3
P4HA3_74285878	TCATGGTAGAGAGCAATGTA	P4HA3
P4HA3_74304369	TGAGGATTCAACAACCCCTG	P4HA3
JMJD8_683691	AGGCCGCGTACCTTTGTGGT	JMJD8
JMJD8_683866	GCAGGGACTCACGGACAACT	JMJD8
JMJD8_683368	GTTCCCAGCAGGCCAAATGG	JMJD8
JMJD8_684085	TCGGGCCGACCTCACCTACG	JMJD8
METTL2A_62426650	AGCCACCTACCGAATACTGG	METTL2A
METTL2A_62440657	ATCACACAGGTCGTGAACAA	METTL2A
METTL2A_62423974	GCGCCGGATCTCTCAGGAAC	METTL2A
METTL2A_62426563	TAAAACACAGACACTTCCTG	METTL2A
SETD8_123396428	GCACGTGACTACCTGCAGCT	SETD8
SETD8_123390782	GGAATCTACAGGAAACGAGA	SETD8
SETD8_123404895	TGACAGATTGACCTCATCGA	SETD8
SETD8_123390642	TTTAGGAGAACGTATTTACC	SETD8
GLOD5_48765869	AAGTCTACGGATAAGACATG	GLOD5
GLOD5_48770973	CCAGAAATTTAACCTCCACG	GLOD5
GLOD5_48765894	TCTTCACCGTCATCACGATG	GLOD5
GLOD5_48771030	TGTGATCAGACATATGTCCA	GLOD5
METTL10_124789050	AAGTACCAACAAGTTCAACC	METTL10
METTL10_124765476	ATATGTGAAATCTCTCTCCA	METTL10
METTL10_124791749	GGAGGACGGTTTCGTCCCGT	METTL10
METTL10_124789127	GTATGAATCGACTAATAAGG	METTL10
METTL12_62665942	CCACCTCCCTACCCGCAAAG	METTL12
METTL12_62666461	GTGGGGACAGTGCCCAAACG	METTL12
METTL12_62666733	TGAAGTGGAGGCTTGAGGCA	METTL12
METTL12_62666509	TTGGATACGACGAAGTCCAG	METTL12
JMJD7_41834832	AGAGCGTTGCGGATAATGCA	JMJD7
JMJD7_41834976	CATTCCTCTAGAGCCACAGT	JMJD7
JMJD7_41836178	CTATGAGAACCTCTACTGCG	JMJD7
JMJD7_41835035	TTACGCGGATGCCGTGAGAG	JMJD7
PLA2G4B_41845227	ATCACAAGCTCTCAGATCAA	PLA2G4B
PLA2G4B_41844480	GTGGCCATAATAGCTACCAC	PLA2G4B
PLA2G4B_41840849	TGTCAGTACTGTTTGATGCG	PLA2G4B
PLA2G4B_41845724	TTGGCTCCGAGTTCTTTATG	PLA2G4B
AHCY_34292411	AACATGATTCTGGACGACGG	AHCY
AHCY_34291502	CTCTGAGGAGACCACGACTG	AHCY
AHCY_34290576	GATGATGTCAATACAGCCTG	AHCY
AHCY_34290800	GCGGGCTCCGAAACCCCGCA	AHCY
AMD1_110888962	AAGCTTGCTAGGGATTACAG	AMD1
AMD1_110890301	AATTCCGGTGTGGGTACCCT	AMD1
AMD1_110875214	ATCTTCGCACTATCCCAAGG	AMD1
AMD1_110892784	CCCACAAGGATTGAACATTG	AMD1
AMT_49420321	ACTGTCGCTGTTTACCAACG	AMT
AMT_49420215	AGAGGGGGTATACCTGCATG	AMT
AMT_49419376	CCAGGTACTACAGGCCGGCG	AMT
AMT_49419297	TGTAGCCACAGCGGGTCACG	AMT
ASMT_1624384	ACCTCACGGCGTCTGCCAGG	ASMT
ASMT_1615247	CTCCTTAATGACTACGCCAA	ASMT
ASMT_1624308	GTCCAGCGACTACCTGACCA	ASMT
ASMT_1629904	TGGGAACACTGACAGGTCAA	ASMT
BHMT_79115853	AAGAGGGGCTACGTAAAGGC	BHMT
BHMT_79121279	GATAGCATCCGGTAAACCTG	BHMT
BHMT_79126168	TCAGGAGTGTGGTAAGCCAA	BHMT
BHMT_79119287	TGACGTTTGAGCCAGCTCTG	BHMT
PRDM1_106088300	AGGATGCGGATATGACTCTG	PRDM1
PRDM1_106105284	GGACGCGTTCAAGTAAGCGT	PRDM1
PRDM1_106105127	GGGGAGCGAGTGATGTACGT	PRDM1
PRDM1_106099308	TTTGGACAGATCTATTCCAG	PRDM1
COMT_19963724	ACTGTGCCGCCATCACCCAG	COMT
COMT_19963632	CACAGCTGAGTAGCCACAGT	COMT
COMT_19962687	CCTGCTCATGGGTGACACCA	COMT
COMT_19964178	CTGGGACGCTCCAACCACAA	COMT
FBL_39839055	ACCAACGATGTCAGAGACAT	FBL
FBL_39839110	ACCAGATCCACATCAAACCG	FBL
FBL_39840441	CCAGTCGGGGAAGAATGTGA	FBL
FBL_39837806	TAATGAGGTCACGGCCAGAG	FBL
FASN_82088480	CATCTCCCCACTCATCAAGT	FASN
FASN_82093672	CGAGACCCCGAGACACTCGT	FASN
FASN_82092738	GATGTATTCAAATGACTCAG	FASN
FASN_82090992	TTCCATCCTACGCTCCGATG	FASN
GAMT_1399542	ATCAAAGTGACCGTCAGGCA	GAMT
GAMT_1399807	CACCTTGTGTGTCTGCCGTG	GAMT
GAMT_1399169	CGACACGTACCCACTCTCGG	GAMT
GAMT_1401332	GGCCAGCGCGTGCATATAGG	GAMT
HNMT_138002092	AAGCAAACTTTACGTTCTCG	HNMT
HNMT_138005199	AATAATGAGCATCTTAGCAT	HNMT
HNMT_137964624	AGCTGCCAGGCATAATAGGA	HNMT
HNMT_137970204	ATTAAGATTCTAAGCATAGG	HNMT
MGMT_129707988	ACTCTTCGATAGCCTCGGGC	MGMT
MGMT_129467275	CGCAAACGGTGCGCACCGCG	MGMT
MGMT_129536351	CTGCACGAAATAAAGCTCCT	MGMT
MGMT_129536257	GGTACTTGGAAAAATGGACA	MGMT
MTR_236824206	CACCTGCATTGGGATAACAG	MTR
MTR_236831980	GTGTACGGTCCAATCCTGAA	MTR
MTR_236852992	TATGGATATCATCATACACA	MTR
MTR_236838423	TTGGAGGAGTCGATGCACAA	MTR
MTRR_7891398	CTTGCACACGAATATGGTCT	MTRR
MTRR_7889114	GTCACTGGTATAGTCCACAA	MTRR
MTRR_7885738	GTTAGGGCAGATCACGCTGA	MTRR
MTRR_7878261	TAAACCAGGAATATTCAGAG	MTRR
NNMT_114297958	ACTAATCCAGACGGTGTGAA	NNMT
NNMT_114298126	CACACACATAGGTCACCACT	NNMT
NNMT_114312151	CTGAGCACGCAGTCAGCCGG	NNMT
NNMT_114298015	TAAAGGATTCACAAGCAGAG	NNMT
NOP2_6566195	GAAGATGGTATGGTGAACCA	NOP2
NOP2_6561959	TCAGGCTCTAATCAATCGTG	NOP2
NOP2_6560703	TCCAGCCGTGAAGACTAACA	NOP2
NOP2_6563665	TGGGGGCCTGCAGATCAATG	NOP2
PCMT1_149749858	AACCACCTTCAGCGCGACGA	PCMT1
PCMT1_149771244	ATTGTGGAGAATCCATGTAT	PCMT1
PCMT1_149749934	GATTGTGGATTAGCTCCGAG	PCMT1
PCMT1_149749772	GGCGGCGACGGCAGTAACAG	PCMT1
PNMT_39669734	CACCATGACAGATTTCCTGG	PNMT
PNMT_39669825	CTTACCCCTTGCCCTCAATG	PNMT
PNMT_39669654	GGCCTGAACCAATGTCGATG	PNMT
PNMT_39668586	GGGGCGCGTAGTTGTTGCGG	PNMT
SHMT2_57231885	AACCTCACGACCGGATCATG	SHMT2
SHMT2_57232833	CTACTCACAAGACTCTTCGA	SHMT2
SHMT2_57231718	CTCCCACGGCAGATACTATG	SHMT2
SHMT2_57232554	TCATGCGGGCGTAGTCAATG	SHMT2
SLC4A2_151070570	ACCTGCCCCACATACCCACA	SLC4A2
SLC4A2_151064345	AGTCTTCCTCCCCATAGCTG	SLC4A2
SLC4A2_151071710	GAAGACGCAGGACCTGATAG	SLC4A2
SLC4A2_151066709	GGGCCTCAATCTCATCCGTG	SLC4A2
SLC6A11_10816399	GCGCGTCAAGCGCGACAAGG	SLC6A11
SLC6A11_10875016	GCTGATCCTCCTGATACGAG	SLC6A11
SLC6A11_10819483	GGCATTCCTGATTCCCTACG	SLC6A11
SLC6A11_10844250	TCTGACGGGATCGAGCACAT	SLC6A11
SLC15A2_121928994	AGGTGCAGTTTGGAATAGTG	SLC15A2
SLC15A2_121897445	GAAGGCATGGTATATAGATG	SLC15A2
SLC15A2_121923228	GTTTGCCCTAGGGTTCACGA	SLC15A2
SLC15A2_121913045	TCCCCAAAGCTATTAGACTC	SLC15A2
SMS_21977225	AAATATTCTCATCCTTAGTG	SMS
SMS_21978021	AGTGGCAAAGAAGATTACAC	SMS
SMS_21977079	TTACCACCCATAGTGCGAGG	SMS
SMS_21978895	TTGACCAAATGGTGATTGAT	SMS
SRM_11056609	ACTGACTCCTCAGACCCCAT	SRM
SRM_11056685	CTCGAAGCTGACCCTACATG	SRM
SRM_11059302	GGACGGTGTCATCCAGTGCA	SRM
SRM_11058805	GGTCCAGTGTGAGATCGACG	SRM
TARBP1_234460286	AAGAAGCCCATCTATACCCA	TARBP1
TARBP1_234429560	ACACCCTTATACCAACCACA	TARBP1
TARBP1_234430244	GTCTATGGCCTCACACACCA	TARBP1
TARBP1_234450518	TCCAATGGAGCTACACGTAG	TARBP1
TPMT_18147869	TAAAGGCAAGAGTGGACTGA	TPMT
TPMT_18149082	TGAAGAGTACTCGGATACTG	TPMT
TPMT_18143720	TTATGCAGGTTTGCAGACCG	TPMT
TPMT_18139712	TTTCATTACAGAGTTCTTCG	TPMT
TYMS_659678	ACCAAACGTGTGTTCTGGAA	TYMS
TYMS_669169	ATGTGCGCTTGGAATCCAAG	TYMS
TYMS_669082	TCTACAGATTATTCAGGACA	TYMS
TYMS_662189	TTCCAAGGGAGTGAAAATCT	TYMS
RNMT_13734489	AGAAGGACACAGCTCAACAG	RNMT
RNMT_13741644	GCGTGTGAGAGACTTAGCCC	RNMT
RNMT_13731733	GTAAAGGAAAGTTCTAGTTG	RNMT
RNMT_13740275	TATAACTGCTGACAGCTCAA	RNMT
ECE2_184285541	CTTGTGCAGACTCAAAGCGT	ECE2
ECE2_184278523	GTTTAAGTAGTAATCCCGAG	ECE2
ECE2_184257551	TGTGGACTACTCATCAGTCG	ECE2
ECE2_184278185	TTGGTGGTTGGAACATTACG	ECE2
LCMT2_43329865	AAGGGCATTAGGAAAACGCT	LCMT2
LCMT2_43329497	GGCGAAGCAGGATTTACGCG	LCMT2
LCMT2_43330337	TAGTAGCCTCGGTGAATGAG	LCMT2
LCMT2_43330071	TTAACCGGGCCTTTCGAGAG	LCMT2
THOC1_252544	ACGAGGAAGCTCCAACAACG	THOC1
THOC1_265473	ATTGTTAAGTACCTTCAGCC	THOC1
THOC1_225120	CTATCTGAAAACCCCCCCGA	THOC1
THOC1_259687	TACTTACTACGTATGTGCAA	THOC1
SMYD5_73218965	AATGCACTTTATCGCTACCG	SMYD5
SMYD5_73220710	AGCCACTGAGCAATACCACC	SMYD5
SMYD5_73223036	CCATCTGGAGTGAACCACTG	SMYD5
SMYD5_73221165	GTGGGTAGTGAATACTCCTG	SMYD5
PEMT_17512650	CCCTGCCCACAGCTTCACGC	PEMT
PEMT_17512605	GGAGAGCCTGGACACCCCCG	PEMT
PEMT_17522390	TCACGGTTTAGGTTGCACGA	PEMT
PEMT_17509525	TTACTTCGGGATCCTCAAGG	PEMT
EMG1_6974409	GAAGAATGGACGGGACCCTG	EMG1
EMG1_6970967	GCCTCGTGAACGAAGCGGTG	EMG1
EMG1_6974692	TCTAAGGCTTCTTACCCATG	EMG1
EMG1_6971017	TTGTTTCCTGCCCCTAGTCG	EMG1
AHCYL1_110012398	ACTCAGGAAACGTGCTCAGG	AHCYL1
AHCYL1_110012941	AGATGTTACAAGCAGACCAG	AHCYL1
AHCYL1_110016705	GATGTTTGGTGGGAAACAAG	AHCYL1
AHCYL1_110015453	TGGGGGAGACTTAACCCACT	AHCYL1
PRDM5_120853477	ATGAACGAAGCGAAGCCAGT	PRDM5
PRDM5_120785085	GAACGGTCTCTCCTCAGAGT	PRDM5
PRDM5_120821300	TGAAGATATAGAAACAGACA	PRDM5
PRDM5_120821186	TTCTAGAAGACAATCAACAG	PRDM5
PRDM4_107746393	CCATGTTCGGGACAGTCCGA	PRDM4
PRDM4_107751607	GAGGGAAACAGATTCTAGGG	PRDM4
PRDM4_107751771	GGTGGTGTGATACCCATGCA	PRDM4
PRDM4_107743275	TGTTGGCAGATATACCACAA	PRDM4
INMT_30753905	ACAGGCGAATTTCACCGCTG	INMT
INMT_30753833	CCGGTTGCGGTCGGTAAAGT	INMT
INMT_30753759	GGGGACACGCTGATTGACAT	INMT
INMT_30752205	TAAGTAGCCAAGTAGTCCCT	INMT
SETD1B_121817101	CCAGCAGGCACGAGGCGATG	SETD1B
SETD1B_121808219	CTACAGGGGAAACCCGAATG	SETD1B
SETD1B_121819446	GGAACTCTCACTGGACGACG	SETD1B
SETD1B_121809946	TTATGTACACAATTCTCCCG	SETD1B
CMTR1_37453118	AATCCCTATGAGATGATCCG	CMTR1
CMTR1_37462911	ATATTAAACTCAATCAGCTG	CMTR1
CMTR1_37446335	GGATTGGGTAAATACAGCCA	CMTR1
CMTR1_37471879	TCGACAGGCAGAGATACGGA	CMTR1
RRP8_6602022	AAGAAGAAATGTCAAAAACA	RRP8
RRP8_6601302	CTGAGTACAACTGTTCATTG	RRP8
RRP8_6602176	GGCCACATTACGGGCCCTAG	RRP8
RRP8_6601534	TAATGTATGAGGGGGTTTAG	RRP8
AHCYL2_129225428	AGTACCTTCTTGACTGTGCG	AHCYL2
AHCYL2_129400362	CGATAGATGTGTGAATGTGG	AHCYL2
AHCYL2_129405884	GGAAAGCAAGTGGTAGTCTG	AHCYL2
AHCYL2_129389095	TGATGATGAGACATCGCCCA	AHCYL2
ICMT_6233627	AGAATAGTGGAACAATGACA	ICMT
ICMT_6232039	ATTGGAGCCAGCTGTAAACA	ICMT
ICMT_6234961	CAAACCCCAGGAAACAAGCT	ICMT
ICMT_6233536	GAGCAGCTACTGTATACTCC	ICMT
FTSJ1_48481524	AGCAGCCGGAACTCTAGCAT	FTSJ1
FTSJ1_48481151	ATCATGGAGACCGGTTACTG	FTSJ1
FTSJ1_48481700	CCGTAAGAATGGTCCAGCAG	FTSJ1
FTSJ1_48481431	CTCACCCTGCAGATATTCCG	FTSJ1
THUMPD3_9365155	CAAGTGACAGAAAGTGACCT	THUMPD3
THUMPD3_9377869	CGATCCAATGTGTGGAACTG	THUMPD3
THUMPD3_9371424	GTTTAGAGTCACATGCAACA	THUMPD3
THUMPD3_9366909	TGATCTCAGACAATGAACCT	THUMPD3
TRMT2A_20115675	AAGTCTAGTCTGACCTGCTG	TRMT2A
TRMT2A_20115330	GATGTGCACGGTGTCAAACG	TRMT2A
TRMT2A_20114600	GGCGTGTGGAGAGATCCGGA	TRMT2A
TRMT2A_20114966	GGGCCCCCGTTGAGACCTGG	TRMT2A
GNMT_42960832	AGGGCTCCCGGACCAGTACG	GNMT
GNMT_42960898	CAGCCATGCCTTGTACTCGG	GNMT
GNMT_42962331	CTGCATACCCCACTTGTCGA	GNMT
GNMT_42963175	TACGACCACATCCTCAGTAC	GNMT
DIMT1_62403274	AACAGCATTATCGATAAGGT	DIMT1
DIMT1_62403333	CAGGACTCATGTTCAACACG	DIMT1
DIMT1_62394017	CTTCAGACCACCGCCCAAGG	DIMT1
DIMT1_62398861	TTGCTTGTGAACTTGACCCA	DIMT1
NTMT1_129634299	AACCCTCACCTATCACCCAC	NTMT1
NTMT1_129632780	GAAACAAATCCCACCCACGG	NTMT1
NTMT1_129634169	GGATATGGTCGACATAACGG	NTMT1
NTMT1_129634265	GTCGTAAGAGTCCGGCTCCG	NTMT1
ZCCHC4_25333426	ACAGTACTCTTCTGAATCCG	ZCCHC4
ZCCHC4_25312935	CAGACTCTGACCCACCGTGA	ZCCHC4
ZCCHC4_25349567	TCAACCAAGCCACCAAACGG	ZCCHC4
ZCCHC4_25333261	TTGTTGTTACCAGATGACTG	ZCCHC4
FTSJ2_2239492	CCCCACAGTCTAACACCCGA	FTSJ2
FTSJ2_2235441	TCCTGCCAGGAAGCACCTCG	FTSJ2
FTSJ2_2235480	TCGGGTCAGTCACGTCAGCA	FTSJ2
FTSJ2_2239586	TCTCAGGGACCCATTTGTGA	FTSJ2
RRNAD1_156734251	ATGAAGCTGAGTGACCCTGG	RRNAD1
RRNAD1_156732030	GGGACACACTCCCTTGCTCA	RRNAD1
RRNAD1_156734047	GGTCTACCCACCTAACCACG	RRNAD1
RRNAD1_156733032	TGCACCCAGGTTGTAGACGT	RRNAD1
TFB1M_155311292	AAATGCTTATGTTTACGAAG	TFB1M
TFB1M_155260396	CTTACAACGAAGGTGGACGT	TFB1M
TFB1M_155285234	GGTACTGAGCCATAACAGAG	TFB1M
TFB1M_155297049	TCAAGCCACTTGATAATCAG	TFB1M
HEMK1_50577124	CAGCCCACCTCCAGAATGAG	HEMK1
HEMK1_50577517	GCTTATCCACAGCAATGACT	HEMK1
HEMK1_50577862	TACCTGAGGTCATGTCGAGG	HEMK1
HEMK1_50577062	TTCACAGGAACTGGTTGAGT	HEMK1
LCMT1_25128562	AAAGCCCCTGAAATCAACAG	LCMT1
LCMT1_25151567	AGAATGGGGCTGGATAGGGG	LCMT1
LCMT1_25111952	AGCTGCGACGCAGACGACGA	LCMT1
LCMT1_25164669	GTCCGCAAACCTCCTGAAGT	LCMT1
C9orf114_128826119	ATTCCTCATCCTGACGCATG	C9orf114
C9orf114_128827066	CTTCTGTGTGGATGAGATCG	C9orf114
C9orf114_128824851	GCGATGATACCACTTTGCCA	C9orf114
C9orf114_128826042	TTTCATGCCACAGTTGACAA	C9orf114
TRMT112_64317293	GATACCTAAAGTGGAGTGGT	TRMT112
TRMT112_64317487	GCTGAGCTCGCATGTGCGGG	TRMT112
TRMT112_64317325	TCATACGCGCCACGAAGTTG	TRMT112
TRMT112_64317264	TGGAGGCGGCCGATAACGTG	TRMT112
TRMT6_5942580	AGAAAGTAATGGCACACTGG	TRMT6
TRMT6_5943600	ATTGTGATGGAAACGTGTGC	TRMT6
TRMT6_5943678	CTAGTGTATCGTATCTCATG	TRMT6
TRMT6_5950289	TTAAAGCAGTACAAGTCCAG	TRMT6
DPH5_101021663	CAGTGATGTTGCATTCCTTG	DPH5
DPH5_101013732	GCCTCCATAATGAATGCTGT	DPH5
DPH5_101013780	GTTCTAAGAGCAACAAAGCT	DPH5
DPH5_101025341	TACAGTTAGGACTGAGGTGT	DPH5
TRMT13_100148011	AGAAATTTACACTTTGGCCA	TRMT13
TRMT13_100133314	AGGGCGATACCACACCTCCG	TRMT13
TRMT13_100140447	TGCATCGTGTAATGCTGGAT	TRMT13
TRMT13_100144132	TGGAAAGCATCTGTGTGGTA	TRMT13
TRMT10C_101564953	AACTCTAGCTCTTCAGAAGG	TRMT10C
TRMT10C_101565287	CAAGCTGCTAGAAACCACTG	TRMT10C
TRMT10C_101565397	TAAGCCATGTCAAAAACCAA	TRMT10C
TRMT10C_101565035	TTCAACAATCTCAAGCAGTA	TRMT10C
TRMT12_124451324	CCATGCCGTTGCCATGATCG	TRMT12
TRMT12_124451070	CTTTGATACACAGCACCGTG	TRMT12
TRMT12_124451453	TCCAGCGTTTGGCAAAACGA	TRMT12
TRMT12_124451654	TGCTGGTGGATCTCTATGCA	TRMT12
RNMTL1_782605	ACGAGAGAAACAACCGCTCG	RNMTL1
RNMTL1_782454	AGGCTTGGGACCTTGACGCG	RNMTL1
RNMTL1_782674	CTACGATAAAGCTTATCCCG	RNMTL1
RNMTL1_783314	TCCGACCTCGTAACGCCACA	RNMTL1
PCMTD2_64265284	CAGGCAATTCCCAGTAACAA	PCMTD2
PCMTD2_64265341	GTATGATCGTGTATACTGTG	PCMTD2
PCMTD2_64260268	TTCCACACTTACCTAGAATG	PCMTD2
PCMTD2_64267904	TTGACTAAGATAACACGCAC	PCMTD2
RSAD1_50482148	ACTCGGCCTGCGATGCTCTG	RSAD1
RSAD1_50482662	CTGCCAGTAAGTCCAATTGT	RSAD1
RSAD1_50482388	TCGCAGCTGAGATGTACCAG	RSAD1
RSAD1_50479933	TCTAGCCAGTCCCCACACGG	RSAD1
NDUFAF7_37236172	AATAAGTCAAATCTTTGGGG	NDUFAF7
NDUFAF7_37243923	CACAGGTTTCTGATAAACTG	NDUFAF7
NDUFAF7_37241720	GACACCTTTCATATACACTG	NDUFAF7
NDUFAF7_37232262	GGTGTTGACTAATCCAGCCA	NDUFAF7
TRMT1_13112981	AGCACCAGAGGGTGTCGGAG	TRMT1
TRMT1_13115652	AGGAGACCAACCTCGCACAG	TRMT1
TRMT1_13109576	CACCTCGGAGCGGATCCGAG	TRMT1
TRMT1_13115355	GCGTATGAGATCCACAGCCC	TRMT1
TRMU_46346507	AAGCACGTTAAGAAGCCCGA	TRMU
TRMU_46355511	CCGCGTGCACTGGATTGCGG	TRMU
TRMU_46350388	CTTTCGTTAATCCCCCCAGA	TRMU
TRMU_46353801	TTGGGCCAGAGAGCAAACAT	TRMU
CMTR2_71284981	AGGAAACTCCGAAGTCTATG	CMTR2
CMTR2_71285437	CCAATGACAAGGAAACCGAT	CMTR2
CMTR2_71285582	CTGAACTTTGTACTCAAGCA	CMTR2
CMTR2_71285748	GAAATGCATTAAGTTCAGTG	CMTR2
DMAP1_44218708	ATGCTGGGCACGAACGACGG	DMAP1
DMAP1_44218427	CATGGATAACAACAAAACGC	DMAP1
DMAP1_44219225	GAAGCTACCCCAGAAAAAGG	DMAP1
DMAP1_44213854	GGACATTATCAACCCGGACA	DMAP1
MEPCE_100430647	AGTGAGCCGCACTCTCAACG	MEPCE
MEPCE_100430813	CGGAAGCGGCATAGACACCG	MEPCE
MEPCE_100430209	GCTTTCCCGACCGACCGCAG	MEPCE
MEPCE_100430418	TGGGGCTGATAGCCATTGCG	MEPCE
PRDM11_45219692	GCTGCGGGTCTGGTACAGCG	PRDM11
PRDM11_45224326	GGCAAAAGTCCCTACAAGCG	PRDM11
PRDM11_45183035	TGACGTGCGATGTGTAAACG	PRDM11
PRDM11_45182918	TGTGTCAGACACAAACACCG	PRDM11
CIAPIN1_57434100	AAAAAACCAAACTTTGAAGT	CIAPIN1
CIAPIN1_57434188	AACAGACTGTACTTCCTCAG	CIAPIN1
CIAPIN1_57432552	GGACTCAGTGAAACCTGCTG	CIAPIN1
CIAPIN1_57440817	TCAAGCGTTAACCGGCAATG	CIAPIN1
TRMT5_60979397	AAATTGTATTTAGAGATCTG	TRMT5
TRMT5_60979598	ACATTCCAGTGCTTAAAGTG	TRMT5
TRMT5_60976067	CTGTGTTCTGTAGACAGACG	TRMT5
TRMT5_60979244	GTACCAATTAAATGTTTGAA	TRMT5
KIAA1456_13021602	AAAAGGGCAAAGTTTAGATG	KIAA1456
KIAA1456_13021161	CGTGCTTGTTCCATGGAACA	KIAA1456
KIAA1456_13021460	CTTTGGATGAATCGACTCTG	KIAA1456
KIAA1456_13021321	TCAAAACGGTCCCACAGCGT	KIAA1456
PRDM12_130678586	ACTCACACAACACCTTCCTG	PRDM12
PRDM12_130666792	CCGCGCGTACCTCCCACATG	PRDM12
PRDM12_130666710	CTCCAAGACGTGGATCAAGG	PRDM12
PRDM12_130664733	GATGTCGGAGGTGATAACCT	PRDM12
PRDM13_99608863	GCTATTGCAGACTTACCCGG	PRDM13
PRDM13_99613979	GGTCTCAAAGCCTATCCGGG	PRDM13
PRDM13_99613085	GGTGTGCCTTAAGGCTGTTG	PRDM13
PRDM13_99613505	TGAAAGCTGAGCGCACGCCG	PRDM13
TRMT11_125998664	CTACCAAAATAAATATTATG	TRMT11
TRMT11_125998088	GGGTCATGGACAATCTCCTG	TRMT11
TRMT11_126011356	GTTTAGATGCATCTGAAACC	TRMT11
TRMT11_125999561	TCATTCATTATGGCTAACCA	TRMT11
PRDM15_41836114	AAGCACAGCAGGAACGAGGT	PRDM15
PRDM15_41878716	ACTCAGCTTCTCTAAACGCG	PRDM15
PRDM15_41838043	AGTGGCAGAGATCATTACCG	PRDM15
PRDM15_41859608	CCTTGCCCTGCTTAACACAA	PRDM15
PRDM14_70069499	AGCAGCAGCCACGAGTACGC	PRDM14
PRDM14_70069594	TACCAGGGCAGATCGTAGAG	PRDM14
PRDM14_70066458	TAGATGGAAAAGGAGGTACG	PRDM14
PRDM14_70069269	TGCTCGGTTCCAGTTCACGG	PRDM14
TFB2M_246565843	CTGGATTGCACTCCAGCAGT	TFB2M
TFB2M_246556688	GTTGGAATGTTCCCAAGTAG	TFB2M
TFB2M_246565911	TTAAGCGTTACGTAACCGAT	TFB2M
TFB2M_246566017	TTGCCGGCGAGGAACCACTG	TFB2M
FAM173A_721671	AGGACGCCCCGGAAAAACGG	FAM173A
FAM173A_721381	CAGCAGCGCCCACACCGCGT	FAM173A
FAM173A_722130	CCCCGCACCTACCACGCTAG	FAM173A
FAM173A_721606	CCGGTCCAGGTGCCCTACGT	FAM173A
NDUFAF5_13794923	AGAAAATACATTTGACCTGG	NDUFAF5
NDUFAF5_13785177	CTGGGCGAGGTGCTACCGCG	NDUFAF5
NDUFAF5_13801555	GCGACACACTCTATGAACTT	NDUFAF5
NDUFAF5_13794868	TCAGCTAAAACGCTGACAGT	NDUFAF5
VCPKMT_50116515	CTCGCACAAAGCTCCGCAGT	VCPKMT
VCPKMT_50115878	GCCATCAGTATGAAGTCGGG	VCPKMT
VCPKMT_50116288	GCCCGCCAGCTCTTACCCGA	VCPKMT
VCPKMT_50116429	TGGCGTGGGTTGCGTTGTGT	VCPKMT
ALG9_111840791	CCAAGGTAAGCCAATACGGG	ALG9
ALG9_111838365	GATATCGTTGAAACACAAAG	ALG9
ALG9_111868685	GGAGCGAATGGCATATGCTG	ALG9
ALG9_111857690	GTCCATATACCATCCAGTCA	ALG9
GSTCD_105726637	CTGAATCCTCTGGTACCAAG	GSTCD
GSTCD_105719272	GTTGGGCCTCCCCTTACTAA	GSTCD
GSTCD_105719145	TATTTCTACAGGTATAGTTG	GSTCD
GSTCD_105729451	TTCCAATCAAGAGTCCAAGT	GSTCD
TRMT2B_101023521	CAGTCCGCACCAATAGCCAA	TRMT2B
TRMT2B_101023597	GCTCCAATGGAGACTGTCGA	TRMT2B
TRMT2B_101042197	GGTGGATTTCTGGCATACCA	TRMT2B
TRMT2B_101037030	TCCACCTTCTCTGTGAACCG	TRMT2B
TRMT1L_185143385	AAAGCATCTAGACATTCCAA	TRMT1L
TRMT1L_185139511	AAGTCACTGACACTATGCCA	TRMT1L
TRMT1L_185137655	AATACCTGATCCATTGTCAG	TRMT1L
TRMT1L_185139410	TGTCCGAACTGAATATTACA	TRMT1L
COQ5_120516654	CACGACACGAGACCCGCCCA	COQ5
COQ5_120522291	GCAAATCCTTCCAAACACGA	COQ5
COQ5_120529059	GCCAAGAGCTACGAAGCCCG	COQ5
COQ5_120522238	TCCAGCAACATCAAGCAGCT	COQ5
C16orf13_635672	AGCAACAGGTCCAGCGACTG	C16orf13
C16orf13_635307	AGGACACCTGCTCAAACCCA	C16orf13
C16orf13_635709	CTACACCTGGACGTGACGTG	C16orf13
C16orf13_636197	GCGTGGCGTCCGCGTCCTCG	C16orf13
FAM86B1_12186707	CCAAGGTCACCTGTTAATGA	FAM86B1
FAM86B1_12186504	CGGGTCCTCGAGCAGCTCCG	FAM86B1
FAM86B1_12186781	TGACCAGGCCTGTGGTACCG	FAM86B1
FAM86B1_12186439	TGGCAACTTAGACAGCCCCA	FAM86B1
MAATS1_119715739	ACCCTGGCTACGCTTACTTG	MAATS1
MAATS1_119707496	ATTCCCGACTGATAAATGGT	MAATS1
MAATS1_119737415	GTTTCTTTGAAGGAAGCGAG	MAATS1
MAATS1_119730311	TGAAGCACTTGAATGCCCGG	MAATS1
PRMT9_147673763	CAAACTGGTTGGTGGAACGC	PRMT9
PRMT9_147683799	TGAAACACGACGTGAAGGTG	PRMT9
PRMT9_147672964	TTCCAAAACATATTCCCGAA	PRMT9
PRMT9_147657843	TTTATCCACAAGTCCTAGTG	PRMT9
RSAD2_6878024	AGTGAAGTGATAGTTGACGC	RSAD2
RSAD2_6887025	CCAAGGAAAGAAGAACCATG	RSAD2
RSAD2_6877933	TCTGGCTGCTAGCTACCAAG	RSAD2
RSAD2_6887109	TGTCATTAATCGTTTCAACG	RSAD2
FDXACB1_111876809	CAAGTGCACTGGATATAGGT	FDXACB1
FDXACB1_111876973	GTCCTCTACATAATGCCACG	FDXACB1
FDXACB1_111875679	TCTGAAAGACAGGTCCACTG	FDXACB1
FDXACB1_111875869	TGGTGGGACATCACAAGATG	FDXACB1
PRDM6_123159613	CCTGGGCAATGCATTGTAAG	PRDM6
PRDM6_123099682	GCATAGGGCACTCGCCGTTG	PRDM6
PRDM6_123090461	GGCCCCGGGCCCGTCAAGTG	PRDM6
PRDM6_123155968	TGAGGTATATCCGATGTGCA	PRDM6
TRMT10A_99558093	ACAGTCAATAATAAGGCGAA	TRMT10A
TRMT10A_99557368	ATGTTACGCAGAAAACCGAC	TRMT10A
TRMT10A_99558146	CAAATGGAACCAAACTCAGA	TRMT10A
TRMT10A_99553820	TACTAATCCTCCAATCACAT	TRMT10A
TGS1_55790231	AAAGACAGACCACATGCCAG	TGS1
TGS1_55786695	ATCTGTATCACAGCTTTGCG	TGS1
TGS1_55785783	GCAGAATCACATGACAGCAA	TGS1
TGS1_55798931	TTGGTTTATTAACCCATGTG	TGS1
HENMT1_108657502	AACCTCCACTATACAGACAG	HENMT1
HENMT1_108654771	ATTGTATCATGGCTCCGTTG	HENMT1
HENMT1_108650267	CTTCCGGAAAAATGGAGGAA	HENMT1
HENMT1_108655592	GAGGATAAATTACGATGGAG	HENMT1
WBSCR22_73686723	AATCTCACCCAATATCCAGC	WBSCR22
WBSCR22_73686868	AGATGAAGGGCACTATTGGG	WBSCR22
WBSCR22_73686658	GGATGATTGATATCCAGACC	WBSCR22
WBSCR22_73693345	GTTGGAGCTGATCACAACCC	WBSCR22
PCMTD1_51831455	AATGGCAAACCAGATTCTGT	PCMTD1
PCMTD1_51860916	GAAGCATTGAAACTTCAACC	PCMTD1
PCMTD1_51833645	GACTGTCAGAAGCTATCTGG	PCMTD1
PCMTD1_51831537	GCGAACTGGACAGAACACTT	PCMTD1
TRMT61A_103532732	CTGGGTGACTGTGCGCACCC	TRMT61A
TRMT61A_103532780	GATGTCCAGGAAGACGGCGT	TRMT61A
TRMT61A_103530047	GCACCGCCACCATTGCACCA	TRMT61A
TRMT61A_103530230	TGGAGTAGAGGATCTGCGTG	TRMT61A
FTSJ3_63821989	AGGGTCTAAGGGACCAAAAG	FTSJ3
FTSJ3_63826572	AGTGTTACGAACCATCCCCC	FTSJ3
FTSJ3_63825541	GTCCATGATGCTTACTCACA	FTSJ3
FTSJ3_63822152	TTATTAGAGGAAGTAACACA	FTSJ3
COMTD1_75234969	CGGAGCACAAGATCGACCTC	COMTD1
COMTD1_75235847	CTCACCCAGGAAGAGGCCAG	COMTD1
COMTD1_75235352	GTCATCATAGAATCCCCCTG	COMTD1
COMTD1_75235677	TCAGAAGATACTGCCACAGG	COMTD1
FAM173B_10239269	AGTTTGCAGAAAAGCAACTG	FAM173B
FAM173B_10239096	CCCACTACCGATGTCCACAA	FAM173B
FAM173B_10239204	GGCTGGCGTTACAAACGGCG	FAM173B
FAM173B_10236560	TGGAATACCAAACTAGCCAT	FAM173B
C9orf41_74999787	ATGCTAGGTTATGCTTGTCA	C9orf41
C9orf41_75017300	ATGTATGCAATCATTCACAA	C9orf41
C9orf41_75016398	GCCAGCATCTACATTTGACA	C9orf41
C9orf41_75028018	GGGCTCCTTACCCGTAGTAG	C9orf41
BCDIN3D_49843000	AGGAAAATTTCCGAACGGGG	BCDIN3D
BCDIN3D_49842859	CGACGTGGGGTGTAACTCCG	BCDIN3D
BCDIN3D_49838927	CTGGATCTATGTCGCAGCAG	BCDIN3D
BCDIN3D_49842931	GAGCTGTCGAAGCAGCTCCG	BCDIN3D
TRMT44_8441437	AGGAGGGAAATAGTCGTGCA	TRMT44
TRMT44_8441239	GCGAATCCAGATCTGCGGCG	TRMT44
TRMT44_8464072	GCTGCAATGACAGGTATCCA	TRMT44
TRMT44_8449736	TCGTGTATCCCAAACCCACG	TRMT44
C7orf60_112832567	ACTATGCATACCTCTACAGC	C7orf60
C7orf60_112915320	AGGGCGAAGGTCGTATTGAA	C7orf60
C7orf60_112915415	GATCTGGCGAGAACACTGTG	C7orf60
C7orf60_112822195	TCTTGCAGCAAATCCATCGC	C7orf60
WBSCR27_73840112	ACACACAGGGACCTTCGACG	WBSCR27
WBSCR27_73840065	AGCTCAGGTATCGCATTGCA	WBSCR27
WBSCR27_73841084	GGCCTGTGGCACAGGCCTAG	WBSCR27
WBSCR27_73841186	GGGCGCACGGTACAGCAGGG	WBSCR27
TRMT10B_37769983	AGGTACACAAGGGTTTCCAA	TRMT10B
TRMT10B_37768184	CTCACACACTCTTCATAAAG	TRMT10B
TRMT10B_37763749	GACCCACTACATGTCAAAGA	TRMT10B
TRMT10B_37762002	GGGGCAAGAAGGCATCCTAG	TRMT10B
LRTOMT_72105988	ACCAGCAATGTTACCACCAG	LRTOMT
LRTOMT_72107987	CTGGAATTGGGAACCTACTG	LRTOMT
LRTOMT_72106062	GCCCTGACAGGCAGTCTCGG	LRTOMT
LRTOMT_72106179	TGTGGCTCAAGTACTCGCAG	LRTOMT
AARS_70270295	CCAAGAAAAGCATTGACACA	AARS
AARS_70262386	GGAGGCCAGATCTATGACGA	AARS
AARS_70259155	TCAGAATGTGCGTAGCTGTG	AARS
AARS_70269716	TTGGTGCTGAGGATGCCGAT	AARS
ADAR_154602282	AGGCAATCAACACCTCTCTG	ADAR
ADAR_154590308	CGTTCTCCCCAATCAAGACA	ADAR
ADAR_154597907	GTGCATACACTCAAGCAGTG	ADAR
ADAR_154601175	TTCTTGTAGGGTGAACACCG	ADAR
ADARB1_45182661	GGTGAATACATGAGTGATCG	ADARB1
ADARB1_45180365	TCAGGTCACCAAACTTACCC	ADARB1
ADARB1_45183408	TTCAGAAATCAGAGCGAGGG	ADARB1
ADARB1_45176269	TTGGAGCCCACGTAAAAGGG	ADARB1
APOBEC1_7652497	ATGGATCAACAAAATCGGCA	APOBEC1
APOBEC1_7652699	CAAAAACACCACCAATCACG	APOBEC1
APOBEC1_7652560	GAGTTTCTGAGTCGGCACCC	APOBEC1
APOBEC1_7652817	TAGAAGACGTCAAACTCCCA	APOBEC1
DDX1_15603267	ACACTTACCTAGGTCCAAAG	DDX1
DDX1_15599700	CAGATGAACCCATATGACAG	DDX1
DDX1_15617281	TCCGGGAAGACTAGATGACT	DDX1
DDX1_15607212	TGAGAGCTTTCGGAGCATTG	DDX1
DDX3X_41342522	CGTGGACGGAGTGATTACGA	DDX3X
DDX3X_41344269	GCACCACCATAAACCACGCA	DDX3X
DDX3X_41345288	TAGCACTAAACATCATAGTG	DDX3X
DDX3X_41339056	TCTCGGTTCCTTAAATGAGG	DDX3X
DDX6_118763287	ACGTGGTGATTGCTACCCCT	DDX6
DDX6_118768260	AGGTCTAGCCGTTCAAGTAA	DDX6
DDX6_118786059	TAACACTTACTTAATAGTGG	DDX6
DDX6_118759951	TACACTAAGAGGGAAAGTAG	DDX6
DHX8_43507927	CCCAGGTCGAACATATCCAG	DHX8
DHX8_43493738	TAGACGGCGAAATCTTGTCG	DHX8
DHX8_43492935	TAGATGGCGGGATAAGCATG	DHX8
DHX8_43507610	TGATGATCGCGTACTGAGTG	DHX8
DHX9_182866561	CAAAACATTATACTGGCATG	DHX9
DHX9_182852304	GGAGATTTACCAACAACCAT	DHX9
DHX9_182879374	TCAATCACAGCATCCAAAGG	DHX9
DHX9_182860108	TGGATGTGGGAAAACCACAC	DHX9
DDX10_108691918	AGTGCAAGGATAGAAACACC	DDX10
DDX10_108679528	CATGAACCCAGACATACTCA	DDX10
DDX10_108678372	TACTCGTGTGCACACCAGGT	DDX10
DDX10_108677157	TGATAGGCCAGTTCTCTCGT	DDX10
DHX15_24554878	CGCCCAGGAATAGTTAGGAG	DHX15
DHX15_24576381	TCATAGTATCGAGGAGTATG	DHX15
DHX15_24576248	TGGGTCTGGTAAAACAACAC	DHX15
DHX15_24556360	TTACACCATAACGCTCCAGG	DHX15
DKC1_154768338	CACACATAATGTCCGAATGT	DKC1
DKC1_154769175	CATCATGCATTGTCACCATG	DKC1
DKC1_154766293	GATTCGACGGATACTTCGGG	DKC1
DKC1_154770823	TCGATATGAGGACGGCATTG	DKC1
DYNC1H1_101986361	AAATGCGCCCCGAGACACCG	DYNC1H1
DYNC1H1_102027242	CCAGGCGACGAAACGAGACA	DYNC1H1
DYNC1H1_101997111	GCTTTATATTGACAACATCG	DYNC1H1
DYNC1H1_102016790	TCAGCGGAGAATGGTCTCCG	DYNC1H1
EEF1A1_73519338	ATTACAGGGACATCTCAGGT	EEF1A1
EEF1A1_73519935	CATCTGATCTATAAATGCGG	EEF1A1
EEF1A1_73518996	GCACAAATGCTACTGTGTCG	EEF1A1
EEF1A1_73518527	TGCTCCAGTCAACGTTACAA	EEF1A1
EEF2_3984180	AGACACGCTTCACTGATACC	EEF2
EEF2_3981377	GGACATCAAACTGGACAGCG	EEF2
EEF2_3983191	GGAGAAGTCGACATGCCCGG	EEF2
EEF2_3980644	GTAGAACCGACCTTTGTCGG	EEF2
EIF4A1_7577062	AAACATCTTGATGTATTTGG	EIF4A1
EIF4A1_7577366	AAGCACATCAGAAGGCATTG	EIF4A1
EIF4A1_7576597	CTGCACCTCAGCACGCACGT	EIF4A1
EIF4A1_7574304	GGAGCCCGAAGGCGTCATCG	EIF4A1
EIF4A2_186786222	AGATTTGATCCTTAAAACCA	EIF4A2
EIF4A2_186786012	ATATTGTTGTTGGTACACCC	EIF4A2
EIF4A2_186784626	CGTAAGCATAGATGCCACGA	EIF4A2
EIF4A2_186785070	GGAGACCCAAGCACTAGTAT	EIF4A2
GSPT1_11896624	AATCCCAAAACCTAAGTCTG	GSPT1
GSPT1_11896750	AATGTCTCCAGAAGAATCAT	GSPT1
GSPT1_11915537	CCAGCGGGAGAACCTCAGCG	GSPT1
GSPT1_11915404	GGCGGCGCCGCCAATAACCA	GSPT1
HNRNPU_244858041	ATCGAGTTAGAGGACCAAAG	HNRNPU
HNRNPU_244863731	CACCGTCACCGCGAACAGCG	HNRNPU
HNRNPU_244864013	CATCTGGTCGCCGTCCAGAG	HNRNPU
HNRNPU_244859292	GGCTGGTCACTAACTACAAG	HNRNPU
MOV10_112694053	AGCCGCCCCTCAGTGCTACG	MOV10
MOV10_112695484	CCCGGAGCCTTTGACAGAGT	MOV10
MOV10_112689602	TCATTGTAGAAAGCAAACTG	MOV10
MOV10_112691699	TGGAGTTAAGTATGGCGCTG	MOV10
PARN_14593301	ACCAACAGGTCACTTACCGC	PARN
PARN_14609063	AGGACAACTAACCCGGTACA	PARN
PARN_14582218	GCTACGATGCCTACATCACA	PARN
PARN_14627142	TCTGGTGAGGATCTATTGAA	PARN
RAN_130872879	AGTCAAATGACGTTTCACGA	RAN
RAN_130872916	GAATTTGAGAAGAAGTATGT	RAN
RAN_130873087	TCCACCGAATTTCTCCTGGC	RAN
RAN_130874649	TGTTGCCACACAACACAATG	RAN
UPF1_18846092	AGAAGACACCTATTACACGA	UPF1
UPF1_18853294	GATATGCCTGCGGTACAAAG	UPF1
UPF1_18850740	TCAACTGGGACAGCTCGCAG	UPF1
UPF1_18856948	TTTCGTCGATTAAAATGGAG	UPF1
SUPV3L1_69198509	AGTCGGCAGATTGAAATTCG	SUPV3L1
SUPV3L1_69199183	GCTACAGATGCAATTGGCAT	SUPV3L1
SUPV3L1_69197070	GCTTATGTACACAACGGGGG	SUPV3L1
SUPV3L1_69187752	GGAGAAACTAACCAGTTAGG	SUPV3L1
DAP3_155721604	ACCTGCATCACAAAGCGAGG	DAP3
DAP3_155729299	GGGTATGTTTCACCTCCTAG	DAP3
DAP3_155721524	TATTTCCTAGGCCAAGCATG	DAP3
DAP3_155717073	TGCTGCTCACCTAGATAACC	DAP3
DDX18_117817544	AAACAAAAGCCCATGAATGT	DDX18
DDX18_117822216	CTGATCGTATCTTGGATGTG	DDX18
DDX18_117821958	GCCACCCATTATCAAGCCAT	DDX18
DDX18_117824689	TGATAAAGCGAATGCAACAG	DDX18
DDX21_68969025	CAACATTAAATACCCAATGA	DDX21
DDX21_68965453	CATCACAAAAAAGCTGTCAG	DDX21
DDX21_68963366	CGGGAAGGACTTAATTGCAC	DDX21
DDX21_68970266	GATGTCATCCGAGTATATAG	DDX21
EFTUD2_44863656	AGCCACATGCCCTTACATCA	EFTUD2
EFTUD2_44860535	GAACACGGTTCACCTCGATG	EFTUD2
EFTUD2_44872533	GCAGACGTTACCCAGGAGTG	EFTUD2
EFTUD2_44865005	GCTTGGCATCCACCTGACGA	EFTUD2
DDX23_48834385	ACCGCTAGGTATCCGCACTG	DDX23
DDX23_48836605	ATGACCTCCAAGATGTGTGG	DDX23
DDX23_48839894	GGCCCAGCCATTATCCCTGG	DDX23
DDX23_48845622	TCAAGGGATAGACGTCGAGG	DDX23
WTAP_159755124	GAAGGAGACACGCCAGCAGT	WTAP
WTAP_159753501	GAAGTGTCGAATGCTTATCC	WTAP
WTAP_159753610	GAGCTTAAAAGCAGTCAGGA	WTAP
WTAP_159742121	GCATATGTACAAGCTTTGGA	WTAP
EIF5B_99361304	CGAAAGTGGAAATGTACTCT	EIF5B
EIF5B_99379338	CGTCACACACATGTACAAGA	EIF5B
EIF5B_99369435	GCTGTAGAAGTTATGGAACA	EIF5B
EIF5B_99382859	TTGATAGACTCAATTGTCTG	EIF5B
DHX34_47362662	CCCCGTCCCAGAAATTCGGA	DHX34
DHX34_47373646	GATGCTCCTCTATGCCCCGG	DHX34
DHX34_47372796	GGGCGACTGGACGCTAAGTG	DHX34
DHX34_47353325	TAACGTGGGTCGTAAGTGCG	DHX34
AQR_34906711	ACATCATGCTTACGAAGACC	AQR
AQR_34886588	ACGATTGCAAAAGAGTCTAG	AQR
AQR_34927057	AGGTCCAAAAAACTTGACCA	AQR
AQR_34897603	CCCCTATTAGGAATAACATG	AQR
EIF4A3_80139112	ACTGATGAGAACCACCTGTG	EIF4A3
EIF4A3_80139022	CCGCATCTTGGTGAAACGGT	EIF4A3
EIF4A3_80141798	CCTGAATATCCAAACACTGG	EIF4A3
EIF4A3_80139731	TGATTCGTCGCAGAAGCCTA	EIF4A3
BMS1_42816666	AAAGTCATACCTGAGTATTG	BMS1
BMS1_42796972	AATGCCCAGAATCGAAAGTG	BMS1
BMS1_42796608	AATGTCTGAAGATGACGGGT	BMS1
BMS1_42793138	TCACCGATACCTGAAAAACG	BMS1
DDX46_134794918	CCAAAGCCTCCATAGCTCTG	DDX46
DDX46_134796135	CCTCCATGAAGAGACATGCA	DDX46
DDX46_134788587	GACATGTTAGCCGCTAACAG	DDX46
DDX46_134784508	TTAGACACATCATGGATCAG	DDX46
HELZ_67148617	CACACAGGAGAATCCTACAT	HELZ
HELZ_67120592	CATGGACAGGATACCAGGGT	HELZ
HELZ_67195448	CTTCCACGTGATATCCAGAG	HELZ
HELZ_67178877	TAGTAACCACAGCTAAACGT	HELZ
DDX39A_14413120	CCCCCTAAGAAAGACATCAA	DDX39A
DDX39A_14411574	CCTGGTCATGTGCCACACGA	DDX39A
DDX39A_14413043	CTCAAAGCCACAGTCCACGA	DDX39A
DDX39A_14411103	GAAGAACTGTCCCCATGTCG	DDX39A
DDX17_38495815	CTTTCCAAGTCTCGAATCTG	DDX17
DDX17_38494711	GATTACACCCAGATCAACGT	DDX17
DDX17_38494041	GCTGTGATGATCTGACTCGA	DDX17
DDX17_38506085	GGTCTGGTGACGACCGATGG	DDX17
NOP56_2656532	AGAGAAGCAATCGATTCGTG	NOP56
NOP56_2655736	CAGCCTGTCAGCCCTAATTG	NOP56
NOP56_2653382	CTTACCTTCAGACACGGCGT	NOP56
NOP56_2654935	TTACCTGACACGCATAGAGA	NOP56
WDR4_42863470	GGTGTGGCCGTCTAGAGCTG	WDR4
WDR4_42859706	GTTTGTGAGCCGTATCTCCG	WDR4
WDR4_42862363	TCTCGTCCCGGTCGGCAGTG	WDR4
WDR4_42855682	TGAACAGAAGCAGCTACCTG	WDR4
APOBEC2_41053462	CCTGTGACAATCTCAAAGGG	APOBEC2
APOBEC2_41061465	GGCATCTCGGGGATACCTAG	APOBEC2
APOBEC2_41061580	GGTCAGCACACGCTGCACAG	APOBEC2
APOBEC2_41061409	GTGCTTCAACCACATAGCAG	APOBEC2
NUDT21_56446631	ACTAAAACGCTTAATGACAG	NUDT21
NUDT21_56447907	AGCCAGATTTCAGCGCATGA	NUDT21
NUDT21_56447945	CAGAGCTGTCCTTCTCGTAG	NUDT21
NUDT21_56446672	CCTGGTGGTGAACTTAACCC	NUDT21
DUS4L_107573804	AATGGAATAGACATTAACTG	DUS4L
DUS4L_107571262	AGCGAATTTACCACAAATCA	DUS4L
DUS4L_107567171	CTTTGAATATCGAACCATTG	DUS4L
DUS4L_107576478	TTAATGGAATCATAGTGCAC	DUS4L
HNRNPUL1_41279132	CCAGCCGATACGGACCACGT	HNRNPUL1
HNRNPUL1_41292461	CCCCGGATACGCTCACTAAG	HNRNPUL1
HNRNPUL1_41264685	GCGACCCGGGCACATCAACG	HNRNPUL1
HNRNPUL1_41272223	GGGGTACTTTGAGCACCGAG	HNRNPUL1
DDX42_63807881	AGTGATTGTGTGTCCTACCA	DDX42
DDX42_63811148	CCTGATCGACCCTATTCGAG	DDX42
DDX42_63813363	CTATACCCTACTCACTCCCA	DDX42
DDX42_63787242	TCTACAAAATTGGATCTAAG	DDX42
DHX30_47841032	AATCCAGAGAGTATTCGACC	DHX30
DHX30_47846252	CCTGTGATAGGGTCACTCAG	DHX30
DHX30_47847308	GCAGAACCAGATCAGTCACA	DHX30
DHX30_47846850	GGTGCTCATGAGTGCCACAG	DHX30
SKIV2L2_55344528	TCTGTGTAAATAACATGACA	SKIV2L2
SKIV2L2_55324194	TGTTGAAGGGTGTACACATG	SKIV2L2
SKIV2L2_55340180	TTGTCTTGTTATGACCACAG	SKIV2L2
SKIV2L2_55366768	TTTCCATTTGACCTACAACA	SKIV2L2
GTPBP4_995972	GATGAATATTCTCTACGACA	GTPBP4
GTPBP4_1007111	TGCACCTGGCTATCCCAACC	GTPBP4
GTPBP4_999087	TGGATTATAAGTATCTACGT	GTPBP4
GTPBP4_1000954	TTGTTGGCTACAACTATGAG	GTPBP4
MTO1_73482117	AGCCGAACAGAAGGTTACAT	MTO1
MTO1_73480039	AGCGTCATAGATAACCCCTG	MTO1
MTO1_73462061	CCTCACCGATCGTGTCCACG	MTO1
MTO1_73466592	TGGGAAATGCCGTGTCAGTG	MTO1
ERAL1_28858629	CATTGACCACACCTTCAGTG	ERAL1
ERAL1_28855313	CCCGCGGTGTCCATGAACAG	ERAL1
ERAL1_28855111	GGTGGGCCCTCATGTCGCGA	ERAL1
ERAL1_28856348	TGTTGACTTCCCTGCATTCG	ERAL1
GNL3_52692958	ACTTCGCAGAGCAAGCGCAG	GNL3
GNL3_52689093	CAACACCTCTAGGACAACAT	GNL3
GNL3_52690652	GAAGAAAGAATTGCCAACAG	GNL3
GNL3_52691616	GTAATGTTGGTGTATCCATG	GNL3
TRUB2_128315595	GAGCATTGTACATATCGGTG	TRUB2
TRUB2_128321629	GATGAAAGAGGGTACGCTGG	TRUB2
TRUB2_128310941	GATGCCAGTTATCAGCATCG	TRUB2
TRUB2_128322355	TCGCGGTCTATAAGCCCCCG	TRUB2
RPUSD2_40569745	ACCAGTTATTACTTCGAGGG	RPUSD2
RPUSD2_40571808	AGGAGCTACACCCCTTGCAT	RPUSD2
RPUSD2_40569898	GCTTCTCGTTGAGTTGCAGG	RPUSD2
RPUSD2_40573634	GCTTGCCCCGGGGATCTACA	RPUSD2
MOCS3_50959006	AATCTCATCTCGGGACAGAG	MOCS3
MOCS3_50959363	CCTGGTCCGCCGATATGATG	MOCS3
MOCS3_50959093	GCCCACGATTAGCACGCACG	MOCS3
MOCS3_50959588	GGTGCTCGGTGTCGTTACCG	MOCS3
GNL2_37574435	AGAGCCCGACTTGCAGACTG	GNL2
GNL2_37592763	CCTGCAATATCAATCAACGG	GNL2
GNL2_37590706	GATATCCTACATCTTACATG	GNL2
GNL2_37576457	TTCTAAGAAAGTTTGCAACG	GNL2
MDFIC_114979588	AAGATAAAGAACGGCCACAC	MDFIC
MDFIC_114942378	ATTTGGGGAAATCCTTCGGA	MDFIC
MDFIC_114922520	CCCCGGTGGCCTGACGACGG	MDFIC
MDFIC_114979644	TGAAAGTTTGCGATTATCTG	MDFIC
A1CF_50828283	ACAGGAAGAATTCAGTTATG	A1CF
A1CF_50816209	AGTTATGTTAGGTATACCCG	A1CF
A1CF_50816056	CTTCATTTCCCAGCCACCAA	A1CF
A1CF_50828136	GAATTCAACAATATCAAACC	A1CF
DDX47_12813450	AACTAAAACATTTAAAGACC	DDX47
DDX47_12823884	ATTCATTTAGAATATAAACC	DDX47
DDX47_12821298	TAGGGCAAACAAACGCTGCG	DDX47
DDX47_12821392	TCCTCTATTGGAGTGCAGAG	DDX47
DDX41_177513392	AGCCTGTGACCATCAATGTG	DDX41
DDX41_177515809	ATGCTCAGAACATAACGGGG	DDX41
DDX41_177513731	GCTGACCGCATGATCGACAT	DDX41
DDX41_177514951	GTTACCCTTCTCAAAGCGCG	DDX41
NOP58_202295776	ATAAATGAGACCATACTTAG	NOP58
NOP58_202291127	GCAAACATTCCATAGGCGAT	NOP58
NOP58_202292899	GCACGGCTTATTGCTCATGC	NOP58
NOP58_202284395	GTTGTTAATGAACTTATGAG	NOP58
CDK5RAP1_33392158	CCTAGAATTCCAATCCTCAG	CDK5RAP1
CDK5RAP1_33379597	GTGCCTACCAATCTCAGTCG	CDK5RAP1
CDK5RAP1_33395107	TCTGGCAGCCATAGGTCTCG	CDK5RAP1
CDK5RAP1_33387324	TTAGGCAGTGACTCACACAA	CDK5RAP1
DNAJB11_186581372	AGGTTTGTTTCTAACTACCT	DNAJB11
DNAJB11_186582015	AGTGAATGAAGAACGAACGC	DNAJB11
DNAJB11_186572096	ATCTTATAGAAATCTCGTCT	DNAJB11
DNAJB11_186581437	GCAATTGTCGGCAAGAGATG	DNAJB11
GAR1_109816254	AGCAGCAACCACTTCCGAGG	GAR1
GAR1_109816366	ATACAGACTACACGTTCTGG	GAR1
GAR1_109816332	GGCCTTTGTTAAAGCCTCCG	GAR1
GAR1_109816200	GGTCGTGGAGGCTTTAATCG	GAR1
DHX29_55298628	AATTCTACAAATGATTCTAG	DHX29
DHX29_55296273	ACCAATACACTCTTATATGG	DHX29
DHX29_55274718	CCTTCAATATTTCTGAATTG	DHX29
DHX29_55277186	GATTCTAATGAGTGCCACTG	DHX29
GNL3L_54551664	GCACGTGGACGCAGTTACGC	GNL3L
GNL3L_54548360	GTGCGCACCCACATTCGTGT	GNL3L
GNL3L_54551872	TGCCGTCAGAAAGTGCTCAG	GNL3L
GNL3L_54543034	TTATTACAAGGAGTTCCGTA	GNL3L
DDX49_18921899	ACGTGGTCATCGCCACGCCG	DDX49
DDX49_18920581	AGCCCAAGCAGTCTCGACCT	DDX49
DDX49_18922444	CCGGAGTGTGTCGGTCAGCG	DDX49
DDX49_18924687	GATCCTGATCGCAACAGACG	DDX49
DDX56_44570854	ATCATCTCACAGTTCAACCA	DDX56
DDX56_44571679	CCAGTTACAGCAGTTTCAGG	DDX56
DDX56_44571578	TCTTTGTCAACACTCTAGAA	DDX56
DDX56_44573584	TTGCTCCATAGGAAGGCGGT	DDX56
CDKAL1_20548629	AAAATTTGGATACGAACATG	CDKAL1
CDKAL1_20546465	ATGTTGTCCCGAAGGTACGA	CDKAL1
CDKAL1_20739611	TAAGGGACTGAGTATCATTG	CDKAL1
CDKAL1_20846114	TGCAAAACTAAACACGCCAG	CDKAL1
DUS2_68038121	AATGTCCGCTCCATAATCCA	DUS2
DUS2_68070996	AGAGGACTTTCGACAAGCCA	DUS2
DUS2_68066632	CTGCCATCGCAGTTCATGGG	DUS2
DUS2_68053597	GAAGACAACTCGATCATCAG	DUS2
THG1L_157731552	AAAGCAAGTTCGAGTACGTG	THG1L
THG1L_157734590	AAGTAAGTTCATGACTCACG	THG1L
THG1L_157732945	CAAATGTGCGCAGACTGTGA	THG1L
THG1L_157731627	TGGACGGCCGGAATTTCCAT	THG1L
ELP3_28113038	AAAACAACTTGGTCATAGTG	ELP3
ELP3_28113161	TACTTCCAACAATATTTACG	ELP3
ELP3_28107964	TATTCCACCCAGTCTTACAC	ELP3
ELP3_28137829	TCCGAGCCACCAATTCAACC	ELP3
NAT10_34112207	CTGCAGCACACACATGCCGA	NAT10
NAT10_34122508	GAGTGCAACAGTACTCCTCA	NAT10
NAT10_34124383	TGAATGTATTTCGAGAACAC	NAT10
NAT10_34134582	TGTTCACCCAGATTATCAAG	NAT10
OSGEP_20451993	CCAACCGTGTTGTATGTGAG	OSGEP
OSGEP_20452074	CTGTGGAATAAGCCATTGGT	OSGEP
OSGEP_20449211	GAAACCATCGATATTGCAGT	OSGEP
OSGEP_20454597	GGCGTGACGTAAGTCCGCCG	OSGEP
NHP2_178153658	CAAATGCATCAAGAAAGGTG	NHP2
NHP2_178150932	CCATCTCCCAGTCATGTGTG	NHP2
NHP2_178153763	TCAGGCGGAGGCGTGTTCCG	NHP2
NHP2_178153690	TGTAGAGCTTCCGCGTGAGG	NHP2
DDX27_49233681	CGGATCCGGCCTAATCGTGA	DDX27
DDX27_49219483	CTTAATCGGAACCATAGGCG	DDX27
DDX27_49235069	GCAACTTGTCACAGACGCAG	DDX27
DDX27_49223389	TGATGAGTAGTCAGTCTCCG	DDX27
DDX28_68022474	AGGGAGGCCACGGCATGCGT	DDX28
DDX28_68022721	GGCGGCCGCGAAGTAGTGAG	DDX28
DDX28_68022202	GTAGGAGCCACATTTCCCGA	DDX28
DDX28_68022927	TTCCAGCCTTGAGAGGCTAG	DDX28
DHX33_5455165	AAAGCAAAGAAGTATAACCC	DHX33
DHX33_5463595	GAGATGGCAGCTACTCGACG	DHX33
DHX33_5456011	GCAGCTCCGAGTCTTCCAAG	DHX33
DHX33_5460987	GCGTGCAGGTAATCATTCTG	DHX33
DUS3L_5787623	GACTTTGTGGACATCAACGT	DUS3L
DUS3L_5790056	GCACTTGCCTGGATTAGGGA	DUS3L
DUS3L_5790205	GGCTAAGCGGATCCGACTGG	DUS3L
DUS3L_5788124	TTCGGGGCGGATGTGACATG	DUS3L
DDX24_94061000	CAACCACAATCTCAGGACGA	DDX24
DDX24_94079334	CATGGTTTGTGATGATCCGG	DDX24
DDX24_94079574	GGAATTGACAGATTACCAGT	DDX24
DDX24_94062475	TGAGACTAGATCACCAGGCA	DDX24
ZNFX1_49249464	CATGTTGTGGACAAATACCA	ZNFX1
ZNFX1_49253688	GGTGGTCCCCAATCAAAATG	ZNFX1
ZNFX1_49263401	TCTGCAGGTACTGTTCCCGT	ZNFX1
ZNFX1_49271455	TGGAAGTTGTCATTGGACCA	ZNFX1
DUS1L_82062959	AGGAACAGAGAGTTTCTCGT	DUS1L
DUS1L_82061619	AGGGCGTCATGAGCGCAGGT	DUS1L
DUS1L_82061700	ATGTTCCCGTTAGCAAACAC	DUS1L
DUS1L_82064879	CCGCGACGCCAACTACCGGA	DUS1L
OSGEPL1_189755195	AAGTCTTTGGACATAGCACC	OSGEPL1
OSGEPL1_189755432	ATTGCAACTACCATAAAACC	OSGEPL1
OSGEPL1_189754299	CCAGAGTGCTCCACCATGAG	OSGEPL1
OSGEPL1_189755347	TGAGCCTCCATATGATGAAT	OSGEPL1
DDX31_132662268	AGGTACTTACTAAATGTGGG	DDX31
DDX31_132646828	CTTCATCCTTCAGAAATGCA	DDX31
DDX31_132669919	GTTGTCGAAGAGCGAACCGT	DDX31
DDX31_132652468	TCTCGTTGGCACGAGCACCA	DDX31
DDX50_68911148	AAGATTTAATAGCTCAAGCA	DDX50
DDX50_68907003	AAGTGATAATAAACTAGAGG	DDX50
DDX50_68906742	GTCAAGGCACCATTATGACT	DDX50
DDX50_68913238	TATAACTAGGAAACTCAGCG	DDX50
DDX54_113179944	AGGTGCCAACACCCATCCAG	DDX54
DDX54_113169851	CAGGTAGGGGATTTCATCAG	DDX54
DDX54_113174645	CCACGCCGAGTACCTCACTG	DDX54
DDX54_113165933	GAGGCATCGCTGGAGCTACG	DDX54
QTRTD1_114065325	AAAAAACCTGGGCAAAACAG	QTRTD1
QTRTD1_114076882	AGGAAATCCAACAACCCTGG	QTRTD1
QTRTD1_114065416	CACACGCTGCATAATATCCA	QTRTD1
QTRTD1_114070654	GTGGAGTGTTGCAGGACGAG	QTRTD1
PUS1_131932233	AATACAGCCTGACCGGACGA	PUS1
PUS1_131941564	ACTGCGAGGAACCCTTTGTG	PUS1
PUS1_131930042	CCGGCGAAGAAGCTCAAGAG	PUS1
PUS1_131941369	TTGTGCGCAAAGGCAAACGT	PUS1
QTRT1_10712283	CCAACCCCCATCAGATATCG	QTRT1
QTRT1_10701572	GGAGTGGCCACTGTCCCATG	QTRT1
QTRT1_10707349	TGGTTAGCAGTACTGTGACT	QTRT1
QTRT1_10702014	TTGGCCTCATAATCTGCTAA	QTRT1
PUS7L_43754769	CTGCCTATTGAGAATTCAGG	PUS7L
PUS7L_43755095	CTTGAAAATAGGCTCATCGA	PUS7L
PUS7L_43754426	TGCTGGTAATCCGAATGTGG	PUS7L
PUS7L_43742516	TGGACCACAGAGATTTGGGA	PUS7L
PUS3_125895947	ACATCCAACTATCACCGATG	PUS3
PUS3_125895566	CAATATCTAAATCAGCACGA	PUS3
PUS3_125895681	GAGTACCCGATTGAGAATGT	PUS3
PUS3_125895425	TCTGCTCAAGTACAGCTAGT	PUS3
NOA1_56977420	CGAGCTTCCTTATGACCCCG	NOA1
NOA1_56976558	CGTGGGGACGTCTACTTAGT	NOA1
NOA1_56976664	GCCGAACTGGTCCCGCACAG	NOA1
NOA1_56976937	GTCCACCATGTAGAGCACCA	NOA1
NUDT16L1_4694129	CCTGAGCTCGCACCTGACCG	NUDT16L1
NUDT16L1_4694226	GCGGTGCACTCGCGCGACCA	NUDT16L1
NUDT16L1_4694164	TCGTGGCGCACCTGTACGCG	NUDT16L1
NUDT16L1_4693816	TGGCGGCGTACAGCATGGCG	NUDT16L1
CMSS1_100171854	AGGTCGATGACAGCATTCAG	CMSS1
CMSS1_100162342	CAAAATCAGAACCAAAACCA	CMSS1
CMSS1_100167775	GGACCGATTTCTTCTCACTG	CMSS1
CMSS1_100166347	TCTAGACTCCTGTTTCCTCA	CMSS1
GTPBP3_17339500	AAATCCGGCCAGGTCGACTG	GTPBP3
GTPBP3_17339129	CAGTGCCCGTACTTCGATGT	GTPBP3
GTPBP3_17338988	GGCCTATATCGATTTCGGCG	GTPBP3
GTPBP3_17338373	TCCTCACCGGTGAAACTCTG	GTPBP3
RPUSD4_126209611	CGGCTGGACAAGGAAACCAC	RPUSD4
RPUSD4_126210958	CTTGCTAAGGCACTGACCCG	RPUSD4
RPUSD4_126209540	GTTGTTTAGAACCCGTCAGG	RPUSD4
RPUSD4_126211038	TGTCCACAAACGCTGTTCAG	RPUSD4
HELZ2_63567086	CATCTCGCGGCACTTCTACG	HELZ2
HELZ2_63564474	CTGGCGGTCAGACTGGACCA	HELZ2
HELZ2_63568470	GGGGCCATAGATGAGTAGCG	HELZ2
HELZ2_63568924	TCTGCGTACAGTGCTCCCGG	HELZ2
CTU1_51104085	CGATGTGCGTGGCTCCCACG	CTU1
CTU1_51104308	GCCACCGATGCCCTCATCGA	CTU1
CTU1_51104185	GGGCTGGACGATGGACGCCG	CTU1
CTU1_51099094	GTGCTCATGAACTTCCTACG	CTU1
DHX57_38861261	ATATGTAAACGACAAGCCAG	DHX57
DHX57_38862282	CTGATTGCTGTAACGATGAG	DHX57
DHX57_38855156	GAGATTGCAGAGATTCGTCG	DHX57
DHX57_38861637	TTTGCTCTCAAGTCCATCTG	DHX57
NAF1_163166599	CCCTCAAACGACTGTAGCGG	NAF1
NAF1_163166508	GCCCGTTCTGAACGCCGTCG	NAF1
NAF1_163148346	TCAAGTATTATTGAACAACT	NAF1
NAF1_163164321	TGGAGGAAGTGATATACAAG	NAF1
RPUSD1_786871	CTGGAACACGGGCTGTACGC	RPUSD1
RPUSD1_787639	GCATTGACAGCAAGGCGTGG	RPUSD1
RPUSD1_787425	GCTGTGCGTGGCCCTAAACA	RPUSD1
RPUSD1_786314	GTGGTGGGCGACCTGACCTA	RPUSD1
MTFMT_65027009	AGAGTTAATCGACAAACTGG	MTFMT
MTFMT_65026926	CTCAGCTTCCCGTATATGAG	MTFMT
MTFMT_65023738	GAAGCACTGTATGGATTACA	MTFMT
MTFMT_65026864	TAAGAGCCTCATTCAAAAGT	MTFMT
PUSL1_1309540	ATCACGCCGGTGACAGCCAG	PUSL1
PUSL1_1309096	CACGGAATTCAGCCGCTCGG	PUSL1
PUSL1_1309783	CCCGGCGCAGCGTTCGCACG	PUSL1
PUSL1_1308703	CTTGTGTACTTCCAGTACGT	PUSL1
TYW5_199940111	AAATACTACTTACGGTCACT	TYW5
TYW5_199948395	ATTACCTAAGCCAAGTTGGA	TYW5
TYW5_199948461	TCAATCCCTTCCAACACAAG	TYW5
TYW5_199938980	TGAACTAATTCGAAAAACAC	TYW5
NUDT16_131382236	CAGACGCTTGGCATAGAAGT	NUDT16
NUDT16_131382084	GCGTGTCCACGAATCCGCCG	NUDT16
NUDT16_131382177	GGTAGTCAGTGCGCTCCACG	NUDT16
NUDT16_131381888	TCCCAGGGTCCGGCGCGTAG	NUDT16
ADAT2_143433938	CACTTTGACGACACCAATCG	ADAT2
ADAT2_143433862	GCAGCTGCACACATAATGCA	ADAT2
ADAT2_143450583	GGAGACCGAAAAGTGGATGG	ADAT2
ADAT2_143432601	TGACAGCCATATACAACCAG	ADAT2
TRUB1_114970439	ACTAATTGAACTTACAGGGG	TRUB1
TRUB1_114959780	ATACACTAGATTCTACGGGG	TRUB1
TRUB1_114938414	CAGGACCGGATCCGAAGCCA	TRUB1
TRUB1_114938507	CTTCAACCGATTCAGCAGCT	TRUB1
PUS10_61006562	ACCACAACTATCTGTAAGAG	PUS10
PUS10_60960501	GGAGATATAATAAATACTCC	PUS10
PUS10_61008883	TAATCTAAGTCAAAATGGAG	PUS10
PUS10_60965442	TGCTCACCCAGAAACAGTTG	PUS10
DHX36_154309751	AATGAACTGAGTAACTTGAG	DHX36
DHX36_154301006	ACGTTGGCCAGATTATGTAA	DHX36
DHX36_154292600	AGCTTTACTAACCCACTCAG	DHX36
DHX36_154303389	TGTCCAATGATACATATACC	DHX36
HNRNPUL2_62723690	CAAGTGAGCAAAGACCGCTA	HNRNPUL2
HNRNPUL2_62722683	TCTTACGGTTTCGATGGACG	HNRNPUL2
HNRNPUL2_62722325	TGATCCAGAATGCCACACCT	HNRNPUL2
HNRNPUL2_62724310	TTACTATGAATTCCGAGAGG	HNRNPUL2
RPUSD3_9843587	AGGCATCAGAGGCAACCCCG	RPUSD3
RPUSD3_9840238	GACTCTCAGTCACTTTCGTG	RPUSD3
RPUSD3_9842219	GTGACGTTGAACAAGCCACA	RPUSD3
RPUSD3_9840699	TCCCAGCACCTCTCACCAGT	RPUSD3
DDX51_132142801	ACGTCAGGGATGTCCTCGAT	DDX51
DDX51_132143904	CTGCCTCGCAGAAAGCAACG	DDX51
DDX51_132141915	GTAACCAGGGAGACTCTCAG	DDX51
DDX51_132141379	TTGACAGCATGCATCAGTCC	DDX51
CTU2_88713659	CGCAGGGCTTCTCGGATGAG	CTU2
CTU2_88712643	GCAGAGCACCAAAGCACCGA	CTU2
CTU2_88710012	GCTCATCTTTCCAGGCGAGA	CTU2
CTU2_88707180	TCCGGCTCGTATCACCACAA	CTU2
FMR1_147930240	AGAAGCTAGTAAGCAGCTGG	FMR1
FMR1_147937595	CTAACAGTACAAAAGTCCAG	FMR1
FMR1_147936608	CTGTAACATACCTCTTCTTG	FMR1
FMR1_147925592	TCTTTATTATAACCTACAGG	FMR1
HNRNPF_43387518	ACTCCCATTTGGATGCACAA	HNRNPF
HNRNPF_43387740	CCATTTCATCTACACTAGAG	HNRNPF
HNRNPF_43387344	GATAGGGCACAGGTACATTG	HNRNPF
HNRNPF_43387136	TGAAGCCGTAGCCATCACTG	HNRNPF
HNRNPH1_179619375	AAATGGGATAACATTGCCGG	HNRNPH1
HNRNPH1_179617894	AATGTCTGATCACAGATACG	HNRNPH1
HNRNPH1_179618266	ATGGCCATAAGCTTTCGTGG	HNRNPH1
HNRNPH1_179620973	TGGTCCAAATAGTCCTGACA	HNRNPH1
HNRNPH2_101412626	AGGTCCCTATGATAGGCCGG	HNRNPH2
HNRNPH2_101412458	CTGTGAAGCAAACTGCACAA	HNRNPH2
HNRNPH2_101412065	GAAGAAGCGCATCACTTCAT	HNRNPH2
HNRNPH2_101412819	TCTGATCATAGATACGGAGA	HNRNPH2
RBBP6_24548962	AAGTCGAACTGAACCAGCGA	RBBP6
RBBP6_24567340	AGGAGGGACACTATACCCAG	RBBP6
RBBP6_24569106	TATGCTTTCATGTCATATGG	RBBP6
RBBP6_24559595	TGAGACACAACAATTCATCT	RBBP6
CNBP_129171455	CAAGGATTGTGATCTTCAGG	CNBP
CNBP_129171640	CGACAAAATACCTCTATCCG	CNBP
CNBP_129171681	GGCTTCTCATTCCACGACCA	CNBP
CNBP_129171259	TGCTATAACTGCGGTAGAGG	CNBP
FXR1_180951464	AACATTCAGAATCTACGGAG	FXR1
FXR1_180963041	CAAGGTTCTAGGTCTTATAG	FXR1
FXR1_180948465	TACCTTCTTTAAATGCACAG	FXR1
FXR1_180957893	TGGTTCGAGTGAGAATTGAA	FXR1
KHSRP_6418506	CAAACCTCTCCGCATCATTG	KHSRP
KHSRP_6424490	CGTCGGCGAAAGCGTCCTTG	KHSRP
KHSRP_6417744	GTGCGGATACAGTTCAAGCA	KHSRP
KHSRP_6418799	TTCCACGACAACGCCAACGG	KHSRP
FUBP3_130620407	AAAGACCAAGCTGACTTTCG	FUBP3
FUBP3_130626483	ACGGTGCCAGCCGATAAGTG	FUBP3
FUBP3_130623657	CATGCTGACACCGATCCGGA	FUBP3
FUBP3_130595547	TACTCCGTATCCATATACTG	FUBP3
FXR2_7603848	AACTGGCCGAAGTCGCTCCA	FXR2
FXR2_7601414	AGAAGCTACCAAGCACCTAG	FXR2
FXR2_7593474	CATAGGTTCGAGTCGCATGG	FXR2
FXR2_7594754	GTTCTTCCTTTAGACTCCCG	FXR2
SF3B4_149927245	AGAAACAGTTCCCACAGCAG	SF3B4
SF3B4_149926579	CGGTGATAGGACGGTTACAG	SF3B4
SF3B4_149926895	CTTTGTGGAATTCTTGAGTG	SF3B4
SF3B4_149926424	TACCACAGGATTGGGAGCAG	SF3B4
IGF2BP3_23351406	AGGCGCAGAGGCAAATCACA	IGF2BP3
IGF2BP3_23469937	CCATCGAGGCGCTTTCAGGT	IGF2BP3
IGF2BP3_23418784	TATCCCGCCTCATTTACAGT	IGF2BP3
IGF2BP3_23351309	TCAGCATACTCACTTAGACT	IGF2BP3
CPSF6_69251334	ATATATTGGAAATCTAACAT	CPSF6
CPSF6_69258699	CTAGCTGGGCCTCCTAATCG	CPSF6
CPSF6_69253150	GGGCAAATGGCCAGTCAAAG	CPSF6
CPSF6_69257805	TCCCGTGCAGCATTTCCACA	CPSF6
TARDBP_11016988	CACCATAAGAACTTCTCCAA	TARDBP
TARDBP_11018841	GACATATGATAGATGGACGA	TARDBP
TARDBP_11020526	GGAGTTCTTCTCTCAGTACG	TARDBP
TARDBP_11022143	TGCGCAGTCTCTTTGTGGAG	TARDBP
YTHDF2_28742445	ATGGAGGGACTGTAGTAACT	YTHDF2
YTHDF2_28742833	GAATACTATAGACCAAGGGA	YTHDF2
YTHDF2_28742929	GTCCATTACTAGTAACATCG	YTHDF2
YTHDF2_28743364	TGGGTTCGGTCATAATGGGG	YTHDF2
XRN1_142397363	AGATAAAGAACAATCTAACT	XRN1
XRN1_142383351	ATAAAGACCATACTTCTCAG	XRN1
XRN1_142426749	GATTCCAACTGTATCACACC	XRN1
XRN1_142404928	TACAACATCGTTCTATGGCA	XRN1
YTHDF1_63203243	AGTTTCAAAGCCGACCTCGT	YTHDF1
YTHDF1_63202946	CGCCGCGTTTCTGTTGCGTG	YTHDF1
YTHDF1_63203754	TAAGGAAATCCAATGGACGG	YTHDF1
YTHDF1_63203112	TTGGCACCTGGGATAACAAG	YTHDF1
ZCCHC8_122477856	ACCTGAATCGAGCTCCATGT	ZCCHC8
ZCCHC8_122489445	ATCCAGTATTGTGCTAGAGG	ZCCHC8
ZCCHC8_122481595	TCTATCGGATGCGCCAGCTA	ZCCHC8
ZCCHC8_122498832	TGAACATTCTGACTCGACCG	ZCCHC8
YTHDC2_113526623	ACAAGTGGGCGACTCAACAA	YTHDC2
YTHDC2_113534403	GACTGTGACACATGTTATCG	YTHDC2
YTHDC2_113553682	GGTTTGCTGACAGTACACAT	YTHDC2
YTHDC2_113541036	GTTTCAAGCCTGAATCTCAG	YTHDC2
COLGALT1_17577439	AGGCACAGGAGATCGAGTGC	COLGALT1
COLGALT1_17568559	ATCCGCAAGCGAGACCGCCG	COLGALT1
COLGALT1_17572507	GATGTATGTGTGCAACAAGG	COLGALT1
COLGALT1_17559328	GGTGGCTACGGACCACAACA	COLGALT1
YTHDC1_68330035	ATGAGTGCTAAAATGCTGGG	YTHDC1
YTHDC1_68337664	ATTCTTATAAGGTTCTCTGG	YTHDC1
YTHDC1_68333313	TCTGCATCAGAGTCATATGC	YTHDC1
YTHDC1_68337108	TGATTATGACACTCGAAGTG	YTHDC1
YTHDF3_63186773	CAACCGAAACTTAAACCCAA	YTHDF3
YTHDF3_63186903	TGCTGGATTATAGTTTGAGG	YTHDF3
YTHDF3_63187088	TGGGTAGCTCCTCGTAACAG	YTHDF3
YTHDF3_63186337	TGGTGTATTTAGTCAACCTG	YTHDF3
NA_1	AAAAAGCTTCCGCCTGATGG	NA
NA_2	AAAACAGGACGATGTGCGGC	NA
NA_3	AAAACATCGACCGAAAGCGT	NA
NA_4	AAAATAGCAGTAAACTCAAC	NA
NA_5	AAAATCGATGGGCTGAATCT	NA
NA_6	AAAATTATCGGAAACGGTAG	NA
NA_7	AAACCCTATGCCCAAATGAG	NA
NA_8	AAACCTAGCCCCAATACTTA	NA
NA_9	AAACGAGATCGAGAAAGGTA	NA
NA_10	AAACGGTACGACAGCGTGTG	NA
NA_11	AAACTGTAGTGCAGGGTCAG	NA
NA_12	AAAGAAAGAGGAATAGTAGC	NA
NA_13	AAAGACTTGCTCCAAAACAC	NA
NA_14	AAAGATATAGCAAATTATGG	NA
NA_15	AAAGCGACGTAGGCATACTT	NA
NA_16	AAATAATATGCATCTCTCGA	NA
NA_17	AAATACAAGCTATAGCGATA	NA
NA_18	AAATGCACAGATCGCTGATC	NA
NA_19	AAATTGGCTTTCGTTCGTGC	NA
NA_20	AACAGGAAACGTGACTAAAG	NA
NA_21	AACATCTCGTTAGGGGTATC	NA
NA_22	AACCACGGCATTGAGAGGTG	NA
NA_23	AACGCGAGTCCGGTGGCTAG	NA
NA_24	AACGCTGTCGTACGTGTATA	NA
NA_25	AACGTGCTGACGATGCGGGC	NA
NA_26	AACTACAAGTAAAAGTATCG	NA
NA_27	AACTAGAATAGGCGGGCTTG	NA
NA_28	AACTAGCCCGAGCAGCTTCG	NA
NA_29	AAGAAGAATTGGGGATGATG	NA
NA_30	AAGAAGGGCCGTACCCGAAA	NA
NA_31	AAGAATTAGGCACGGTTACT	NA
NA_32	AAGAGATCACATCTAGGCCA	NA
NA_33	AAGAGCGAATCGATTTCGTG	NA
NA_34	AAGAGTAGTAGACGCCCGGG	NA
NA_35	AAGCACTAGTCCGTATGATG	NA
NA_36	AAGCCATTGTATAACTCCAG	NA
NA_37	AAGCGGGCACACATGACAAG	NA
NA_38	AAGGACTGGAATATGGAGAG	NA
NA_39	AAGGCAATTTACTGGATCCT	NA
NA_40	AAGGCGCGCGAATGTGGCAG	NA
NA_41	AAGGGCGTGCCCTGCGTTGT	NA
NA_42	AAGTGACAGATGGGCAGGCG	NA
NA_43	AAGTGACGGTGTCATGCGGG	NA
NA_44	AAGTGTGTGCATAGCAGGGT	NA
NA_45	AATATTTGGCTCGGCTGCGC	NA
NA_46	AATCGACTCGAACTTCGTGT	NA
NA_47	AATCGCAGGTATCCCAGAGC	NA
NA_48	AATCTTACTCGTCCTCCTTG	NA
NA_49	AATGCGAGTGTATCCGCAGT	NA
NA_50	AATGGGTTGCCGGGAGTAAA	NA
NA_51	AATTTAAGCTTCGTAACTGG	NA
NA_52	AATTTATCGTCAACATTAAT	NA
NA_53	ACAAAAAACTACGGTGATTA	NA
NA_54	ACAAAATGCCGTGCGTCAAT	NA
NA_55	ACAAACGACCTTGAGCAGGG	NA
NA_56	ACAAAGATCGCATGGCATAC	NA
NA_57	ACACCCATTCTCATAACGGA	NA
NA_58	ACACCGAAGCACCTGTACGT	NA
NA_59	ACAGCCCTCACGAGCCCGAA	NA
NA_60	ACAGCGCTCTCGTGTACTAT	NA
NA_61	ACAGGTTCTTATTCATTGAC	NA
NA_62	ACATACCCCCCTGGTTCAGA	NA
NA_63	ACATAGTCGACGGCTCGATT	NA
NA_64	ACCACTAATGAGATTCTTGT	NA
NA_65	ACCCAATGTGGCGGAGCCGA	NA
NA_66	ACCCATATATGCTGCCGCAC	NA
NA_67	ACCCATGAGTTAAGTTTTCT	NA
NA_68	ACCCATTGAGAGTCGCCTGA	NA
NA_69	ACCCGATAATAGCTACTGGT	NA
NA_70	ACCCTCCGAATCGTAACGGA	NA
NA_71	ACCGCTCATATAGGTAAAAA	NA
NA_72	ACCTATAATCGACCACATTT	NA
NA_73	ACCTATTGTCCCTTCAAGCT	NA
NA_74	ACCTTACAATAAGTTATATT	NA
NA_75	ACGATCGGTAATGGTCTGTT	NA
NA_76	ACGCATGCTTCCCAAAGCGT	NA
NA_77	ACGCCATATTTCTGGCTCTA	NA
NA_78	ACGCCTCCTCAAATTAGCTC	NA
NA_79	ACGCTCAGCACCCGCTATGC	NA
NA_80	ACGCTCTCCTGGCAACAAGT	NA
NA_81	ACGCTGACGAGTAAAAGCGG	NA
NA_82	ACGGAAAGACCTCGCTATTC	NA
NA_83	ACGGAGGCTAAGCGTCGCAA	NA
NA_84	ACGGGCGGCTATCGCTGACT	NA
NA_85	ACGGGGTGAAACCATGTCGT	NA
NA_86	ACGGTACATGCGCATGAGTC	NA
NA_87	ACGGTGGGGATGGACCTACT	NA
NA_88	ACGGTTATGGTCTCATGGGG	NA
NA_89	ACGTCAACTGCTGGAGTGGG	NA
NA_90	ACGTCCATACTGTCGGCTAC	NA
NA_91	ACGTCGTTTAGCACCCGGCT	NA
NA_92	ACGTGGGGACATATACGTGT	NA
NA_93	ACGTTCGAGTACGACCAGCT	NA
NA_94	ACTACTCCGGCAAATACTCG	NA
NA_95	ACTACTGGCTATCCGCGCCA	NA
NA_96	ACTAGAGTCATGATCAGCGA	NA
NA_97	ACTAGCCTGTTCGCGAGTAG	NA
NA_98	ACTAGGGCAGTGTGTCTGCA	NA
NA_99	ACTATCATGGCACCCAATTG	NA
NA_100	ACTATTTAATATTGGTAAGT	NA
NA_101	ACTCAGCCATTTTATTAGAA	NA
NA_102	ACTCGAAATCACCTATGGTA	NA
NA_103	ACTGAGTGGGTAACACGCAT	NA
NA_104	ACTGCGGAGCGCCCAATATC	NA
NA_105	ACTGCTCCCGGTCGCCCCTC	NA
NA_106	ACTGCTGCTGACATCTCTTA	NA
NA_107	ACTGCTGCTGTCTTCTAAAT	NA
NA_108	ACTGTTGCCGCGCCAACTGC	NA
NA_109	ACTTACGGCACTCGCATGCC	NA
NA_110	ACTTCAGTTCGGCGTAGTCA	NA
NA_111	ACTTCCCACTTCTTAGGTTG	NA
NA_112	AGAAACTGAACTATCCTACT	NA
NA_113	AGAACCCAGACGCCAGCGGT	NA
NA_114	AGAAGAAAAAAATGTCTACG	NA
NA_115	AGAAGACCGAGGCGCTTCAA	NA
NA_116	AGAATGCCATCTAGTTAGTA	NA
NA_117	AGACACGTCACCGGTCAAAA	NA
NA_118	AGACCCCGTAGGCAGGACGT	NA
NA_119	AGACTCGTATTGTCATATTA	NA
NA_120	AGAGCATGATGACCCGTGAC	NA
NA_121	AGAGCGTCTTCGTGACAAAC	NA
NA_122	AGAGGGATTGGGAGCTTGAC	NA
NA_123	AGATGGTCAGATCTAGTAGT	NA
NA_124	AGATTCATTCACGAGTTGGG	NA
NA_125	AGCACGTAATGTCCGTGGAT	NA
NA_126	AGCATTCTCACCAAGACCGA	NA
NA_127	AGCATTTGCGCGGCAACTGT	NA
NA_128	AGCCCGCCACAGAATAGCTG	NA
NA_129	AGCCGGCTTGTGACAGTGAA	NA
NA_130	AGCGATCTGGACACTCTCCA	NA
NA_131	AGCGATTCACGTATTAGATG	NA
NA_132	AGCGCAGATAGCGCGTATCA	NA
NA_133	AGCGCTCTGGTTGCATCCCT	NA
NA_134	AGCTAGCGATGGCTCTAAGT	NA
NA_135	AGCTCCATCGCCGCGATAAT	NA
NA_136	AGCTCGCCATGTCGGTTCTC	NA
NA_137	AGCTGAAAATATACGTATTC	NA
NA_138	AGCTGCGCGCTACTGGATCA	NA
NA_139	AGCTGGACTCTGTAGAAATC	NA
NA_140	AGCTTAATGTGCAGGTCAGA	NA
NA_141	AGCTTTCGAAATTGAGTGTC	NA
NA_142	AGGACACAGGATACGCAGCT	NA
NA_143	AGGACTAGTGTCGCACTCAG	NA
NA_144	AGGAGTGTTATGAAAAGGCT	NA
NA_145	AGGATCGTGTACCGGGGACG	NA
NA_146	AGGATGCTGAACAAGTACGT	NA
NA_147	AGGATGGATTGAGCAGCGGT	NA
NA_148	AGGCCACAAATTGTATACAG	NA
NA_149	AGGCGCCAACATTGACCGTA	NA
NA_150	AGGCTTAAATGGCGAGATTG	NA
NA_151	AGGGAAACCTCTATGGGTAA	NA
NA_152	AGGGATCGTTAGGAAGGGAA	NA
NA_153	AGGGCACCCGGTTCATACGC	NA
NA_154	AGGGCGAGCAGCAGAGTACG	NA
NA_155	AGGGGCAGGGCTATCTTATG	NA
NA_156	AGGGTCAGTCTGTCCTTTTT	NA
NA_157	AGGTAAGCCCCTTAGAACTG	NA
NA_158	AGGTCAAGCCGACCTCGAAC	NA
NA_159	AGGTCGGCCGAACATACGGT	NA
NA_160	AGGTTGAATACCCCTTACTA	NA
NA_161	AGTACCCCTAGGTATGGGGA	NA
NA_162	AGTAGACGGACGGTGAGCTG	NA
NA_163	AGTATGAGACTCATAGGGTG	NA
NA_164	AGTATTAGGTACCTGCCCTA	NA
NA_165	AGTATTGTGGTGTCGTCAAC	NA
NA_166	AGTCATAACTGAGTGAATCG	NA
NA_167	AGTCTTAAAGACCCTAAGCT	NA
NA_168	AGTCTTGGCCAATGTCACGG	NA
NA_169	AGTGAGTGACAACCAGATCG	NA
NA_170	AGTGCTACTGAAACTTGCCT	NA
NA_171	AGTGGGGCGCTAAGTGGGGG	NA
NA_172	AGTGTATCTTCCACCTGTCT	NA
NA_173	AGTGTGGAAAAGCTAACAGA	NA
NA_174	AGTGTTTGAAAAAAGGGCGG	NA
NA_175	AGTTCCCAGAAATATATTGC	NA
NA_176	AGTTCTGTTCGATAGATGCC	NA
NA_177	AGTTGAATGGACCTCGACTA	NA
NA_178	ATAAGCCACACTACCCGCCT	NA
NA_179	ATAAGCTACTCTGAGTTCCT	NA
NA_180	ATAATCCGGAAACGCTCGAC	NA
NA_181	ATACAATACTTTGGCGCATA	NA
NA_182	ATACCAGATGCGTCCGCTTG	NA
NA_183	ATACGAGGCGCTTTTCTTTG	NA
NA_184	ATACGCATGATTGCAAGAGG	NA
NA_185	ATACGGCCGAAGCCCCTTCA	NA
NA_186	ATACTCTCACAGGTACATAA	NA
NA_187	ATAGAAGTGTGACCGCTGGG	NA
NA_188	ATAGCAGGACGAGGTTCCTT	NA
NA_189	ATAGCCGCCGCTCATTACTT	NA
NA_190	ATAGCGGATGTCCTTGGAAA	NA
NA_191	ATAGCTAAAGTTGATGTGTA	NA
NA_192	ATAGGCACCTTAAGGGTCTC	NA
NA_193	ATAGGTCATCCACTGGGCGG	NA
NA_194	ATAGTAACGTCAGGGAGTAA	NA
NA_195	ATATAAACTGTCGCGGTAAA	NA
NA_196	ATATGACAGGGCAAACGCAT	NA
NA_197	ATATTTCGGCAGTTGCAGCA	NA
NA_198	ATATTTTATGACATAAAAAT	NA
NA_199	ATCAAAGTGTCTGACTTATT	NA
NA_200	ATCAAGTCAGGTTATGCGGG	NA

## Sheet: Sheet3
sgrna	Gene	control_count	treatment_count	control_mean	treat_mean	LFC	control_var	adj_var	score	p.low	p.high	p.twosided	FDR	high_in_treatment
ASH2L_38107092	ASH2L	6133.7/4275.5	8287.7/10530	5204.6	9408.8	0.85409	1726600	14739000	1.0951	0.85013	0.14987	0.29974	0.99994	TRUE
BCDIN3D_49842931	BCDIN3D	395.12/369.61	297.11/288.56	382.36	292.84	-0.38371	325.18	1082800	0.95597	0.16954	0.83046	0.33909	0.99994	FALSE
MEPCE_100430209	MEPCE	5732.7/4858.3	8796.9/8788.5	5295.5	8792.7	0.73144	382280	14996000	0.90309	0.79958	0.20042	0.40085	0.99994	TRUE
HAAO_42788543	HAAO	4238.8/3428	6848.8/6617.9	3833.4	6733.3	0.81254	328730	10856000	0.88015	0.78422	0.21578	0.43157	0.99994	TRUE
ASH2L_38120966	ASH2L	5322.6/4151.7	7592.1/8144.5	4737.2	7868.3	0.73191	685510	13415000	0.85488	0.78238	0.21762	0.43525	0.99994	TRUE
MEPCE_100430418	MEPCE	6363.7/5501.2	9321.2/9431.6	5932.4	9376.4	0.66032	371890	16800000	0.84023	0.78362	0.21638	0.43276	0.99994	TRUE
DDX23_48836605	DDX23	5440.1/4229.1	8533.6/7241.9	4834.6	7887.7	0.70611	733250	13691000	0.82515	0.7737	0.2263	0.45259	0.99994	TRUE
MCEE_71124447	MCEE	5229.1/4501.6	7970.8/7764.1	4865.3	7867.4	0.69325	264640	13778000	0.80879	0.76872	0.23128	0.46257	0.99994	TRUE
HNRNPF_43387136	HNRNPF	5645.1/5220.1	8241.1/8398.1	5432.6	8319.6	0.61478	90283	15385000	0.73604	0.74825	0.25175	0.50351	0.99994	TRUE
DDX23_48834385	DDX23	5749.6/4560	8022.1/7891.9	5154.8	7957	0.62621	707550	14598000	0.73342	0.74582	0.25418	0.50837	0.99994	TRUE
DDX54_113174645	DDX54	7026.5/6121	9678.9/9745.1	6573.7	9712	0.56298	409980	18616000	0.72735	0.75058	0.24942	0.49884	0.99994	TRUE
GTPBP4_999087	GTPBP4	5695.8/4537.7	7772.7/7994.8	5116.7	7883.7	0.62355	670700	14490000	0.72689	0.7434	0.2566	0.5132	0.99994	TRUE
KDM3A_86480334	KDM3A	5935.7/5019.9	7927.7/8592.8	5477.8	8260.3	0.59251	419370	15513000	0.70646	0.73857	0.26143	0.52285	0.99994	TRUE
DDX46_134788587	DDX46	5708.8/5179.7	7832.1/8603.8	5444.3	8218	0.59396	139930	15418000	0.7064	0.73837	0.26163	0.52326	0.99994	TRUE
HNRNPH1_179618266	HNRNPH1	6464.2/5549.4	8554.5/9256.8	6006.8	8905.7	0.56806	418440	17011000	0.70287	0.74005	0.25995	0.51991	0.99994	TRUE
JMJD8_683368	JMJD8	5653/5258	8179.4/8222.4	5455.5	8200.9	0.58798	78041	15450000	0.69846	0.73573	0.26427	0.52853	0.99994	TRUE
FBL_39839110	FBL	4368.2/3211.3	6154.3/5939.9	3789.8	6047.1	0.674	669120	10732000	0.68906	0.71997	0.28003	0.56005	0.99994	TRUE
MEPCE_100430647	MEPCE	6580.6/6768.2	9437.7/9784	6674.4	9610.9	0.52596	17599	18901000	0.67542	0.73369	0.26631	0.53263	0.99994	TRUE
ASH2L_38121145	ASH2L	5300.7/4976.9	7150.5/8278.3	5138.8	7714.4	0.58603	52433	14553000	0.67516	0.72582	0.27418	0.54836	0.99994	TRUE
METTL2A_62426650	METTL2A	6715/4881.5	8715.3/8339.2	5798.2	8527.3	0.55639	1680900	16420000	0.67348	0.72902	0.27098	0.54196	0.99994	TRUE
HNRNPUL1_41279132	HNRNPUL1	6861.3/6129.6	9134.8/9621.3	6495.4	9378	0.52979	267700	18395000	0.67211	0.73182	0.26818	0.53635	0.99994	TRUE
WBSCR27_73840112	WBSCR27	5719.7/4898.7	7674.8/8128.5	5309.2	7901.7	0.57358	337060	15035000	0.6686	0.72458	0.27542	0.55083	0.99994	TRUE
DDX27_49233681	DDX27	6090/5297.5	8668.7/8071.6	5693.7	8370.2	0.5558	313990	16124000	0.66653	0.72607	0.27393	0.54786	0.99994	TRUE
FAM86B1_12186504	FAM86B1	4037.7/3279.2	5804.8/5722.2	3658.5	5763.5	0.65555	287660	10361000	0.65398	0.70583	0.29417	0.58835	0.99994	TRUE
NOP2_6561959	NOP2	5739.6/4328.8	7842.6/7082.1	5034.2	7462.4	0.56778	995250	14256000	0.6431	0.71381	0.28619	0.57237	0.99994	TRUE
METTL24_110315354	METTL24	5163.4/5045.7	7899.7/7116.1	5104.5	7507.9	0.55655	6928.9	14456000	0.63213	0.71037	0.28963	0.57927	0.99994	TRUE
METTL7A_50925433	METTL7A	4990.2/4560	6720.6/7361.7	4775.1	7041.2	0.56018	92536	13523000	0.61622	0.70223	0.29777	0.59555	0.99994	TRUE
COMTD1_75234969	COMTD1	4875.7/3643.7	5930.6/6861.5	4259.7	6396.1	0.58631	758970	12063000	0.61509	0.69747	0.30253	0.60506	0.99994	TRUE
COMTD1_75235847	COMTD1	5985.5/5731.6	7982.4/8718.6	5858.5	8350.5	0.51126	32224	16591000	0.61181	0.7077	0.2923	0.58461	0.99994	TRUE
SETD5_9447287	SETD5	6090/6362.5	8245.8/9330.7	6226.2	8788.2	0.49715	37143	17632000	0.61013	0.70902	0.29098	0.58197	0.99994	TRUE
PHYHD1_128940438	PHYHD1	7260.4/6213.8	8954.2/9839.9	6737.1	9397.1	0.48002	547650	19079000	0.60897	0.71096	0.28904	0.57809	0.99994	TRUE
SHMT2_57231885	SHMT2	3898.4/3093.6	5299.1/5523.5	3496	5411.3	0.63013	323870	9900400	0.60872	0.68692	0.31308	0.62616	0.99994	TRUE
ALKBH6_36011409	ALKBH6	4905.6/4076.1	6615.7/6700.7	4490.8	6658.2	0.56805	344070	12718000	0.60776	0.69681	0.30319	0.60639	0.99994	TRUE
METTL2B_128479422	METTL2B	6359.7/5234.8	8326.2/8132.5	5797.2	8229.4	0.50534	632710	16417000	0.60026	0.7032	0.2968	0.5936	0.99994	TRUE
DDX28_68022474	DDX28	6791.6/6228.4	9200/8974.3	6510	9087.1	0.4811	158590	18436000	0.60021	0.70684	0.29316	0.58632	0.99994	TRUE
NOP2_6563665	NOP2	7033.5/6141.6	8872.6/9480.5	6587.5	9176.5	0.47815	397700	18655000	0.59942	0.70691	0.29309	0.58618	0.99994	TRUE
DDX23_48845622	DDX23	4344.3/3629.1	6124/5873	3986.7	5998.5	0.58929	255750	11290000	0.59875	0.68868	0.31132	0.62263	0.99994	TRUE
DDX54_113165933	DDX54	8339.2/7124.9	10225/10806	7732.1	10516	0.44359	737240	21897000	0.59491	0.70976	0.29024	0.58048	0.99994	TRUE
EGLN3_33950413	EGLN3	5281.8/4567.7	7137.7/7154	4924.8	7145.9	0.53696	254950	13947000	0.59475	0.69548	0.30452	0.60904	0.99994	TRUE
DDX6_118768260	DDX6	5434.1/4559.1	7234.4/7207	4996.6	7220.7	0.5311	382760	14150000	0.59125	0.69473	0.30527	0.61055	0.99994	TRUE
THUMPD2_39779146	THUMPD2	4934.5/4291.8	6784.7/6698.7	4613.1	6741.7	0.54726	206500	13064000	0.58891	0.69084	0.30916	0.61833	0.99994	TRUE
DDX23_48839894	DDX23	6411.4/5047.4	8302.9/7825	5729.4	8063.9	0.49303	930310	16225000	0.57957	0.6953	0.3047	0.60941	0.99994	TRUE
METTL2B_128477149	METTL2B	5191.2/4042.5	6932.6/6483.1	4616.9	6707.9	0.53883	659760	13075000	0.57827	0.68689	0.31311	0.62622	0.99994	TRUE
DDX17_38494711	DDX17	6362.7/4970	7584/8381.2	5666.3	7982.6	0.49436	969730	16047000	0.57821	0.69442	0.30558	0.61116	0.99994	TRUE
COMTD1_75235677	COMTD1	5452/3934.2	6993.2/6596.9	4693.1	6795.1	0.53384	1151800	13291000	0.57657	0.68689	0.31311	0.62622	0.99994	TRUE
HAAO_42783367	HAAO	6458.2/5353.4	8471.8/8005.7	5905.8	8238.8	0.48023	610310	16725000	0.57047	0.69299	0.30701	0.61402	0.99994	TRUE
NTMT1_129634169	NTMT1	4552.3/5116.1	7109.7/6768.6	4834.2	6939.2	0.52139	158960	13690000	0.56891	0.68517	0.31483	0.62967	0.99994	TRUE
TET3_74048305	TET3	5403.2/5264.8	7233.3/7838	5334	7535.6	0.49842	9575.3	15106000	0.56646	0.68794	0.31206	0.62411	0.99994	TRUE
EEF2_3983191	EEF2	6895.1/4968.3	8446.2/8042.7	5931.7	8244.4	0.4749	1856300	16798000	0.56428	0.69087	0.30913	0.61826	0.99994	TRUE
BCDIN3D_49838927	BCDIN3D	5145.5/4500.7	6255.7/7536.5	4823.1	6896.1	0.51573	207860	13659000	0.56091	0.68207	0.31793	0.63586	0.99994	TRUE
NDUFAF7_37241720	NDUFAF7	4508.5/4194.7	5992.4/6608.9	4351.6	6300.6	0.53385	49239	12323000	0.55521	0.67575	0.32425	0.64851	0.99994	TRUE
RRNAD1_156733032	RRNAD1	5280.8/4526.5	7225.1/6718.7	4903.6	6971.9	0.50761	284510	13887000	0.55501	0.68049	0.31951	0.63902	0.99994	TRUE
FUBP3_130595547	FUBP3	3317.2/3054.9	4525.4/5165.1	3186	4845.3	0.60466	34395	9022600	0.55238	0.66065	0.33935	0.6787	0.99994	TRUE
ADO_62805473	ADO	5803.3/5723	7773.9/8205.4	5763.2	7989.7	0.4712	3226.4	16321000	0.55113	0.68502	0.31498	0.62996	0.99994	TRUE
NSUN5_73304290	NSUN5	6248.2/5549.4	7850.8/8441.1	5898.8	8145.9	0.46559	244190	16705000	0.5498	0.68534	0.31466	0.62932	0.99994	TRUE
NSUN5_73308465	NSUN5	8254.6/7231.5	9734.8/10900	7743.1	10318	0.41408	523370	21928000	0.54978	0.69373	0.30627	0.61255	0.99994	TRUE
TRUB2_128321629	TRUB2	6369.6/6082.3	7713.3/9307.7	6226	8510.5	0.45089	41279	17631000	0.54407	0.68505	0.31495	0.6299	0.99994	TRUE
NOP2_6566195	NOP2	5153.4/4009	6390.8/6672.8	4581.2	6531.8	0.51166	654830	12974000	0.54155	0.67264	0.32736	0.65472	0.99994	TRUE
ASH2L_38106402	ASH2L	4860.8/4502.4	6359.4/6939.4	4681.6	6649.4	0.50612	64228	13258000	0.54042	0.6731	0.3269	0.6538	0.99994	TRUE
PHF2_93665787	PHF2	5419.2/4586.6	7046.8/7016.3	5002.9	7031.5	0.49099	346530	14168000	0.53896	0.67519	0.32481	0.64962	0.99994	TRUE
METTL1_57771136	METTL1	6160.6/6056.5	7757.6/8942.3	6108.6	8349.9	0.45087	5419.8	17299000	0.53889	0.68249	0.31751	0.63502	0.99994	TRUE
SMYD5_73223036	SMYD5	7094.2/6340.2	8679.2/9453.5	6717.2	9066.4	0.43262	284260	19022000	0.53862	0.6855	0.3145	0.629	0.99994	TRUE
FAM86B1_12186439	FAM86B1	5749.6/5291.5	7422/7869.9	5520.5	7646	0.46982	104920	15634000	0.53755	0.6784	0.3216	0.6432	0.99994	TRUE
PUS7L_43754769	PUS7L	7674.4/6243.9	8927.4/9762	6959.1	9344.7	0.42519	1023200	19708000	0.53737	0.68614	0.31386	0.62773	0.99994	TRUE
SETD1B_121809946	SETD1B	4001.9/3772.6	5342.2/5961.9	3887.3	5652	0.5399	26284	11008000	0.53189	0.66178	0.33822	0.67643	0.99994	TRUE
FASN_82090992	FASN	4131.3/4286.7	5960.9/6091.7	4209	6026.3	0.5177	12069	11920000	0.52638	0.66317	0.33683	0.67367	0.99994	TRUE
EMG1_6970967	EMG1	5336.6/4138	6938.5/6390.2	4737.3	6664.3	0.49232	718320	13416000	0.52614	0.6681	0.3319	0.66381	0.99994	TRUE
DUS2_68053597	DUS2	6030.2/5187.5	7763.4/7616.3	5608.9	7689.9	0.45518	355120	15884000	0.52215	0.67318	0.32682	0.65364	0.99994	TRUE
C9orf114_128824851	C9orf114	2856.4/2636.3	4185.2/4216.5	2746.3	4200.9	0.613	24219	7777400	0.52157	0.64067	0.35933	0.71866	0.99994	TRUE
DDX1_15599700	DDX1	5966.5/5043.9	7292.7/7828	5505.2	7560.3	0.45757	425600	15590000	0.52048	0.67185	0.32815	0.65629	0.99994	TRUE
SETD6_58516924	SETD6	6622.4/5929.3	8775.9/8154.5	6275.9	8465.2	0.43167	240210	17773000	0.51932	0.67612	0.32388	0.64777	0.99994	TRUE
DDX6_118763287	DDX6	7473.4/6577.4	9162.7/9497.4	7025.4	9330.1	0.40926	401370	19895000	0.5167	0.67881	0.32119	0.64238	0.99994	TRUE
FUBP3_130623657	FUBP3	6054.1/4851.4	7046.8/7875.9	5452.8	7461.4	0.45238	723280	15442000	0.51115	0.66794	0.33206	0.66412	0.99994	TRUE
OSGEP_20452074	OSGEP	7578.9/5844.2	8349.5/9524.4	6711.5	8936.9	0.41309	1504500	19007000	0.51046	0.67504	0.32496	0.64993	0.99994	TRUE
EFTUD2_44860535	EFTUD2	5240/3807	7044.5/5644.4	4523.5	6344.4	0.48795	1026700	12810000	0.50876	0.65941	0.34059	0.68118	0.99994	TRUE
DDX24_94079334	DDX24	6158.6/4821.3	8064/6912.4	5490	7488.2	0.44775	894210	15547000	0.50678	0.66653	0.33347	0.66694	0.99994	TRUE
DDX54_113179944	DDX54	7670.4/6142.5	8948.4/9341.7	6906.4	9145	0.40499	1167300	19559000	0.50618	0.67436	0.32564	0.65128	0.99994	TRUE
EMG1_6974692	EMG1	6570.7/6256.8	8334.3/8783.5	6413.7	8558.9	0.41621	49260	18163000	0.50335	0.67086	0.32914	0.65828	0.99994	TRUE
QTRTD1_114076882	QTRTD1	4369.2/4449.1	6337.3/6026.8	4409.1	6182	0.48748	3196.3	12486000	0.50172	0.65553	0.34447	0.68893	0.99994	TRUE
PRMT5_22928134	PRMT5	5715.7/5284.6	7229.8/7727.2	5500.2	7478.5	0.44319	92935	15576000	0.50125	0.66449	0.33551	0.67102	0.99994	TRUE
PRDM12_130678586	PRDM12	6451.2/6734.7	8207.3/9275.8	6593	8741.6	0.40691	40178	18671000	0.49725	0.6695	0.3305	0.66101	0.99994	TRUE
ZNFX1_49249464	ZNFX1	5767.5/5491.8	7276.4/7951.8	5629.6	7614.1	0.43556	38012	15943000	0.49701	0.66375	0.33625	0.6725	0.99994	TRUE
DUS3L_5787623	DUS3L	7375.8/5289.8	8532.4/8342.2	6332.8	8437.3	0.41388	2175800	17934000	0.49695	0.66801	0.33199	0.66398	0.99994	TRUE
PHF2_93660238	PHF2	6429.3/5056.8	8167.7/7291.8	5743.1	7729.8	0.42853	941890	16264000	0.49262	0.66283	0.33717	0.67435	0.99994	TRUE
MEPCE_100430813	MEPCE	5366.4/3908.4	6275.5/6567.9	4637.4	6421.7	0.46955	1062800	13133000	0.49236	0.65406	0.34594	0.69188	0.99994	TRUE
PRMT1_49684791	PRMT1	6378.6/5631	8004.6/8061.6	6004.8	8033.1	0.41978	279420	17005000	0.49186	0.66419	0.33581	0.67163	0.99994	TRUE
AHCY_34292411	AHCY	5379.3/4901.2	7159.8/6869.5	5140.3	7014.7	0.44845	114290	14557000	0.49127	0.65796	0.34204	0.68408	0.99994	TRUE
VCPKMT_50115878	VCPKMT	5609.2/6101.2	7975.5/7735.1	5855.2	7855.3	0.42388	121010	16582000	0.49117	0.66299	0.33701	0.67401	0.99994	TRUE
EGLN2_40801279	EGLN2	6881.2/6219.8	8203.8/9121	6550.5	8662.4	0.40311	218700	18551000	0.49034	0.66667	0.33333	0.66665	0.99994	TRUE
PRMT1_49680569	PRMT1	4659.8/4108.7	5915.5/6269.4	4384.3	6092.4	0.47459	151830	12416000	0.48478	0.64859	0.35141	0.70283	0.99994	TRUE
METTL7B_55682002	METTL7B	4847.9/5012.1	6564.5/6904.4	4930	6734.4	0.44989	13490	13961000	0.48292	0.65297	0.34703	0.69406	0.99994	TRUE
SETD1B_121819446	SETD1B	5863/5321.6	7145.9/7875.9	5592.3	7510.9	0.42548	146590	15837000	0.48211	0.65777	0.34223	0.68447	0.99994	TRUE
MAATS1_119707496	MAATS1	6142.7/5514.1	7695.8/7877.9	5828.4	7786.9	0.41788	197560	16506000	0.48206	0.65933	0.34067	0.68134	0.99994	TRUE
PLOD3_101211927	PLOD3	7068.3/6280.9	8264.4/9271.8	6674.6	8768.1	0.39354	310030	18902000	0.48153	0.66398	0.33602	0.67205	0.99994	TRUE
DUS1L_82062959	DUS1L	3323.2/3172.7	4624.5/4786.7	3247.9	4705.6	0.53472	11324	9197800	0.48064	0.63237	0.36763	0.73526	0.99994	TRUE
GNL2_37592763	GNL2	6605.5/5425.6	9059/6919.4	6015.5	7989.2	0.4093	696100	17036000	0.47819	0.65902	0.34098	0.68195	0.99994	TRUE
BCDIN3D_49842859	BCDIN3D	3847.7/3470.9	5211.7/5167.1	3659.3	5189.4	0.50389	70959	10363000	0.47532	0.63622	0.36378	0.72756	0.99994	TRUE
PUS1_131932233	PUS1	5519.7/5781.4	7173.8/7915.9	5650.6	7544.9	0.41703	34261	16002000	0.47354	0.65486	0.34514	0.69028	0.99994	TRUE
PNMT_39669825	PNMT	8174/6933.3	10528/8924.3	7553.6	9726.3	0.36468	769730	21391000	0.46976	0.6635	0.3365	0.67299	0.99994	TRUE
PRMT5_22924280	PRMT5	5300.7/4480.9	6641.4/6634.8	4890.8	6638.1	0.44062	336040	13850000	0.46949	0.64735	0.35265	0.70529	0.99994	TRUE
GTPBP4_1007111	GTPBP4	3979/3620.5	5210.6/5455.6	3799.8	5333.1	0.48896	64272	10761000	0.46743	0.63486	0.36514	0.73028	0.99994	TRUE
NTMT1_129632780	NTMT1	4949.4/4366.6	6005.2/6701.7	4658	6353.5	0.44775	169830	13191000	0.46682	0.64416	0.35584	0.71168	0.99994	TRUE
DDX31_132669919	DDX31	6520.9/6438.2	8260.9/8679.7	6479.5	8470.3	0.38647	3423.6	18350000	0.46474	0.65655	0.34345	0.68689	0.99994	TRUE
KDM3A_86466704	KDM3A	4054.7/3235.4	5009/5261.9	3645	5135.5	0.49445	335590	10322000	0.46389	0.63134	0.36866	0.73731	0.99994	TRUE
SMYD1_88067986	SMYD1	4416.9/3543.1	5477.4/5591.4	3980	5534.4	0.47554	381760	11271000	0.46299	0.63531	0.36469	0.72937	0.99994	TRUE
JMJD1C_63214724	JMJD1C	6943.9/6260.2	8551/8653.7	6602.1	8602.4	0.38177	233700	18697000	0.46262	0.6564	0.3436	0.68721	0.99994	TRUE
METTL20_31662150	METTL20	7352.9/7121.5	8902.9/9756.1	7237.2	9329.5	0.36632	26778	20495000	0.46216	0.65929	0.34071	0.68141	0.99994	TRUE
TRMT61A_103532780	TRMT61A	6969.8/6107.2	8160.7/8890.4	6538.5	8525.5	0.38278	371990	18517000	0.46177	0.65574	0.34426	0.68853	0.99994	TRUE
RPUSD3_9843587	RPUSD3	6122.8/5050.8	7888.1/6953.3	5586.8	7420.7	0.40947	574580	15821000	0.46106	0.64956	0.35044	0.70088	0.99994	TRUE
DDX41_177513392	DDX41	8284.5/7598.6	10263/9992.7	7941.5	10128	0.35077	235240	22490000	0.46098	0.66169	0.33831	0.67662	0.99994	TRUE
APOBEC1_7652560	APOBEC1	6840.4/6366.8	7834.5/9358.7	6603.6	8596.6	0.38046	112130	18701000	0.46086	0.65573	0.34427	0.68853	0.99994	TRUE
GAR1_109816254	GAR1	5909.8/4597	7589.8/6468.1	5253.4	7028.9	0.41999	861790	14877000	0.46033	0.64677	0.35323	0.70645	0.99994	TRUE
SUV420H1_68158732	SUV420H1	5962.6/5804.7	8187.5/7336.8	5883.6	7762.1	0.39969	12468	16662000	0.46021	0.65125	0.34875	0.6975	0.99994	TRUE
HR_22122556	HR	4632.9/4517.9	6534.2/5904	4575.4	6219.1	0.44272	6615.2	12957000	0.45662	0.63929	0.36071	0.72142	0.99994	TRUE
FAM173B_10239204	FAM173B	4900.6/5037.9	6528.3/6833.5	4969.3	6680.9	0.42694	9424.5	14073000	0.45628	0.64282	0.35718	0.71437	0.99994	TRUE
PRMT7_68337567	PRMT7	6301/5123	7244.9/7828	5712	7536.5	0.39983	693760	16176000	0.45363	0.64754	0.35246	0.70492	0.99994	TRUE
SMYD1_88088071	SMYD1	6428.3/5158.3	7479.1/7780.1	5793.3	7629.6	0.39716	806560	16406000	0.45335	0.64799	0.35201	0.70402	0.99994	TRUE
CDK5RAP1_33379597	CDK5RAP1	7415.6/6922.1	9000.8/9421.6	7168.9	9211.2	0.3616	121790	20302000	0.45327	0.65561	0.34439	0.68879	0.99994	TRUE
ASXL1_32431337	ASXL1	5199.2/4446.5	6904.7/6085.7	4822.9	6495.2	0.4294	283250	13658000	0.4525	0.64001	0.35999	0.71999	0.99994	TRUE
DDX51_132141915	DDX51	5666/5699.8	6988.6/8007.7	5682.9	7498.2	0.39985	571.49	16093000	0.4525	0.6469	0.3531	0.70621	0.99994	TRUE
EEF2_3984180	EEF2	4332.3/3165.8	5085.9/5348.8	3749.1	5217.3	0.47668	680430	10617000	0.45062	0.6273	0.3727	0.7454	0.99994	TRUE
AHCY_34290576	AHCY	5068.8/4797.2	6713.6/6516	4933	6614.8	0.42315	36879	13970000	0.44996	0.63999	0.36001	0.72003	0.99994	TRUE
FTSJ3_63826572	FTSJ3	5550.5/4866	6873.2/6987.3	5208.3	6930.3	0.41204	234290	14749000	0.44838	0.6417	0.3583	0.7166	0.99994	TRUE
DNMT3B_32786605	DNMT3B	7131/6537.9	9131.3/8481	6834.4	8806.1	0.36564	175900	19355000	0.44818	0.65206	0.34794	0.69588	0.99994	TRUE
EGLN2_40801111	EGLN2	3520.2/3227.7	4582.5/4929.4	3373.9	4756	0.49519	42790	9554700	0.44711	0.6204	0.3796	0.7592	0.99994	TRUE
FDXACB1_111875869	FDXACB1	3435.6/2818.5	4614/4292.4	3127.1	4453.2	0.5099	190400	8855600	0.44564	0.61571	0.38429	0.76859	0.99994	TRUE
DDX1_15607212	DDX1	4588.1/3676.4	5685.9/5625.4	4132.2	5655.7	0.45268	415650	11702000	0.44533	0.62995	0.37005	0.7401	0.99994	TRUE
DDX50_68913238	DDX50	3373.9/3477.8	4563.9/5056.3	3425.9	4810.1	0.48947	5397.3	9701800	0.4444	0.62007	0.37993	0.75986	0.99994	TRUE
PTGS1_122381712	PTGS1	5186.3/4860.8	6846.4/6549	5023.6	6697.7	0.41488	52948	14226000	0.44386	0.63836	0.36164	0.72329	0.99994	TRUE
PRDM12_130664733	PRDM12	7099.1/6338.4	8615.1/8689.7	6718.8	8652.4	0.36485	289330	19027000	0.44328	0.64958	0.35042	0.70083	0.99994	TRUE
NDUFAF5_13794868	NDUFAF5	1878/1755.2	1783.8/1521.7	1816.6	1652.8	-0.13632	7541	5144600	0.44189	0.32929	0.67071	0.65857	0.99994	FALSE
FASN_82092738	FASN	6469.1/5701.5	7831/8004.7	6085.3	7917.9	0.37972	294640	17233000	0.44144	0.64524	0.35476	0.70951	0.99994	TRUE
MDFIC_114922520	MDFIC	7319.1/6023.8	8424/8755.6	6671.5	8589.8	0.36457	838840	18893000	0.44134	0.64859	0.35141	0.70283	0.99994	TRUE
SETD1B_121808219	SETD1B	5636.1/5747.1	6883.7/8036.7	5691.6	7460.2	0.39032	6154	16118000	0.44053	0.64227	0.35773	0.71546	0.99994	TRUE
SHMT2_57232554	SHMT2	5977.5/5252	7563/7177	5614.7	7370	0.39239	263200	15900000	0.44019	0.64159	0.35841	0.71683	0.99994	TRUE
DDX6_118786059	DDX6	5058.9/4815.3	6512/6653.8	4937.1	6582.9	0.41499	29666	13981000	0.44016	0.63612	0.36388	0.72776	0.99994	TRUE
MEMO1_31918027	MEMO1	5332.6/4006.4	6263.8/6274.4	4669.5	6269.1	0.42491	879310	13224000	0.43988	0.6335	0.3665	0.73299	0.99994	TRUE
LCMT1_25151567	LCMT1	3811.8/3769.2	4744.5/5716.2	3790.5	5230.4	0.46442	908.29	10734000	0.43947	0.62326	0.37674	0.75349	0.99994	TRUE
EZH2_148827244	EZH2	6462.2/5499.5	7498.9/8074.6	5980.8	7786.8	0.38062	463370	16937000	0.43881	0.64355	0.35645	0.71289	0.99994	TRUE
DDX21_68963366	DDX21	3689.4/3042	5267.6/4156.6	3365.7	4712.1	0.48535	209560	9531400	0.43612	0.61566	0.38434	0.76869	0.99994	TRUE
VCPKMT_50116515	VCPKMT	5637.1/5145.4	6958.3/7225.9	5391.2	7092.1	0.39553	120910	15268000	0.4353	0.63798	0.36202	0.72404	0.99994	TRUE
DDX51_132143904	DDX51	5714.7/6093.5	7440.6/7925.9	5904.1	7683.3	0.37994	71715	16720000	0.4351	0.6416	0.3584	0.71681	0.99994	TRUE
APOBEC1_7652817	APOBEC1	4923.5/4561.7	6163.6/6502	4742.6	6332.8	0.41709	65449	13431000	0.43392	0.63181	0.36819	0.73638	0.99994	TRUE
ZCCHC8_122477856	ZCCHC8	5792.4/6396	7835.6/7956.8	6094.2	7896.2	0.37367	182200	17258000	0.43377	0.64231	0.35769	0.71539	0.99994	TRUE
YTHDC2_113541036	YTHDC2	4484.6/5235.6	6379.2/6545	4860.1	6462.1	0.41094	282010	13763000	0.43181	0.63207	0.36793	0.73586	0.99994	TRUE
MAATS1_119715739	MAATS1	4822/4363.2	6799.8/5474.6	4592.6	6137.2	0.4182	105270	13006000	0.42831	0.62806	0.37194	0.74388	0.99994	TRUE
ALKBH2_109090067	ALKBH2	6692.1/6688.3	8249.3/8839.5	6690.2	8544.4	0.35288	7.2084	18946000	0.42598	0.64274	0.35726	0.71453	0.99994	TRUE
YTHDC1_68337108	YTHDC1	4926.5/3865.5	3801.9/3316.9	4396	3559.4	-0.30448	562900	12449000	0.42451	0.3356	0.6644	0.67119	0.99994	FALSE
SETD1A_30966084	SETD1A	4646.8/4244.5	6336.1/5562.5	4445.7	5949.3	0.42023	80922	12590000	0.42376	0.62468	0.37532	0.75064	0.99994	TRUE
TRUB2_128322355	TRUB2	6245.2/5907.8	8037.2/7623.3	6076.5	7830.3	0.36576	56924	17208000	0.42277	0.63788	0.36212	0.72424	0.99994	TRUE
THUMPD2_39766062	THUMPD2	4919.5/5161.7	6428.1/6844.5	5040.6	6636.3	0.39671	29321	14275000	0.42235	0.62991	0.37009	0.74019	0.99994	TRUE
ELP3_28107964	ELP3	5930.7/5458.2	7320.6/7456.6	5694.5	7388.6	0.37568	111610	16126000	0.42187	0.63493	0.36507	0.73014	0.99994	TRUE
TRMU_46355511	TRMU	5558.5/4852.3	7124.9/6522	5205.4	6823.5	0.39043	249390	14741000	0.42144	0.63096	0.36904	0.73808	0.99994	TRUE
IDO1_39925242	IDO1	6417.4/5545.9	7734.3/7696.2	5981.7	7715.2	0.36711	379730	16940000	0.4212	0.63665	0.36335	0.7267	0.99994	TRUE
METTL10_124765476	METTL10	5895.9/5486.6	7674.8/7087.1	5691.2	7381	0.37501	83750	16117000	0.4209	0.63452	0.36548	0.73095	0.99994	TRUE
QTRTD1_114065325	QTRTD1	3947.2/3697.9	5157/5256.9	3822.5	5207	0.44582	31080	10825000	0.42078	0.61593	0.38407	0.76813	0.99994	TRUE
PUSL1_1308703	PUSL1	5333.6/5438.5	6932.6/7118.1	5386	7025.4	0.38329	5503.5	15253000	0.41976	0.63176	0.36824	0.73648	0.99994	TRUE
YTHDF2_28742833	YTHDF2	4676.7/4193.8	5617.2/6212.5	4435.3	5914.8	0.41524	116580	12560000	0.41748	0.622	0.378	0.756	0.99994	TRUE
MTFMT_65027009	MTFMT	5213.1/4695	6078.6/6952.3	4954	6515.5	0.39519	134260	14029000	0.41687	0.62692	0.37308	0.74615	0.99994	TRUE
DIMT1_62403274	DIMT1	5856.1/4745.7	6834.8/6990.3	5300.9	6912.5	0.38292	616500	15012000	0.41597	0.62956	0.37044	0.74088	0.99994	TRUE
PRMT7_68324697	PRMT7	5389.3/5097.2	6812.6/6877.5	5243.3	6845	0.38453	42652	14849000	0.41568	0.62897	0.37103	0.74206	0.99994	TRUE
ASH1L_155438422	ASH1L	3621.7/3795.8	4899.5/5207	3708.8	5053.2	0.44616	15159	10503000	0.41485	0.61188	0.38812	0.77624	0.99994	TRUE
SUV420H2_55343839	SUV420H2	5977.5/6105.5	7653.9/7860	6041.5	7756.9	0.36052	8193.1	17109000	0.41472	0.63449	0.36551	0.73103	0.99994	TRUE
SMYD5_73221165	SMYD5	5885.9/5081.8	6696.1/7532.5	5483.8	7114.3	0.37547	323350	15530000	0.41374	0.63013	0.36987	0.73975	0.99994	TRUE
KIAA1456_13021321	KIAA1456	5349.5/5299.2	6030.8/7831	5324.4	6930.9	0.38037	1263	15078000	0.41373	0.62886	0.37114	0.74228	0.99994	TRUE
ASPH_61562799	ASPH	5074.8/4552.3	6506.2/6158.6	4813.5	6332.4	0.39558	136520	13632000	0.41138	0.62339	0.37661	0.75323	0.99994	TRUE
ALKBH6_36013081	ALKBH6	3485.4/3257.8	4700.2/4581	3371.6	4640.6	0.46077	25906	9548000	0.41069	0.60499	0.39501	0.79001	0.99994	TRUE
METTL20_31662007	METTL20	6118.8/5714.4	7235.6/7959.8	5916.6	7597.7	0.36074	81778	16755000	0.41069	0.63206	0.36794	0.73588	0.99994	TRUE
SETD5_9448461	SETD5	3382.9/3273.2	4561.6/4605.9	3328	4583.8	0.46173	6010.1	9424800	0.40903	0.60357	0.39643	0.79286	0.99994	TRUE
NSUN3_94094194	NSUN3	6031.2/5013	7635.2/6639.8	5522.1	7137.5	0.37014	518410	15638000	0.4085	0.62833	0.37167	0.74334	0.99994	TRUE
WBSCR27_73841186	WBSCR27	6116.8/5206.4	7180.8/7399.7	5661.6	7290.2	0.3647	414440	16033000	0.40674	0.62868	0.37132	0.74264	0.99994	TRUE
ALKBH3_43883094	ALKBH3	5517.7/5551.9	7438.3/6843.5	5534.8	7140.9	0.36752	586.71	15674000	0.40568	0.6273	0.3727	0.7454	0.99994	TRUE
TET1_68645629	TET1	6498/6334.1	7850.8/8437.1	6416.1	8143.9	0.34399	13426	18170000	0.40535	0.63313	0.36687	0.73375	0.99994	TRUE
PRDM4_107751607	PRDM4	6217.3/4624.5	6719.4/7291.8	5420.9	7005.6	0.36992	1268600	15352000	0.40446	0.62592	0.37408	0.74816	0.99994	TRUE
PUS7L_43754426	PUS7L	5966.5/5667.1	7464/7452.6	5816.8	7458.3	0.35855	44827	16473000	0.40443	0.62888	0.37112	0.74224	0.99994	TRUE
HPD_121849004	HPD	6059.1/5700.6	7530.4/7524.5	5879.9	7527.4	0.35632	64246	16651000	0.40375	0.62905	0.37095	0.74189	0.99994	TRUE
HPD_121857426	HPD	6470.1/5780.6	7467.4/8140.5	6125.4	7804	0.34937	237750	17347000	0.40304	0.63042	0.36958	0.73917	0.99994	TRUE
METTL20_31666179	METTL20	3540.1/3460.6	4892.5/4644.9	3500.4	4768.7	0.44597	3160.3	9912800	0.40284	0.60371	0.39629	0.79258	0.99994	TRUE
HNRNPUL2_62722325	HNRNPUL2	6939.9/6816.4	8828.3/8470	6878.1	8649.2	0.3305	7631	19478000	0.40129	0.6341	0.3659	0.7318	0.99994	TRUE
JMJD8_683866	JMJD8	5387.3/5378.3	6669.3/7228.9	5382.8	6949.1	0.36841	40.492	15244000	0.40117	0.6243	0.3757	0.75141	0.99994	TRUE
HNRNPUL1_41264685	HNRNPUL1	5916.8/5910.4	6828.9/8272.3	5913.6	7550.6	0.35251	20.494	16747000	0.40003	0.62781	0.37219	0.74438	0.99994	TRUE
DNMT3A_25244618	DNMT3A	3297.3/3099.6	4530.1/4272.5	3198.4	4401.3	0.46043	19538	9057700	0.39967	0.59734	0.40266	0.80533	0.99994	TRUE
HPD_121849750	HPD	5862/5792.6	7050.3/7843	5827.3	7446.7	0.3537	2409.8	16503000	0.39862	0.62664	0.37336	0.74671	0.99994	TRUE
MEMO1_31892043	MEMO1	6598.5/6317.8	8226/8095.6	6458.2	8160.8	0.33753	39401	18289000	0.39812	0.63053	0.36947	0.73894	0.99994	TRUE
DHX29_55296273	DHX29	6705/5602.7	7738.9/7888.9	6153.8	7813.9	0.34451	607610	17427000	0.39766	0.62847	0.37153	0.74306	0.99994	TRUE
FBL_39840441	FBL	5292.8/4619.3	6439.8/6451.1	4956	6445.5	0.37903	226770	14035000	0.39756	0.61913	0.38087	0.76174	0.99994	TRUE
EEF1A1_73518996	EEF1A1	3959.1/3231.1	5701.1/4022.8	3595.1	4862	0.43539	265000	10181000	0.39703	0.60271	0.39729	0.79458	0.99994	TRUE
PRMT5_22924654	PRMT5	3311.2/2785.9	4248.1/4181.6	3048.5	4214.9	0.46724	138000	8633200	0.39695	0.59342	0.40658	0.81317	0.99994	TRUE
METTL4_2554837	METTL4	7190.7/6643.6	8617.5/8727.6	6917.1	8672.5	0.32623	149670	19589000	0.39662	0.63248	0.36752	0.73505	0.99994	TRUE
HSPBAP1_122741098	HSPBAP1	4816/4211	6365.2/5492.6	4513.5	5928.9	0.39343	183020	12782000	0.39589	0.614	0.386	0.77201	0.99994	TRUE
METTL7B_55681870	METTL7B	5445/5130.8	6307/7330.8	5287.9	6818.9	0.36678	49386	14975000	0.39563	0.62128	0.37872	0.75744	0.99994	TRUE
TRMT1_13115355	TRMT1	5175.3/5019	6304.6/6894.4	5097.2	6599.5	0.3726	12216	14435000	0.39543	0.61955	0.38045	0.7609	0.99994	TRUE
NAT10_34124383	NAT10	4566.2/3840.5	5285.1/5842	4203.4	5563.6	0.40438	263310	11904000	0.39424	0.60977	0.39023	0.78047	0.99994	TRUE
EFTUD2_44865005	EFTUD2	5773.5/4926.2	6831.3/6929.4	5349.8	6880.3	0.36293	358950	15150000	0.39321	0.62082	0.37918	0.75836	0.99994	TRUE
AHCYL1_110012398	AHCYL1	6078/5854.5	7744.8/7416.6	5966.3	7580.7	0.34545	24977	16896000	0.39276	0.62528	0.37472	0.74945	0.99994	TRUE
PUS1_131930042	PUS1	6709/5496.9	7832.1/7639.3	6103	7735.7	0.34197	734560	17283000	0.39274	0.62619	0.37381	0.74763	0.99994	TRUE
SMYD4_1800475	SMYD4	6085/5551.1	7674.8/7143.1	5818	7409	0.34868	142520	16476000	0.39194	0.62391	0.37609	0.75218	0.99994	TRUE
JMJD4_227734709	JMJD4	6000.4/5763.4	7330/7630.3	5881.9	7480.1	0.34673	28082	16657000	0.3916	0.62423	0.37577	0.75154	0.99994	TRUE
P4HB_81855165	P4HB	5596.3/4519.6	6559.8/6517	5058	6538.4	0.37032	579650	14324000	0.39117	0.61747	0.38253	0.76507	0.99994	TRUE
DHX57_38861261	DHX57	4683.7/4154.3	5533.3/6067.7	4419	5800.5	0.39239	140120	12514000	0.39053	0.61074	0.38926	0.77851	0.99994	TRUE
FAM173A_722130	FAM173A	5707.8/5812.4	7144.7/7527.5	5760.1	7336.1	0.34887	5471.7	16312000	0.39021	0.6228	0.3772	0.7544	0.99994	TRUE
NHP2_178153763	NHP2	6733.9/6266.2	8196.8/8151.5	6500.1	8174.2	0.33057	109350	18408000	0.3902	0.62764	0.37236	0.74471	0.99994	TRUE
TARDBP_11016988	TARDBP	6147.7/6100.3	7771.6/7701.2	6124	7736.4	0.33713	1120.4	17343000	0.38717	0.62411	0.37589	0.75179	0.99994	TRUE
SLC15A2_121897445	SLC15A2	6818.5/5910.4	7900.9/8112.6	6364.4	8006.7	0.33113	412320	18024000	0.38684	0.6255	0.3745	0.749	0.99994	TRUE
NAT10_34134582	NAT10	5720.7/5171.2	6999.1/6927.4	5445.9	6963.2	0.35452	151010	15422000	0.38636	0.61884	0.38116	0.76232	0.99994	TRUE
ALKBH7_6374236	ALKBH7	4845.9/4235.1	5790.8/6060.7	4540.5	5925.8	0.38408	186540	12858000	0.38632	0.61034	0.38966	0.77931	0.99994	TRUE
GNL3_52689093	GNL3	5283.8/4609	6597.1/6180.5	4946.4	6388.8	0.3691	227680	14008000	0.38539	0.61408	0.38592	0.77184	0.99994	TRUE
CDK5RAP1_33392158	CDK5RAP1	6380.6/5908.7	7900.9/7602.4	6144.6	7751.6	0.33513	111350	17401000	0.38524	0.62347	0.37653	0.75306	0.99994	TRUE
HIF1AN_100545037	HIF1AN	6637.3/5542.5	7877.6/7494.5	6089.9	7686	0.33577	599360	17246000	0.38435	0.62276	0.37724	0.75449	0.99994	TRUE
ZNFX1_49263401	ZNFX1	6730.9/7029.5	8581.3/8563.9	6880.2	8572.6	0.31724	44592	19484000	0.38341	0.62709	0.37291	0.74582	0.99994	TRUE
METTL16_2420577	METTL16	7134/7063.9	8365.8/9265.8	7098.9	8815.8	0.31245	2454.1	20104000	0.38291	0.62802	0.37198	0.74396	0.99994	TRUE
RPUSD1_786314	RPUSD1	5864/5729.9	7438.3/7250.9	5797	7344.6	0.34134	8999.8	16417000	0.38197	0.61977	0.38023	0.76047	0.99994	TRUE
HNRNPUL2_62724310	HNRNPUL2	4907.6/4217	6185.8/5675.3	4562.3	5930.5	0.37833	238440	12920000	0.38065	0.60824	0.39176	0.78352	0.99994	TRUE
XRN1_142383351	XRN1	6508/5713.5	7342.8/8044.7	6110.8	7693.7	0.33228	315550	17305000	0.38053	0.62137	0.37863	0.75726	0.99994	TRUE
DHX9_182879374	DHX9	5902.8/5105.8	6754.4/7251.9	5504.3	7003.1	0.34738	317620	15588000	0.37962	0.61659	0.38341	0.76683	0.99994	TRUE
SHMT2_57232833	SHMT2	5264.9/4693.2	5849.1/6959.3	4979.1	6404.2	0.36308	163400	14100000	0.37953	0.61199	0.38801	0.77602	0.99994	TRUE
DHX34_47362662	DHX34	4973.3/4903.8	6359.4/6348.3	4938.6	6353.8	0.36347	2412	13986000	0.37844	0.61116	0.38884	0.77768	0.99994	TRUE
PUS10_60965442	PUS10	4762.3/4343.4	5590.4/6229.5	4552.8	5909.9	0.3763	87738	12893000	0.37794	0.60702	0.39298	0.78596	0.99994	TRUE
BMS1_42796972	BMS1	5965.6/5048.2	7109.7/6886.4	5506.9	6998.1	0.34567	420730	15595000	0.37761	0.61579	0.38421	0.76841	0.99994	TRUE
SETD1A_30967529	SETD1A	8225.8/8185.7	10211/9839.9	8205.7	10026	0.28896	804.71	23238000	0.37754	0.63073	0.36927	0.73853	0.99994	TRUE
PRDM4_107746393	PRDM4	6163.6/5338.8	6949/7599.4	5751.2	7274.2	0.33887	340180	16287000	0.37737	0.61758	0.38242	0.76484	0.99994	TRUE
TRUB1_114938414	TRUB1	5846.1/5758.2	7107.4/7545.4	5802.2	7326.4	0.33646	3861.7	16431000	0.37603	0.61741	0.38259	0.76517	0.99994	TRUE
DDX10_108678372	DDX10	5848.1/5066.3	7034/6836.5	5457.2	6935.3	0.34573	305620	15454000	0.37598	0.61474	0.38526	0.77053	0.99994	TRUE
RSAD2_6878024	RSAD2	5174.3/5283.8	6796.3/6550	5229	6673.1	0.35176	5987.8	14808000	0.37527	0.61252	0.38748	0.77495	0.99994	TRUE
COQ5_120529059	COQ5	5460/4522.2	6146.2/6656.8	4991.1	6401.5	0.35899	439720	14134000	0.37515	0.61031	0.38969	0.77937	0.99994	TRUE
NOA1_56977420	NOA1	6384.6/5312.1	7777.4/6967.3	5848.3	7372.4	0.33405	575050	16562000	0.37448	0.61713	0.38287	0.76574	0.99994	TRUE
PTGS1_122378853	PTGS1	4805.1/5046.5	5672/6976.3	4925.8	6324.1	0.36044	29145	13949000	0.3744	0.60938	0.39062	0.78124	0.99994	TRUE
EGLN3_33950704	EGLN3	5019.1/5174.6	6734.6/6299.3	5096.8	6517	0.35454	12094	14434000	0.3738	0.61074	0.38926	0.77852	0.99994	TRUE
HEMK1_50577862	HEMK1	7691.3/7035.6	9307.2/8827.5	7363.4	9067.3	0.30026	215010	20853000	0.37313	0.62547	0.37453	0.74907	0.99994	TRUE
METTL20_31662264	METTL20	5450/5199.5	6683.3/6861.5	5324.8	6772.4	0.34689	31373	15079000	0.37279	0.61234	0.38766	0.77532	0.99994	TRUE
RRP8_6602176	RRP8	5055.9/4878	4316.9/3996.9	4967	4156.9	-0.25681	15815	14066000	0.37272	0.35468	0.64532	0.70936	0.99994	FALSE
HSPBAP1_122759255	HSPBAP1	5604.3/4890.1	6668.2/6695.7	5247.2	6681.9	0.34867	255040	14860000	0.3722	0.61143	0.38857	0.77714	0.99994	TRUE
GNL3_52690652	GNL3	6060.1/4339.1	6355.9/6894.4	5199.6	6625.2	0.3495	1480900	14725000	0.3715	0.61073	0.38927	0.77855	0.99994	TRUE
DDX18_117824689	DDX18	4471.7/3607.6	5853.7/4737.7	4039.6	5295.7	0.39052	373310	11440000	0.37137	0.59813	0.40187	0.80373	0.99994	TRUE
PCMTD1_51860916	PCMTD1	6165.6/6306.6	7892.7/7696.2	6236.1	7794.5	0.32176	9946.8	17660000	0.37082	0.61831	0.38169	0.76338	0.99994	TRUE
MCEE_71124490	MCEE	6335.8/6544.7	7702.8/8344.2	6440.3	8023.5	0.31707	21831	18238000	0.37073	0.61956	0.38044	0.76088	0.99994	TRUE
GSTCD_105719272	GSTCD	6472.1/5609.5	7571.1/7575.4	6040.8	7573.3	0.32612	372040	17107000	0.3705	0.61688	0.38312	0.76623	0.99994	TRUE
ADI1_3513907	ADI1	5877/6301.5	7839.1/7405.7	6089.2	7622.4	0.32394	90105	17244000	0.3692	0.61669	0.38331	0.76662	0.99994	TRUE
UPF1_18856948	UPF1	2493.1/2242.6	2293/2081.8	2367.9	2187.4	-0.11431	31375	6705600	0.36871	0.35617	0.64383	0.71234	0.99994	FALSE
METTL17_20992618	METTL17	6708/5993.8	7970.8/7858	6350.9	7914.4	0.31747	255080	17985000	0.36867	0.61818	0.38182	0.76363	0.99994	TRUE
ALKBH6_36010911	ALKBH6	4833/4639.1	5919/6251.4	4736	6085.2	0.36156	18793	13412000	0.3684	0.60502	0.39498	0.78997	0.99994	TRUE
NA_195	NA	4301.5/3525.1	3645.8/3068.3	3913.3	3357	-0.22113	301400	11082000	0.36784	0.3565	0.6435	0.71299	0.99994	FALSE
DDX49_18921899	DDX49	2665.3/2448.9	2150.9/2514.1	2557.1	2332.5	-0.13257	23411	7241500	0.36716	0.35675	0.64325	0.7135	0.99994	FALSE
DMAP1_44218427	DMAP1	4596.1/4686.4	6042.5/5888	4641.2	5965.2	0.362	4074.9	13144000	0.3652	0.60269	0.39731	0.79461	0.99994	TRUE
NOP56_2655736	NOP56	4810.1/3754.6	5953.9/5152.1	4282.3	5553	0.3748	557010	12127000	0.36489	0.59847	0.40153	0.80305	0.99994	TRUE
YTHDC1_68337664	YTHDC1	6756.8/6427	6064.6/4897.5	6591.9	5481.1	-0.26619	54383	18668000	0.36451	0.35774	0.64226	0.71548	0.99994	FALSE
METTL13_171784469	METTL13	7186.7/5686.9	8297/7687.2	6436.8	7992.1	0.31219	1124700	18229000	0.36429	0.61696	0.38304	0.76607	0.99994	TRUE
TET3_74046345	TET3	6909.1/6557.6	8468.3/8175.5	6733.3	8321.9	0.30555	61747	19068000	0.36379	0.61851	0.38149	0.76297	0.99994	TRUE
ADO_62805146	ADO	6023.3/5147.9	6676.3/7371.7	5585.6	7024	0.33053	383100	15818000	0.36166	0.60996	0.39004	0.78009	0.99994	TRUE
HNRNPUL1_41272223	HNRNPUL1	5448/5850.2	6962.9/7222.9	5649.1	7092.9	0.32831	80879	15998000	0.36098	0.61018	0.38982	0.77964	0.99994	TRUE
HNRNPF_43387344	HNRNPF	6243.2/5396.4	6930.3/7639.3	5819.8	7284.8	0.32387	358590	16481000	0.36087	0.61143	0.38857	0.77715	0.99994	TRUE
DHX8_43493738	DHX8	4472.7/4089.8	5987.7/5085.2	4281.2	5536.5	0.37086	73288	12124000	0.36049	0.59662	0.40338	0.80677	0.99994	TRUE
DIMT1_62398861	DIMT1	6263.1/6123.6	7918.4/7482.5	6193.3	7700.4	0.31418	9741	17539000	0.35987	0.61364	0.38636	0.77272	0.99994	TRUE
TET1_68646768	TET1	6968.8/6534.4	8041.9/8607.8	6751.6	8324.8	0.30215	94326	19120000	0.35979	0.61703	0.38297	0.76595	0.99994	TRUE
EZH2_148829740	EZH2	5104.7/4383.8	5960.9/6164.6	4744.2	6062.7	0.35373	259820	13435000	0.35972	0.60151	0.39849	0.79699	0.99994	TRUE
METTL17_20990594	METTL17	5665/5368.9	6722.9/7147.1	5516.9	6935	0.32998	43847	15623000	0.35876	0.60823	0.39177	0.78355	0.99994	TRUE
PLOD3_101215938	PLOD3	5601.3/6063.4	7142.4/7437.6	5832.3	7290	0.32179	106770	16517000	0.35867	0.61063	0.38937	0.77874	0.99994	TRUE
SMYD4_1800002	SMYD4	7716.2/6984.8	8558/9414.6	7350.5	8986.3	0.28985	267450	20816000	0.35853	0.61965	0.38035	0.76071	0.99994	TRUE
DHX9_182852304	DHX9	4667.7/4089.8	5423.8/5858	4378.8	5640.9	0.36532	167000	12400000	0.35841	0.59691	0.40309	0.80617	0.99994	TRUE
YTHDF3_63187088	YTHDF3	3411.7/3556.9	4750.3/4465.2	3484.3	4607.7	0.40309	10535	9867300	0.35764	0.5841	0.4159	0.8318	0.99994	TRUE
GNL3_52692958	GNL3	5157.4/4562.6	6015.7/6355.3	4860	6185.5	0.34786	176910	13763000	0.35728	0.60168	0.39832	0.79664	0.99994	TRUE
AQR_34897603	AQR	6941.9/5986	8065.2/7914.9	6464	7990	0.30574	456850	18305000	0.35668	0.61409	0.38591	0.77182	0.99994	TRUE
GTPBP4_1000954	GTPBP4	5581.4/4445.7	6522.5/6182.5	5013.5	6352.5	0.34144	644910	14198000	0.35536	0.60239	0.39761	0.79522	0.99994	TRUE
DHX30_47846850	DHX30	4825/4314.2	5886.3/5808.1	4569.6	5847.2	0.35562	130470	12941000	0.35517	0.59774	0.40226	0.80452	0.99994	TRUE
DUS4L_107573804	DUS4L	5260.9/4626.2	6189.3/6346.3	4943.5	6267.8	0.34235	201440	14000000	0.35392	0.60112	0.39888	0.79776	0.99994	TRUE
METTL21C_102686312	METTL21C	4911.6/4953.7	5748.9/6761.6	4932.6	6255.2	0.34265	886.47	13969000	0.35388	0.601	0.399	0.79801	0.99994	TRUE
PRDM14_70069594	PRDM14	6024.3/5212.4	6862.7/7193	5618.3	7027.9	0.32289	329560	15911000	0.35337	0.60684	0.39316	0.78632	0.99994	TRUE
PUS1_131941369	PUS1	6183.5/6257.6	7617.8/7787.1	6220.6	7702.4	0.30822	2748	17616000	0.35306	0.61108	0.38892	0.77784	0.99994	TRUE
SF3B4_149927245	SF3B4	5330.6/3351.5	6170.6/4984.4	4341	5577.5	0.36151	1958500	12293000	0.35266	0.59405	0.40595	0.8119	0.99994	TRUE
VCPKMT_50116288	VCPKMT	5655/5306.1	6678.6/7060.2	5480.6	6869.4	0.32581	60875	15521000	0.35253	0.60539	0.39461	0.78923	0.99994	TRUE
LCMT1_25128562	LCMT1	5494.8/5241.6	6636.7/6847.5	5368.2	6742.1	0.3287	32044	15202000	0.35237	0.60437	0.39563	0.79125	0.99994	TRUE
HNRNPH1_179617894	HNRNPH1	4816/4282.4	5727.9/5898	4549.2	5812.9	0.35358	142400	12883000	0.35208	0.59623	0.40377	0.80755	0.99994	TRUE
SF3B4_149926424	SF3B4	4705.6/4370	5563.6/6035.8	4537.8	5799.7	0.35391	56288	12851000	0.35201	0.59607	0.40393	0.80787	0.99994	TRUE
ASPHD2_26434053	ASPHD2	5683.9/5010.4	6323.3/7108.1	5347.2	6715.7	0.32871	226790	15143000	0.35169	0.60391	0.39609	0.79217	0.99994	TRUE
SETD5_9443326	SETD5	4937.5/5145.4	6170.6/6567.9	5041.4	6369.3	0.33724	21614	14277000	0.35143	0.60104	0.39896	0.79793	0.99994	TRUE
DHX9_182860108	DHX9	5677.9/5203	5953.9/7679.2	5440.4	6816.6	0.32527	112800	15407000	0.35059	0.60426	0.39574	0.79148	0.99994	TRUE
BMS1_42816666	BMS1	6360.7/6271.4	7835.6/7756.1	6316	7795.9	0.30365	3984.3	17887000	0.34991	0.61044	0.38956	0.77913	0.99994	TRUE
FAM173A_721381	FAM173A	5756.5/5801.2	7077.1/7309.8	5778.9	7193.5	0.31585	997.64	16365000	0.34968	0.60658	0.39342	0.78683	0.99994	TRUE
METTL1_57771974	METTL1	5532.6/5605.2	6569.1/7336.8	5568.9	6952.9	0.32017	2636.8	15771000	0.34851	0.60447	0.39553	0.79107	0.99994	TRUE
HNRNPUL2_62723690	HNRNPUL2	5293.8/5002.7	6619.2/6332.3	5148.2	6475.8	0.33092	42363	14579000	0.34768	0.60049	0.39951	0.79902	0.99994	TRUE
DDX46_134794918	DDX46	4932.5/4562.6	5507.7/6536	4747.5	6021.8	0.34296	68412	13445000	0.34753	0.59648	0.40352	0.80704	0.99994	TRUE
THG1L_157731627	THG1L	5929.7/6245.6	7267/7794.1	6087.7	7530.6	0.30682	49893	17240000	0.34751	0.60794	0.39206	0.78412	0.99994	TRUE
RBBP6_24569106	RBBP6	5517.7/4425.9	6653/5897	4971.8	6275	0.33578	595990	14080000	0.3473	0.59866	0.40134	0.80268	0.99994	TRUE
YTHDC2_113526623	YTHDC2	5725.7/5600.9	6860.4/7246.9	5663.3	7053.7	0.31667	7782.2	16038000	0.34717	0.60467	0.39533	0.79066	0.99994	TRUE
DDX27_49223389	DDX27	7132/6286.9	8102.5/8340.2	6709.4	8221.3	0.29314	357110	19001000	0.34685	0.61162	0.38838	0.77677	0.99994	TRUE
HENMT1_108654771	HENMT1	5433.1/4463.7	7158.7/5334.8	4948.4	6246.8	0.33608	469830	14014000	0.34683	0.59823	0.40177	0.80353	0.99994	TRUE
PLOD3_101211628	PLOD3	7518.1/7406.9	9097.5/9011.2	7462.5	9054.3	0.27891	6189.4	21133000	0.34627	0.61533	0.38467	0.76935	0.99994	TRUE
METTL7A_50925511	METTL7A	7254.4/7233.3	8610.5/9010.2	7243.8	8810.3	0.28241	223.66	20514000	0.34586	0.6141	0.3859	0.77179	0.99994	TRUE
DMAP1_44219225	DMAP1	5096.7/4330.5	5997/5956.9	4713.6	5977	0.34252	293530	13349000	0.34579	0.59539	0.40461	0.80921	0.99994	TRUE
C7orf60_112915415	C7orf60	6092.9/6207.8	7429/7756.1	6150.4	7592.6	0.30387	6595	17417000	0.34557	0.60759	0.39241	0.78483	0.99994	TRUE
KDM2B_121444469	KDM2B	6526.9/5273.4	7290.3/7325.8	5900.2	7308.1	0.30869	785550	16709000	0.34443	0.60536	0.39464	0.78929	0.99994	TRUE
METTL23_76733173	METTL23	3689.4/3397	4749.2/4514.1	3543.2	4631.6	0.38637	42748	10034000	0.3436	0.579	0.421	0.84201	0.99994	TRUE
MOV10_112689602	MOV10	5833.2/4624.5	6884.9/6215.5	5228.8	6550.2	0.32499	730490	14808000	0.34338	0.59946	0.40054	0.80109	0.99994	TRUE
ALKBH7_6374318	ALKBH7	5626.2/5139.3	6733.4/6708.7	5382.8	6721.1	0.32029	118500	15244000	0.34278	0.60057	0.39943	0.79887	0.99994	TRUE
FBL_39839055	FBL	5437.1/4693.2	6632/6093.7	5065.2	6362.8	0.32901	276650	14344000	0.34264	0.59763	0.40237	0.80474	0.99994	TRUE
ALKBH3_43889726	ALKBH3	6735.9/6777.7	8137.4/8373.2	6756.8	8255.3	0.28894	873.91	19135000	0.34257	0.61018	0.38982	0.77965	0.99994	TRUE
SLC6A11_10875016	SLC6A11	6452.2/6134.7	7303.2/8173.5	6293.5	7738.3	0.29812	50404	17823000	0.34224	0.6072	0.3928	0.7856	0.99994	TRUE
FUBP3_130626483	FUBP3	6980.7/6036.7	7906.7/8037.7	6508.7	7972.2	0.29256	445540	18432000	0.34088	0.60802	0.39198	0.78396	0.99994	TRUE
JMJD4_227733674	JMJD4	5792.4/5796.1	6865.1/7481.5	5794.2	7173.3	0.30798	6.7789	16409000	0.34045	0.60295	0.39705	0.79411	0.99994	TRUE
CPSF6_69258699	CPSF6	6873.2/6135.6	8342.5/7583.4	6504.4	7962.9	0.29184	272050	18420000	0.33984	0.60757	0.39243	0.78485	0.99994	TRUE
YTHDF1_63203243	YTHDF1	6335.8/6216.4	7714.5/7694.2	6276.1	7704.3	0.29576	7128	17773000	0.33878	0.60569	0.39431	0.78863	0.99994	TRUE
PRDM12_130666792	PRDM12	6102.9/5326.7	7021.2/7133.1	5714.8	7077.1	0.30841	301210	16184000	0.33864	0.60159	0.39841	0.79681	0.99994	TRUE
TRMT112_64317293	TRMT112	5965.6/5273.4	7126.1/6813.6	5619.5	6969.8	0.31063	239510	15914000	0.33849	0.60078	0.39922	0.79844	0.99994	TRUE
HR_22127761	HR	3970.1/3201.9	5014.8/4314.4	3586	4664.6	0.37929	295050	10155000	0.33847	0.57747	0.42253	0.84506	0.99994	TRUE
CDO1_115813245	CDO1	5403.2/5137.6	6713.6/6440.1	5270.4	6576.9	0.31942	35272	14925000	0.33816	0.59768	0.40232	0.80464	0.99994	TRUE
DDX17_38494041	DDX17	4877.7/4278.9	5938.8/5652.3	4578.3	5795.6	0.34006	179290	12965000	0.33805	0.59068	0.40932	0.81865	0.99994	TRUE
PUS10_60960501	PUS10	4781.2/4772.3	5963.2/6075.7	4776.8	6019.5	0.33354	39.464	13527000	0.33788	0.59277	0.40723	0.81447	0.99994	TRUE
METTL7B_55682122	METTL7B	6620.4/6523.3	8181.7/7872.9	6571.8	8027.3	0.28858	4721.5	18611000	0.33738	0.607	0.393	0.786	0.99994	TRUE
SETDB2_49482947	SETDB2	5711.8/4694.1	6528.3/6459.1	5202.9	6493.7	0.31967	517820	14734000	0.33627	0.59629	0.40371	0.80743	0.99994	TRUE
GSPT1_11915404	GSPT1	5523.7/4240.2	6443.3/5821.1	4882	6132.2	0.32888	823580	13825000	0.33624	0.59317	0.40683	0.81366	0.99994	TRUE
DDX46_134784508	DDX46	6095.9/5708.4	7101.6/7450.6	5902.2	7276.1	0.30187	75096	16714000	0.33606	0.60197	0.39803	0.79607	0.99994	TRUE
METTL21B_57772773	METTL21B	3495.3/3287.8	4326.2/4539	3391.6	4432.6	0.3861	21526	9604700	0.33591	0.57309	0.42691	0.85383	0.99994	TRUE
NSUN3_94084356	NSUN3	6435.3/5517.6	7743.6/6970.3	5976.4	7357	0.29978	421130	16925000	0.33557	0.60231	0.39769	0.79538	0.99994	TRUE
ASXL1_32434766	ASXL1	6405.5/5851.1	7543.2/7507.5	6128.3	7525.3	0.29624	153670	17355000	0.33536	0.6033	0.3967	0.7934	0.99994	TRUE
TRUB2_128315595	TRUB2	4078.5/4716.4	5644/5516.5	4397.5	5580.3	0.34358	203450	12453000	0.33516	0.58736	0.41264	0.82528	0.99994	TRUE
DDX10_108691918	DDX10	4682.7/3304.2	5851.4/4389.3	3993.4	5120.3	0.35853	950120	11309000	0.3351	0.58212	0.41788	0.83577	0.99994	TRUE
NA_189	NA	3455.5/3401.3	3358/2784.7	3428.4	3071.3	-0.15862	1469.6	9709000	0.33506	0.36879	0.63121	0.73758	0.99994	FALSE
METTL2B_128476853	METTL2B	5941.7/5541.6	6897.7/7279.8	5741.6	7088.8	0.30402	80015	16260000	0.33408	0.59994	0.40006	0.80012	0.99994	TRUE
ETHE1_43526593	ETHE1	5197.2/5551.9	6372.2/6981.3	5374.6	6676.8	0.31294	62916	15220000	0.33378	0.59679	0.40321	0.80641	0.99994	TRUE
AHCYL2_129389095	AHCYL2	4073.6/3878.4	5322.4/4868.5	3976	5095.5	0.35783	19053	11260000	0.33363	0.58124	0.41876	0.83751	0.99994	TRUE
METTL15_28296833	METTL15	5506.7/4872	6429.3/6506	5189.4	6467.7	0.31763	201430	14696000	0.33345	0.59499	0.40501	0.81001	0.99994	TRUE
BBOX1_27055523	BBOX1	6990.7/5629.3	7974.3/7461.6	6310	7717.9	0.29054	926650	17869000	0.33307	0.6036	0.3964	0.7928	0.99994	TRUE
PUS10_61006562	PUS10	5125.6/5741.9	6449.1/7028.2	5433.7	6738.7	0.31047	189940	15388000	0.33266	0.59684	0.40316	0.80631	0.99994	TRUE
MCEE_71130189	MCEE	5182.3/5679.2	6634.4/6834.5	5430.7	6734.4	0.31036	123440	15379000	0.33244	0.59673	0.40327	0.80654	0.99994	TRUE
NSUN2_6632677	NSUN2	5900.9/5798.6	7601.4/6800.6	5849.7	7201	0.29978	5224.7	16566000	0.33199	0.59992	0.40008	0.80017	0.99994	TRUE
NUDT16L1_4694164	NUDT16L1	6361.7/5708.4	7418.5/7394.7	6035	7406.6	0.29541	213390	17091000	0.33177	0.60119	0.39881	0.79763	0.99994	TRUE
PTGS1_122383571	PTGS1	6803.6/6751.9	7947.5/8504	6777.7	8225.7	0.27931	1334.2	19194000	0.33051	0.60546	0.39454	0.78909	0.99994	TRUE
METTL2A_62423974	METTL2A	5271.9/4793.8	6340.7/6217.5	5032.8	6279.1	0.31913	114270	14253000	0.33012	0.59213	0.40787	0.81575	0.99994	TRUE
AARS_70269716	AARS	5809.3/5510.7	6753.2/7210	5660	6981.6	0.30271	44585	16029000	0.3301	0.59767	0.40233	0.80467	0.99994	TRUE
PRDM14_70066458	PRDM14	4742.4/4414.7	5845.6/5688.3	4578.6	5766.9	0.33284	53677	12966000	0.33002	0.58731	0.41269	0.82538	0.99994	TRUE
PADI3_17274752	PADI3	5918.8/6031.6	7937/6714.7	5975.2	7325.9	0.29397	6362.6	16921000	0.32835	0.59936	0.40064	0.80128	0.99994	TRUE
MTRR_7889114	MTRR	5095.7/5061.1	6275.5/6364.2	5078.4	6319.9	0.31546	597.54	14382000	0.32736	0.59142	0.40858	0.81715	0.99994	TRUE
AHCYL1_110012941	AHCYL1	5600.3/5969.7	6760.2/7451.6	5785	7105.9	0.29665	68228	16383000	0.32635	0.59711	0.40289	0.80578	0.99994	TRUE
AARS_70262386	AARS	5478.9/5156.5	6400.2/6764.6	5317.7	6582.4	0.30776	51949	15059000	0.3259	0.59304	0.40696	0.81392	0.99994	TRUE
PCMTD1_51833645	PCMTD1	7051.4/6318.7	8257.4/7946.8	6685	8102.1	0.27733	268420	18931000	0.32569	0.60297	0.39703	0.79406	0.99994	TRUE
METTL21B_57780399	METTL21B	5965.6/5825.3	6938.5/7511.5	5895.4	7225	0.29335	9837.4	16695000	0.3254	0.59756	0.40244	0.80487	0.99994	TRUE
METTL16_2464318	METTL16	5501.8/3976.4	5691.8/6165.6	4739.1	5928.7	0.32304	1163400	13421000	0.32472	0.58686	0.41314	0.82628	0.99994	TRUE
SUV420H2_55342020	SUV420H2	5084.8/4485.2	5888.7/6071.7	4785	5980.2	0.32162	179720	13551000	0.32468	0.58733	0.41267	0.82533	0.99994	TRUE
PRDM2_13780418	PRDM2	5326.6/4969.2	6372.2/6402.2	5147.9	6387.2	0.31115	63883	14578000	0.32459	0.59093	0.40907	0.81813	0.99994	TRUE
EZH1_42720437	EZH1	2904.2/3287.8	4165.4/3948	3096	4056.7	0.38979	73610	8767600	0.32444	0.5625	0.4375	0.87499	0.99994	TRUE
N6AMT2_20757553	N6AMT2	5529.6/4646	6544.6/6092.7	5087.8	6318.7	0.31252	390440	14408000	0.32427	0.59023	0.40977	0.81955	0.99994	TRUE
RSAD1_50479933	RSAD1	5848.1/4150	7025.9/5411.7	4999	6218.8	0.31492	1441800	14157000	0.32418	0.58932	0.41068	0.82136	0.99994	TRUE
CARM1_10871816	CARM1	4005.9/3776.1	5194.2/4739.7	3891	4967	0.35216	26408	11019000	0.32415	0.57596	0.42404	0.84807	0.99994	TRUE
EGLN3_33931170	EGLN3	6778.7/6937.6	6266.2/5459.6	6858.1	5862.9	-0.22616	12623	19422000	0.32348	0.37316	0.62684	0.74633	0.99994	FALSE
PRMT8_3553703	PRMT8	2966.9/2981	2876.8/2621	2973.9	2748.9	-0.11348	99.775	8421900	0.3229	0.37339	0.62661	0.74677	0.99994	FALSE
RPUSD4_126210958	RPUSD4	7015.5/6249.9	7819.3/8240.4	6632.7	8029.8	0.27573	293100	18783000	0.32236	0.60131	0.39869	0.79738	0.99994	TRUE
METTL6_15415859	METTL6	6993.6/6390	8483.5/7706.2	6691.8	8094.8	0.27456	182180	18951000	0.32229	0.60164	0.39836	0.79673	0.99994	TRUE
PRDM14_70069499	PRDM14	3527.2/3423.7	4645.5/4326.4	3475.4	4485.9	0.36812	5358.7	9842100	0.3221	0.5685	0.4315	0.863	0.99994	TRUE
DDX21_68970266	DDX21	4086.5/3272.4	4904.1/4533.1	3679.4	4718.6	0.35878	331410	10420000	0.32192	0.57179	0.42821	0.85643	0.99994	TRUE
DAP3_155721524	DAP3	6916/6682.3	8125.8/8280.3	6799.1	8203	0.27077	27319	19255000	0.31994	0.60132	0.39868	0.79736	0.99994	TRUE
EMG1_6974409	EMG1	6571.7/5747.9	7635.2/7355.7	6159.8	7495.5	0.2831	339270	17444000	0.3198	0.59719	0.40281	0.80562	0.99994	TRUE
DDX24_94079574	DDX24	5527.6/4847.1	6077.4/6747.7	5187.4	6412.5	0.30584	231570	14690000	0.31966	0.58926	0.41074	0.82149	0.99994	TRUE
CTU2_88712643	CTU2	4130.3/3585.3	4448.5/5374.8	3857.8	4911.7	0.34836	148540	10925000	0.31885	0.57319	0.42681	0.85362	0.99994	TRUE
PRDM13_99613979	PRDM13	5610.2/5242.5	6595.9/6755.6	5426.4	6675.8	0.2989	67619	15367000	0.31872	0.59103	0.40897	0.81794	0.99994	TRUE
BMS1_42796608	BMS1	6152.7/5397.2	7306.7/6809.6	5774.9	7058.1	0.28943	285340	16354000	0.3173	0.59332	0.40668	0.81335	0.99994	TRUE
ALKBH7_6373000	ALKBH7	4454.8/4107	5669.6/5099.2	4280.9	5384.4	0.33081	60463	12123000	0.31694	0.57819	0.42181	0.84362	0.99994	TRUE
BHMT_79126168	BHMT	5298.7/5151.4	6232.4/6655.8	5225.1	6444.1	0.30248	10856	14797000	0.31691	0.58847	0.41153	0.82307	0.99994	TRUE
TRMT6_5943678	TRMT6	5832.2/5391.2	7103.9/6645.8	5611.7	6874.9	0.29285	97233	15892000	0.31687	0.59183	0.40817	0.81634	0.99994	TRUE
DDX56_44570854	DDX56	6555.7/5460	7645.7/6982.3	6007.9	7314	0.28377	600350	17014000	0.31666	0.59482	0.40518	0.81035	0.99994	TRUE
METTL10_124791749	METTL10	2965.9/2926	2780/2708.8	2945.9	2744.4	-0.10216	795.64	8342600	0.31546	0.37621	0.62379	0.75241	0.99994	FALSE
KDM4A_43671787	KDM4A	6893.1/6088.3	8078/7608.3	6490.7	7843.2	0.27302	323860	18381000	0.31545	0.59763	0.40237	0.80474	0.99994	TRUE
ALKBH4_102457732	ALKBH4	5027/5127.3	6145/6401.2	5077.2	6273.1	0.3051	5029	14378000	0.31539	0.58643	0.41357	0.82715	0.99994	TRUE
ADO_62805248	ADO	5054.9/5382.6	6316.3/6546	5218.8	6431.1	0.30131	53698	14779000	0.31536	0.58777	0.41223	0.82447	0.99994	TRUE
P4HTM_49004138	P4HTM	6397.5/5614.7	7247.2/7362.7	6006.1	7305	0.28241	306390	17009000	0.31494	0.59411	0.40589	0.81178	0.99994	TRUE
SF3B4_149926579	SF3B4	4495.6/3862	5496/5025.3	4178.8	5260.7	0.33208	200680	11834000	0.31449	0.57582	0.42418	0.84836	0.99994	TRUE
JMJD4_227734790	JMJD4	6585.6/6159.7	7704/7711.2	6372.6	7707.6	0.27435	90712	18047000	0.31424	0.59637	0.40363	0.80726	0.99994	TRUE
METTL3_21503238	METTL3	6074/6481.1	7900.9/7301.8	6277.6	7601.3	0.27601	82865	17778000	0.31396	0.59562	0.40438	0.80876	0.99994	TRUE
ASPHD1_29901685	ASPHD1	7202.7/6729.5	8619.8/8093.6	6966.1	8356.7	0.26255	111910	19727000	0.31309	0.59951	0.40049	0.80099	0.99994	TRUE
PRMT5_22926739	PRMT5	3457.5/3262.1	4295.9/4353.3	3359.8	4324.6	0.36411	19101	9514600	0.31279	0.56238	0.43762	0.87525	0.99994	TRUE
SETD8_123390782	SETD8	4117.4/3205.3	4597.7/4737.7	3661.3	4667.7	0.35026	415910	10369000	0.31253	0.56742	0.43258	0.86517	0.99994	TRUE
HR_22121133	HR	5764.5/5680	7215.8/6742.7	5722.3	6979.2	0.28644	3569.5	16205000	0.31225	0.59083	0.40917	0.81835	0.99994	TRUE
EGLN1_231421384	EGLN1	7789.9/7323.5	8803.9/9197.9	7556.7	9000.9	0.25228	108740	21400000	0.31219	0.60219	0.39781	0.79561	0.99994	TRUE
NOP56_2653382	NOP56	4241.8/3555.2	5421.4/4448.2	3898.5	4934.8	0.34001	235710	11040000	0.3119	0.57079	0.42921	0.85842	0.99994	TRUE
BCDIN3D_49843000	BCDIN3D	3456.5/3024.8	4369.3/4000.9	3240.7	4185.1	0.36887	93183	9177300	0.31175	0.5597	0.4403	0.8806	0.99994	TRUE
HNRNPF_43387518	HNRNPF	5229.1/5830.4	6770.7/6753.7	5529.8	6762.2	0.29022	180830	15660000	0.31143	0.5889	0.4111	0.82219	0.99994	TRUE
SRM_11056685	SRM	6247.2/5743.6	7192.5/7363.7	5995.4	7278.1	0.27966	126800	16979000	0.31129	0.59253	0.40747	0.81493	0.99994	TRUE
METTL21A_207621911	METTL21A	5435.1/4711.3	6501.5/5998.8	5073.2	6250.2	0.30095	261940	14367000	0.31052	0.58435	0.41565	0.83129	0.99994	TRUE
GLOD5_48771030	GLOD5	4442.8/4714.7	5845.6/5545.5	4578.8	5695.5	0.31481	36968	12967000	0.31013	0.57892	0.42108	0.84216	0.99994	TRUE
CDK5RAP1_33395107	CDK5RAP1	7517.2/7394	8669.9/9090.1	7455.6	8880	0.25221	7583.9	21114000	0.30999	0.60082	0.39918	0.79835	0.99994	TRUE
APOBEC1_7652699	APOBEC1	5814.3/5846.8	7355.6/6822.5	5830.5	7089.1	0.28193	528.16	16512000	0.30972	0.59064	0.40936	0.81872	0.99994	TRUE
KDM2A_67181342	KDM2A	4113.4/4278.1	4918.1/5603.4	4195.7	5260.8	0.32628	13560	11882000	0.30897	0.57368	0.42632	0.85264	0.99994	TRUE
HELZ_67178877	HELZ	4979.3/4762.9	6129.9/5902	4871.1	6015.9	0.30449	23413	13794000	0.30825	0.58135	0.41865	0.83731	0.99994	TRUE
PARN_14627142	PARN	6530.9/6763.9	7854.3/8107.6	6647.4	7980.9	0.26373	27162	18825000	0.30735	0.59532	0.40468	0.80936	0.99994	TRUE
BHMT_79121279	BHMT	4227.8/3217.4	4805.1/4635.9	3722.6	4720.5	0.34254	510530	10542000	0.30734	0.56613	0.43387	0.86774	0.99994	TRUE
NA_153	NA	3965.1/3669.5	3488.5/3411.8	3817.3	3450.1	-0.14586	43690	10810000	0.3073	0.37931	0.62069	0.75862	0.99994	FALSE
PHYHD1_128934011	PHYHD1	5379.3/4580.6	5713.9/6552	4980	6132.9	0.30038	318970	14103000	0.30701	0.58195	0.41805	0.8361	0.99994	TRUE
PRDM14_70069269	PRDM14	5599.3/5364.6	6754.4/6627.8	5481.9	6691.1	0.28752	27552	15524000	0.30689	0.58661	0.41339	0.82677	0.99994	TRUE
GNL3_52691616	GNL3	5876/5174.6	6757.9/6718.7	5525.3	6738.3	0.28629	245970	15647000	0.30665	0.58689	0.41311	0.82623	0.99994	TRUE
PRDM11_45182918	PRDM11	6196.4/5937.9	7528/7144.1	6067.2	7336	0.27394	33427	17182000	0.30612	0.59094	0.40906	0.81813	0.99994	TRUE
AARS_70259155	AARS	5803.3/5329.3	6835.9/6725.7	5566.3	6780.8	0.28469	112340	15763000	0.30589	0.58692	0.41308	0.82616	0.99994	TRUE
BHMT_79119287	BHMT	3783/3532	4672.3/4609.9	3657.5	4641.1	0.34354	31500	10358000	0.30564	0.56435	0.43565	0.87131	0.99994	TRUE
DDX39A_14411103	DDX39A	6955.8/5728.2	7741.3/7528.5	6342	7634.9	0.26763	753590	17960000	0.30507	0.59243	0.40757	0.81514	0.99994	TRUE
SUV420H2_55346295	SUV420H2	4996.2/4792.9	6117/5942.9	4894.6	6030	0.30092	20651	13861000	0.30497	0.58021	0.41979	0.83957	0.99994	TRUE
DUS1L_82064879	DUS1L	6700/6574	7831/8084.6	6637	7957.8	0.2618	7948.3	18795000	0.30465	0.59416	0.40584	0.81168	0.99994	TRUE
YTHDF1_63203754	YTHDF1	5629.2/5419.6	6676.3/6781.6	5524.4	6729	0.28453	21963	15645000	0.30455	0.58601	0.41399	0.82798	0.99994	TRUE
TET1_68646201	TET1	6853.3/6768.2	7697/8598.8	6810.8	8147.9	0.25858	3620	19288000	0.30446	0.59513	0.40487	0.80974	0.99994	TRUE
METTL7A_50925187	METTL7A	3958.1/3268.1	4566.2/4606.9	3613.1	4586.6	0.3441	238090	10232000	0.30433	0.56305	0.43695	0.8739	0.99994	TRUE
DNMT3B_32792769	DNMT3B	6319.9/5560.5	6724.1/7652.3	5940.2	7188.2	0.27507	288290	16822000	0.30428	0.58924	0.41076	0.82152	0.99994	TRUE
NA_14	NA	4623.9/4041.7	3690/4049.8	4332.8	3869.9	-0.16296	169520	12270000	0.30419	0.38049	0.61951	0.76098	0.99994	FALSE
YTHDC1_68333313	YTHDC1	5056.9/4538.5	4643.1/3847.1	4797.7	4245.1	-0.1765	134350	13587000	0.30383	0.38063	0.61937	0.76126	0.99994	FALSE
RNMT_13734489	RNMT	5362.4/4433.6	6267.3/5786.1	4898	6026.7	0.29912	431320	13871000	0.30306	0.57945	0.42055	0.8411	0.99994	TRUE
METTL15_28296897	METTL15	6924/7314.9	8477.6/8482	7119.4	8479.8	0.25224	76414	20162000	0.30297	0.59626	0.40374	0.80747	0.99994	TRUE
DHX36_154292600	DHX36	5992.4/5398.1	6900/6921.4	5695.3	6910.7	0.27903	176620	16129000	0.30265	0.58665	0.41335	0.8267	0.99994	TRUE
NNMT_114297958	NNMT	2766.8/2830.6	2576.1/2742.8	2798.7	2659.5	-0.073579	2031.9	7925600	0.30226	0.38123	0.61877	0.76245	0.99994	FALSE
DDX47_12821392	DDX47	5901.9/4223.1	6747.4/5665.3	5062.5	6206.4	0.29386	1409200	14336000	0.30211	0.58073	0.41927	0.83855	0.99994	TRUE
DHX34_47372796	DHX34	7201.7/6467.4	7803/8520.9	6834.5	8162	0.25604	269580	19355000	0.30174	0.59416	0.40584	0.81168	0.99994	TRUE
DDX27_49219483	DDX27	5818.3/5004.4	7434.8/5748.2	5411.3	6591.5	0.28458	331180	15324000	0.30148	0.58374	0.41626	0.83251	0.99994	TRUE
HNRNPH1_179619375	HNRNPH1	5951.6/5490.9	6935/6932.4	5721.3	6933.7	0.27724	106120	16202000	0.30121	0.58626	0.41374	0.82747	0.99994	TRUE
SLC6A11_10819483	SLC6A11	6513.9/6577.4	7784.4/7895.9	6545.7	7840.1	0.2603	2014.2	18537000	0.30066	0.59196	0.40804	0.81608	0.99994	TRUE
PRMT2_46644355	PRMT2	7338/6317	8059.3/8234.4	6827.5	8146.9	0.25486	521270	19335000	0.30005	0.59344	0.40656	0.81312	0.99994	TRUE
PRDM15_41836114	PRDM15	6117.8/6168.3	7310.2/7478.5	6143	7394.3	0.26743	1271.4	17397000	0.30001	0.58898	0.41102	0.82204	0.99994	TRUE
A1CF_50828136	A1CF	4887.7/5052.5	6110/6079.7	4970.1	6094.9	0.29426	13587	14075000	0.2998	0.57883	0.42117	0.84235	0.99994	TRUE
RSAD1_50482388	RSAD1	5735.6/4654.6	6466.6/6219.5	5195.1	6343	0.28797	584380	14712000	0.29928	0.58083	0.41917	0.83833	0.99994	TRUE
ALKBH2_109090137	ALKBH2	4865.8/4630.5	5732.5/5955.9	4748.1	5844.2	0.29959	27685	13446000	0.29891	0.57608	0.42392	0.84783	0.99994	TRUE
DHX33_5455165	DHX33	5542.6/4788.6	6794/5823.1	5165.6	6308.5	0.28832	284200	14629000	0.29883	0.58036	0.41964	0.83928	0.99994	TRUE
RNMTL1_782454	RNMTL1	7274.3/6987.4	8577.8/8367.2	7130.9	8472.5	0.24868	41153	20194000	0.29856	0.59454	0.40546	0.81091	0.99994	TRUE
FDXACB1_111876809	FDXACB1	4281.6/3574.1	4629.1/5216	3927.8	4922.6	0.32561	250280	11123000	0.29826	0.56532	0.43468	0.86936	0.99994	TRUE
RPUSD4_126211038	RPUSD4	6323.8/5619	7312.5/7080.2	5971.4	7196.3	0.26914	248410	16911000	0.29787	0.58684	0.41316	0.82632	0.99994	TRUE
EZH1_42718498	EZH1	3996.9/3602.4	4979.9/4573	3799.7	4776.4	0.32997	77813	10760000	0.29776	0.56317	0.43683	0.87367	0.99994	TRUE
TRMT10C_101565287	TRMT10C	5219.1/5086.1	6748.5/5830.1	5152.6	6289.3	0.28755	8851.7	14592000	0.29758	0.57971	0.42029	0.84057	0.99994	TRUE
RNMTL1_782605	RNMTL1	5269.9/5629.3	6855.7/6381.2	5449.6	6618.5	0.28031	64597	15433000	0.29755	0.58245	0.41755	0.8351	0.99994	TRUE
SETDB1_150942905	SETDB1	7132/5136.8	7144.7/7603.4	6134.4	7374	0.2655	1990400	17372000	0.29742	0.58786	0.41214	0.82429	0.99994	TRUE
ASH1L_155478263	ASH1L	6371.6/5167.7	7157.5/6785.6	5769.7	6971.6	0.27295	724690	16339000	0.29734	0.58505	0.41495	0.82989	0.99994	TRUE
DDX41_177513731	DDX41	4683.7/4586.6	5731.4/5693.3	4635.2	5712.3	0.3014	4706	13126000	0.29731	0.57413	0.42587	0.85173	0.99994	TRUE
HR_22127261	HR	5989.4/6465.7	7084.1/7866.9	6227.5	7475.5	0.26347	113390	17636000	0.29717	0.58841	0.41159	0.82317	0.99994	TRUE
DUS3L_5790205	DUS3L	5629.2/5025	6505/6457.1	5327.1	6481.1	0.28284	182490	15086000	0.29711	0.58116	0.41884	0.83768	0.99994	TRUE
P4HTM_49004916	P4HTM	5900.9/5537.3	7216.9/6609.9	5719.1	6913.4	0.27357	66077	16196000	0.29677	0.58441	0.41559	0.83118	0.99994	TRUE
SETDB1_150950767	SETDB1	5429.1/4923.6	6431.6/6192.5	5176.4	6312.1	0.28613	127770	14659000	0.29663	0.57955	0.42045	0.84091	0.99994	TRUE
AMD1_110888962	AMD1	5774.5/5564	6840.6/6874.5	5669.2	6857.5	0.2745	22152	16055000	0.29657	0.58392	0.41608	0.83216	0.99994	TRUE
TARBP1_234429560	TARBP1	5043/5117	6037.8/6370.2	5080	6204	0.28833	2741.7	14386000	0.29636	0.57849	0.42151	0.84302	0.99994	TRUE
ASPH_61637987	ASPH	5485.8/4700.1	6180/6253.4	5093	6216.7	0.28759	308680	14423000	0.29589	0.57842	0.42158	0.84316	0.99994	TRUE
METTL12_62666733	METTL12	6634.4/6132.1	8076.8/7204	6383.3	7640.4	0.25932	126110	18077000	0.29568	0.58887	0.41113	0.82227	0.99994	TRUE
TRMT1L_185143385	TRMT1L	4873.8/6459.6	6982.7/6717.7	5666.7	6850.2	0.2736	1257500	16048000	0.29544	0.58343	0.41657	0.83314	0.99994	TRUE
DDX56_44573584	DDX56	4673.7/4878.9	5965.6/5760.2	4776.3	5862.9	0.29566	21051	13526000	0.29544	0.57493	0.42507	0.85014	0.99994	TRUE
PHF2_93645757	PHF2	6301.9/5848.5	7556/7044.2	6075.2	7300.1	0.26494	102810	17205000	0.29531	0.58656	0.41344	0.82689	0.99994	TRUE
NTMT1_129634265	NTMT1	6183.5/6306.6	7841.5/7132.1	6245.1	7486.8	0.26159	7580.5	17686000	0.29526	0.58775	0.41225	0.8245	0.99994	TRUE
RSAD2_6877933	RSAD2	6170.6/6063.4	6975.8/7710.2	6117	7343	0.26351	5744.7	17323000	0.29456	0.58656	0.41344	0.82689	0.99994	TRUE
DHX33_5463595	DHX33	6297/5364.6	6860.4/7192	5830.8	7026.2	0.26902	434700	16512000	0.29419	0.58424	0.41576	0.83153	0.99994	TRUE
PCMTD2_64265284	PCMTD2	6292/5679.2	6898.9/7494.5	5985.6	7196.7	0.2658	187780	16951000	0.29416	0.58542	0.41458	0.82916	0.99994	TRUE
SRM_11058805	SRM	6552.8/5573.4	7071.3/7492.5	6063.1	7281.9	0.26422	479530	17170000	0.29414	0.58599	0.41401	0.82803	0.99994	TRUE
KDM1B_18162861	KDM1B	6525.9/5757.4	7454.6/7275.9	6141.6	7365.2	0.26207	295300	17393000	0.2934	0.58626	0.41374	0.82749	0.99994	TRUE
DHX33_5456011	DHX33	4915.6/4225.6	5491.4/5760.2	4570.6	5625.8	0.29961	238000	12944000	0.29329	0.57167	0.42833	0.85665	0.99994	TRUE
DDX47_12823884	DDX47	4787.2/4017.6	5106.9/5767.2	4402.4	5437	0.30446	296110	12467000	0.29302	0.56951	0.43049	0.86097	0.99994	TRUE
RPUSD2_40571808	RPUSD2	6810.5/6005.8	7539.7/7773.1	6408.2	7656.4	0.25672	323790	18147000	0.29301	0.58794	0.41206	0.82411	0.99994	TRUE
BBOX1_27055591	BBOX1	5845.1/5339.6	6756.7/6757.6	5592.4	6757.2	0.27291	127760	15837000	0.29269	0.58167	0.41833	0.83667	0.99994	TRUE
GTPBP3_17339129	GTPBP3	6154.6/4987.2	6677.5/6785.6	5570.9	6731.5	0.27297	681460	15776000	0.2922	0.58128	0.41872	0.83744	0.99994	TRUE
P4HTM_48990416	P4HTM	7149.9/5342.2	7752.9/7195	6246.1	7473.9	0.25889	1633900	17688000	0.29195	0.5864	0.4136	0.8272	0.99994	TRUE
TRMT2A_20114966	TRMT2A	5739.6/5420.4	6869.7/6610.9	5580	6740.3	0.2725	50944	15802000	0.29188	0.58122	0.41878	0.83755	0.99994	TRUE
PRMT7_68346224	PRMT7	6055.1/5631	7702.8/6356.3	5843.1	7029.5	0.26666	89931	16547000	0.29167	0.58329	0.41671	0.83341	0.99994	TRUE
SMYD2_214314834	SMYD2	5280.8/4610.7	5804.8/6264.4	4945.8	6034.6	0.28701	224520	14006000	0.29094	0.57484	0.42516	0.85032	0.99994	TRUE
DHX57_38855156	DHX57	6466.2/5944.8	7250.7/7596.4	6205.5	7423.5	0.25853	135930	17573000	0.29057	0.58555	0.41445	0.82891	0.99994	TRUE
SMS_21977079	SMS	5060.9/5034.5	5860.7/6431.1	5047.7	6145.9	0.28396	348.02	14295000	0.29048	0.57569	0.42431	0.84861	0.99994	TRUE
ALKBH3_43901551	ALKBH3	7969/7326.9	9684.7/8309.3	7648	8997	0.23434	206110	21658000	0.28987	0.59366	0.40634	0.81267	0.99994	TRUE
ERAL1_28855111	ERAL1	5248/4046.8	6218.4/5177.1	4647.4	5697.7	0.29391	721360	13161000	0.28952	0.57097	0.42903	0.85807	0.99994	TRUE
DDX49_18922444	DDX49	6408.4/6455.3	8263.2/7071.2	6431.9	7667.2	0.25342	1100.2	18215000	0.28945	0.58664	0.41336	0.82672	0.99994	TRUE
METTL13_171787803	METTL13	6040.2/5246.8	7341.6/6259.4	5643.5	6800.5	0.26901	314740	15982000	0.28942	0.58074	0.41926	0.83853	0.99994	TRUE
CTU1_51104085	CTU1	6786.6/5932.7	7773.9/7397.7	6359.7	7585.8	0.25431	364580	18010000	0.28891	0.58594	0.41406	0.82813	0.99994	TRUE
HNRNPUL1_41292461	HNRNPUL1	6304.9/5454.8	6581.9/7535.5	5879.9	7058.7	0.26358	361350	16651000	0.28888	0.58243	0.41757	0.83514	0.99994	TRUE
HELZ2_63568924	HELZ2	5241/5001.8	5959.7/6480.1	5121.4	6219.9	0.2803	28605	14503000	0.28844	0.57558	0.42442	0.84885	0.99994	TRUE
METTL17_20994002	METTL17	5204.2/5475.4	6393.2/6527	5339.8	6460.1	0.27472	36791	15122000	0.28809	0.57751	0.42249	0.84498	0.99994	TRUE
XRN1_142426749	XRN1	5789.4/6148.5	6794/7507.5	5968.9	7150.7	0.26058	64473	16904000	0.28745	0.58252	0.41748	0.83495	0.99994	TRUE
BMS1_42793138	BMS1	5038/4682.1	6063.4/5785.1	4860	5924.3	0.28563	63337	13763000	0.28688	0.57222	0.42778	0.85557	0.99994	TRUE
DUS4L_107576478	DUS4L	5344.5/4516.2	6152/5850	4930.3	6001	0.28347	343080	13962000	0.28654	0.57282	0.42718	0.85436	0.99994	TRUE
NA_38	NA	6834.4/7418.9	6212.6/6274.4	7126.7	6243.5	-0.19085	170830	20182000	0.28564	0.38758	0.61242	0.77515	0.99994	FALSE
PUSL1_1309540	PUSL1	6666.2/6218.1	7722.6/7599.4	6442.2	7661	0.24995	100400	18244000	0.28536	0.58503	0.41497	0.82994	0.99994	TRUE
EGLN1_231421286	EGLN1	4782.2/4586.6	4515/3914	4684.4	4214.5	-0.15248	19119	13266000	0.28465	0.38796	0.61204	0.77591	0.99994	FALSE
METTL25_82399090	METTL25	4484.6/3951.4	5017.1/5384.8	4218	5200.9	0.30214	142140	11945000	0.2844	0.56342	0.43658	0.87316	0.99994	TRUE
P4HTM_48990511	P4HTM	4942.4/4388.9	5708.1/5689.3	4665.7	5698.7	0.28848	153170	13213000	0.28418	0.56891	0.43109	0.86219	0.99994	TRUE
ASPHD1_29901413	ASPHD1	7056.3/7376.8	8484.6/8514	7216.6	8499.3	0.236	51345	20437000	0.28374	0.58901	0.41099	0.82199	0.99994	TRUE
MTFMT_65026926	MTFMT	3261.4/3264.6	3911.4/4339.4	3263	4125.4	0.33822	5.0822	9240700	0.28368	0.54764	0.45236	0.90471	0.99994	TRUE
EHMT1_137757881	EHMT1	5540.6/5203.8	6833.6/6123.6	5372.2	6478.6	0.27013	56704	15214000	0.28366	0.57596	0.42404	0.84808	0.99994	TRUE
DDX39A_14411574	DDX39A	4323.4/3625.7	4776/5074.2	3974.5	4925.1	0.3093	243410	11256000	0.28334	0.55953	0.44047	0.88093	0.99994	TRUE
CIAPIN1_57440817	CIAPIN1	6282/6941.9	7324.1/8350.2	6612	7837.2	0.24522	217680	18725000	0.28314	0.58523	0.41477	0.82954	0.99994	TRUE
DDX6_118759951	DDX6	3876.5/3662.6	4602.3/4784.7	3769.6	4693.5	0.31619	22876	10675000	0.28279	0.55616	0.44384	0.88768	0.99994	TRUE
C16orf13_635307	C16orf13	5955.6/5564.8	6962.9/6835.5	5760.2	6899.2	0.26027	76348	16312000	0.28201	0.57863	0.42137	0.84275	0.99994	TRUE
NA_140	NA	5995.4/6528.4	7269.4/7629.3	6261.9	7449.3	0.25047	142050	17733000	0.28198	0.58241	0.41759	0.83518	0.99994	TRUE
EMG1_6971017	EMG1	9035.9/7590.8	9604.3/9757.1	8313.4	9680.7	0.21965	1044100	23543000	0.2818	0.59333	0.40667	0.81333	0.99994	TRUE
CPSF6_69251334	CPSF6	3248.5/3285.3	3354.5/2805.7	3266.9	3080.1	-0.084919	675.5	9251600	0.28156	0.38914	0.61086	0.77828	0.99994	FALSE
DNMT3B_32788927	DNMT3B	5168.4/5685.2	6685.6/6374.2	5426.8	6529.9	0.26693	133550	15368000	0.2814	0.57551	0.42449	0.84898	0.99994	TRUE
SKIV2L2_55340180	SKIV2L2	6955.8/5735.9	7692.3/7381.7	6345.9	7537	0.24814	744130	17971000	0.28098	0.58259	0.41741	0.83483	0.99994	TRUE
EIF4A2_186784626	EIF4A2	1787.5/2013.1	2643.7/2457.2	1900.3	2550.5	0.42436	25454	5381500	0.28028	0.50906	0.49094	0.98187	0.99994	TRUE
TRMT1_13115652	TRMT1	6786.6/5678.3	7517.5/7301.8	6232.5	7409.7	0.24957	614210	17650000	0.28021	0.58148	0.41852	0.83705	0.99994	TRUE
DDX39A_14413120	DDX39A	3722.2/3541.4	4709.5/4351.3	3631.8	4530.4	0.31887	16350	10285000	0.2802	0.55277	0.44723	0.89446	0.99994	TRUE
KDM3B_138393258	KDM3B	6686.1/5576.9	5556.6/5295.9	6131.5	5426.2	-0.17625	615210	17364000	0.28004	0.38972	0.61028	0.77945	0.99994	FALSE
IDO2_39979149	IDO2	3847.7/3095.3	4566.2/4128.7	3471.5	4347.4	0.32454	283020	9830900	0.27938	0.54962	0.45038	0.90075	0.99994	TRUE
FAM173A_721671	FAM173A	6676.2/6553.3	7701.6/7944.8	6614.7	7823.2	0.24205	7543	18732000	0.27922	0.58364	0.41636	0.83272	0.99994	TRUE
NSUN4_46346936	NSUN4	4821/4811	6393.2/5300.9	4816	5847	0.27981	50.138	13639000	0.27918	0.56848	0.43152	0.86305	0.99994	TRUE
EHMT1_137790894	EHMT1	7044.4/7633	8398.4/8823.5	7338.7	8610.9	0.23062	173190	20783000	0.27908	0.58776	0.41224	0.82448	0.99994	TRUE
C9orf114_128827066	C9orf114	6906.1/6698.6	7631.7/8419.1	6802.3	8025.4	0.23851	21520	19264000	0.27867	0.58458	0.41542	0.83084	0.99994	TRUE
JMJD8_684085	JMJD8	7039.4/7754.2	8600/8743.6	7396.8	8671.8	0.2294	255410	20947000	0.27858	0.58786	0.41214	0.82428	0.99994	TRUE
RPE65_68439197	RPE65	3698.4/4163.7	3639.9/3604.5	3931.1	3622.2	-0.11802	108290	11132000	0.27839	0.39036	0.60964	0.78071	0.99994	FALSE
TRMT2A_20114600	TRMT2A	3605.8/3021.4	4365.8/3959.9	3313.6	4162.9	0.3291	170780	9383800	0.27724	0.54575	0.45425	0.9085	0.99994	TRUE
SETD8_123396428	SETD8	4482.6/3871.5	4294.7/3354.9	4177.1	3824.8	-0.12707	186740	11829000	0.2772	0.39081	0.60919	0.78163	0.99994	FALSE
PNMT_39669734	PNMT	4088.5/3304.2	4636.1/4548	3696.3	4592.1	0.31298	307580	10468000	0.27686	0.55237	0.44763	0.89525	0.99994	TRUE
NAT10_34122508	NAT10	2856.4/3086.7	2756.7/2954.5	2971.5	2855.6	-0.057393	26525	8415200	0.27676	0.39098	0.60902	0.78196	0.99994	FALSE
ALKBH8_107553113	ALKBH8	6560.7/6279.1	7652.7/7546.4	6419.9	7599.6	0.24333	39643	18181000	0.27666	0.58131	0.41869	0.83737	0.99994	TRUE
RPUSD3_9840699	RPUSD3	6963.8/6674.5	7743.6/8320.3	6819.2	8031.9	0.23612	41834	19311000	0.27597	0.58358	0.41642	0.83284	0.99994	TRUE
FBL_39837806	FBL	5174.3/4678.6	6531.8/5380.8	4926.5	5956.3	0.27381	122860	13951000	0.27571	0.5682	0.4318	0.8636	0.99994	TRUE
DAP3_155729299	DAP3	5418.2/5396.4	6623.9/6348.3	5407.3	6486.1	0.2624	237.64	15313000	0.27569	0.57294	0.42706	0.85412	0.99994	TRUE
TANC2_63314535	TANC2	5470.9/5084.3	6463.1/6223.5	5277.6	6343.3	0.26529	74719	14946000	0.27565	0.57171	0.42829	0.85657	0.99994	TRUE
METTL17_20994858	METTL17	5629.2/5501.2	6912.8/6404.2	5565.2	6658.5	0.25873	8182.7	15760000	0.2754	0.57423	0.42577	0.85154	0.99994	TRUE
VCPKMT_50116429	VCPKMT	7639.6/7302	9325.9/8147.5	7470.8	8736.7	0.2258	56969	21157000	0.27522	0.58687	0.41313	0.82625	0.99994	TRUE
FBXL19_30928472	FBXL19	6150.7/5637.9	7283.4/6751.7	5894.3	7017.5	0.2516	131470	16692000	0.27492	0.57676	0.42324	0.84648	0.99994	TRUE
PRMT7_68329154	PRMT7	5276.8/5028.5	5753.5/6651.8	5152.7	6202.7	0.26753	30844	14592000	0.27488	0.57017	0.42983	0.85965	0.99994	TRUE
JMJD6_76723878	JMJD6	4299.5/4034.8	3961.5/3687.4	4167.2	3824.4	-0.12379	35030	11801000	0.2746	0.39181	0.60819	0.78362	0.99994	FALSE
DHX8_43492935	DHX8	5477.9/4780.9	6216.1/6129.6	5129.4	6172.8	0.2671	242880	14526000	0.27378	0.56948	0.43052	0.86104	0.99994	TRUE
PHYHD1_128933805	PHYHD1	5250/4773.2	5790.8/6292.4	5011.6	6041.6	0.26961	113660	14192000	0.27341	0.56812	0.43188	0.86375	0.99994	TRUE
OSGEPL1_189755432	OSGEPL1	6025.3/5825.3	6629.7/7460.6	5925.3	7045.1	0.24971	19996	16780000	0.27338	0.57636	0.42364	0.84728	0.99994	TRUE
MOCS3_50959588	MOCS3	6700/6047.1	7621.2/7447.6	6373.5	7534.4	0.24136	213200	18049000	0.27324	0.57959	0.42041	0.84082	0.99994	TRUE
NA_181	NA	3759.1/3441.7	3899.8/2841.6	3600.4	3370.7	-0.095076	50361	10196000	0.27281	0.3925	0.6075	0.785	0.99994	FALSE
COMTD1_75235352	COMTD1	4492.6/4175.8	5327.1/5252	4334.2	5289.5	0.28732	50181	12274000	0.27269	0.55991	0.44009	0.88017	0.99994	TRUE
PTGS2_186676588	PTGS2	6704/6458.8	8015.1/7499.5	6581.4	7757.3	0.23712	30072	18638000	0.27237	0.58062	0.41938	0.83876	0.99994	TRUE
TYW5_199948461	TYW5	3324.1/2904.5	3752.9/4091.7	3114.3	3922.3	0.33271	88062	8819500	0.27209	0.53944	0.46056	0.92111	0.99994	TRUE
IGF2BP3_23418784	IGF2BP3	5497.8/5135.9	6524.8/6219.5	5316.8	6372.2	0.26117	65475	15057000	0.27196	0.57054	0.42946	0.85893	0.99994	TRUE
METTL18_169793076	METTL18	5896.9/5717.8	7120.2/6699.7	5807.4	6910	0.25076	16028	16446000	0.27189	0.5748	0.4252	0.85039	0.99994	TRUE
LRTOMT_72107987	LRTOMT	5322.6/5723.9	6670.5/6526	5523.2	6598.2	0.25653	80496	15641000	0.27182	0.57236	0.42764	0.85528	0.99994	TRUE
METTL21C_102694435	METTL21C	5502.8/5696.3	6846.4/6513	5599.6	6679.7	0.25443	18739	15858000	0.27125	0.57279	0.42721	0.85441	0.99994	TRUE
SKIV2L2_55344528	SKIV2L2	5196.2/4604.7	6369.9/5451.6	4900.5	5910.8	0.27038	174950	13878000	0.2712	0.56601	0.43399	0.86798	0.99994	TRUE
CTU1_51099094	CTU1	4458.7/3751.1	4934.4/5123.2	4104.9	5028.8	0.29278	250340	11625000	0.27096	0.55604	0.44396	0.88791	0.99994	TRUE
HSPBAP1_122741007	HSPBAP1	8285.5/7277.1	9180.2/8925.3	7781.3	9052.8	0.21832	508430	22036000	0.27086	0.58662	0.41338	0.82676	0.99994	TRUE
NSUN2_6616837	NSUN2	5284.8/5069.7	6307/6117.6	5177.3	6212.3	0.26289	23128	14662000	0.27031	0.56849	0.43151	0.86301	0.99994	TRUE
RPUSD4_126209540	RPUSD4	5260.9/4627	5930.6/5977.8	4944	5954.2	0.26819	200890	14001000	0.26999	0.56596	0.43404	0.86807	0.99994	TRUE
SETD2_47120288	SETD2	6249.2/5971.4	7983.6/6483.1	6110.3	7233.3	0.24338	38583	17304000	0.26997	0.57636	0.42364	0.84728	0.99994	TRUE
PRDM2_13780730	PRDM2	5416.2/5319.9	6373.4/6462.1	5368	6417.7	0.25763	4638	15202000	0.26923	0.56987	0.43013	0.86026	0.99994	TRUE
TYMS_669082	TYMS	2696.1/2518.5	2683.3/2478.2	2607.3	2580.8	-0.014768	15773	7383800	0.26922	0.39388	0.60612	0.78776	0.99994	FALSE
ASPH_61567275	ASPH	5757.5/6032.4	6917.5/7072.2	5895	6994.8	0.24676	37784	16694000	0.26918	0.57438	0.42562	0.85124	0.99994	TRUE
METTL24_110322864	METTL24	5805.3/5761.7	6754.4/6988.3	5783.5	6871.3	0.24861	952.18	16378000	0.2688	0.57332	0.42668	0.85336	0.99994	TRUE
MCEE_71124278	MCEE	4051.7/3889.5	4534.8/5209	3970.6	4871.9	0.29505	13144	11244000	0.26878	0.55314	0.44686	0.89373	0.99994	TRUE
DHX29_55277186	DHX29	6364.6/5491.8	6796.3/7259.9	5928.2	7028.1	0.2455	380960	16788000	0.26844	0.57433	0.42567	0.85133	0.99994	TRUE
CTU1_51104308	CTU1	7032.5/6726.1	7914.9/8211.4	6879.3	8063.1	0.22905	46926	19482000	0.26822	0.58077	0.41923	0.83846	0.99994	TRUE
AS3MT_102878453	AS3MT	6825.4/6320.4	8053.5/7405.7	6572.9	7729.6	0.23382	127540	18614000	0.26809	0.57881	0.42119	0.84239	0.99994	TRUE
PLOD3_101213171	PLOD3	5470.9/5086.9	6039/6590.9	5278.9	6314.9	0.25848	73726	14949000	0.26795	0.56849	0.43151	0.86302	0.99994	TRUE
TET3_74093662	TET3	5357.5/4712.1	6075.1/6016.8	5034.8	6045.9	0.26398	208210	14258000	0.26778	0.56598	0.43402	0.86804	0.99994	TRUE
MOV10_112691699	MOV10	3561/2834.9	3217/2902.6	3197.9	3059.8	-0.063698	263660	9056300	0.26756	0.39452	0.60548	0.78904	0.99994	FALSE
SUV39H2_14881611	SUV39H2	5271.9/5451.4	6369.9/6438.1	5361.6	6404	0.25626	16113	15184000	0.26751	0.56909	0.43091	0.86183	0.99994	TRUE
METTL12_62666461	METTL12	6924/5563.1	7567.7/7169	6243.5	7368.3	0.23894	925980	17681000	0.26749	0.57631	0.42369	0.84739	0.99994	TRUE
FTSJ1_48481151	FTSJ1	5955.6/6093.5	7353.3/6899.4	6024.5	7126.3	0.24228	9504.1	17061000	0.26675	0.57438	0.42562	0.85124	0.99994	TRUE
JMJD6_76725852	JMJD6	5884.9/4660.6	5043.9/4472.1	5272.8	4758	-0.14816	749530	14932000	0.26669	0.39485	0.60515	0.7897	0.99994	FALSE
METTL2A_62440657	METTL2A	4253.7/4358.9	5325.9/5149.1	4306.3	5237.5	0.28238	5528.1	12195000	0.26666	0.55695	0.44305	0.88611	0.99994	TRUE
TRMT12_124451453	TRMT12	4866.8/4076.1	5612.5/5227	4471.4	5419.8	0.27744	312620	12663000	0.2665	0.55901	0.44099	0.88198	0.99994	TRUE
PADI2_17083748	PADI2	5907.8/5231.3	6713.6/6542	5569.6	6627.8	0.25092	228830	15773000	0.26645	0.57053	0.42947	0.85895	0.99994	TRUE
FTO_53873811	FTO	3970.1/3497.6	4306.4/4893.5	3733.8	4599.9	0.30089	111620	10574000	0.26636	0.54837	0.45163	0.90326	0.99994	TRUE
SUV420H1_68173809	SUV420H1	5977.5/5877.7	7102.8/6934.4	5927.6	7018.6	0.24369	4977.6	16787000	0.26627	0.57343	0.42657	0.85314	0.99994	TRUE
QTRTD1_114065416	QTRTD1	5780.4/5253.7	6327.9/6810.6	5517.1	6569.2	0.25179	138740	15624000	0.2662	0.56995	0.43005	0.86009	0.99994	TRUE
PCMTD2_64265341	PCMTD2	3689.4/3580.1	4089.7/4887.5	3634.8	4488.6	0.30433	5974.3	10293000	0.26613	0.54662	0.45338	0.90677	0.99994	TRUE
TRMT10C_101564953	TRMT10C	4694.6/4761.1	6090.2/5312.9	4727.9	5701.6	0.27011	2213	13389000	0.2661	0.56191	0.43809	0.87617	0.99994	TRUE
YTHDF3_63186903	YTHDF3	8034.7/7800.6	8548.7/9805	7917.6	9176.8	0.21291	27405	22422000	0.26593	0.58525	0.41475	0.82949	0.99994	TRUE
EEF2_3981377	EEF2	5608.3/4552.3	5744.2/6433.1	5080.3	6088.7	0.26118	557560	14387000	0.26586	0.56564	0.43436	0.86873	0.99994	TRUE
FTO_53844189	FTO	5781.4/4906.4	6110/6642.8	5343.9	6376.4	0.25481	382830	15134000	0.26542	0.56804	0.43196	0.86392	0.99994	TRUE
LCMT1_25164669	LCMT1	7592.8/6809.5	8859.8/7935.8	7201.1	8397.8	0.22176	306780	20393000	0.265	0.5813	0.4187	0.8374	0.99994	TRUE
SUV39H1_48698983	SUV39H1	4317.4/4456	5678.9/4955.4	4386.7	5317.2	0.27747	9602.7	12423000	0.26399	0.55685	0.44315	0.8863	0.99994	TRUE
FTSJ1_48481431	FTSJ1	6851.3/6406.4	7660.9/7881.9	6628.8	7771.4	0.22939	99002	18772000	0.2637	0.57736	0.42264	0.84527	0.99994	TRUE
SMYD5_73218965	SMYD5	3420.7/3237.1	3690/4585	3328.9	4137.5	0.31363	16847	9427200	0.26335	0.53983	0.46017	0.92033	0.99994	TRUE
MINA_97961607	MINA	5275.8/4668.3	5973.7/5944.9	4972.1	5959.3	0.26125	184550	14081000	0.26309	0.56333	0.43667	0.87333	0.99994	TRUE
EEF1A1_73519935	EEF1A1	3845.7/2802.2	4597.7/3664.4	3323.9	4131	0.31353	544420	9413100	0.26307	0.53961	0.46039	0.92078	0.99994	TRUE
DNAJB11_186581437	DNAJB11	7188.7/7300.3	8228.3/8640.8	7244.5	8434.5	0.21939	6225.4	20516000	0.26273	0.58061	0.41939	0.83878	0.99994	TRUE
DDX31_132652468	DDX31	4672.7/4797.2	5755.8/5636.4	4735	5696.1	0.26657	7753.4	13409000	0.26247	0.56045	0.43955	0.87911	0.99994	TRUE
SETD6_58516661	SETD6	6594.6/5669.7	7239.1/7212	6132.1	7225.5	0.23668	427670	17366000	0.26238	0.57338	0.42662	0.85325	0.99994	TRUE
PCMTD1_51831455	PCMTD1	6331.8/6197.5	7387.1/7348.7	6264.6	7367.9	0.23399	9022	17741000	0.26193	0.57416	0.42584	0.85168	0.99994	TRUE
ALKBH4_102459699	ALKBH4	4186/3690.1	4894.8/4729.8	3938.1	4812.3	0.28916	122970	11152000	0.26177	0.54958	0.45042	0.90083	0.99994	TRUE
METTL9_21599844	METTL9	5435.1/5494.4	6499.2/6487.1	5464.7	6493.1	0.24873	1756.5	15476000	0.26142	0.56748	0.43252	0.86504	0.99994	TRUE
SMS_21978021	SMS	5790.4/5248.5	6900/6205.5	5519.5	6552.8	0.24754	146810	15631000	0.26136	0.56795	0.43205	0.86411	0.99994	TRUE
DOT1L_2191097	DOT1L	5401.2/5465.1	6515.5/6399.2	5433.2	6457.4	0.2491	2040.6	15386000	0.2611	0.56705	0.43295	0.86589	0.99994	TRUE
METTL8_171339405	METTL8	4714.5/4920.2	5932.9/5629.4	4817.3	5781.2	0.26307	21145	13642000	0.26095	0.56073	0.43927	0.87854	0.99994	TRUE
DUS1L_82061619	DUS1L	5898.9/5945.6	7156.4/6824.5	5922.2	6990.4	0.2392	1093	16771000	0.26084	0.57112	0.42888	0.85775	0.99994	TRUE
GNL2_37574435	GNL2	7253.4/6468.2	7716.8/8303.3	6860.8	8010	0.2234	308250	19429000	0.26072	0.57759	0.42241	0.84483	0.99994	TRUE
TRMT10B_37763749	TRMT10B	5110.6/5524.4	4986.8/4645.9	5317.5	4816.4	-0.14278	85618	15059000	0.26059	0.3972	0.6028	0.79441	0.99994	FALSE
HGD_120670432	HGD	6896.1/5924.1	7885.7/7146.1	6410.1	7515.9	0.22956	472370	18153000	0.25953	0.57419	0.42581	0.85162	0.99994	TRUE
EZH1_42712420	EZH1	7809.8/7223.8	8729.3/8698.7	7516.8	8714	0.21319	171670	21287000	0.25949	0.58072	0.41928	0.83856	0.99994	TRUE
PRMT1_49682255	PRMT1	4951.4/5488.3	6009.8/6425.2	5219.9	6217.5	0.25228	144160	14782000	0.25948	0.56434	0.43566	0.87132	0.99994	TRUE
PHYH_13291838	PHYH	4732.4/4719.9	5222.2/6125.6	4726.2	5673.9	0.26362	78.755	13384000	0.25906	0.55889	0.44111	0.88223	0.99994	TRUE
RAN_130872879	RAN	4877.7/2516.8	4622.2/2351.4	3697.3	3486.8	-0.084546	2787000	10470000	0.25896	0.39783	0.60217	0.79566	0.99994	FALSE
NAF1_163166599	NAF1	5681.9/5292.4	6841.8/6173.5	5487.1	6507.7	0.24604	75875	15539000	0.25889	0.56662	0.43338	0.86677	0.99994	TRUE
DMAP1_44218708	DMAP1	4213.9/3746.9	5106.9/4592	3980.4	4849.4	0.28484	109070	11272000	0.25884	0.54894	0.45106	0.90212	0.99994	TRUE
NOP58_202292899	NOP58	4664.8/4706.1	5832.7/5423.7	4685.4	5628.2	0.26444	855.9	13269000	0.25882	0.55831	0.44169	0.88338	0.99994	TRUE
COQ5_120516654	COQ5	6615.5/6869.7	7575.8/8169.5	6742.6	7872.6	0.22352	32310	19094000	0.25862	0.576	0.424	0.84801	0.99994	TRUE
NA_180	NA	5361.4/5698.1	4672.3/5330.8	5529.7	5001.5	-0.14481	56662	15660000	0.25837	0.39806	0.60194	0.79612	0.99994	FALSE
NA_190	NA	3561/3562	3295/3461.7	3561.5	3378.4	-0.076148	0.52726	10086000	0.25819	0.39813	0.60187	0.79626	0.99994	FALSE
DDX50_68906742	DDX50	5093.7/4670	5696.4/5984.8	4881.9	5840.6	0.25864	89753	13825000	0.25785	0.56013	0.43987	0.87974	0.99994	TRUE
HPDL_45327399	HPDL	3901.4/3595.6	3842.7/3221.1	3748.5	3531.9	-0.085852	46765	10615000	0.25774	0.3983	0.6017	0.79661	0.99994	FALSE
ADO_62805552	ADO	6475.1/5772.9	6967.6/7425.6	6124	7196.6	0.23281	246590	17343000	0.25757	0.57132	0.42868	0.85736	0.99994	TRUE
NUDT21_56446672	NUDT21	6547.8/5424.7	6259.2/4523.1	5986.2	5391.1	-0.15104	630620	16953000	0.25685	0.39865	0.60135	0.79729	0.99994	FALSE
TPMT_18139712	TPMT	3376.9/2990.4	2918.7/3232	3183.7	3075.4	-0.04991	74677	9015900	0.25664	0.39873	0.60127	0.79745	0.99994	FALSE
TRMT12_124451654	TRMT12	5593.3/5215.9	6535.3/6279.4	5404.6	6407.4	0.2455	71244	15305000	0.25632	0.56478	0.43522	0.87045	0.99994	TRUE
SLC15A2_121913045	SLC15A2	4829/4254.9	5546.1/5375.8	4541.9	5460.9	0.2658	164800	12862000	0.25625	0.55548	0.44452	0.88904	0.99994	TRUE
COMT_19962687	COMT	4661.8/4319.3	5550.8/5256.9	4490.5	5403.9	0.26705	58634	12717000	0.25611	0.55478	0.44522	0.89045	0.99994	TRUE
NA_100	NA	9762.4/9476.7	8095.5/9000.2	9619.6	8547.8	-0.1704	40818	27242000	0.25587	0.39903	0.60097	0.79805	0.99994	FALSE
FTO_53826123	FTO	5341.5/4772.3	6009.8/6038.7	5056.9	6024.3	0.25249	162000	14321000	0.25563	0.56106	0.43894	0.87788	0.99994	TRUE
C16orf13_635672	C16orf13	6907.1/6200.9	7480.3/7830	6554	7655.1	0.22402	249320	18560000	0.25559	0.57353	0.42647	0.85293	0.99994	TRUE
COLGALT1_17568559	COLGALT1	5441.1/4848.8	6217.2/6019.8	5144.9	6118.5	0.24998	175370	14570000	0.25506	0.56172	0.43828	0.87656	0.99994	TRUE
METTL23_76733132	METTL23	2344.8/2051.8	2903.6/2765.8	2198.3	2834.7	0.36664	42934	6225400	0.25504	0.5075	0.4925	0.98499	0.99994	TRUE
DUS1L_82061700	DUS1L	5560.5/5101.5	6773/5869	5331	6321	0.24571	105320	15097000	0.2548	0.56344	0.43656	0.87312	0.99994	TRUE
TGS1_55790231	TGS1	6950.9/5888.9	7404.5/7606.3	6419.9	7505.4	0.22536	563880	18181000	0.2546	0.57221	0.42779	0.85557	0.99994	TRUE
HNRNPU_244858041	HNRNPU	5479.9/5086.1	6447.9/6086.7	5283	6267.3	0.24646	77543	14961000	0.25449	0.56285	0.43715	0.8743	0.99994	TRUE
RSAD1_50482662	RSAD1	8483.5/9301.4	10239/10099	8892.5	10169	0.19349	334420	25183000	0.25437	0.58453	0.41547	0.83095	0.99994	TRUE
FAM173B_10239096	FAM173B	4833.9/4813.6	5995.9/5525.5	4823.8	5760.7	0.25604	207.54	13661000	0.2535	0.55762	0.44238	0.88475	0.99994	TRUE
SUPV3L1_69198509	SUPV3L1	6290/6808.6	7642.2/7639.3	6549.3	7640.8	0.22234	134490	18547000	0.25343	0.57261	0.42739	0.85478	0.99994	TRUE
DDX49_18924687	DDX49	5527.6/4354.6	6294.1/5480.6	4941.1	5887.4	0.25274	688050	13993000	0.25297	0.55869	0.44131	0.88261	0.99994	TRUE
NA_154	NA	5734.7/5834.7	5249/5222	5784.7	5235.5	-0.14389	5008.7	16382000	0.25292	0.40016	0.59984	0.80033	0.99994	FALSE
NAF1_163166508	NAF1	6713/5955.9	7656.2/7152	6334.5	7404.1	0.22507	286560	17939000	0.25255	0.57077	0.42923	0.85846	0.99994	TRUE
ZCCHC8_122489445	ZCCHC8	6424.4/6292.9	7213.4/7640.3	6358.6	7426.9	0.22401	8642.8	18007000	0.25174	0.5706	0.4294	0.85879	0.99994	TRUE
TYW5_199948395	TYW5	5553.5/5548.5	6576.1/6521	5551	6548.6	0.23839	12.561	15720000	0.2516	0.56413	0.43587	0.87174	0.99994	TRUE
NTMT1_129634299	NTMT1	6752.8/6103.8	7247.2/7756.1	6428.3	7501.7	0.22275	210610	18204000	0.25158	0.57102	0.42898	0.85795	0.99994	TRUE
METTL12_62666509	METTL12	3117.1/2675.8	4000/3233	2896.5	3616.5	0.32019	97374	8202600	0.2514	0.52522	0.47478	0.94957	0.99994	TRUE
COLGALT1_17577439	COLGALT1	3805.9/2961.2	4048.9/4273.5	3383.5	4161.2	0.29838	356710	9581900	0.25122	0.53545	0.46455	0.9291	0.99994	TRUE
PHYH_13294433	PHYH	5254.9/5555.4	6487.6/6288.4	5405.2	6388	0.24098	45132	15307000	0.2512	0.56263	0.43737	0.87475	0.99994	TRUE
DUS2_68070996	DUS2	4744.4/3948	5402.8/5048.3	4346.2	5225.5	0.26577	317110	12308000	0.25065	0.55055	0.44945	0.8989	0.99994	TRUE
PRMT3_20426857	PRMT3	6619.4/6882.6	7622.4/8068.6	6751	7845.5	0.21674	34616	19118000	0.25033	0.57264	0.42736	0.85473	0.99994	TRUE
TRUB1_114938507	TRUB1	7248.4/7468.8	8521.9/8476	7358.6	8499	0.20783	24275	20839000	0.24981	0.57595	0.42405	0.8481	0.99994	TRUE
PADI4_17334001	PADI4	6258.2/6403.8	7515.2/7260.9	6331	7388	0.22274	10602	17929000	0.24965	0.56954	0.43046	0.86091	0.99994	TRUE
KDM3A_86478651	KDM3A	4884.7/4548	5288.6/5966.9	4716.3	5627.7	0.25484	56696	13356000	0.24938	0.55463	0.44537	0.89075	0.99994	TRUE
PARN_14582218	PARN	4883.7/4653.7	5685.9/5681.3	4768.7	5683.6	0.25316	26454	13505000	0.24897	0.55506	0.44494	0.88989	0.99994	TRUE
YTHDF1_63203112	YTHDF1	4058.6/4484.4	5146.5/5127.1	4271.5	5136.8	0.26607	90617	12097000	0.24879	0.54874	0.45126	0.90252	0.99994	TRUE
LCMT1_25111952	LCMT1	5770.5/5276.9	6720.6/6294.4	5523.7	6507.5	0.23643	121820	15643000	0.24874	0.56268	0.43732	0.87464	0.99994	TRUE
TRMT61A_103530230	TRMT61A	6552.8/6712.4	7501.2/7919.9	6632.6	7710.6	0.21724	12737	18783000	0.24874	0.57122	0.42878	0.85756	0.99994	TRUE
MTR_236824206	MTR	5594.3/5827	6823.1/6593.9	5710.7	6708.5	0.2323	27070	16172000	0.24813	0.56407	0.43593	0.87186	0.99994	TRUE
THOC1_225120	THOC1	6008.3/5220.1	7102.8/6103.6	5614.2	6603.2	0.23403	310630	15899000	0.24802	0.56319	0.43681	0.87363	0.99994	TRUE
SETD8_123390642	SETD8	5053.9/5371.4	4538.3/5006.3	5212.7	4772.3	-0.12731	50414	14762000	0.24792	0.4021	0.5979	0.80419	0.99994	FALSE
SETD4_36048327	SETD4	4204.9/3817.3	3896.3/3653.4	4011.1	3774.8	-0.087578	75121	11359000	0.24792	0.4021	0.5979	0.8042	0.99994	FALSE
PLOD1_11954846	PLOD1	6178.5/5098.1	7046.8/6210.5	5638.3	6628.7	0.23341	583680	15967000	0.24784	0.56332	0.43668	0.87336	0.99994	TRUE
NUDT16_131381888	NUDT16	4821/4761.1	5758.2/5646.3	4791.1	5702.3	0.25114	1792.1	13568000	0.24737	0.55463	0.44537	0.89074	0.99994	TRUE
DHX30_47841032	DHX30	6290/5281.2	6774.2/6794.6	5785.6	6784.4	0.22972	508860	16384000	0.24675	0.56413	0.43587	0.87175	0.99994	TRUE
MOCS3_50959363	MOCS3	6002.4/5281.2	6774.2/6480.1	5641.8	6627.1	0.2322	260060	15977000	0.24651	0.56279	0.43721	0.87441	0.99994	TRUE
GLOD4_782206	GLOD4	6087/5860.5	6804.5/7170	5973.7	6987.2	0.22605	25639	16917000	0.24641	0.56551	0.43449	0.86897	0.99994	TRUE
EZH1_42719145	EZH1	4981.2/3996.1	5504.2/5227	4488.7	5365.6	0.25739	485230	12712000	0.24595	0.55037	0.44963	0.89926	0.99994	TRUE
ETHE1_43526236	ETHE1	8700.5/8389.4	9445.9/10062	8544.9	9753.7	0.19086	48403	24199000	0.24573	0.57974	0.42026	0.84051	0.99994	TRUE
METTL15_28113501	METTL15	7584.8/7651	8483.5/9034.2	7617.9	8758.8	0.20131	2189.6	21573000	0.24563	0.57559	0.42441	0.84882	0.99994	TRUE
RRNAD1_156734047	RRNAD1	5755.6/5484	6577.3/6620.9	5619.8	6599.1	0.23171	36861	15915000	0.24547	0.56216	0.43784	0.87567	0.99994	TRUE
SUV420H2_55342744	SUV420H2	6592.6/7378.5	8008.1/8143.5	6985.5	8075.8	0.20921	308870	19783000	0.24513	0.57193	0.42807	0.85613	0.99994	TRUE
CTU2_88707180	CTU2	4427.9/3788.1	5110.3/4775.7	4108	4943	0.2669	204650	11634000	0.24482	0.5447	0.4553	0.9106	0.99994	TRUE
NDUFAF5_13785177	NDUFAF5	4692.6/3895.6	5131.3/5162.1	4294.1	5146.7	0.26124	317660	12161000	0.2445	0.54718	0.45282	0.90564	0.99994	TRUE
P4HB_81859192	P4HB	8138.2/7443.8	9126.6/8749.6	7791	8938.1	0.19813	241050	22064000	0.24421	0.57585	0.42415	0.84829	0.99994	TRUE
GAR1_109816332	GAR1	6069.1/5660.2	6738.1/6980.3	5864.7	6859.2	0.22596	83563	16608000	0.24404	0.56364	0.43636	0.87271	0.99994	TRUE
YTHDC1_68330035	YTHDC1	4579.2/4982.9	4749.2/4101.7	4781	4425.4	-0.11148	81505	13540000	0.24374	0.40372	0.59628	0.80743	0.99994	FALSE
TRMT112_64317264	TRMT112	4002.9/3277.5	4633.8/4211.5	3640.2	4422.7	0.28082	263090	10309000	0.2437	0.53677	0.46323	0.92646	0.99994	TRUE
PRMT6_107057173	PRMT6	6567.7/5274.3	7203/6631.8	5921	6917.4	0.22436	836410	16768000	0.24333	0.56381	0.43619	0.87239	0.99994	TRUE
N6AMT1_28879894	N6AMT1	5871/5378.3	6886/6304.3	5624.7	6595.2	0.22961	121370	15929000	0.24318	0.56124	0.43876	0.87752	0.99994	TRUE
PLOD2_146091859	PLOD2	5969.5/4310.7	6159/5976.8	5140.1	6067.9	0.23935	1375800	14556000	0.24318	0.55663	0.44337	0.88675	0.99994	TRUE
TRMT12_124451324	TRMT12	7849.6/7297.7	9096.3/8296.3	7573.6	8696.3	0.19939	152270	21448000	0.24241	0.57405	0.42595	0.8519	0.99994	TRUE
WTAP_159753501	WTAP	7693.3/6488	6533/6252.4	7090.7	6392.7	-0.14947	726380	20080000	0.24227	0.40429	0.59571	0.80857	0.99994	FALSE
MINA_97954442	MINA	7299.2/7499.7	8736.3/8276.3	7399.5	8506.3	0.20109	20106	20955000	0.2418	0.57289	0.42711	0.85421	0.99994	TRUE
FMR1_147925592	FMR1	5698.8/5884.6	6360.6/7181	5791.7	6770.8	0.2253	17255	16402000	0.24175	0.56208	0.43792	0.87584	0.99994	TRUE
TFB2M_246566017	TFB2M	5605.3/5502.1	6844.1/6180.5	5553.7	6512.3	0.22969	5323.3	15728000	0.24173	0.56	0.44	0.88001	0.99994	TRUE
PARN_14593301	PARN	5275.8/5086.1	6844.1/5368.8	5180.9	6106.4	0.23707	18009	14672000	0.24162	0.55638	0.44362	0.88724	0.99994	TRUE
DDX18_117817544	DDX18	4270.6/3985	4828.4/5078.2	4127.8	4953.3	0.26296	40807	11690000	0.24145	0.54351	0.45649	0.91297	0.99994	TRUE
HPD_121857337	HPD	5820.2/4947.7	6509.7/6142.6	5384	6326.1	0.23262	380700	15247000	0.24129	0.55824	0.44176	0.88352	0.99994	TRUE
NA_192	NA	5381.3/4966.6	4616.3/4909.5	5174	4762.9	-0.1194	86013	14652000	0.24117	0.40471	0.59529	0.80943	0.99994	FALSE
AQR_34886588	AQR	5796.4/5598.4	6515.5/6816.6	5697.4	6666	0.2265	19602	16134000	0.24116	0.56103	0.43897	0.87795	0.99994	TRUE
NAT10_34112207	NAT10	5283.8/5017.3	5856/6285.4	5150.5	6070.7	0.2371	35514	14586000	0.24093	0.55578	0.44422	0.88844	0.99994	TRUE
RNMTL1_782674	RNMTL1	4478.6/4198.1	5230.4/5133.1	4338.4	5181.7	0.25623	39345	12286000	0.24061	0.54609	0.45391	0.90782	0.99994	TRUE
METTL8_171339232	METTL8	5782.4/5731.6	6706.6/6747.7	5757	6727.1	0.22464	1292	16303000	0.24026	0.56116	0.43884	0.87767	0.99994	TRUE
GSPT1_11896624	GSPT1	3874.5/3307.6	4417.1/4294.4	3591.1	4355.8	0.27844	160690	10170000	0.23979	0.53416	0.46584	0.93167	0.99994	TRUE
JMJD4_227734001	JMJD4	5290.8/4437.1	5388.8/6118.6	4863.9	5753.7	0.24233	364390	13774000	0.23975	0.55219	0.44781	0.89561	0.99994	TRUE
GAMT_1399542	GAMT	6074/6054.8	6931.5/7180	6064.4	7055.7	0.2184	185.19	17174000	0.23921	0.56322	0.43678	0.87356	0.99994	TRUE
DNMT3A_25244233	DNMT3A	6430.3/5913.8	7268.2/7075.2	6172.1	7171.7	0.21652	133390	17479000	0.2391	0.56399	0.43601	0.87201	0.99994	TRUE
DHX9_182866561	DHX9	6680.1/5688.6	7122.6/7246.9	6184.4	7184.7	0.21627	491570	17514000	0.23904	0.56406	0.43594	0.87188	0.99994	TRUE
PADI4_17342016	PADI4	3660.5/3626.5	4227.2/4593	3643.5	4410.1	0.27539	579.05	10318000	0.23863	0.53457	0.46543	0.93085	0.99994	TRUE
FAM86B1_12186707	FAM86B1	6544.8/5519.3	7023.5/7010.3	6032	7016.9	0.21815	525840	17082000	0.23829	0.56258	0.43742	0.87484	0.99994	TRUE
DNMT3A_25248042	DNMT3A	6984.7/6223.3	7123.7/8142.5	6604	7633.1	0.20891	289890	18702000	0.23798	0.56658	0.43342	0.86683	0.99994	TRUE
FAM173A_721606	FAM173A	7386.8/6767.4	7951/8333.2	7077.1	8142.1	0.20222	191830	20042000	0.2379	0.5695	0.4305	0.861	0.99994	TRUE
ALG9_111868685	ALG9	5662/5146.2	6535.3/6133.6	5404.1	6334.5	0.22913	133010	15304000	0.23782	0.55696	0.44304	0.88608	0.99994	TRUE
CDO1_115816262	CDO1	9187.2/8313.7	10083/9784	8750.5	9933.6	0.18294	381460	24781000	0.23768	0.57728	0.42272	0.84543	0.99994	TRUE
PHYH_13288461	PHYH	7911.3/7213.5	8728.1/8592.8	7562.4	8660.5	0.19558	243450	21416000	0.23729	0.5719	0.4281	0.8562	0.99994	TRUE
HAAO_42770566	HAAO	3318.2/2907.9	3716.8/3917	3113	3816.9	0.29399	84157	8815900	0.23706	0.52356	0.47644	0.95289	0.99994	TRUE
CMSS1_100166347	CMSS1	2623.5/2276.1	3211.2/2936.5	2449.8	3073.8	0.32725	60328	6937700	0.23691	0.50675	0.49325	0.98651	0.99994	TRUE
DHX57_38861637	DHX57	8006.8/7431.8	8727/8926.3	7719.3	8826.6	0.19337	165310	21861000	0.23684	0.5725	0.4275	0.85499	0.99994	TRUE
TRMT11_125999561	TRMT11	5309.7/5261.4	5981.9/6421.2	5285.5	6201.5	0.23053	1165	14968000	0.23676	0.55536	0.44464	0.88927	0.99994	TRUE
THUMPD2_39769730	THUMPD2	5429.1/5400.7	6409.5/6273.4	5414.9	6341.4	0.22784	404.73	15335000	0.23661	0.55655	0.44345	0.88689	0.99994	TRUE
NHP2_178153690	NHP2	6886.2/6180.3	7840.3/7260.9	6533.2	7550.6	0.20876	249130	18502000	0.23652	0.56551	0.43449	0.86899	0.99994	TRUE
AMT_49419297	AMT	6025.3/5646.5	6896.5/6696.7	5835.9	6796.6	0.21983	71734	16527000	0.23633	0.56017	0.43983	0.87965	0.99994	TRUE
JARID2_15496337	JARID2	6506/6451	6980.4/8000.7	6478.5	7490.6	0.20938	1508.4	18347000	0.23628	0.56503	0.43497	0.86994	0.99994	TRUE
SMYD4_1800211	SMYD4	5936.7/5402.4	6450.3/6781.6	5669.5	6615.9	0.22268	142740	16056000	0.23619	0.5587	0.4413	0.88261	0.99994	TRUE
N6AMT1_28885273	N6AMT1	4993.2/5214.1	6002.9/5999.8	5103.7	6001.3	0.23371	24408	14453000	0.23612	0.55325	0.44675	0.89351	0.99994	TRUE
DDX1_15617281	DDX1	6944.9/5909.5	7751.7/7117.1	6427.2	7434.4	0.21	535980	18201000	0.23609	0.56459	0.43541	0.87081	0.99994	TRUE
HIF1AN_100540664	HIF1AN	6152.7/5847.6	7345.1/6599.9	6000.1	6972.5	0.21664	46520	16992000	0.23589	0.56132	0.43868	0.87735	0.99994	TRUE
COQ3_99383784	COQ3	5474.9/5432.5	6445.6/6315.3	5453.7	6380.5	0.22639	900.1	15444000	0.23583	0.55659	0.44341	0.88683	0.99994	TRUE
METTL12_62665942	METTL12	4847.9/4654.6	6001.7/5229	4751.2	5615.3	0.24103	18688	13455000	0.23558	0.54911	0.45089	0.90179	0.99994	TRUE
C9orf114_128826119	C9orf114	4517.5/3666.1	4875/4910.5	4091.8	4892.7	0.25786	362440	11588000	0.2353	0.5403	0.4597	0.91941	0.99994	TRUE
DHX15_24576381	DHX15	6217.3/6138.2	5873.5/5397.7	6177.8	5635.6	-0.13248	3135	17495000	0.23521	0.40702	0.59298	0.81404	0.99994	FALSE
NNMT_114312151	NNMT	6249.2/6489.7	7383.6/7351.7	6369.5	7367.6	0.21	28928	18038000	0.23503	0.56375	0.43625	0.87251	0.99994	TRUE
ICMT_6233536	ICMT	5310.7/5161.7	5682.4/6599.9	5236.2	6141.2	0.22995	11097	14828000	0.23501	0.55413	0.44587	0.89174	0.99994	TRUE
PUS7L_43742516	PUS7L	5582.4/6125.3	6632/6988.3	5853.8	6810.2	0.21828	147370	16578000	0.23488	0.55972	0.44028	0.88057	0.99994	TRUE
QTRT1_10712283	QTRT1	6117.8/5900.9	6651.8/7303.8	6009.4	6977.8	0.21553	23523	17018000	0.23476	0.56093	0.43907	0.87815	0.99994	TRUE
PRDM13_99613505	PRDM13	6869.2/6392.6	7939.3/7355.7	6630.9	7647.5	0.20576	113590	18778000	0.2346	0.56537	0.43463	0.86927	0.99994	TRUE
SUV39H1_48700104	SUV39H1	6198.4/6186.3	5599.7/5701.3	6192.4	5650.5	-0.13209	73.667	17536000	0.23459	0.40726	0.59274	0.81452	0.99994	FALSE
TPMT_18149082	TPMT	6267.1/6424.4	7197.1/7481.5	6345.8	7339.3	0.20983	12370	17971000	0.23438	0.56331	0.43669	0.87339	0.99994	TRUE
BCO2_112179349	BCO2	4528.4/4116.5	5309.6/4974.4	4322.4	5142	0.25043	84847	12241000	0.23424	0.54311	0.45689	0.91379	0.99994	TRUE
PRMT3_20392906	PRMT3	7665.4/6491.4	8165.4/8087.6	7078.4	8126.5	0.19917	689130	20046000	0.23408	0.56794	0.43206	0.86412	0.99994	TRUE
ASPHD2_26433846	ASPHD2	5874/5436.8	6554/6629.8	5655.4	6591.9	0.22104	95584	16016000	0.23402	0.55766	0.44234	0.88469	0.99994	TRUE
SLC6A11_10816399	SLC6A11	6796.6/6966.8	7564.2/8265.3	6881.7	7914.7	0.20175	14484	19488000	0.23401	0.56673	0.43327	0.86655	0.99994	TRUE
TANC1_159172210	TANC1	3996.9/4265.2	5078.9/4783.7	4131.1	4931.3	0.2554	35974	11699000	0.23396	0.54028	0.45972	0.91943	0.99994	TRUE
SMYD5_73220710	SMYD5	7398.7/7944.1	8234.1/9283.8	7671.4	8758.9	0.19124	148730	21725000	0.23333	0.57083	0.42917	0.85833	0.99994	TRUE
CMTR1_37453118	CMTR1	5710.8/5151.4	6725.2/5965.9	5431.1	6345.6	0.22447	156450	15380000	0.23318	0.55525	0.44475	0.88949	0.99994	TRUE
HNRNPU_244859292	HNRNPU	5305.7/5558	6260.4/6428.2	5431.8	6344.3	0.22397	31818	15383000	0.23264	0.55503	0.44497	0.88994	0.99994	TRUE
NDUFAF7_37232262	NDUFAF7	5089.7/5110.1	6348.9/5618.4	5099.9	5983.6	0.23051	208.02	14443000	0.23254	0.55168	0.44832	0.89664	0.99994	TRUE
PRMT9_147657843	PRMT9	5682.9/5998.1	6436.3/7134.1	5840.5	6785.2	0.21627	49662	16540000	0.23229	0.55852	0.44148	0.88297	0.99994	TRUE
PADI1_17228697	PADI1	6335.8/5565.7	6475.9/7331.8	5950.7	6903.8	0.2143	296520	16852000	0.23217	0.55937	0.44063	0.88125	0.99994	TRUE
TRMT2B_101023521	TRMT2B	5045.9/5177.2	6146.2/5840.1	5111.6	5993.1	0.2295	8611.2	14476000	0.2317	0.55145	0.44855	0.89711	0.99994	TRUE
CIAPIN1_57434188	CIAPIN1	6243.2/5356.8	7021.2/6455.1	5800	6738.2	0.21626	392860	16425000	0.23148	0.55784	0.44216	0.88433	0.99994	TRUE
DDX54_113169851	DDX54	7288.2/6953.9	8202.7/8116.6	7121.1	8159.6	0.19638	55894	20166000	0.23127	0.56703	0.43297	0.86595	0.99994	TRUE
DYNC1H1_102027242	DYNC1H1	5276.8/3828.5	5484.4/5280.9	4552.7	5382.6	0.24155	1048800	12893000	0.23115	0.54478	0.45522	0.91044	0.99994	TRUE
IDO1_39920107	IDO1	5821.2/5802.9	7107.4/6392.2	5812.1	6749.8	0.21576	167.51	16459000	0.23114	0.55779	0.44221	0.88441	0.99994	TRUE
LRTOMT_72105988	LRTOMT	6292/5939.6	7180.8/6973.3	6115.8	7077.1	0.21058	62089	17319000	0.23098	0.56018	0.43982	0.87964	0.99994	TRUE
PHF1_33412404	PHF1	6271.1/5386.9	6743.9/6789.6	5829	6766.7	0.21518	390890	16507000	0.23081	0.5578	0.4422	0.8844	0.99994	TRUE
SETD2_47101538	SETD2	4238.8/4304.7	4398.4/3685.4	4271.7	4041.9	-0.079774	2173	12097000	0.23061	0.40881	0.59119	0.81762	0.99994	FALSE
NSUN5_73307639	NSUN5	6385.5/5555.4	6822/7015.3	5970.5	6918.6	0.2126	344590	16908000	0.23058	0.55887	0.44113	0.88227	0.99994	TRUE
TRMT2B_101023597	TRMT2B	3546.1/3344.6	3332.3/3380.8	3445.3	3356.6	-0.037642	20304	9756900	0.2305	0.40885	0.59115	0.81771	0.99994	FALSE
ELP3_28137829	ELP3	5917.8/6019.5	6896.5/6934.4	5968.7	6915.5	0.21238	5178.3	16903000	0.23029	0.55873	0.44127	0.88254	0.99994	TRUE
NOA1_56976664	NOA1	7465.4/7209.2	8735.1/8036.7	7337.3	8385.9	0.19269	32822	20779000	0.23004	0.56774	0.43226	0.86452	0.99994	TRUE
NSUN6_18596287	NSUN6	5772.5/5214.1	6501.5/6296.4	5493.3	6398.9	0.22012	155870	15557000	0.22962	0.55433	0.44567	0.89134	0.99994	TRUE
YTHDF2_28742929	YTHDF2	5909.8/5080.9	6301.1/6500	5495.4	6400.6	0.21995	343550	15562000	0.22947	0.55428	0.44572	0.89143	0.99994	TRUE
THOC1_265473	THOC1	3915.3/4193.8	4097.8/3632.4	4054.6	3865.1	-0.069016	38781	11482000	0.22923	0.40935	0.59065	0.81869	0.99994	FALSE
PUS3_125895566	PUS3	5498.8/5005.3	5002/4737.7	5252	4869.9	-0.10897	121780	14873000	0.22917	0.40937	0.59063	0.81874	0.99994	FALSE
EGLN2_40801343	EGLN2	7145.9/6688.3	7857.8/8004.7	6917.1	7931.3	0.19735	104710	19589000	0.22914	0.56493	0.43507	0.87014	0.99994	TRUE
NUDT16L1_4694129	NUDT16L1	7189.7/7403.4	8654.7/8015.7	7296.6	8335.2	0.19198	22841	20663000	0.22849	0.56688	0.43312	0.86624	0.99994	TRUE
DKC1_154770823	DKC1	5960.6/5942.2	5726.7/5209	5951.4	5467.9	-0.12222	169.09	16854000	0.22834	0.40969	0.59031	0.81938	0.99994	FALSE
METTL22_8635289	METTL22	6010.3/5931.9	7065.5/6750.7	5971.1	6908.1	0.21025	3078.5	16910000	0.22785	0.55773	0.44227	0.88455	0.99994	TRUE
RPUSD2_40569898	RPUSD2	6944.9/6868.8	8165.4/7657.3	6906.8	7911.3	0.19587	2894.3	19560000	0.22712	0.56404	0.43596	0.87193	0.99994	TRUE
PADI3_17273386	PADI3	5427.1/4559.1	5640.5/6050.7	4993.1	5845.6	0.22737	376690	14140000	0.2267	0.54804	0.45196	0.90392	0.99994	TRUE
GNMT_42963175	GNMT	6303.9/5334.5	6802.1/6676.8	5819.2	6739.5	0.21178	469930	16480000	0.22669	0.55599	0.44401	0.88803	0.99994	TRUE
P4HB_81859301	P4HB	6464.2/6294.6	7080.6/7603.4	6379.4	7342	0.20272	14376	18066000	0.22647	0.56026	0.43974	0.87949	0.99994	TRUE
ETHE1_43526335	ETHE1	7152.9/6936.7	7777.4/8333.2	7044.8	8055.3	0.19336	23368	19950000	0.22624	0.56451	0.43549	0.87099	0.99994	TRUE
P4HA2_132217323	P4HA2	5144.5/4715.6	5548.4/6001.8	4930	5775.1	0.22821	91970	13961000	0.22617	0.54712	0.45288	0.90577	0.99994	TRUE
METTL10_124789127	METTL10	5106.6/4537.7	5413.3/5902	4822.1	5657.6	0.23048	161880	13656000	0.22608	0.54585	0.45415	0.9083	0.99994	TRUE
INMT_30752205	INMT	7324.1/7286.5	8794.6/7868.9	7305.3	8331.7	0.18965	704.05	20688000	0.22567	0.56577	0.43423	0.86846	0.99994	TRUE
ALKBH8_107532350	ALKBH8	4027.8/3154.6	4344.8/4274.5	3591.2	4309.6	0.26304	381220	10170000	0.22529	0.52769	0.47231	0.94461	0.99994	TRUE
PRMT1_49684987	PRMT1	4032.8/4139.7	4815.6/4888.5	4086.2	4852	0.24777	5714.4	11572000	0.22512	0.53575	0.46425	0.92851	0.99994	TRUE
NA_151	NA	7599.8/7868.5	7095.8/6963.3	7734.1	7029.5	-0.13779	36104	21902000	0.22448	0.41119	0.58881	0.82238	0.99994	FALSE
QTRTD1_114070654	QTRTD1	6301.9/5529.6	6658.8/7009.3	5915.8	6834	0.20814	298260	16753000	0.22435	0.55581	0.44419	0.88839	0.99994	TRUE
ASXL1_32434456	ASXL1	5606.3/5523.6	6665.8/6244.4	5564.9	6455.1	0.21405	3418.7	15759000	0.22424	0.55272	0.44728	0.89457	0.99994	TRUE
DOT1L_2222063	DOT1L	6722.9/5845.1	7082.9/7374.7	6284	7228.8	0.20205	385340	17796000	0.22397	0.55852	0.44148	0.88296	0.99994	TRUE
DDX21_68969025	DDX21	2810.6/2471.3	3361.5/3142.2	2640.9	3251.8	0.3001	57577	7478900	0.22338	0.5058	0.4942	0.9884	0.99994	TRUE
DDX39A_14413043	DDX39A	5061.9/4821.3	5900.3/5651.3	4941.6	5775.8	0.22501	28932	13994000	0.22301	0.54589	0.45411	0.90823	0.99994	TRUE
PCMT1_149749858	PCMT1	6193.5/5907.8	6876.7/7070.2	6050.6	6973.4	0.20475	40801	17135000	0.22293	0.5563	0.4437	0.8874	0.99994	TRUE
DDX47_12813450	DDX47	5176.3/5000.1	6015.7/5853	5088.2	5934.4	0.22189	15526	14409000	0.22291	0.54744	0.45256	0.90512	0.99994	TRUE
NA_175	NA	6128.8/6074.6	5986.5/5248	6101.7	5617.3	-0.11932	1469.6	17279000	0.22289	0.41181	0.58819	0.82362	0.99994	FALSE
NUDT16L1_4693816	NUDT16L1	4619/4981.2	6050.6/5193	4800.1	5621.8	0.22794	65601	13593000	0.22288	0.54422	0.45578	0.91157	0.99994	TRUE
PADI2_17092476	PADI2	6957.8/5942.2	7856.6/6948.4	6450	7402.5	0.19868	515760	18266000	0.22286	0.55925	0.44075	0.88149	0.99994	TRUE
METTL9_21624959	METTL9	5229.1/4843.7	6029.7/5726.2	5036.4	5877.9	0.22289	74268	14263000	0.22284	0.54686	0.45314	0.90629	0.99994	TRUE
PRMT9_147672964	PRMT9	4512.5/5158.3	4629.1/4449.2	4835.4	4539.2	-0.091181	208520	13693000	0.22282	0.41184	0.58816	0.82368	0.99994	FALSE
P4HA3_74304369	P4HA3	4692.6/4447.4	5366.7/5374.8	4570	5370.7	0.23287	30067	12942000	0.22258	0.54129	0.45871	0.91743	0.99994	TRUE
NSUN6_18585967	NSUN6	4648.8/4510.1	5089.4/5667.3	4579.5	5378.3	0.23193	9616.5	12969000	0.22183	0.54108	0.45892	0.91783	0.99994	TRUE
NA_31	NA	6989.7/6388.3	6013.3/6245.4	6689	6129.4	-0.12602	180820	18943000	0.22159	0.41232	0.58768	0.82463	0.99994	FALSE
SETD5_9434858	SETD5	6025.3/6302.3	7441.8/6734.7	6163.8	7088.2	0.20158	38386	17455000	0.22127	0.55648	0.44352	0.88703	0.99994	TRUE
TARBP1_234430244	TARBP1	6570.7/6179.4	7225.1/7399.7	6375	7312.4	0.19788	76534	18054000	0.2206	0.55778	0.44222	0.88445	0.99994	TRUE
TRDMT1_17174640	TRDMT1	5876/6077.1	6833.6/6934.4	5976.6	6884	0.2039	20232	16925000	0.22057	0.55471	0.44529	0.89057	0.99994	TRUE
SETD1A_30965648	SETD1A	3561/2922.5	4228.3/3591.5	3241.8	3909.9	0.27028	203840	9180400	0.22051	0.51877	0.48123	0.96246	0.99994	TRUE
SUV420H1_68159116	SUV420H1	5217.1/5314.7	6347.7/5886	5265.9	6116.9	0.21607	4761.1	14913000	0.22036	0.54819	0.45181	0.90361	0.99994	TRUE
METTL4_2554919	METTL4	5688.9/5225.3	6197.4/6448.1	5457.1	6322.8	0.21239	107450	15454000	0.22021	0.55	0.45	0.9	0.99994	TRUE
GNMT_42960898	GNMT	8457.7/7458.5	9152.3/8854.4	7958.1	9003.3	0.17802	499210	22537000	0.22019	0.56685	0.43315	0.8663	0.99994	TRUE
JMJD7_41834832	JMJD7	4822/5333.6	5313.1/6509	5077.8	5911.1	0.21917	130870	14380000	0.21973	0.54597	0.45403	0.90806	0.99994	TRUE
SETDB2_49481023	SETDB2	5443/5662.8	6470.1/6375.2	5552.9	6422.7	0.20988	24152	15725000	0.21932	0.55052	0.44948	0.89896	0.99994	TRUE
KDM3A_86449948	KDM3A	5628.2/5164.3	6092.6/6414.2	5396.2	6253.4	0.21265	107590	15282000	0.21927	0.54902	0.45098	0.90197	0.99994	TRUE
TANC2_63200790	TANC2	3370.9/3546.6	4111.8/4176.6	3458.7	4144.2	0.26078	15426	9794900	0.21902	0.52243	0.47757	0.95515	0.99994	TRUE
HELZ_67120592	HELZ	5204.2/5084.3	6311.6/5647.3	5144.3	5979.5	0.21702	7181.3	14568000	0.21883	0.54629	0.45371	0.90742	0.99994	TRUE
PRDM13_99608863	PRDM13	6262.1/5362	6552.8/6843.5	5812.1	6698.2	0.20468	405140	16459000	0.21841	0.55244	0.44756	0.89512	0.99994	TRUE
FDXACB1_111875679	FDXACB1	6593.6/6284.3	7613.1/7130.1	6438.9	7371.6	0.19513	47822	18235000	0.21841	0.55732	0.44268	0.88536	0.99994	TRUE
EHMT2_31887633	EHMT2	4815/3931.7	5542.6/4738.7	4373.3	5140.7	0.23317	390180	12385000	0.21804	0.53674	0.46326	0.92653	0.99994	TRUE
PRDM11_45224326	PRDM11	3934.2/3618.8	3771.6/3560.5	3776.5	3666.1	-0.042807	49758	10695000	0.21781	0.41379	0.58621	0.82758	0.99994	FALSE
NUDT16L1_4694226	NUDT16L1	4866.8/5078.3	5837.4/5742.2	4972.6	5789.8	0.21949	22372	14082000	0.21778	0.54399	0.45601	0.91202	0.99994	TRUE
THG1L_157732945	THG1L	5067.8/5034.5	6059.9/5685.3	5051.2	5872.6	0.21735	556.09	14304000	0.2172	0.5446	0.4554	0.9108	0.99994	TRUE
ZCCHC8_122481595	ZCCHC8	4708.5/4631.3	5611.4/5307.9	4669.9	5459.6	0.22535	2979.9	13225000	0.21714	0.54018	0.45982	0.91964	0.99994	TRUE
DDX49_18920581	DDX49	7463.4/6119.3	7772.7/7710.2	6791.3	7741.5	0.18888	903370	19233000	0.21665	0.55897	0.44103	0.88206	0.99994	TRUE
TET2_105235915	TET2	8161.1/7693.1	8626.8/9276.8	7927.1	8951.8	0.17536	109490	22449000	0.21627	0.5651	0.4349	0.8698	0.99994	TRUE
DAP3_155721604	DAP3	6159.6/5708.4	7180.8/6459.1	5934	6820	0.20073	101810	16805000	0.21612	0.5525	0.4475	0.89501	0.99994	TRUE
ASH1L_155481039	ASH1L	6705/6293.7	7695.8/7157	6499.4	7426.4	0.19234	84574	18406000	0.21608	0.55678	0.44322	0.88645	0.99994	TRUE
TRMT112_64317325	TRMT112	5505.7/4230.8	6235.9/5104.2	4868.3	5670	0.21991	812760	13787000	0.21593	0.54201	0.45799	0.91597	0.99994	TRUE
QTRT1_10707349	QTRT1	6979.7/6164	7921.9/7083.1	6571.8	7502.5	0.19105	332730	18611000	0.21573	0.55713	0.44287	0.88574	0.99994	TRUE
ASMT_1624308	ASMT	3176.8/2632.9	3591/3455.7	2904.9	3523.3	0.2784	147970	8226300	0.21564	0.50897	0.49103	0.98205	0.99994	TRUE
THUMPD3_9365155	THUMPD3	7731.1/7554.7	8842.3/8449.1	7642.9	8645.7	0.17783	15558	21644000	0.21554	0.5634	0.4366	0.87319	0.99994	TRUE
PRDM12_130666710	PRDM12	6472.1/6020.4	6699.6/7605.3	6246.3	7152.5	0.19542	102030	17689000	0.21547	0.55468	0.44532	0.89064	0.99994	TRUE
DDX10_108679528	DDX10	5107.6/4431.1	5639.3/5476.6	4769.4	5558	0.22072	228880	13506000	0.21458	0.54027	0.45973	0.91945	0.99994	TRUE
SMYD2_214318968	SMYD2	7054.4/5880.3	7353.3/7416.6	6467.3	7385	0.19139	689210	18315000	0.21442	0.55586	0.44414	0.88829	0.99994	TRUE
MTFMT_65026864	MTFMT	7904.3/7742.1	8357.6/9306.7	7823.2	8832.2	0.17499	13152	22155000	0.21436	0.56382	0.43618	0.87236	0.99994	TRUE
HELZ2_63564474	HELZ2	5925.7/5619.8	6352.4/6925.4	5772.8	6638.9	0.20164	46785	16348000	0.21421	0.55033	0.44967	0.89935	0.99994	TRUE
MINA_97967513	MINA	6128.8/5723	6254.5/7351.7	5925.9	6803.1	0.19914	82327	16782000	0.21414	0.5516	0.4484	0.89681	0.99994	TRUE
ECE2_184278523	ECE2	6018.3/5809.8	6856.9/6722.7	5914.1	6789.8	0.19919	21734	16748000	0.21399	0.55143	0.44857	0.89713	0.99994	TRUE
OSGEP_20451993	OSGEP	6696.1/6274	7566.5/7234.9	6485	7400.7	0.19052	89080	18365000	0.21367	0.55567	0.44433	0.88866	0.99994	TRUE
NA_5	NA	7008.6/7111.2	6521.3/6451.1	7059.9	6486.2	-0.12225	5265.4	19993000	0.21332	0.41554	0.58446	0.83108	0.99994	FALSE
MINA_97959104	MINA	4638.9/4564.3	5320.1/5421.7	4601.6	5370.9	0.22298	2780.9	13031000	0.21311	0.53758	0.46242	0.92484	0.99994	TRUE
NA_103	NA	4825/4674.3	4561.6/4439.2	4749.7	4500.4	-0.077759	11350	13451000	0.21248	0.41586	0.58414	0.83173	0.99994	FALSE
TRUB1_114970439	TRUB1	5766.5/6059.1	6544.6/7018.2	5912.8	6781.4	0.19772	42803	16745000	0.21228	0.5507	0.4493	0.89859	0.99994	TRUE
DDX24_94062475	DDX24	6652.3/6827.5	7547.8/7786.1	6739.9	7667	0.1859	15359	19087000	0.2122	0.55679	0.44321	0.88643	0.99994	TRUE
PRDM15_41859608	PRDM15	3798.9/3761.5	3338.2/4031.8	3780.2	3685	-0.036782	700.1	10705000	0.21215	0.416	0.584	0.83199	0.99994	FALSE
TRMT2A_20115675	TRMT2A	6318.9/6955.6	7850.8/7262.9	6637.2	7556.8	0.18717	202720	18796000	0.21211	0.55607	0.44393	0.88786	0.99994	TRUE
WTAP_159755124	WTAP	8312.4/8130.6	7817/7213.9	8221.5	7515.5	-0.12952	16511	23283000	0.21209	0.41602	0.58398	0.83204	0.99994	FALSE
TRMT2A_20115330	TRMT2A	5154.4/4579.8	5190.7/6115.6	4867.1	5653.2	0.21596	165110	13783000	0.21174	0.54019	0.45981	0.91961	0.99994	TRUE
DHX34_47373646	DHX34	7380.8/6959.9	8117.6/8130.5	7170.4	8124.1	0.18013	88574	20306000	0.21164	0.55922	0.44078	0.88156	0.99994	TRUE
ADAR_154601175	ADAR	4667.7/4241.1	5182.6/5229	4454.4	5205.8	0.22483	91010	12615000	0.21155	0.535	0.465	0.93001	0.99994	TRUE
EEF1A1_73519338	EEF1A1	4085.5/3598.1	4111.8/3365.8	3841.8	3738.8	-0.039197	118760	10880000	0.21138	0.4163	0.5837	0.83259	0.99994	FALSE
PADI2_17103041	PADI2	5867/5256.3	6380.4/6420.2	5561.6	6400.3	0.20259	186520	15750000	0.21131	0.54721	0.45279	0.90559	0.99994	TRUE
DDX50_68907003	DDX50	5064.8/4852.3	5654.5/5844	4958.6	5749.3	0.21342	22598	14042000	0.21101	0.54092	0.45908	0.91816	0.99994	TRUE
NSUN7_40750875	NSUN7	5307.7/4644.2	5761.7/5773.2	4976	5767.4	0.21291	220080	14092000	0.21084	0.54104	0.45896	0.91792	0.99994	TRUE
CMTR1_37471879	CMTR1	3397.8/3360	3352.1/3354.9	3378.9	3353.5	-0.010892	712.52	9568800	0.21062	0.41659	0.58341	0.83318	0.99994	FALSE
OSGEPL1_189755195	OSGEPL1	5985.5/6180.3	7187.8/6723.7	6082.9	6955.8	0.19343	18979	17226000	0.21031	0.55126	0.44874	0.89749	0.99994	TRUE
PRDM6_123099682	PRDM6	4520.4/4243.7	4989.2/5255.9	4382.1	5122.6	0.22521	38298	12410000	0.21021	0.53344	0.46656	0.93313	0.99994	TRUE
GSTCD_105729451	GSTCD	6177.5/6398.6	6974.6/7374.7	6288.1	7174.6	0.19026	24437	17807000	0.21009	0.55275	0.44725	0.89451	0.99994	TRUE
PRDM2_13779998	PRDM2	5472.9/5923.3	6689.1/6393.2	5698.1	6541.2	0.19904	101420	16137000	0.20988	0.54784	0.45216	0.90432	0.99994	TRUE
SETDB1_150946912	SETDB1	6229.3/5691.2	7057.3/6586.9	5960.2	6822.1	0.19482	144780	16879000	0.20978	0.55004	0.44996	0.89991	0.99994	TRUE
KIAA1456_13021602	KIAA1456	5827.2/5083.5	6082.1/6477.1	5455.3	6279.6	0.20296	276570	15449000	0.2097	0.54552	0.45448	0.90896	0.99994	TRUE
PNMT_39668586	PNMT	5623.2/4762.9	6571.4/5422.7	5193	5997.1	0.20765	370080	14706000	0.20967	0.54288	0.45712	0.91424	0.99994	TRUE
RPUSD1_786871	RPUSD1	6031.2/6232.7	6732.2/7278.8	6132	7005.5	0.19212	20297	17365000	0.20963	0.55136	0.44864	0.89728	0.99994	TRUE
SUV39H1_48700397	SUV39H1	6747.8/6793.2	7856.6/7517.5	6770.5	7687	0.18314	1027.7	19173000	0.20932	0.55579	0.44421	0.88842	0.99994	TRUE
WTAP_159742121	WTAP	5821.2/5564	5769.8/4863.5	5692.6	5316.7	-0.098544	33092	16121000	0.20914	0.41717	0.58283	0.83434	0.99994	FALSE
MEMO1_31891994	MEMO1	5635.1/5409.3	6354.7/6343.3	5522.2	6349	0.20126	25509	15638000	0.20908	0.54589	0.45411	0.90822	0.99994	TRUE
FTSJ2_2239492	FTSJ2	5873/6177.7	7305.5/6472.1	6025.3	6888.8	0.19318	46425	17063000	0.20903	0.55026	0.44974	0.89949	0.99994	TRUE
PRMT9_147683799	PRMT9	5078.8/4915	5872.4/5693.3	4996.9	5782.8	0.2107	13411	14151000	0.20893	0.54045	0.45955	0.91909	0.99994	TRUE
PRMT8_3540748	PRMT8	5693.8/5187.5	5779.1/6740.7	5440.7	6259.9	0.20232	128200	15408000	0.20871	0.54496	0.45504	0.91009	0.99994	TRUE
EHMT1_137775128	EHMT1	5240/4798.1	5769.8/5841.1	5019.1	5805.4	0.20995	97642	14214000	0.20858	0.54055	0.45945	0.9189	0.99994	TRUE
PUS1_131941564	PUS1	5608.3/5900.9	6443.3/6748.7	5754.6	6596	0.19684	42828	16297000	0.20842	0.54772	0.45228	0.90456	0.99994	TRUE
SLC4A2_151066709	SLC4A2	6702/6492.3	7572.3/7423.6	6597.2	7498	0.18463	21993	18683000	0.2084	0.55425	0.44575	0.89149	0.99994	TRUE
SMYD1_88096667	SMYD1	6524.9/6572.2	6021.5/6098.7	6548.6	6060.1	-0.11183	1121.7	18545000	0.20839	0.41746	0.58254	0.83492	0.99994	FALSE
QTRT1_10702014	QTRT1	5583.4/5863.1	6452.6/6671.8	5723.2	6562.2	0.19731	39125	16208000	0.20839	0.54743	0.45257	0.90514	0.99994	TRUE
IDO2_39949208	IDO2	5080.8/4309.9	5450.6/5459.6	4695.3	5455.1	0.21634	297150	13297000	0.20836	0.53669	0.46331	0.92662	0.99994	TRUE
COLGALT1_17572507	COLGALT1	5792.4/5292.4	6614.6/6119.6	5542.4	6367.1	0.2001	125010	15696000	0.20817	0.54569	0.45431	0.90861	0.99994	TRUE
HNMT_138005199	HNMT	5409.2/5599.2	5117.3/5200	5504.2	5158.7	-0.093514	18053	15587000	0.20808	0.41758	0.58242	0.83517	0.99994	FALSE
DHX36_154301006	DHX36	5843.1/6325.6	5582.2/5735.2	6084.3	5658.7	-0.10461	116360	17230000	0.20801	0.41761	0.58239	0.83522	0.99994	FALSE
DDX27_49235069	DDX27	5512.7/4698.4	5905/5886	5105.6	5895.5	0.20751	331560	14459000	0.20774	0.54113	0.45887	0.91774	0.99994	TRUE
DDX10_108677157	DDX10	7824.7/7228.1	8284.2/8686.7	7526.4	8485.5	0.17301	177960	21314000	0.20774	0.55959	0.44041	0.88082	0.99994	TRUE
DDX42_63813363	DDX42	5871/5713.5	7178.5/6085.7	5792.3	6632.1	0.1953	12397	16403000	0.20736	0.5476	0.4524	0.9048	0.99994	TRUE
FBXL19_30930154	FBXL19	5934.7/6267.1	7461.6/6463.1	6100.9	6962.4	0.19053	55246	17277000	0.20725	0.55011	0.44989	0.89977	0.99994	TRUE
SMS_21977225	SMS	6344.7/6726.1	7897.4/6956.3	6535.4	7426.9	0.18445	72721	18508000	0.20721	0.55333	0.44667	0.89334	0.99994	TRUE
DAP3_155717073	DAP3	7505.2/6497.5	7759.9/8085.6	7001.3	7922.8	0.17835	507770	19827000	0.20693	0.55626	0.44374	0.88748	0.99994	TRUE
TRMT1L_185139410	TRMT1L	6169.6/6319.5	5894.5/5710.3	6244.6	5802.4	-0.10594	11244	17684000	0.20674	0.41811	0.58189	0.83621	0.99994	FALSE
GTPBP3_17338988	GTPBP3	4101.4/3411.6	3533.9/3827.1	3756.5	3680.5	-0.029484	237930	10638000	0.20666	0.41814	0.58186	0.83627	0.99994	FALSE
TFB2M_246565911	TFB2M	3989/4603	4321.5/3948.9	4296	4135.2	-0.055	188500	12166000	0.20655	0.41818	0.58182	0.83636	0.99994	FALSE
TRMU_46353801	TRMU	4750.3/4333.1	5487.9/5075.2	4541.7	5281.5	0.21768	87057	12862000	0.20629	0.53385	0.46615	0.9323	0.99994	TRUE
NA_142	NA	5556.5/5416.1	5386.5/4915.5	5486.3	5151	-0.090974	9852	15537000	0.20593	0.41842	0.58158	0.83685	0.99994	FALSE
TMLHE_155511780	TMLHE	3109.2/3899.9	3910.2/4393.3	3504.5	4151.8	0.24444	312590	9924500	0.20545	0.51719	0.48281	0.96562	0.99994	TRUE
PUSL1_1309096	PUSL1	7589.8/6883.4	7930/8403.1	7236.6	8166.6	0.17439	249500	20494000	0.20543	0.55704	0.44296	0.88593	0.99994	TRUE
GNL3L_54551872	GNL3L	7680.4/6595.5	8493.9/7627.3	7137.9	8060.6	0.17537	588520	20214000	0.20523	0.55638	0.44362	0.88724	0.99994	TRUE
DUS3L_5790056	DUS3L	6085/6910.9	6204.4/5853	6497.9	6028.7	-0.10811	341080	18402000	0.20518	0.41872	0.58128	0.83743	0.99994	FALSE
ZCCHC4_25312935	ZCCHC4	6965.8/6862.8	7772.7/7868.9	6914.3	7820.8	0.17772	5304.5	19581000	0.20487	0.55486	0.44514	0.89027	0.99994	TRUE
RRNAD1_156734251	RRNAD1	7337/7470.5	8471.8/8210.4	7403.8	8341.1	0.17196	8909	20967000	0.20471	0.55768	0.44232	0.88464	0.99994	TRUE
LRTOMT_72106179	LRTOMT	6313.9/5679.2	6936.1/6743.7	5996.5	6839.9	0.18982	201440	16982000	0.20466	0.54818	0.45182	0.90363	0.99994	TRUE
AHCY_34291502	AHCY	7090.2/6798.3	8001.1/7702.2	6944.3	7851.6	0.17715	42595	19666000	0.20462	0.55495	0.44505	0.8901	0.99994	TRUE
DNMT1_10142150	DNMT1	5930.7/5608.7	6880.2/6312.3	5769.7	6596.3	0.19312	51856	16339000	0.20449	0.54619	0.45381	0.90762	0.99994	TRUE
KDM1A_23019910	KDM1A	4160.2/3591.3	4120/3454.7	3875.7	3787.3	-0.033269	161820	10976000	0.20433	0.41905	0.58095	0.8381	0.99994	FALSE
TRMT2B_101042197	TRMT2B	3426.7/3291.3	3641.1/3065.3	3359	3353.2	-0.0024799	9163.5	9512300	0.20433	0.41905	0.58095	0.8381	0.99994	FALSE
NA_187	NA	6852.3/6877.4	6340.7/6365.2	6864.9	6353	-0.11178	314.3	19441000	0.20423	0.41909	0.58091	0.83817	0.99994	FALSE
NA_104	NA	5117.6/5212.4	4743.3/5020.3	5165	4881.8	-0.081335	4495.3	14627000	0.20414	0.41912	0.58088	0.83824	0.99994	FALSE
DNMT1_10146475	DNMT1	4272.6/3756.3	4445/4960.4	4014.5	4702.7	0.22824	133290	11369000	0.20413	0.52539	0.47461	0.94922	0.99994	TRUE
TGS1_55786695	TGS1	5980.5/5388.6	6494.5/6510	5684.6	6502.3	0.19387	175150	16098000	0.20381	0.54515	0.45485	0.90971	0.99994	TRUE
COMT_19963632	COMT	6624.4/5975.7	7076/7243.9	6300.1	7159.9	0.18455	210410	17841000	0.20357	0.5501	0.4499	0.89979	0.99994	TRUE
TARBP1_234460286	TARBP1	2878.3/2744.6	3277.6/3492.6	2811.4	3385.1	0.26781	8934.8	7961800	0.20331	0.50094	0.49906	0.99813	0.99994	TRUE
SETD2_47123017	SETD2	6087/6629	6428.1/5403.7	6358	5915.9	-0.10395	146890	18005000	0.20287	0.41962	0.58038	0.83924	0.99994	FALSE
ASMT_1615247	ASMT	4514.5/4517.9	5366.7/5115.2	4516.2	5240.9	0.21467	5.8212	12789000	0.20266	0.53194	0.46806	0.93613	0.99994	TRUE
PRDM9_23517892	PRDM9	6912/6316.1	7516.4/7465.6	6614.1	7491	0.17959	177570	18731000	0.20262	0.55196	0.44804	0.89609	0.99994	TRUE
METTL3_21500956	METTL3	6006.4/5283.8	6573.8/6336.3	5645.1	6455	0.1934	261070	15986000	0.20258	0.54427	0.45573	0.91146	0.99994	TRUE
YTHDF3_63186337	YTHDF3	6514.9/6948.7	7711/7521.5	6731.8	7616.2	0.17805	94094	19064000	0.20255	0.55272	0.44728	0.89456	0.99994	TRUE
TRMT12_124451070	TRMT12	5990.4/5132.5	5953.9/6775.6	5561.5	6364.8	0.19461	368050	15750000	0.20242	0.54343	0.45657	0.91314	0.99994	TRUE
MAATS1_119730311	MAATS1	4548.3/3479.5	4882/4508.1	4013.9	4695	0.22607	571150	11367000	0.20202	0.52445	0.47555	0.9511	0.99994	TRUE
DHX8_43507610	DHX8	5436.1/4590.1	5865.4/5682.3	5013.1	5773.8	0.20379	357850	14197000	0.20191	0.53761	0.46239	0.92477	0.99994	TRUE
NA_16	NA	5023/4888.4	4722.4/4699.8	4955.7	4711.1	-0.073017	9070.6	14034000	0.20172	0.42007	0.57993	0.84014	0.99994	FALSE
RPUSD1_787425	RPUSD1	7282.3/6072.8	7652.7/7456.6	6677.6	7554.6	0.17802	731360	18910000	0.20169	0.552	0.448	0.896	0.99994	TRUE
FXR1_180963041	FXR1	5614.2/5590.6	6782.3/6024.8	5602.4	6403.6	0.19279	278.57	15866000	0.20113	0.54326	0.45674	0.91348	0.99994	TRUE
CMTR2_71284981	CMTR2	6560.7/6558.5	6347.7/5855	6559.6	6101.4	-0.10446	2.4599	18576000	0.20042	0.42058	0.57942	0.84115	0.99994	FALSE
CNBP_129171259	CNBP	5925.7/5711.8	6397.8/6866.5	5818.8	6632.2	0.18873	22881	16478000	0.20037	0.54488	0.45512	0.91025	0.99994	TRUE
METTL6_15414155	METTL6	5211.1/5138.5	5565.9/6316.3	5174.8	5941.1	0.19919	2639.6	14655000	0.20018	0.53863	0.46137	0.92275	0.99994	TRUE
TRMT1L_185137655	TRMT1L	5574.4/5538.2	6408.3/6290.4	5556.3	6349.3	0.19245	656.21	15735000	0.19992	0.54232	0.45768	0.91536	0.99994	TRUE
DKC1_154768338	DKC1	7140.9/6398.6	6854.6/8435.1	6769.8	7644.8	0.17535	275530	19171000	0.19985	0.55185	0.44815	0.89631	0.99994	TRUE
CDK5RAP1_33387324	CDK5RAP1	4855.8/5386	6178.8/5584.4	5120.9	5881.6	0.19977	140560	14502000	0.19975	0.53787	0.46213	0.92427	0.99994	TRUE
NA_148	NA	7493.3/7199.7	6978.1/6612.9	7346.5	6795.5	-0.11247	43081	20805000	0.19968	0.42086	0.57914	0.84173	0.99994	FALSE
SLC4A2_151064345	SLC4A2	7620.7/7439.6	8332/8570.9	7530.1	8451.4	0.1665	16400	21325000	0.19951	0.55622	0.44378	0.88755	0.99994	TRUE
UPF1_18850740	UPF1	3037.5/2392.2	3712.2/2823.7	2714.8	3267.9	0.26741	208230	7688200	0.19947	0.49662	0.50338	0.99323	0.99994	TRUE
EZH2_148846485	EZH2	6500/6467.4	7440.6/7235.9	6483.7	7338.3	0.1786	532.09	18361000	0.19944	0.54971	0.45029	0.90057	0.99994	TRUE
RNMT_13741644	RNMT	5748.6/5111.8	6452.6/5971.9	5430.2	6212.2	0.19407	202720	15378000	0.19942	0.5409	0.4591	0.91821	0.99994	TRUE
KDM2A_67207687	KDM2A	4851.9/4623.6	5409.8/5524.5	4737.7	5467.2	0.20655	26050	13417000	0.19914	0.53321	0.46679	0.93358	0.99994	TRUE
RPUSD2_40569745	RPUSD2	6286/5423.9	6665.8/6665.8	5854.9	6665.8	0.18709	371660	16581000	0.19913	0.54466	0.45534	0.91067	0.99994	TRUE
PLA2G4B_41840849	PLA2G4B	4027.8/3635.1	4285.4/4686.8	3831.4	4486.1	0.22752	77100	10850000	0.19875	0.52003	0.47997	0.95994	0.99994	TRUE
CTU2_88710012	CTU2	4495.6/4948.5	5229.2/5667.3	4722	5448.3	0.20634	102590	13372000	0.19859	0.53278	0.46722	0.93444	0.99994	TRUE
CIAPIN1_57434100	CIAPIN1	6682.1/6689.1	6443.3/5998.8	6685.6	6221	-0.10389	24.606	18933000	0.19807	0.4215	0.5785	0.84299	0.99994	FALSE
DUS2_68038121	DUS2	3868.6/4049.4	4502.1/4739.7	3959	4620.9	0.223	16357	11212000	0.19769	0.52166	0.47834	0.95668	0.99994	TRUE
XRN1_142404928	XRN1	5221.1/5576	6230.1/6112.6	5398.6	6171.3	0.19298	62980	15288000	0.19764	0.53983	0.46017	0.92034	0.99994	TRUE
FXR2_7601414	FXR2	7469.4/6644.5	6578.4/6521	7056.9	6549.7	-0.10759	340250	19985000	0.19742	0.42175	0.57825	0.8435	0.99994	FALSE
SHMT1_18347610	SHMT1	4456.7/4119.9	4019.8/4295.4	4288.3	4157.6	-0.044655	56731	12144000	0.19708	0.42188	0.57812	0.84376	0.99994	FALSE
ALKBH2_109092602	ALKBH2	4976.3/5425.6	6070.4/5843	5200.9	5956.7	0.19572	100940	14729000	0.19694	0.53751	0.46249	0.92498	0.99994	TRUE
WBSCR22_73686868	WBSCR22	5982.5/5712.7	6708.9/6588.9	5847.6	6648.9	0.18525	36393	16560000	0.19692	0.54366	0.45634	0.91267	0.99994	TRUE
NA_24	NA	3801.9/3560.3	3814.7/3473.7	3681.1	3644.2	-0.014534	29172	10425000	0.19688	0.42196	0.57804	0.84392	0.99994	FALSE
FAM86B1_12186781	FAM86B1	4014.9/4046	5175.6/4214.5	4030.4	4695.1	0.22017	484.45	11414000	0.19673	0.52237	0.47763	0.95526	0.99994	TRUE
TRMT44_8464072	TRMT44	5011.1/5412.7	5787.3/6146.6	5211.9	5966.9	0.19515	80637	14760000	0.19653	0.53745	0.46255	0.92509	0.99994	TRUE
GAMT_1401332	GAMT	6478.1/6412.4	7484.9/7083.1	6445.2	7284	0.17648	2160.8	18252000	0.19634	0.54814	0.45186	0.90372	0.99994	TRUE
NA_145	NA	5146.5/5393.8	4991.5/5006.3	5270.1	4998.9	-0.076205	30585	14925000	0.19633	0.42218	0.57782	0.84435	0.99994	FALSE
NA_163	NA	6285/6334.1	6929.1/7345.7	6309.6	7137.4	0.17784	1206.4	17868000	0.19585	0.54693	0.45307	0.90613	0.99994	TRUE
PLOD2_146081845	PLOD2	5914.8/6388.3	6662.3/7270.9	6151.5	6966.6	0.17948	112100	17421000	0.19528	0.54548	0.45452	0.90905	0.99994	TRUE
TRMT11_125998664	TRMT11	6686.1/6676.3	5941.1/6516	6681.2	6228.6	-0.10119	48.604	18921000	0.19523	0.42261	0.57739	0.84521	0.99994	FALSE
TANC2_63355152	TANC2	6948.9/7068.2	7256.6/8500	7008.5	7878.3	0.16874	7122.9	19848000	0.19522	0.55145	0.44855	0.89711	0.99994	TRUE
MDFIC_114942378	MDFIC	3329.1/3311.9	3895.1/3943	3320.5	3919	0.23902	148.14	9403400	0.19518	0.50889	0.49111	0.98222	0.99994	TRUE
EHMT2_31888616	EHMT2	6749.8/6724.4	7505.9/7673.2	6737.1	7589.6	0.17187	323.08	19079000	0.19517	0.54968	0.45032	0.90064	0.99994	TRUE
YTHDF3_63186773	YTHDF3	4968.3/3916.2	4912.3/5351.8	4442.2	5132	0.2082	553480	12580000	0.19448	0.52738	0.47262	0.94524	0.99994	TRUE
CDKAL1_20739611	CDKAL1	5927.7/5593.2	6936.1/6155.6	5760.5	6545.9	0.18437	55955	16313000	0.19445	0.54186	0.45814	0.91628	0.99994	TRUE
AHCYL2_129405884	AHCYL2	4187/4368.3	4995/4913.5	4277.7	4954.2	0.21179	16432	12114000	0.19438	0.52504	0.47496	0.94992	0.99994	TRUE
KDM2A_67219399	KDM2A	3892.4/3799.3	5002/3970.9	3845.9	4486.5	0.22222	4338.7	10891000	0.19411	0.5182	0.4818	0.96359	0.99994	TRUE
DNMT3L_44260822	DNMT3L	4621/4841.1	4669.9/4419.2	4731	4544.6	-0.057994	24226	13398000	0.19397	0.4231	0.5769	0.8462	0.99994	FALSE
HAAO_42769827	HAAO	6476.1/6366	7122.6/7372.7	6421	7247.6	0.17468	6068.1	18184000	0.19384	0.54692	0.45308	0.90616	0.99994	TRUE
SLC15A2_121928994	SLC15A2	7560.9/7223.8	6715.9/7006.3	7392.4	6861.1	-0.10758	56833	20935000	0.19382	0.42316	0.57684	0.84632	0.99994	FALSE
MTRR_7878261	MTRR	5887.9/5642.2	6432.8/6661.8	5765.1	6547.3	0.18353	30190	16326000	0.1936	0.54153	0.45847	0.91693	0.99994	TRUE
TFB1M_155285234	TFB1M	5713.8/5431.6	6227.7/6455.1	5572.7	6341.4	0.1864	39804	15781000	0.19351	0.53974	0.46026	0.92051	0.99994	TRUE
TANC2_63379790	TANC2	5605.3/6075.4	6228.9/7024.2	5840.3	6626.6	0.18218	110520	16539000	0.19332	0.54208	0.45792	0.91584	0.99994	TRUE
NHP2_178153658	NHP2	6403.5/5349.9	6877.9/6451.1	5876.7	6664.5	0.18146	554950	16642000	0.19311	0.5423	0.4577	0.9154	0.99994	TRUE
CDO1_115816361	CDO1	5022.1/5238.2	5561.3/6170.5	5130.1	5865.9	0.19332	23360	14528000	0.19304	0.53508	0.46492	0.92984	0.99994	TRUE
TYMS_669169	TYMS	4379.1/3991	5259.5/4439.2	4185	4849.3	0.2125	75329	11852000	0.19296	0.52306	0.47694	0.95388	0.99994	TRUE
DIMT1_62403333	DIMT1	6517.9/5096.4	6668.2/6510	5807.1	6589.1	0.18222	1010400	16445000	0.19282	0.54158	0.45842	0.91685	0.99994	TRUE
TRMT5_60979397	TRMT5	6088/6774.2	7291.5/7214.9	6431.1	7253.2	0.17353	235490	18212000	0.19264	0.54649	0.45351	0.90702	0.99994	TRUE
ELP3_28113161	ELP3	3166.9/3293.9	4045.4/3579.5	3230.4	3812.5	0.23895	8059.7	9148200	0.19245	0.50575	0.49425	0.9885	0.99994	TRUE
PLOD2_146088652	PLOD2	4427.9/4962.3	4989.2/5804.1	4695.1	5396.6	0.20087	142790	13296000	0.1924	0.52976	0.47024	0.94048	0.99994	TRUE
MEMO1_31920868	MEMO1	3610.8/2951.8	3751.8/3982.9	3281.3	3867.3	0.23702	217160	9292300	0.19226	0.50675	0.49325	0.98651	0.99994	TRUE
FBXL19_30925843	FBXL19	6690.1/6518.1	7327.6/7541.4	6604.1	7434.5	0.17086	14792	18702000	0.19203	0.54746	0.45254	0.90507	0.99994	TRUE
AQR_34927057	AQR	5666/5575.1	6367.5/6404.2	5620.6	6385.9	0.18414	4125	15917000	0.19182	0.53947	0.46053	0.92106	0.99994	TRUE
ASPH_61644615	ASPH	5160.4/4763.7	5731.4/5628.4	4962.1	5679.9	0.19488	78674	14052000	0.19149	0.53255	0.46745	0.9349	0.99994	TRUE
TET2_105235656	TET2	5994.4/5908.7	6506.2/6964.3	5951.5	6735.3	0.17844	3676.6	16854000	0.1909	0.542	0.458	0.916	0.99994	TRUE
HPDL_45327466	HPDL	4340.3/4169.8	5336.4/4494.1	4255	4915.3	0.20805	14542	12050000	0.19019	0.52287	0.47713	0.95426	0.99994	TRUE
C7orf60_112822195	C7orf60	5663/6195.8	6516.7/6900.4	5929.4	6708.6	0.17809	141920	16792000	0.19015	0.5415	0.4585	0.91701	0.99994	TRUE
NA_155	NA	4651.8/5376.6	4375.1/5228	5014.2	4801.6	-0.062503	262650	14200000	0.18968	0.42478	0.57522	0.84956	0.99994	FALSE
METTL5_169824555	METTL5	6840.4/6377.1	7931.2/6927.4	6608.8	7429.3	0.16882	107300	18715000	0.18967	0.54651	0.45349	0.90698	0.99994	TRUE
METTL14_118694468	METTL14	5881/6793.2	5916.6/5981.8	6337.1	5949.2	-0.091094	416060	17946000	0.18964	0.42479	0.57521	0.84959	0.99994	FALSE
NA_40	NA	5677.9/5502.1	5137.1/5461.6	5590	5299.4	-0.077009	15459	15830000	0.18946	0.42487	0.57513	0.84973	0.99994	FALSE
QTRT1_10701572	QTRT1	6945.9/6742.4	8212/7140.1	6844.2	7676	0.16546	20693	19382000	0.18895	0.54779	0.45221	0.90441	0.99994	TRUE
DHX15_24554878	DHX15	6082/5764.3	6192.8/4991.4	5923.1	5592.1	-0.082963	50480	16774000	0.18856	0.42522	0.57478	0.85044	0.99994	FALSE
NA_22	NA	6149.7/7474.8	6710.1/6034.8	6812.2	6372.4	-0.09627	877970	19292000	0.18814	0.42538	0.57462	0.85076	0.99994	FALSE
METTL25_82398901	METTL25	6241.2/6039.3	7422/6424.2	6140.3	6923.1	0.17308	20386	17389000	0.18772	0.5422	0.4578	0.91559	0.99994	TRUE
METTL21B_57773051	METTL21B	5676.9/6270.5	7072.5/6418.2	5973.7	6745.3	0.17523	176190	16917000	0.18759	0.54079	0.45921	0.91842	0.99994	TRUE
DDX56_44571578	DDX56	5372.4/4789.5	5781.5/5803.1	5080.9	5792.3	0.189	169870	14389000	0.18753	0.53218	0.46782	0.93565	0.99994	TRUE
GSPT1_11896750	GSPT1	5698.8/4995.8	6422.3/5727.2	5347.3	6074.8	0.18398	247120	15143000	0.18694	0.53474	0.46526	0.93053	0.99994	TRUE
DDX21_68965453	DDX21	6738.9/8321.5	8124.6/8661.7	7530.2	8393.2	0.15651	1252300	21325000	0.18688	0.55101	0.44899	0.89798	0.99994	TRUE
PLOD1_11950376	PLOD1	6903.1/6413.2	7163.3/7766.1	6658.2	7464.7	0.16494	119980	18855000	0.18575	0.54521	0.45479	0.90958	0.99994	TRUE
LRTOMT_72106062	LRTOMT	7125/7415.5	8325/7900.9	7270.3	8112.9	0.1582	42184	20589000	0.18572	0.54907	0.45093	0.90186	0.99994	TRUE
PCMTD2_64260268	PCMTD2	5462/5084.3	5688.3/6292.4	5273.1	5990.3	0.18393	71297	14933000	0.18559	0.5334	0.4666	0.93321	0.99994	TRUE
RBBP6_24567340	RBBP6	5458/5523.6	6180/6262.4	5490.8	6221.2	0.18015	2152	15549000	0.18523	0.53543	0.46457	0.92914	0.99994	TRUE
PRDM4_107743275	PRDM4	3680.4/2998.2	3734.3/4080.7	3339.3	3907.5	0.22664	232750	9456700	0.18478	0.50455	0.49545	0.99091	0.99994	TRUE
P4HA2_132209158	P4HA2	8797/6754.5	8499.8/8785.5	7775.8	8642.7	0.15247	2086000	22020000	0.18474	0.55141	0.44859	0.89718	0.99994	TRUE
C7orf60_112832567	C7orf60	4723.5/4401.8	5003.2/5449.7	4562.7	5226.4	0.1959	51724	12921000	0.18465	0.52469	0.47531	0.95062	0.99994	TRUE
TRMT11_126011356	TRMT11	6296/5638.8	5555.4/5735.2	5967.4	5645.3	-0.080024	215970	16899000	0.18463	0.42676	0.57324	0.85352	0.99994	FALSE
RNMT_13740275	RNMT	4348.3/3987.5	4844.7/4759.7	4167.9	4802.2	0.20433	65064	11803000	0.18463	0.51912	0.48088	0.96175	0.99994	TRUE
NUDT21_56446631	NUDT21	4936.5/4800.7	4605.8/4780.7	4868.6	4693.3	-0.052897	9217.8	13787000	0.1846	0.42677	0.57323	0.85354	0.99994	FALSE
FXR1_180957893	FXR1	5588.3/5052.5	5366.7/4802.6	5320.4	5084.7	-0.065381	143550	15067000	0.18418	0.42693	0.57307	0.85387	0.99994	FALSE
PRDM1_106088300	PRDM1	5328.6/5147.9	6263.8/5631.4	5238.3	5947.6	0.18319	16316	14834000	0.18417	0.53242	0.46758	0.93515	0.99994	TRUE
LCMT2_43329865	LCMT2	6732.9/6222.4	7270.5/7260.9	6477.6	7265.7	0.16561	130300	18344000	0.184	0.5432	0.4568	0.9136	0.99994	TRUE
CPSF6_69253150	CPSF6	6125.8/5374.9	6542.3/6443.1	5750.3	6492.7	0.17515	281940	16284000	0.18397	0.53732	0.46268	0.92537	0.99994	TRUE
COMT_19964178	COMT	5375.4/4832.5	5790.8/5814.1	5103.9	5802.4	0.18502	147360	14454000	0.18373	0.53079	0.46921	0.93842	0.99994	TRUE
CARM1_10912257	CARM1	2894.2/3003.3	3779.7/3179.1	2948.8	3479.4	0.23867	5954.5	8350700	0.18364	0.49524	0.50476	0.99048	0.99994	TRUE
ETHE1_43511473	ETHE1	5148.4/5334.5	6334.9/5559.5	5241.5	5947.2	0.18221	17302	14843000	0.18318	0.53203	0.46797	0.93594	0.99994	TRUE
ZCCHC4_25333261	ZCCHC4	6308.9/6302.3	6795.2/7363.7	6305.6	7079.4	0.16697	21.581	17857000	0.18312	0.54155	0.45845	0.91689	0.99994	TRUE
EIF4A3_80139112	EIF4A3	5101.7/4104.4	5702.2/4823.6	4603.1	5262.9	0.19324	497240	13035000	0.18277	0.52439	0.47561	0.95121	0.99994	TRUE
TRMT2B_101037030	TRMT2B	4420.9/3802.7	4283.1/3819.1	4111.8	4051.1	-0.021451	191080	11644000	0.18252	0.42759	0.57241	0.85517	0.99994	FALSE
PADI1_17232935	PADI1	6142.7/6305.8	6917.5/7062.2	6224.2	6989.8	0.16734	13297	17627000	0.18235	0.5406	0.4594	0.91879	0.99994	TRUE
TRMT10A_99558146	TRMT10A	5275.8/5246.8	4767.8/5312.9	5261.3	5040.3	-0.061895	421.79	14900000	0.18222	0.42771	0.57229	0.85541	0.99994	FALSE
SMYD2_214281373	SMYD2	5735.6/5619	6202.1/6611.9	5677.3	6407	0.17441	6804.7	16078000	0.18197	0.5358	0.4642	0.92839	0.99994	TRUE
SETD4_36045812	SETD4	6813.5/6747.6	7403.4/7752.1	6780.6	7577.7	0.16034	2171.9	19202000	0.18192	0.54444	0.45556	0.91112	0.99994	TRUE
NA_46	NA	7152.9/7457.6	8504.4/7760.1	7305.2	8132.3	0.15471	46425	20688000	0.18183	0.54766	0.45234	0.90468	0.99994	TRUE
TRMT10B_37769983	TRMT10B	4856.8/4572.9	5274.6/5483.6	4714.9	5379.1	0.19011	40312	13352000	0.18178	0.52539	0.47461	0.94922	0.99994	TRUE
NA_94	NA	6963.8/6736.4	6161.3/6702.7	6850.1	6432	-0.09084	25848	19399000	0.18173	0.4279	0.5721	0.85579	0.99994	FALSE
RSAD2_6887109	RSAD2	4639.9/4783.5	4614/4522.1	4711.7	4568	-0.044659	10313	13343000	0.18162	0.42794	0.57206	0.85588	0.99994	FALSE
ICMT_6234961	ICMT	6123.8/5780.6	6456.1/6934.4	5952.2	6695.2	0.16969	58896	16856000	0.18098	0.53781	0.46219	0.92438	0.99994	TRUE
HELZ_67148617	HELZ	5365.4/5045.7	5808.3/5991.8	5205.5	5900	0.18065	51122	14742000	0.18089	0.53067	0.46933	0.93867	0.99994	TRUE
P4HA3_74289099	P4HA3	3770/3362.6	4372.8/3909	3566.3	4140.9	0.21545	82986	10100000	0.1808	0.50724	0.49276	0.98552	0.99994	TRUE
NA_92	NA	5858.1/4733.6	6139.2/5852	5295.8	5995.6	0.17901	632170	14997000	0.18069	0.53153	0.46847	0.93694	0.99994	TRUE
METTL6_15415915	METTL6	4230.8/4160.3	4069.9/4187.6	4195.6	4128.7	-0.023162	2486.6	11882000	0.18051	0.42838	0.57162	0.85675	0.99994	FALSE
PRDM11_45219692	PRDM11	7398.7/7202.3	8228.3/8013.7	7300.5	8121	0.15364	19288	20674000	0.18045	0.54706	0.45294	0.90588	0.99994	TRUE
COMT_19963724	COMT	7996.9/6748.5	8347.1/8044.7	7372.7	8195.9	0.1527	779260	20879000	0.18017	0.54736	0.45264	0.90529	0.99994	TRUE
EFTUD2_44863656	EFTUD2	6619.4/6307.5	6904.7/7562.4	6463.5	7233.5	0.16237	48651	18304000	0.18	0.54142	0.45858	0.91716	0.99994	TRUE
EIF4A2_186786222	EIF4A2	2925.1/2990.4	3466.3/3490.7	2957.7	3478.5	0.23389	2137.4	8376100	0.17993	0.49374	0.50626	0.98747	0.99994	TRUE
ZNFX1_49271455	ZNFX1	5897.9/5839	6735.7/6468.1	5868.5	6601.9	0.16988	1730.9	16619000	0.17992	0.53664	0.46336	0.92672	0.99994	TRUE
FTSJ2_2235480	FTSJ2	5865/6375.4	6909.3/6827.5	6120.2	6868.4	0.16637	130240	17332000	0.17972	0.53867	0.46133	0.92267	0.99994	TRUE
DDX24_94061000	DDX24	5642.1/5196.9	6163.6/6080.7	5419.5	6122.2	0.17585	99080	15348000	0.17936	0.53222	0.46778	0.93557	0.99994	TRUE
TGS1_55785783	TGS1	4546.3/3915.3	4859.8/4841.6	4230.8	4850.7	0.19721	199080	11981000	0.17909	0.51762	0.48238	0.96477	0.99994	TRUE
NA_139	NA	4317.4/4974.3	4842.4/4197.6	4645.9	4520	-0.039625	215760	13157000	0.17897	0.42898	0.57102	0.85796	0.99994	FALSE
SETD1A_30961373	SETD1A	4775.2/4505.8	5404/5173.1	4640.5	5288.5	0.18853	36282	13142000	0.17875	0.52312	0.47688	0.95376	0.99994	TRUE
DDX17_38506085	DDX17	5899.9/5900.1	6774.2/6485.1	5900	6629.6	0.16819	0.020458	16708000	0.17851	0.53631	0.46369	0.92737	0.99994	TRUE
BHMT_79115853	BHMT	5314.7/5349.9	5864.2/6183.5	5332.3	6023.9	0.1759	622.65	15101000	0.17797	0.53074	0.46926	0.93853	0.99994	TRUE
SETD3_99458412	SETD3	4091.5/2762.6	4107.2/3855.1	3427.1	3981.1	0.21614	882910	9705200	0.17785	0.50319	0.49681	0.99363	0.99994	TRUE
NA_53	NA	4710.5/4554.8	4901.8/5651.3	4632.7	5276.6	0.18771	12120	13119000	0.17776	0.52259	0.47741	0.95482	0.99994	TRUE
HPDL_45327761	HPDL	4656.8/4719.9	5323.6/5341.8	4688.3	5332.7	0.18575	1990.1	13277000	0.17684	0.5229	0.4771	0.9542	0.99994	TRUE
SUPV3L1_69197070	SUPV3L1	5310.7/5053.4	5716.2/6000.8	5182	5858.5	0.17699	33097	14675000	0.17659	0.52856	0.47144	0.94287	0.99994	TRUE
DNMT1_10151459	DNMT1	5404.2/5353.4	6303.5/5830.1	5378.8	6066.8	0.17361	1292.6	15232000	0.17627	0.53048	0.46952	0.93903	0.99994	TRUE
IGF2BP3_23351309	IGF2BP3	7083.2/6838.7	7764.6/7720.2	6961	7742.4	0.15347	29892	19713000	0.17599	0.54314	0.45686	0.91372	0.99994	TRUE
THOC1_259687	THOC1	5342.5/5502.9	5304.9/5101.2	5422.7	5203.1	-0.05965	12868	15357000	0.17577	0.43024	0.56976	0.86047	0.99994	FALSE
PCMT1_149749934	PCMT1	6339.8/6298.9	6968.8/7152	6319.3	7060.4	0.15995	834.81	17896000	0.17518	0.53831	0.46169	0.92337	0.99994	TRUE
TRMU_46350388	TRMU	6429.3/6029	7366.1/6561.9	6229.2	6964	0.16085	80135	17641000	0.17496	0.53752	0.46248	0.92495	0.99994	TRUE
NA_194	NA	4888.7/5043.1	4532.4/5087.2	4965.9	4809.8	-0.046058	11918	14063000	0.17482	0.43061	0.56939	0.86122	0.99994	FALSE
DHX15_24576248	DHX15	4860.8/4140.5	5204.7/3612.5	4500.7	4408.6	-0.029816	259410	12746000	0.17469	0.43066	0.56934	0.86132	0.99994	FALSE
NSUN3_94084266	NSUN3	4865.8/4085.5	5303.8/4890.5	4475.7	5097.1	0.18755	304410	12675000	0.17456	0.51911	0.48089	0.96178	0.99994	TRUE
ALKBH1_77707935	ALKBH1	6821.5/6639.3	6333.8/6377.2	6730.4	6355.5	-0.082671	16594	19060000	0.17452	0.43073	0.56927	0.86146	0.99994	FALSE
WDR4_42862363	WDR4	6053.1/5749.6	6259.2/6969.3	5901.4	6614.3	0.1645	46053	16712000	0.17438	0.53457	0.46543	0.93085	0.99994	TRUE
CNBP_129171455	CNBP	7262.4/6794	8012.7/7599.4	7028.2	7806	0.15142	109680	19903000	0.17436	0.54288	0.45712	0.91423	0.99994	TRUE
DDX51_132141379	DDX51	6438.3/6964.2	7477.9/7443.6	6701.3	7460.8	0.15487	138290	18977000	0.17435	0.54073	0.45927	0.91853	0.99994	TRUE
CMTR1_37462911	CMTR1	5996.4/5820.1	6937.3/6304.3	5908.3	6620.8	0.16425	15537	16732000	0.1742	0.53456	0.46544	0.93088	0.99994	TRUE
NOA1_56976937	NOA1	5203.2/5067.1	5243.2/4674.8	5135.2	4959	-0.05035	9253.5	14542000	0.17409	0.4309	0.5691	0.86179	0.99994	FALSE
SETD7_139529143	SETD7	6012.3/5890.6	6789.3/6543	5951.5	6666.2	0.16358	7407.5	16854000	0.17408	0.53488	0.46512	0.93024	0.99994	TRUE
METTL22_8625754	METTL22	5658/6386.6	6914/6566.9	6022.3	6740.5	0.16251	265400	17055000	0.1739	0.5354	0.4646	0.9292	0.99994	TRUE
DNMT3A_25246760	DNMT3A	4875.7/5405.8	5043.9/4885.5	5140.8	4964.7	-0.050264	140490	14558000	0.17385	0.43099	0.56901	0.86199	0.99994	FALSE
YTHDC2_113553682	YTHDC2	3225.6/2979.3	3671.4/3563.5	3102.4	3617.5	0.22151	30346	8785900	0.17376	0.49432	0.50568	0.98864	0.99994	TRUE
NDUFAF7_37236172	NDUFAF7	6515.9/6158.8	6609.9/7535.5	6337.4	7072.7	0.15835	63771	17947000	0.17357	0.53778	0.46222	0.92445	0.99994	TRUE
SUV420H1_68189936	SUV420H1	7060.3/6981.4	7645.7/7942.8	7020.9	7794.3	0.15075	3114.9	19883000	0.17345	0.54246	0.45754	0.91508	0.99994	TRUE
PRDM2_13749398	PRDM2	7340/6444.2	8031.4/7284.8	6892.1	7658.1	0.15203	401250	19518000	0.17339	0.54161	0.45839	0.91678	0.99994	TRUE
EGLN2_40800801	EGLN2	5383.3/5239.9	5962.1/6004.8	5311.6	5983.4	0.17179	10283	15042000	0.17322	0.52849	0.47151	0.94303	0.99994	TRUE
AHCYL1_110016705	AHCYL1	5381.3/5648.2	6259.2/6136.6	5514.8	6197.9	0.16845	35612	15617000	0.17286	0.53037	0.46963	0.93925	0.99994	TRUE
A1CF_50816209	A1CF	6283/5484	6502.7/6674.8	5883.5	6588.7	0.16329	319200	16662000	0.17276	0.53373	0.46627	0.93253	0.99994	TRUE
THUMPD3_9366909	THUMPD3	5796.4/6070.3	6658.8/6623.9	5933.3	6641.3	0.16261	37511	16803000	0.17273	0.53415	0.46585	0.9317	0.99994	TRUE
METTL21C_102690833	METTL21C	6095.9/6847.3	7043.3/7378.7	6471.6	7211	0.15605	282290	18327000	0.17271	0.53842	0.46158	0.92316	0.99994	TRUE
TFB2M_246565843	TFB2M	2780.7/2549.5	3291.5/2986.4	2665.1	3139	0.23602	26741	7547400	0.17249	0.48258	0.51742	0.96517	0.99994	TRUE
NA_50	NA	6057.1/5061.1	5184.9/5482.6	5559.1	5333.8	-0.059693	495990	15743000	0.17246	0.43154	0.56846	0.86307	0.99994	FALSE
NA_199	NA	4970.3/4933.1	5158.1/4453.2	4951.7	4805.6	-0.043177	693.53	14023000	0.17239	0.43156	0.56844	0.86313	0.99994	FALSE
PADI1_17222434	PADI1	3888.5/3659.2	4404.3/4270.5	3773.8	4337.4	0.20074	26285	10687000	0.17238	0.50725	0.49275	0.98551	0.99994	TRUE
JARID2_15410234	JARID2	5575.4/5168.6	6197.4/5890	5372	6043.7	0.16995	82758	15213000	0.17222	0.52868	0.47132	0.94265	0.99994	TRUE
GAR1_109816200	GAR1	6500/6058.2	6674/7335.8	6279.1	7004.9	0.15777	97583	17782000	0.17211	0.53671	0.46329	0.92658	0.99994	TRUE
DDX28_68022721	DDX28	6925/6872.2	7395.2/7922.9	6898.6	7659	0.15084	1390.7	19536000	0.17204	0.54109	0.45891	0.91782	0.99994	TRUE
NA_73	NA	7538.1/6965.9	7956.8/8103.6	7252	8030.2	0.14704	163660	20537000	0.17172	0.54315	0.45685	0.9137	0.99994	TRUE
NA_158	NA	3718.3/4147.4	3954.5/3908	3932.8	3931.3	-0.00057676	92081	11137000	0.17115	0.43205	0.56795	0.8641	0.99994	FALSE
NA_51	NA	5031/5770.3	6204.4/5931.9	5400.6	6068.2	0.1681	273260	15294000	0.17069	0.52831	0.47169	0.94338	0.99994	TRUE
NA_93	NA	5459/4844.5	5228/4742.7	5151.7	4985.4	-0.047347	188770	14589000	0.1706	0.43227	0.56773	0.86454	0.99994	FALSE
DPH5_101025341	DPH5	7491.3/6139	7841.5/7286.8	6815.1	7564.1	0.15041	914290	19300000	0.17049	0.53989	0.46011	0.92022	0.99994	TRUE
ADAT2_143432601	ADAT2	6018.3/5303.5	5542.6/5317.9	5660.9	5430.2	-0.060009	255450	16031000	0.17039	0.43235	0.56765	0.86471	0.99994	FALSE
HNMT_137970204	HNMT	6565.7/5527	6735.7/6766.6	6046.4	6751.2	0.15905	539420	17123000	0.17033	0.53409	0.46591	0.93182	0.99994	TRUE
FTSJ1_48481700	FTSJ1	5612.2/5638.8	6409.5/6199.5	5625.5	6304.5	0.16437	351.72	15931000	0.17012	0.53026	0.46974	0.93947	0.99994	TRUE
EIF5B_99382859	EIF5B	6298/6249.9	6881.4/7099.1	6273.9	6990.3	0.15595	1154.7	17767000	0.16994	0.53575	0.46425	0.92849	0.99994	TRUE
IDO2_39982766	IDO2	5743.6/5118.7	6135.7/6054.7	5431.2	6095.2	0.16638	195240	15381000	0.16932	0.52803	0.47197	0.94394	0.99994	TRUE
WBSCR22_73686658	WBSCR22	5890.9/4269.5	6126.4/5311.9	5080.2	5719.1	0.17088	1314500	14387000	0.16845	0.52393	0.47607	0.95214	0.99994	TRUE
PRDM9_23522370	PRDM9	5992.4/6129.6	6724.1/6793.6	6061	6758.8	0.1572	9404.8	17164000	0.16844	0.53341	0.46659	0.93318	0.99994	TRUE
DHX29_55298628	DHX29	4825/5048.2	5691.8/5440.7	4936.6	5566.2	0.17314	24919	13980000	0.16839	0.52226	0.47774	0.95549	0.99994	TRUE
FAM173B_10236560	FAM173B	2967.8/3433.1	3702.8/3711.3	3200.5	3707.1	0.21193	108230	9063500	0.16827	0.49402	0.50598	0.98804	0.99994	TRUE
NSUN6_18616204	NSUN6	7044.4/6174.3	7677.2/6996.3	6609.3	7336.7	0.15061	378570	18717000	0.16813	0.53749	0.46251	0.92503	0.99994	TRUE
PTGS2_186677685	PTGS2	3486.4/2997.3	3761.1/3741.3	3241.8	3751.2	0.21047	119590	9180600	0.1681	0.49485	0.50515	0.98971	0.99994	TRUE
DHX29_55274718	DHX29	7798.8/7870.2	7182/7553.4	7834.5	7367.7	-0.088614	2547.9	22187000	0.1681	0.43325	0.56675	0.8665	0.99994	FALSE
NA_169	NA	6090/5721.3	5338.7/5968.9	5905.6	5653.8	-0.062859	67963	16724000	0.16795	0.43331	0.56669	0.86662	0.99994	FALSE
NSUN2_6611764	NSUN2	6608.5/6031.6	7124.9/6935.4	6320	7030.1	0.1536	166410	17898000	0.16785	0.53523	0.46477	0.92954	0.99994	TRUE
NA_162	NA	6601.5/6653	6530.7/6051.7	6627.3	6291.2	-0.075071	1327.6	18768000	0.16782	0.43336	0.56664	0.86673	0.99994	FALSE
FTO_53826251	FTO	4935.5/5248.5	5456.4/6001.8	5092	5729.1	0.17005	49001	14420000	0.16778	0.52377	0.47623	0.95245	0.99994	TRUE
ZCCHC4_25333426	ZCCHC4	6053.1/6044.5	7194.8/6291.4	6048.8	6743.1	0.15673	37.494	17130000	0.16775	0.53301	0.46699	0.93397	0.99994	TRUE
NA_26	NA	4356.2/4296.1	4367/4193.6	4326.2	4280.3	-0.015382	1806.7	12251000	0.1676	0.43345	0.56655	0.8669	0.99994	FALSE
C9orf41_74999787	C9orf41	5020.1/5049.1	5783.8/5548.5	5034.6	5666.2	0.17047	421.53	14258000	0.16726	0.5229	0.4771	0.95419	0.99994	TRUE
AS3MT_102870207	AS3MT	3729.2/3655.7	4491.7/3974.9	3692.5	4233.3	0.19714	2699.5	10457000	0.16724	0.50347	0.49653	0.99305	0.99994	TRUE
TRMT13_100140447	TRMT13	5509.7/4958	5999.4/5755.2	5233.9	5877.3	0.16724	152210	14822000	0.16713	0.52504	0.47496	0.94991	0.99994	TRUE
JMJD6_76725774	JMJD6	5611.2/4984.6	5586.9/4663.9	5297.9	5125.4	-0.047763	196320	15003000	0.16695	0.43371	0.56629	0.86741	0.99994	FALSE
GAR1_109816366	GAR1	5719.7/5176.3	6424.6/5782.1	5448	6103.4	0.16385	147650	15428000	0.16685	0.52714	0.47286	0.94572	0.99994	TRUE
IGF2BP3_23351406	IGF2BP3	6196.4/6162.2	7144.7/6609.9	6179.3	6877.3	0.15436	585.35	17499000	0.16684	0.5337	0.4663	0.9326	0.99994	TRUE
METTL22_8628817	METTL22	4058.6/3917.9	4796.9/4300.4	3988.3	4548.7	0.18963	9903.8	11294000	0.16675	0.50837	0.49163	0.98327	0.99994	TRUE
GNL2_37590706	GNL2	5661/5656.8	6260.4/6391.2	5658.9	6325.8	0.16069	8.7958	16026000	0.16659	0.52907	0.47093	0.94186	0.99994	TRUE
ADI1_3500915	ADI1	5106.6/5880.3	5331.7/5264.9	5493.5	5298.3	-0.052171	299270	15557000	0.16635	0.43394	0.56606	0.86789	0.99994	FALSE
KDM2A_67250230	KDM2A	7210.6/6790.6	7722.6/7756.1	7000.6	7739.4	0.14472	88215	19825000	0.16592	0.53919	0.46081	0.92162	0.99994	TRUE
NA_127	NA	6655.3/6997.7	6388.5/6564.9	6826.5	6476.7	-0.075868	58643	19332000	0.16568	0.4342	0.5658	0.86841	0.99994	FALSE
GAMT_1399169	GAMT	6418.4/5946.5	7098.1/6650.8	6182.4	6874.5	0.15305	111350	17508000	0.16538	0.53311	0.46689	0.93379	0.99994	TRUE
SMYD2_214330181	SMYD2	4800.1/5344.8	5744.2/5651.3	5072.4	5697.8	0.16768	148340	14365000	0.16499	0.52235	0.47765	0.95531	0.99994	TRUE
NA_112	NA	4194/4109.6	4481.2/3797.2	4151.8	4139.2	-0.0043904	3562.6	11758000	0.16453	0.43466	0.56534	0.86932	0.99994	FALSE
TRMT13_100133314	TRMT13	6477.1/6133	7062/6937.4	6305.1	6999.7	0.15075	59203	17855000	0.16438	0.53365	0.46635	0.9327	0.99994	TRUE
NA_69	NA	5018.1/4492.1	4872.7/4453.2	4755.1	4662.9	-0.028231	138320	13466000	0.16399	0.43487	0.56513	0.86974	0.99994	FALSE
NA_83	NA	4592.1/4534.2	4433.4/4560	4563.2	4496.7	-0.021159	1675.4	12923000	0.16391	0.4349	0.5651	0.8698	0.99994	FALSE
NA_99	NA	8107.3/8043	7384.7/7822	8075.2	7603.4	-0.086839	2071.8	22868000	0.16388	0.43491	0.56509	0.86982	0.99994	FALSE
ALKBH5_18184611	ALKBH5	5846.1/6483.7	6466.6/5329.8	6164.9	5898.2	-0.063794	203260	17459000	0.16372	0.43497	0.56503	0.86995	0.99994	FALSE
DKC1_154769175	DKC1	6016.3/5456.5	6622.7/6169.5	5736.4	6396.1	0.15702	156680	16245000	0.16368	0.52855	0.47145	0.9429	0.99994	TRUE
GTPBP3_17338373	GTPBP3	5928.7/5032.8	6034.3/6216.5	5480.7	6125.4	0.1604	401370	15521000	0.16363	0.52609	0.47391	0.94783	0.99994	TRUE
NA_9	NA	4896.6/5560.5	4903/5252	5228.6	5077.5	-0.04231	220370	14807000	0.16333	0.43513	0.56487	0.87026	0.99994	FALSE
ASMT_1629904	ASMT	2812.6/2815.1	3157.6/3390.8	2813.8	3274.2	0.21852	3.1104	7968600	0.16308	0.48222	0.51778	0.96444	0.99994	TRUE
AHCYL2_129225428	AHCYL2	7574.9/7132.7	7884.6/8309.3	7353.8	8096.9	0.13887	97766	20825000	0.16285	0.54005	0.45995	0.91989	0.99994	TRUE
NA_97	NA	6438.3/6867.1	6050.6/6619.9	6652.7	6335.2	-0.070527	91927	18840000	0.16247	0.43547	0.56453	0.87093	0.99994	FALSE
NA_200	NA	7135/6613.5	7355.6/7826	6874.2	7590.8	0.14303	135960	19467000	0.16241	0.5369	0.4631	0.9262	0.99994	TRUE
EHMT1_137716812	EHMT1	6611.5/6733.8	7256.6/7500.5	6672.7	7378.5	0.14505	7487.9	18896000	0.16238	0.53552	0.46448	0.92897	0.99994	TRUE
KDM2B_121443787	KDM2B	4357.2/5189.2	4704.9/4664.9	4773.2	4684.9	-0.026947	346100	13517000	0.1621	0.43561	0.56439	0.87123	0.99994	FALSE
NSD1_177204150	NSD1	6643.3/6744.2	6460.8/6286.4	6693.7	6373.6	-0.070701	5084.6	18956000	0.16202	0.43565	0.56435	0.87129	0.99994	FALSE
JMJD8_683691	JMJD8	8019.8/7170.5	8690.9/7999.7	7595.1	8345.3	0.13587	360610	21509000	0.16175	0.54096	0.45904	0.91809	0.99994	TRUE
TRMT13_100144132	TRMT13	6108.9/6111.5	5503/6212.5	6110.2	5857.7	-0.060863	3.5177	17304000	0.16167	0.43578	0.56422	0.87156	0.99994	FALSE
ASMT_1624384	ASMT	9129.5/8171	9491.3/9408.6	8650.3	9449.9	0.12755	459290	24497000	0.16157	0.5459	0.4541	0.9082	0.99994	TRUE
NDUFAF5_13794923	NDUFAF5	6477.1/6586.9	7359.1/7093.1	6532	7226.1	0.14568	6022.4	18498000	0.16139	0.5341	0.4659	0.93181	0.99994	TRUE
NUDT16_131382084	NUDT16	4969.3/4186.1	4517.3/5799.1	4577.7	5158.2	0.17221	306710	12964000	0.16123	0.51464	0.48536	0.97073	0.99994	TRUE
NA_171	NA	6975.7/6891.1	6246.4/6934.4	6933.4	6590.4	-0.0732	3577.4	19635000	0.16121	0.43596	0.56404	0.87193	0.99994	FALSE
KHSRP_6417744	KHSRP	5628.2/5644.8	5690.6/5194	5636.5	5442.3	-0.050561	138.03	15962000	0.16118	0.43598	0.56402	0.87195	0.99994	FALSE
METTL8_171392095	METTL8	5931.7/5727.3	5740.7/5483.6	5829.5	5612.1	-0.05481	20894	16509000	0.16116	0.43598	0.56402	0.87197	0.99994	FALSE
PRDM9_23522788	PRDM9	7393.7/6669.4	8053.5/7447.6	7031.6	7750.6	0.14044	262350	19913000	0.16112	0.53738	0.46262	0.92524	0.99994	TRUE
TRDMT1_17162234	TRDMT1	6519.9/5514.1	6325.6/5230	6017	5777.8	-0.058519	505800	17040000	0.16106	0.43602	0.56398	0.87204	0.99994	FALSE
UPF1_18853294	UPF1	6355.7/5796.1	6746.2/6738.7	6075.9	6742.4	0.15016	156590	17206000	0.1607	0.53025	0.46975	0.9395	0.99994	TRUE
GLOD4_775779	GLOD4	6009.3/5953.4	6910.5/6373.2	5981.4	6641.9	0.15109	1567	16939000	0.16049	0.52936	0.47064	0.94127	0.99994	TRUE
METTL13_171787926	METTL13	5273.8/4982.9	6142.7/5334.8	5128.4	5738.7	0.1622	42323	14523000	0.16016	0.52089	0.47911	0.95823	0.99994	TRUE
TET2_105234746	TET2	4776.2/4937.4	5377.2/5520.5	4856.8	5448.9	0.16592	12981	13754000	0.15965	0.5175	0.4825	0.965	0.99994	TRUE
DKC1_154766293	DKC1	6426.4/5310.4	6679.8/6358.3	5868.4	6519	0.15167	622670	16619000	0.15961	0.528	0.472	0.94399	0.99994	TRUE
YTHDF2_28743364	YTHDF2	6096.9/5621.6	6726.4/6283.4	5859.2	6504.9	0.15079	112980	16593000	0.1585	0.52745	0.47255	0.94509	0.99994	TRUE
DDX41_177515809	DDX41	5966.5/5607.8	6782.3/6074.7	5787.2	6428.5	0.1516	64344	16389000	0.15842	0.52677	0.47323	0.94646	0.99994	TRUE
HNRNPH1_179620973	HNRNPH1	6214.4/5588.9	6555.1/6543	5901.6	6549.1	0.15015	195600	16713000	0.15837	0.52777	0.47223	0.94446	0.99994	TRUE
JMJD7_41835035	JMJD7	5460/5561.4	6012.2/6258.4	5510.7	6135.3	0.15488	5144.5	15606000	0.15811	0.52402	0.47598	0.95197	0.99994	TRUE
TRMT6_5942580	TRMT6	7134/7349.3	7980.1/7934.8	7241.6	7957.5	0.13598	23181	20508000	0.15807	0.5374	0.4626	0.92519	0.99994	TRUE
CNBP_129171681	CNBP	5248/4871.2	5861.9/5453.6	5059.6	5657.8	0.16119	70992	14328000	0.15803	0.51919	0.48081	0.96162	0.99994	TRUE
BCO2_112194731	BCO2	6401.5/6204.4	6735.7/7204	6302.9	6969.8	0.14509	19428	17849000	0.15786	0.53088	0.46912	0.93824	0.99994	TRUE
NA_196	NA	4515.5/4324.5	4647.8/4138.7	4420	4393.2	-0.0087563	18238	12517000	0.15736	0.43748	0.56252	0.87496	0.99994	FALSE
TANC1_159178833	TANC1	6755.8/6206.9	7102.8/7207	6481.4	7154.9	0.14261	150620	18355000	0.1572	0.53196	0.46804	0.93608	0.99994	TRUE
HNMT_138002092	HNMT	6206.4/5729.9	5724.4/5774.2	5968.1	5749.3	-0.053893	113540	16901000	0.15719	0.43755	0.56245	0.8751	0.99994	FALSE
GLO1_38684414	GLO1	4646.8/4492.1	4629.1/4418.2	4569.5	4523.7	-0.014524	11973	12940000	0.15717	0.43756	0.56244	0.87511	0.99994	FALSE
METTL11B_170146200	METTL11B	5368.4/5669.7	6267.3/6012.8	5519.1	6140.1	0.15381	45392	15630000	0.15708	0.52366	0.47634	0.95268	0.99994	TRUE
CMTR2_71285748	CMTR2	6297/6556.8	5915.5/6398.2	6426.9	6156.8	-0.061919	33749	18200000	0.15689	0.43767	0.56233	0.87533	0.99994	FALSE
INMT_30753759	INMT	5307.7/5006.1	5639.3/5871	5156.9	5755.2	0.15832	45473	14604000	0.15655	0.51964	0.48036	0.96072	0.99994	TRUE
NA_126	NA	6175.5/6756.2	6522.5/5864	6465.9	6193.3	-0.062135	168570	18311000	0.15644	0.43784	0.56216	0.87568	0.99994	FALSE
PLA2G4B_41845227	PLA2G4B	3737.2/3493.3	4066.4/4164.6	3615.2	4115.5	0.18693	29743	10238000	0.15635	0.49711	0.50289	0.99423	0.99994	TRUE
NA_134	NA	5279.8/6377.1	5902.7/5361.8	5828.5	5632.2	-0.049406	602040	16506000	0.15551	0.43821	0.56179	0.87642	0.99994	FALSE
AMT_49419376	AMT	4961.3/4022.8	5218.7/4874.5	4492.1	5046.6	0.16791	440450	12721000	0.15548	0.51095	0.48905	0.9781	0.99994	TRUE
HNRNPH2_101412819	HNRNPH2	4229.8/3660.9	4848.2/4081.7	3945.4	4465	0.17845	161840	11173000	0.15545	0.50261	0.49739	0.99478	0.99994	TRUE
NA_98	NA	7320.1/7394.9	7000.2/6988.3	7357.5	6994.3	-0.073029	2794.7	20836000	0.15544	0.43824	0.56176	0.87647	0.99994	FALSE
KDM3B_138381529	KDM3B	6103.9/5833.9	6400.2/6813.6	5968.9	6606.9	0.14648	36453	16903000	0.15517	0.527	0.473	0.94601	0.99994	TRUE
PNMT_39669654	PNMT	7124/6562.8	7824/7228.9	6843.4	7526.5	0.13724	157490	19380000	0.15516	0.53366	0.46634	0.93269	0.99994	TRUE
BBOX1_27093248	BBOX1	4995.2/6310.1	5449.4/5507.6	5652.6	5478.5	-0.045137	864480	16008000	0.15515	0.43835	0.56165	0.8767	0.99994	FALSE
SLC15A2_121923228	SLC15A2	6749.8/7739.5	7867.1/8026.7	7244.7	7946.9	0.13345	489780	20516000	0.15503	0.53616	0.46384	0.92769	0.99994	TRUE
THG1L_157731552	THG1L	7270.3/6761.4	6698.4/6682.8	7015.8	6690.6	-0.068469	129530	19868000	0.15479	0.43849	0.56151	0.87698	0.99994	FALSE
PRMT6_107057398	PRMT6	6176.5/5740.2	6811.5/6373.2	5958.4	6592.4	0.14585	95204	16874000	0.15434	0.52655	0.47345	0.9469	0.99994	TRUE
N6AMT1_28885308	N6AMT1	7194.7/6392.6	7643.4/7296.8	6793.6	7470.1	0.13692	321670	19239000	0.15422	0.53293	0.46707	0.93414	0.99994	TRUE
FAM173B_10239269	FAM173B	6079/5508.1	6312.8/6519	5793.6	6415.9	0.14718	162970	16407000	0.15364	0.52479	0.47521	0.95042	0.99994	TRUE
METTL11B_170160549	METTL11B	5250/5504.7	5570.6/4913.5	5377.3	5242	-0.036754	32437	15228000	0.15353	0.43899	0.56101	0.87798	0.99994	FALSE
DUS4L_107567171	DUS4L	6508/6585.1	7043.3/7370.7	6546.6	7207	0.13865	2978.1	18539000	0.15339	0.53083	0.46917	0.93833	0.99994	TRUE
SKIV2L2_55324194	SKIV2L2	3705.3/3764	4080.4/4386.3	3734.7	4233.3	0.18076	1723.6	10576000	0.15332	0.49797	0.50203	0.99594	0.99994	TRUE
PLA2G4B_41844480	PLA2G4B	5511.7/4909.8	5927.1/5670.3	5210.8	5798.7	0.15421	181120	14757000	0.15305	0.51872	0.48128	0.96256	0.99994	TRUE
PUS3_125895947	PUS3	6820.5/6045.3	6887.2/7284.8	6432.9	7086	0.13949	300420	18217000	0.15302	0.52983	0.47017	0.94034	0.99994	TRUE
ADARB1_45176269	ADARB1	5466.9/5990.3	6037.8/6651.8	5728.6	6344.8	0.14736	136970	16223000	0.15298	0.52391	0.47609	0.95218	0.99994	TRUE
KDM1B_18197098	KDM1B	7408.7/7325.2	8311/7819	7366.9	8065	0.13059	3481.2	20863000	0.15283	0.53596	0.46404	0.92808	0.99994	TRUE
NA_118	NA	7956.1/7512.6	7352.1/7339.8	7734.3	7345.9	-0.074323	98322	21903000	0.15264	0.43934	0.56066	0.87868	0.99994	FALSE
YTHDF2_28742445	YTHDF2	7712.2/7724.9	8123.4/8738.6	7718.6	8431	0.12736	80.715	21858000	0.15239	0.53773	0.46227	0.92453	0.99994	TRUE
JMJD1C_63207953	JMJD1C	5852.1/5086.1	6223.1/5913.9	5469.1	6068.5	0.15002	293400	15488000	0.15231	0.52111	0.47889	0.95778	0.99994	TRUE
EIF4A1_7577062	EIF4A1	5567.4/4070	5637/5125.1	4818.7	5381.1	0.1592	1121100	13646000	0.15222	0.5138	0.4862	0.9724	0.99994	TRUE
EZH2_148826587	EZH2	4132.3/4103.6	4567.4/4707.8	4117.9	4637.6	0.17142	412.47	11662000	0.15217	0.50396	0.49604	0.99208	0.99994	TRUE
A1CF_50816056	A1CF	5231.1/5494.4	5377.2/5093.2	5362.7	5235.2	-0.034714	34663	15187000	0.15184	0.43966	0.56034	0.87932	0.99994	FALSE
TARBP1_234450518	TARBP1	6332.8/5622.4	6364.1/6838.5	5977.6	6601.3	0.14316	252310	16928000	0.15158	0.52554	0.47446	0.94891	0.99994	TRUE
MOCS3_50959006	MOCS3	6630.4/6672	7406.9/7203	6651.2	7304.9	0.13524	864.32	18836000	0.15063	0.53043	0.46957	0.93915	0.99994	TRUE
NA_90	NA	6706/6536.1	6654.2/6055.7	6621.1	6354.9	-0.059178	14429	18750000	0.15057	0.44016	0.55984	0.88031	0.99994	FALSE
FTSJ3_63825541	FTSJ3	5759.5/5839.9	6247.5/5003.3	5799.7	5625.4	-0.04401	3229.1	16424000	0.15049	0.44019	0.55981	0.88038	0.99994	FALSE
TRMT44_8449736	TRMT44	3177.8/3381.5	3897.4/3578.5	3279.7	3738	0.18864	20745	9287800	0.15038	0.48755	0.51245	0.97509	0.99994	TRUE
NA_28	NA	6932.9/6479.4	6400.2/6468.1	6706.2	6434.1	-0.059736	102840	18991000	0.14979	0.44047	0.55953	0.88093	0.99994	FALSE
DMAP1_44213854	DMAP1	4953.4/4731.1	5760.5/5033.3	4842.2	5396.9	0.15643	24714	13713000	0.14979	0.51303	0.48697	0.97394	0.99994	TRUE
SETDB2_49476736	SETDB2	5367.4/5341.3	5868.9/6002.8	5354.4	5935.8	0.14871	339.44	15163000	0.14932	0.51865	0.48135	0.96271	0.99994	TRUE
INMT_30753905	INMT	3666.5/3618.8	4326.2/3918	3642.6	4122.1	0.17835	1139.5	10316000	0.14928	0.49444	0.50556	0.98887	0.99994	TRUE
NA_137	NA	5433.1/5572.6	5457.6/5277.9	5502.8	5367.7	-0.035853	9727.5	15584000	0.14926	0.44067	0.55933	0.88135	0.99994	FALSE
DDX42_63807881	DDX42	5950.6/4809.3	5976.1/4543	5379.9	5259.5	-0.032648	651340	15236000	0.14924	0.44068	0.55932	0.88137	0.99994	FALSE
DUS2_68066632	DUS2	7893.4/7234.1	8512.6/7993.8	7563.7	8253.2	0.12583	217300	21420000	0.14897	0.53547	0.46453	0.92906	0.99994	TRUE
ALKBH4_102464751	ALKBH4	3317.2/3183	3617.8/3786.2	3250.1	3702	0.18777	9005.5	9204000	0.14896	0.48624	0.51376	0.97249	0.99994	TRUE
PRDM15_41878716	PRDM15	6184.5/5172.9	6103.1/6448.1	5678.7	6275.6	0.14417	511700	16082000	0.14885	0.52167	0.47833	0.95666	0.99994	TRUE
NA_182	NA	4550.3/4766.3	4743.3/4513.1	4658.3	4628.2	-0.009348	23328	13192000	0.14874	0.44088	0.55912	0.88176	0.99994	FALSE
PLOD1_11957856	PLOD1	4251.7/3743.4	4894.8/4100.7	3997.6	4497.8	0.17004	129190	11321000	0.14866	0.50044	0.49956	0.99911	0.99994	TRUE
ZCCHC4_25349567	ZCCHC4	3684.4/3662.6	4128.1/4177.6	3673.5	4152.9	0.1769	237.95	10403000	0.14862	0.49472	0.50528	0.98943	0.99994	TRUE
P4HA3_74286258	P4HA3	6808.5/6413.2	7411.5/7095.1	6610.9	7253.3	0.13378	78132	18721000	0.14848	0.52923	0.47077	0.94154	0.99994	TRUE
GTPBP4_995972	GTPBP4	2839.5/2400.8	2896.6/3151.2	2620.1	3023.9	0.20669	96224	7420000	0.14822	0.46982	0.53018	0.93963	0.99994	TRUE
COQ3_99380297	COQ3	3885.5/3180.4	4088.5/3913	3532.9	4000.8	0.17936	248560	10005000	0.1479	0.49169	0.50831	0.98337	0.99994	TRUE
TRMT10A_99558093	TRMT10A	5447/5336.2	5807.1/6129.6	5391.6	5968.4	0.14659	6142	15269000	0.1476	0.51829	0.48171	0.96341	0.99994	TRUE
WBSCR27_73840065	WBSCR27	5897.9/5469.4	6380.4/6170.5	5683.6	6275.5	0.14288	91785	16096000	0.14751	0.52115	0.47885	0.95771	0.99994	TRUE
NA_30	NA	5514.7/5431.6	5208.2/5488.6	5473.2	5348.4	-0.033257	3452.7	15500000	0.14735	0.44143	0.55857	0.88286	0.99994	FALSE
METTL15_28290389	METTL15	6496/6561.9	7333.5/6991.3	6529	7162.4	0.13356	2172.2	18490000	0.1473	0.52814	0.47186	0.94372	0.99994	TRUE
WBSCR22_73686723	WBSCR22	3608.8/4459.4	4438.1/4623.9	4034.1	4531	0.16754	361800	11424000	0.14701	0.50031	0.49969	0.99939	0.99994	TRUE
PLOD2_146106604	PLOD2	3817.8/3812.2	4487/4108.7	3815	4297.8	0.17189	15.762	10804000	0.14691	0.49652	0.50348	0.99305	0.99994	TRUE
METTL1_57769932	METTL1	6495/6420.1	7049.2/7121.1	6457.6	7085.1	0.13378	2806.6	18287000	0.14675	0.52737	0.47263	0.94526	0.99994	TRUE
HPDL_45327673	HPDL	5101.7/5668	5891/6023.8	5384.8	5957.4	0.14575	160360	15249000	0.14662	0.5178	0.4822	0.9644	0.99994	TRUE
HEMK1_50577517	HEMK1	4292.5/3782.1	4870.3/4194.6	4037.3	4532.5	0.16686	130270	11433000	0.14643	0.5001	0.4999	0.99979	0.99994	TRUE
EIF5B_99379338	EIF5B	4452.8/3633.4	4689.7/4387.3	4043.1	4538.5	0.16672	335690	11450000	0.14641	0.50019	0.49981	0.99962	0.99994	TRUE
AS3MT_102873128	AS3MT	5156.4/5117.9	4912.3/5204	5137.1	5058.2	-0.02235	743.01	14548000	0.14571	0.44208	0.55792	0.88415	0.99994	FALSE
DDX28_68022202	DDX28	5883.9/5589.8	6260.4/6387.2	5736.9	6323.8	0.14051	43270	16246000	0.14562	0.52084	0.47916	0.95833	0.99994	TRUE
SRM_11056609	SRM	5022.1/4544.5	5085.9/5550.5	4783.3	5318.2	0.1529	114010	13546000	0.14533	0.51035	0.48965	0.9793	0.99994	TRUE
KDM1B_18197190	KDM1B	5820.2/6698.6	7204.1/6538	6259.4	6871.1	0.13448	385760	17726000	0.14527	0.52521	0.47479	0.94959	0.99994	TRUE
XRN1_142397363	XRN1	5598.3/6270.5	6828.9/6227.5	5934.4	6528.2	0.13756	225950	16806000	0.14484	0.5223	0.4777	0.95541	0.99994	TRUE
ADI1_3500981	ADI1	5709.8/5981.7	6296.5/6572.9	5845.7	6434.7	0.13846	36980	16555000	0.14475	0.52147	0.47853	0.95707	0.99994	TRUE
PUS3_125895425	PUS3	7234.5/7379.4	7907.9/8022.7	7306.9	7965.3	0.12444	10495	20693000	0.14473	0.53223	0.46777	0.93554	0.99994	TRUE
JMJD1C_63213549	JMJD1C	5633.1/5460	5719.7/6519	5546.6	6119.4	0.14177	14994	15707000	0.14453	0.51854	0.48146	0.96292	0.99994	TRUE
FXR2_7593474	FXR2	6036.2/5972.3	6011/5647.3	6004.2	5829.2	-0.042682	2044.4	17004000	0.14451	0.44255	0.55745	0.8851	0.99994	FALSE
PRMT2_46643611	PRMT2	7294.2/6488	7331.1/7725.2	6891.1	7528.1	0.12754	324980	19515000	0.1442	0.52938	0.47062	0.94124	0.99994	TRUE
SETD7_139547025	SETD7	4457.7/4557.4	5226.9/4818.6	4507.6	5022.7	0.15609	4968.2	12765000	0.14419	0.50619	0.49381	0.98761	0.99994	TRUE
NA_156	NA	9033.9/8153.8	8033.7/8299.3	8593.9	8166.5	-0.073584	387260	24337000	0.14394	0.44277	0.55723	0.88555	0.99994	FALSE
METTL7A_50925292	METTL7A	4722.5/4428.5	4954.2/5232	4575.5	5093.1	0.15459	43215	12957000	0.1438	0.50695	0.49305	0.98609	0.99994	TRUE
NA_37	NA	6744.8/7406.9	6468.9/7113.1	7075.9	6791	-0.059271	219160	20038000	0.14365	0.44289	0.55711	0.88578	0.99994	FALSE
KDM2B_121549465	KDM2B	4342.3/4272.9	4769/4849.6	4307.6	4809.3	0.1589	2407.2	12199000	0.14363	0.50308	0.49692	0.99385	0.99994	TRUE
DHX15_24556360	DHX15	5820.2/5395.5	5672/5289.9	5607.9	5480.9	-0.033028	90203	15881000	0.14361	0.4429	0.5571	0.8858	0.99994	FALSE
PHF8_54002194	PHF8	5699.8/5680.9	6380.4/6150.6	5690.3	6265.5	0.13888	179.39	16115000	0.14327	0.51939	0.48061	0.96121	0.99994	TRUE
NA_82	NA	5644.1/5940.5	5775.6/5518.5	5792.3	5647.1	-0.036614	43921	16403000	0.14286	0.4432	0.5568	0.8864	0.99994	FALSE
RRP8_6602022	RRP8	4962.3/5091.2	5466.9/5662.3	5026.8	5564.6	0.14662	8304.9	14235000	0.14255	0.51209	0.48791	0.97582	0.99994	TRUE
TRMU_46346507	TRMU	4778.2/4724.2	4951.9/5593.4	4751.2	5272.7	0.15021	1459.8	13455000	0.14216	0.50855	0.49145	0.9829	0.99994	TRUE
CMSS1_100162342	CMSS1	3485.4/3118.5	3533.9/3939	3301.9	3736.4	0.1783	67297	9350800	0.14209	0.48423	0.51577	0.96845	0.99994	TRUE
GLO1_38686944	GLO1	6637.3/6139	5861.9/6502	6388.2	6182	-0.047336	124160	18091000	0.14176	0.44363	0.55637	0.88727	0.99994	FALSE
SETD3_99463570	SETD3	6142.7/5900.9	5967.9/7242.9	6021.8	6605.4	0.13343	29229	17053000	0.14132	0.52156	0.47844	0.95689	0.99994	TRUE
ALKBH3_43884010	ALKBH3	6622.4/5993.8	6683.3/7127.1	6308.1	6905.2	0.13046	197610	17864000	0.14127	0.5239	0.4761	0.9522	0.99994	TRUE
PEMT_17512650	PEMT	5670/4189.5	5730.2/5182.1	4929.7	5456.1	0.14634	1095800	13961000	0.14088	0.51021	0.48979	0.97957	0.99994	TRUE
METTL1_57769600	METTL1	6418.4/6073.7	7028.2/6647.8	6246	6838	0.13061	59406	17688000	0.14075	0.52318	0.47682	0.95364	0.99994	TRUE
PRMT8_3568817	PRMT8	5621.2/6177.7	6351.2/6597.9	5899.4	6474.6	0.13418	154850	16707000	0.1407	0.52022	0.47978	0.95956	0.99994	TRUE
METTL21B_57773089	METTL21B	7090.2/6863.6	7411.5/7791.1	6976.9	7601.3	0.12364	25662	19758000	0.14047	0.52838	0.47162	0.94324	0.99994	TRUE
NSUN4_46344827	NSUN4	5631.1/6150.2	5919/5568.5	5890.7	5743.7	-0.036442	134710	16682000	0.14039	0.44418	0.55582	0.88835	0.99994	FALSE
NA_11	NA	6532.8/7706	6813.8/6876.5	7119.4	6845.1	-0.056675	688160	20162000	0.1401	0.44429	0.55571	0.88858	0.99994	FALSE
RSAD1_50482148	RSAD1	5498.8/5499.5	6155.5/5947.9	5499.1	6051.7	0.13811	0.26748	15573000	0.14002	0.51613	0.48387	0.96774	0.99994	TRUE
EEF2_3980644	EEF2	6316.9/6690.9	7412.7/6791.6	6503.9	7102.1	0.12694	69935	18418000	0.1394	0.52462	0.47538	0.95077	0.99994	TRUE
NA_10	NA	6493/6745.9	6368.7/6428.2	6619.5	6398.4	-0.048987	31965	18746000	0.1394	0.44457	0.55543	0.88914	0.99994	FALSE
KDM1B_18171449	KDM1B	5890.9/5476.3	6382.7/6102.7	5683.6	6242.7	0.13534	85949	16096000	0.13935	0.51765	0.48235	0.9647	0.99994	TRUE
PHF1_33413484	PHF1	5783.4/5343.9	6156.7/6072.7	5563.7	6114.7	0.13621	96577	15756000	0.13881	0.51626	0.48374	0.96749	0.99994	TRUE
CMSS1_100171854	CMSS1	7281.3/5829.6	7455.8/6850.5	6555.4	7153.2	0.12587	1053700	18564000	0.13873	0.52471	0.47529	0.95057	0.99994	TRUE
PRMT8_3569517	PRMT8	6941.9/6986.6	7549/7611.3	6964.2	7580.2	0.12225	997.44	19722000	0.1387	0.52756	0.47244	0.94489	0.99994	TRUE
KDM4A_43666521	KDM4A	5686.9/5441.1	6237/5990.8	5564	6113.9	0.13596	30214	15757000	0.13855	0.51614	0.48386	0.96771	0.99994	TRUE
NA_197	NA	6051.1/5473.7	5583.4/5691.3	5762.4	5637.3	-0.031658	166710	16319000	0.13834	0.44499	0.55501	0.88997	0.99994	FALSE
METTL11B_170166712	METTL11B	5294.7/4627.9	5483.2/5475.6	4961.3	5479.4	0.14327	222340	14050000	0.13821	0.50943	0.49057	0.98114	0.99994	TRUE
NA_33	NA	6943.9/6459.6	6566.8/6388.2	6701.8	6477.5	-0.049096	117240	18979000	0.13811	0.44508	0.55492	0.89015	0.99994	FALSE
ZCCHC8_122498832	ZCCHC8	7310.1/6536.1	6894.2/6460.1	6923.1	6677.1	-0.052187	299530	19606000	0.13797	0.44513	0.55487	0.89026	0.99994	FALSE
NA_45	NA	6618.4/6923.8	6883.7/6198.5	6771.1	6541.1	-0.049853	46626	19175000	0.13779	0.4452	0.5548	0.8904	0.99994	FALSE
ZNFX1_49253688	ZNFX1	7205.6/7079.4	6997.9/6754.7	7142.5	6876.3	-0.054798	7968.9	20227000	0.13765	0.44526	0.55474	0.89052	0.99994	FALSE
NA_23	NA	7061.3/6849.9	6778.8/6636.8	6955.6	6707.8	-0.052321	22353	19698000	0.13762	0.44527	0.55473	0.89054	0.99994	FALSE
NA_170	NA	6154.6/6366.8	6152/6016.8	6260.7	6084.4	-0.041212	22506	17730000	0.13758	0.44529	0.55471	0.89057	0.99994	FALSE
SUV39H2_14897448	SUV39H2	4658.8/4145.7	5019.5/4755.7	4402.2	4887.6	0.15085	131630	12467000	0.13746	0.50173	0.49827	0.99653	0.99994	TRUE
TRMT6_5943600	TRMT6	3172.9/3075.5	3385.9/3679.4	3124.2	3532.6	0.17721	4737.4	8847500	0.13732	0.47799	0.52201	0.95598	0.99994	TRUE
EHMT2_31888140	EHMT2	8453.7/8931.8	9556.6/9185.9	8692.7	9371.2	0.10842	114280	24617000	0.13676	0.53588	0.46412	0.92825	0.99994	TRUE
NA_7	NA	7271.3/7856.4	7594.4/6929.4	7563.9	7261.9	-0.058769	171180	21420000	0.13662	0.44566	0.55434	0.89133	0.99994	FALSE
TET1_68573875	TET1	7028.5/6189.7	7401/6998.3	6609.1	7199.7	0.12345	351740	18716000	0.1365	0.52417	0.47583	0.95166	0.99994	TRUE
ERAL1_28855313	ERAL1	3091.3/2854.6	3498.9/3239	2972.9	3369	0.18037	27998	8419100	0.1365	0.47391	0.52609	0.94782	0.99994	TRUE
WDR4_42859706	WDR4	5925.7/5686	6522.5/6195.5	5805.9	6359	0.13126	28730	16442000	0.13641	0.51754	0.48246	0.96492	0.99994	TRUE
MDFIC_114979588	MDFIC	5193.2/5504.7	5825.8/5933.9	5348.9	5879.8	0.13649	48495	15148000	0.1364	0.51302	0.48698	0.97397	0.99994	TRUE
PRDM9_23526441	PRDM9	5835.2/5945.6	5684.8/5835.1	5890.4	5759.9	-0.032312	6099.7	16681000	0.136	0.44591	0.55409	0.89182	0.99994	FALSE
HELZ2_63568470	HELZ2	6164.6/6750.2	6301.1/6233.4	6457.4	6267.3	-0.043102	171450	18287000	0.13584	0.44597	0.55403	0.89195	0.99994	FALSE
ASPHD1_29901520	ASPHD1	6750.8/6181.1	7004.9/7089.1	6466	7047	0.12413	162260	18311000	0.13578	0.5228	0.4772	0.9544	0.99994	TRUE
HGD_120650825	HGD	4351.2/4194.7	4697.9/4792.7	4273	4745.3	0.15122	12256	12101000	0.13577	0.49907	0.50093	0.99814	0.99994	TRUE
EIF4A3_80139022	EIF4A3	2968.8/2026.9	3577/2140.7	2497.9	2858.9	0.19468	443670	7073700	0.13574	0.46015	0.53985	0.92029	0.99994	TRUE
NA_105	NA	9676.9/9469	9211.7/9002.2	9572.9	9106.9	-0.071984	21604	27110000	0.1356	0.44607	0.55393	0.89214	0.99994	FALSE
PTGS2_186679359	PTGS2	4237.8/4114.7	4286.6/4992.4	4176.3	4639.5	0.15171	7569.9	11827000	0.13469	0.49709	0.50291	0.99419	0.99994	TRUE
KHSRP_6418799	KHSRP	3616.8/3217.4	3828.7/3843.1	3417.1	3835.9	0.16676	79758	9676800	0.13464	0.48328	0.51672	0.96656	0.99994	TRUE
SLC4A2_151071710	SLC4A2	6258.2/5932.7	6839.4/6470.1	6095.4	6654.8	0.12664	52951	17262000	0.13462	0.51933	0.48067	0.96133	0.99994	TRUE
FTSJ3_63822152	FTSJ3	3676.5/3802.7	4299.4/4054.8	3739.6	4177.1	0.15958	7970.3	10590000	0.13444	0.48954	0.51046	0.97907	0.99994	TRUE
MTR_236838423	MTR	5216.1/5487.5	5973.7/5775.2	5351.8	5874.4	0.1344	36815	15156000	0.13425	0.51212	0.48788	0.97577	0.99994	TRUE
PHF1_33413272	PHF1	5468.9/5074	5717.4/5861	5271.5	5789.2	0.13514	77972	14928000	0.134	0.51114	0.48886	0.97771	0.99994	TRUE
BBOX1_27119684	BBOX1	4256.7/3877.5	4379.8/4663.9	4067.1	4521.8	0.15287	71894	11518000	0.13399	0.49503	0.50497	0.99006	0.99994	TRUE
DUS4L_107571262	DUS4L	5226.1/5096.4	5042.8/5197	5161.2	5119.9	-0.011594	8411.8	14616000	0.13395	0.44672	0.55328	0.89344	0.99994	FALSE
CMSS1_100167775	CMSS1	5914.8/5086.9	6393.2/5665.3	5500.9	6029.2	0.1323	342690	15578000	0.13388	0.5135	0.4865	0.973	0.99994	TRUE
TRMT5_60979244	TRMT5	5538.6/5884.6	6005.2/5212	5711.6	5608.6	-0.026247	59860	16175000	0.13387	0.44675	0.55325	0.89351	0.99994	FALSE
TARDBP_11018841	TARDBP	3987/4185.2	3836.8/5245	4086.1	4540.9	0.15222	19650	11572000	0.1337	0.49521	0.50479	0.99042	0.99994	TRUE
TYW5_199940111	TYW5	6210.4/6712.4	6076.3/6484.1	6461.4	6280.2	-0.041032	125990	18298000	0.1335	0.4469	0.5531	0.8938	0.99994	FALSE
NA_49	NA	7421.6/6457.1	6965.3/6459.1	6939.3	6712.2	-0.048008	465170	19652000	0.13303	0.44708	0.55292	0.89417	0.99994	FALSE
METTL7B_55682215	METTL7B	3695.4/3149.5	3868.3/3804.2	3422.4	3836.2	0.16463	149020	9692000	0.13292	0.4826	0.5174	0.96521	0.99994	TRUE
NOP2_6560703	NOP2	2431.4/2159.2	2622.8/2644.9	2295.3	2633.9	0.1984	37039	6500200	0.13278	0.45199	0.54801	0.90398	0.99994	TRUE
NA_71	NA	3069.4/3296.4	3316/3846.1	3182.9	3581.1	0.17	25782	9013700	0.13262	0.47719	0.52281	0.95438	0.99994	TRUE
FASN_82093672	FASN	7355.9/7283.1	7724.9/8119.6	7319.5	7922.3	0.11415	2650.7	20728000	0.13239	0.52715	0.47285	0.9457	0.99994	TRUE
GNL2_37576457	GNL2	5105.7/5692.9	5680.1/6153.6	5399.3	5916.8	0.13204	172440	15290000	0.13236	0.5118	0.4882	0.9764	0.99994	TRUE
FBXL19_30927406	FBXL19	4297.5/4033.9	4697.9/4542	4165.7	4620	0.14928	34732	11797000	0.13225	0.49584	0.50416	0.99168	0.99994	TRUE
FXR1_180951464	FXR1	5936.7/5925.9	6763.7/6182.5	5931.3	6473.1	0.1261	58.7	16797000	0.13221	0.51688	0.48312	0.96624	0.99994	TRUE
NA_3	NA	6404.5/5417.8	6524.8/6373.2	5911.2	6449	0.12562	486700	16740000	0.13147	0.51638	0.48362	0.96724	0.99994	TRUE
GSTCD_105719145	GSTCD	6504/5720.4	6911.7/6406.2	6112.2	6658.9	0.12358	306990	17309000	0.13141	0.51811	0.48189	0.96378	0.99994	TRUE
NA_144	NA	6384.6/6004.1	6039/6060.7	6194.3	6049.8	-0.034041	72382	17542000	0.13116	0.44782	0.55218	0.89565	0.99994	FALSE
FMR1_147936608	FMR1	6933.9/7169.6	7995.3/7276.9	7051.8	7636.1	0.11482	27780	19970000	0.13074	0.52479	0.47521	0.95042	0.99994	TRUE
NDUFAF5_13801555	NDUFAF5	6229.3/5551.1	6300/6547	5890.2	6423.5	0.12502	229980	16681000	0.13057	0.51581	0.48419	0.96838	0.99994	TRUE
C9orf41_75028018	C9orf41	5383.3/5423.9	6166/5662.3	5403.6	5914.1	0.13023	821.7	15303000	0.13051	0.51105	0.48895	0.9779	0.99994	TRUE
FXR1_180948465	FXR1	6836.4/5863.1	6069.3/6314.3	6349.8	6191.8	-0.036336	473650	17982000	0.1305	0.44809	0.55191	0.89617	0.99994	FALSE
METTL2A_62426563	METTL2A	7174.8/7097.4	7216.9/6585.9	7136.1	6901.4	-0.048237	2990.8	20209000	0.1303	0.44816	0.55184	0.89633	0.99994	FALSE
OSGEP_20454597	OSGEP	5261.9/5400.7	5055.6/5511.6	5331.3	5283.6	-0.012967	9626	15098000	0.13025	0.44819	0.55181	0.89637	0.99994	FALSE
DNMT3B_32795530	DNMT3B	5501.8/5405.8	5486.7/6440.1	5453.8	5963.4	0.12886	4602.9	15445000	0.12968	0.51121	0.48879	0.97758	0.99994	TRUE
CMTR1_37446335	CMTR1	4813/5429	5175.6/5023.3	5121	5099.5	-0.0060924	189710	14502000	0.12956	0.44846	0.55154	0.89691	0.99994	FALSE
PUSL1_1309783	PUSL1	6986.7/7193.7	7255.4/6471.1	7090.2	6863.2	-0.04693	21431	20079000	0.1295	0.44848	0.55152	0.89696	0.99994	FALSE
SETD1B_121817101	SETD1B	6473.1/6093.5	6809.1/6848.5	6283.3	6828.8	0.1201	72071	17794000	0.12932	0.51863	0.48137	0.96273	0.99994	TRUE
PRMT6_107056827	PRMT6	6535.8/6153.6	7158.7/6625.8	6344.7	6892.3	0.1194	73036	17968000	0.12917	0.51906	0.48094	0.96188	0.99994	TRUE
MOCS3_50959093	MOCS3	3217.7/3433.1	3861.3/3581.5	3325.4	3721.4	0.16228	23210	9417200	0.12905	0.47875	0.52125	0.9575	0.99994	TRUE
JMJD6_76725686	JMJD6	5798.3/5184.9	5884/4977.4	5491.6	5430.7	-0.016095	188160	15552000	0.12896	0.4487	0.5513	0.89739	0.99994	FALSE
METTL24_110315416	METTL24	5863/6150.2	6774.2/6299.3	6006.6	6536.8	0.122	41231	17010000	0.12854	0.51598	0.48402	0.96804	0.99994	TRUE
N6AMT2_20757480	N6AMT2	4936.5/5084.3	6006.3/4979.4	5010.4	5492.9	0.13261	10934	14189000	0.12808	0.5056	0.4944	0.98879	0.99994	TRUE
TDO2_155904090	TDO2	6829.4/6419.2	6966.4/7391.7	6624.3	7179.1	0.116	84126	18760000	0.12807	0.52072	0.47928	0.95856	0.99994	TRUE
DPH5_101013732	DPH5	6344.7/7054.5	7339.3/7173	6699.6	7256.1	0.11511	251850	18973000	0.12777	0.52114	0.47886	0.95772	0.99994	TRUE
UTY_13414768	UTY	5628.2/5228.7	6054.1/5803.1	5428.5	5928.6	0.12713	79766	15373000	0.12757	0.51004	0.48996	0.97993	0.99994	TRUE
N6AMT2_20731982	N6AMT2	2771.8/2883.8	3066.7/3310.9	2827.8	3188.8	0.17327	6279.3	8008200	0.12756	0.46593	0.53407	0.93185	0.99994	TRUE
AHCY_34290800	AHCY	6786.6/7225.5	6773/6822.5	7006.1	6797.8	-0.043536	96309	19841000	0.12695	0.44949	0.55051	0.89898	0.99994	FALSE
GLO1_38682834	GLO1	8593/7911.5	7980.1/7885.9	8252.2	7933	-0.056909	232270	23370000	0.12691	0.44951	0.55049	0.89901	0.99994	FALSE
HNRNPU_244864013	HNRNPU	8396/6753.6	7825.1/8499	7574.8	8162.1	0.10771	1348600	21451000	0.1268	0.5263	0.4737	0.94739	0.99994	TRUE
SETD6_58516053	SETD6	5425.1/4971.7	5620.7/5749.2	5198.4	5684.9	0.12904	102780	14722000	0.1268	0.50722	0.49278	0.98556	0.99994	TRUE
METTL21A_207613298	METTL21A	6910/6002.4	7065.5/6926.4	6456.2	6995.9	0.11581	411950	18283000	0.12623	0.51868	0.48132	0.96264	0.99994	TRUE
HENMT1_108655592	HENMT1	5359.4/5479.7	5468/5284.9	5419.6	5376.5	-0.01152	7235.7	15348000	0.12619	0.44979	0.55021	0.89958	0.99994	FALSE
EGLN1_231421137	EGLN1	5656/5155.7	6138/5660.3	5405.9	5899.2	0.12597	125170	15309000	0.12608	0.50916	0.49084	0.98168	0.99994	TRUE
DHX33_5460987	DHX33	7357.9/7014.1	7670.2/7839	7186	7754.6	0.10985	59115	20350000	0.12604	0.52367	0.47633	0.95265	0.99994	TRUE
NA_136	NA	8723.4/7633.8	7827.5/7912.9	8178.6	7870.2	-0.055452	593600	23161000	0.1259	0.4499	0.5501	0.89981	0.99994	FALSE
DDX56_44571679	DDX56	7115.1/7436.1	8239.9/7453.6	7275.6	7846.8	0.10902	51534	20604000	0.12583	0.52414	0.47586	0.95172	0.99994	TRUE
SUPV3L1_69199183	SUPV3L1	5500.8/4846.2	5998.2/5311.9	5173.5	5655	0.12837	214200	14651000	0.1258	0.5065	0.4935	0.98699	0.99994	TRUE
EGLN3_33950503	EGLN3	6407.4/6936.7	6283.7/6718.7	6672.1	6501.2	-0.037428	140060	18895000	0.12566	0.45	0.55	0.9	0.99994	FALSE
SETDB1_150930108	SETDB1	5875/5681.7	6738.1/5835.1	5778.4	6286.6	0.12159	18672	16364000	0.12563	0.51267	0.48733	0.97467	0.99994	TRUE
ASPHD2_26434175	ASPHD2	5329.6/4533.4	5405.1/5393.7	4931.5	5399.4	0.13077	316990	13966000	0.12522	0.5034	0.4966	0.99319	0.99994	TRUE
CARM1_10916451	CARM1	5747.6/6357.4	5980.7/5913.9	6052.5	5947.3	-0.025279	185910	17140000	0.12475	0.45036	0.54964	0.90072	0.99994	FALSE
TFB1M_155260396	TFB1M	7438.5/6424.4	7368.4/7598.4	6931.5	7483.4	0.11052	514220	19629000	0.12457	0.5214	0.4786	0.95719	0.99994	TRUE
ECE2_184257551	ECE2	7224.5/6982.3	7719.1/7604.3	7103.4	7661.7	0.10915	29351	20116000	0.12449	0.5225	0.4775	0.95501	0.99994	TRUE
TRMT44_8441239	TRMT44	5595.3/5751.4	6044.8/6297.4	5673.3	6171.1	0.1213	12175	16066000	0.12418	0.51104	0.48896	0.97792	0.99994	TRUE
GNMT_42962331	GNMT	6849.3/7000.3	6720.6/6751.7	6924.8	6736.1	-0.039853	11397	19611000	0.12408	0.45063	0.54937	0.90125	0.99994	FALSE
PRDM5_120785085	PRDM5	8042.6/7529.8	8059.3/8675.7	7786.2	8367.5	0.10386	131500	22050000	0.12379	0.52621	0.47379	0.94757	0.99994	TRUE
NA_42	NA	6907.1/7641.5	7410.4/6698.7	7274.3	7054.5	-0.04425	269740	20600000	0.12375	0.45076	0.54924	0.90152	0.99994	FALSE
TRMT10B_37768184	TRMT10B	4158.2/4635.6	4858.7/4807.6	4396.9	4833.2	0.13645	113990	12452000	0.12363	0.49553	0.50447	0.99107	0.99994	TRUE
NSUN6_18648581	NSUN6	6312.9/6414.9	7036.3/6740.7	6363.9	6888.5	0.11426	5207.4	18022000	0.12357	0.51684	0.48316	0.96633	0.99994	TRUE
COLGALT1_17559328	COLGALT1	4865.8/5399.8	5157/5104.2	5132.8	5130.6	-0.0006266	142580	14536000	0.12356	0.45083	0.54917	0.90167	0.99994	FALSE
TDO2_155910058	TDO2	5416.2/5464.3	5438.9/6410.2	5440.2	5924.6	0.12302	1156.6	15406000	0.12339	0.50836	0.49164	0.98328	0.99994	TRUE
NA_70	NA	5205.2/5578.6	5426.1/5297.9	5391.9	5362	-0.008018	69718	15269000	0.12332	0.45093	0.54907	0.90185	0.99994	FALSE
NA_20	NA	5688.9/5515	5472.7/5626.4	5601.9	5549.5	-0.013551	15119	15864000	0.12328	0.45094	0.54906	0.90188	0.99994	FALSE
ALKBH1_77675701	ALKBH1	3770/3740.8	4195.7/4118.7	3755.4	4157.2	0.1466	425.93	10635000	0.1232	0.48475	0.51525	0.9695	0.99994	TRUE
WDR4_42855682	WDR4	6871.2/6499.2	6600.6/6449.1	6685.2	6524.8	-0.035023	69210	18932000	0.12275	0.45115	0.54885	0.90231	0.99994	FALSE
DDX46_134796135	DDX46	5270.9/5493.5	5225.7/5486.6	5382.2	5356.1	-0.0069932	24782	15242000	0.12253	0.45124	0.54876	0.90248	0.99994	FALSE
METTL16_2441545	METTL16	3962.1/3583.5	4087.3/4258.5	3772.8	4172.9	0.14537	71658	10684000	0.1224	0.48471	0.51529	0.96942	0.99994	TRUE
PTGS2_186678323	PTGS2	6346.7/5557.1	6464.3/6444.1	5951.9	6454.2	0.11686	311760	16855000	0.12234	0.51285	0.48715	0.97431	0.99994	TRUE
PADI4_17339766	PADI4	3753.1/3245.7	4096.7/3672.4	3499.4	3884.5	0.15058	128720	9910100	0.12233	0.47936	0.52064	0.95872	0.99994	TRUE
COQ5_120522291	COQ5	5618.2/5086.1	5952.8/5703.3	5352.1	5828	0.12287	141590	15157000	0.12223	0.50693	0.49307	0.98615	0.99994	TRUE
ADAT2_143433938	ADAT2	7146.9/6842.2	6826.6/8249.4	6994.5	7538	0.10794	46441	19808000	0.12211	0.52079	0.47921	0.95842	0.99994	TRUE
HGD_120674918	HGD	6845.4/6083.2	6950.1/7020.2	6464.3	6985.2	0.1118	290480	18306000	0.12175	0.51685	0.48315	0.96631	0.99994	TRUE
NA_32	NA	6340.8/6626.4	6496.9/6197.5	6483.6	6347.2	-0.030668	40795	18361000	0.12165	0.45159	0.54841	0.90317	0.99994	FALSE
NA_91	NA	5719.7/5547.6	5710.4/5460.6	5633.7	5585.5	-0.012385	14806	15954000	0.1212	0.45177	0.54823	0.90353	0.99994	FALSE
TRMT10A_99557368	TRMT10A	5843.1/6240.5	6336.1/6749.7	6041.8	6542.9	0.11493	78932	17110000	0.12114	0.51313	0.48687	0.97375	0.99994	TRUE
HNRNPF_43387740	HNRNPF	5899.9/5857.9	5929.4/6816.6	5878.9	6373	0.11641	878.5	16649000	0.12109	0.51165	0.48835	0.97669	0.99994	TRUE
NOP56_2656532	NOP56	4613/4407	5252.5/4631.9	4510	4942.2	0.132	21218	12772000	0.12094	0.49597	0.50403	0.99194	0.99994	TRUE
SF3B4_149926895	SF3B4	7480.3/6539.6	7956.8/7139.1	7010	7547.9	0.10666	442500	19852000	0.12074	0.52032	0.47968	0.95937	0.99994	TRUE
NA_106	NA	7262.4/6980.5	7261.2/6595.9	7121.5	6928.6	-0.039612	39713	20167000	0.1207	0.45196	0.54804	0.90393	0.99994	FALSE
PRDM6_123090461	PRDM6	3274.4/2736	3147.1/3567.5	3005.2	3357.3	0.15979	144930	8510500	0.1207	0.46735	0.53265	0.93471	0.99994	TRUE
DDX3X_41342522	DDX3X	4592.1/3917	4356.5/4990.4	4254.6	4673.4	0.13544	227850	12049000	0.12067	0.49207	0.50793	0.98415	0.99994	TRUE
TANC1_159169312	TANC1	4928.5/4877.2	5906.1/4794.7	4902.8	5350.4	0.126	1316.6	13884000	0.12011	0.50082	0.49918	0.99836	0.99994	TRUE
TRMT6_5950289	TRMT6	5721.7/5953.4	6348.9/6301.3	5837.5	6325.1	0.11572	26830	16531000	0.11992	0.51077	0.48923	0.97846	0.99994	TRUE
NOP56_2654935	NOP56	4410/3369.5	4605.8/3968.9	3889.7	4287.4	0.14039	541290	11015000	0.11981	0.48565	0.51435	0.9713	0.99994	TRUE
PARN_14609063	PARN	4715.5/4598.7	5325.9/4857.6	4657.1	5091.7	0.1287	6824.6	13189000	0.11968	0.49745	0.50255	0.9949	0.99994	TRUE
TRMT61A_103532732	TRMT61A	6793.6/6932.4	6764.9/6633.8	6863	6699.3	-0.034814	9633.3	19435000	0.11942	0.45247	0.54753	0.90494	0.99994	FALSE
PCMT1_149771244	PCMT1	7061.3/5687.8	6939.6/6823.5	6374.5	6881.6	0.1104	943350	18052000	0.11934	0.51512	0.48488	0.96975	0.99994	TRUE
AMT_49420321	AMT	6959.8/6827.5	7466.3/7373.7	6893.7	7420	0.10613	8747.7	19522000	0.11912	0.51885	0.48115	0.9623	0.99994	TRUE
ASXL1_32433386	ASXL1	4870.8/4462.9	5046.3/5153.1	4666.8	5099.7	0.12794	83192	13216000	0.11907	0.49731	0.50269	0.99462	0.99994	TRUE
NA_183	NA	6450.2/6283.4	6319.8/6185.5	6366.8	6252.6	-0.026105	13912	18030000	0.11893	0.45267	0.54733	0.90533	0.99994	FALSE
NA_150	NA	5788.4/6223.3	6047.1/5811.1	6005.8	5929.1	-0.018544	94555	17008000	0.11853	0.45282	0.54718	0.90565	0.99994	FALSE
METTL3_21503501	METTL3	6408.4/5920.7	6732.2/6586.9	6164.6	6659.6	0.11141	118950	17458000	0.11847	0.51304	0.48696	0.97392	0.99994	TRUE
MTO1_73482117	MTO1	6407.4/6804.3	6701.9/6239.4	6605.9	6470.7	-0.029828	78760	18707000	0.1184	0.45288	0.54712	0.90575	0.99994	FALSE
PCMTD1_51831537	PCMTD1	5923.7/5313	5775.6/6404.2	5618.4	6089.9	0.11625	186520	15911000	0.11822	0.50794	0.49206	0.98412	0.99994	TRUE
PLOD1_11964264	PLOD1	8411.9/8314.6	8060.5/8091.6	8363.2	8076.1	-0.050404	4733.2	23684000	0.118	0.45303	0.54697	0.90606	0.99994	FALSE
METTL16_2477836	METTL16	5204.2/5429	5903.8/5644.4	5316.6	5774.1	0.11907	25277	15056000	0.1179	0.50467	0.49533	0.99067	0.99994	TRUE
IDO1_39918141	IDO1	4375.1/3875.8	4637.3/4419.2	4125.5	4528.3	0.13437	124670	11683000	0.11785	0.48877	0.51123	0.97753	0.99994	TRUE
NA_34	NA	7814.7/6870.5	7008.4/7275.9	7342.6	7142.1	-0.039939	445770	20794000	0.11781	0.45311	0.54689	0.90622	0.99994	FALSE
SKIV2L2_55366768	SKIV2L2	4918.5/5386	5320.1/5884	5152.3	5602	0.12071	109280	14591000	0.11774	0.50276	0.49724	0.99448	0.99994	TRUE
NA_64	NA	7562.9/7737	8524.2/7870.9	7649.9	8197.6	0.099738	15143	21664000	0.11766	0.52291	0.47709	0.95417	0.99994	TRUE
ADARB1_45180365	ADARB1	7129/6387.4	7462.8/7082.1	6758.2	7272.5	0.10579	274960	19139000	0.11755	0.51724	0.48276	0.96551	0.99994	TRUE
GLOD5_48765894	GLOD5	7060.3/6887.7	7620.1/7372.7	6974	7496.4	0.10419	14899	19750000	0.11754	0.51873	0.48127	0.96254	0.99994	TRUE
NA_88	NA	7318.1/6396.9	6083.2/7322.8	6857.5	6703	-0.032867	424310	19420000	0.11732	0.4533	0.5467	0.90661	0.99994	FALSE
NA_87	NA	7471.4/7644.1	6995.6/7690.2	7557.7	7342.9	-0.041603	14923	21403000	0.11678	0.45352	0.54648	0.90703	0.99994	FALSE
CNBP_129171640	CNBP	5316.6/5974.8	6303.5/5920.9	5645.7	6112.2	0.11451	216620	15988000	0.11665	0.50754	0.49246	0.98492	0.99994	TRUE
GLOD5_48765869	GLOD5	5346.5/5753.9	6200.9/5823.1	5550.2	6012	0.11528	83002	15718000	0.11648	0.50651	0.49349	0.98699	0.99994	TRUE
DHX8_43507927	DHX8	6418.4/4800.7	6121.7/6024.8	5609.5	6073.2	0.11456	1308500	15886000	0.11634	0.50704	0.49296	0.98591	0.99994	TRUE
EIF4A3_80141798	EIF4A3	4610/2350.9	5088.2/2601	3480.5	3844.6	0.14352	2551800	9856400	0.11599	0.47607	0.52393	0.95214	0.99994	TRUE
NHP2_178150932	NHP2	7625.6/6825.8	7561.8/7938.8	7225.7	7750.3	0.1011	319850	20463000	0.11597	0.5197	0.4803	0.9606	0.99994	TRUE
HIF1AN_100540724	HIF1AN	5223.1/5616.4	5930.6/5817.1	5419.8	5873.9	0.11606	77349	15348000	0.11591	0.50491	0.49509	0.99018	0.99994	TRUE
EIF5B_99361304	EIF5B	6534.8/6190.6	6699.6/7009.3	6362.7	6854.4	0.10738	59249	18019000	0.11584	0.51354	0.48646	0.97291	0.99994	TRUE
NOP58_202291127	NOP58	4668.7/4246.3	5118.5/4616.9	4457.5	4867.7	0.12698	89243	12623000	0.11546	0.4928	0.5072	0.9856	0.99994	TRUE
MTFMT_65023738	MTFMT	5773.5/6469.1	6216.1/6982.3	6121.3	6599.2	0.10844	241950	17335000	0.11478	0.5111	0.4889	0.9778	0.99994	TRUE
NA_65	NA	5754.6/5415.3	5771/5359.8	5584.9	5565.4	-0.0050516	57558	15816000	0.11474	0.45433	0.54567	0.90865	0.99994	FALSE
CMTR2_71285437	CMTR2	5807.3/4860.8	5773.3/5785.1	5334.1	5779.2	0.11562	447890	15106000	0.11453	0.5034	0.4966	0.9932	0.99994	TRUE
MTO1_73462061	MTO1	7888.4/6465.7	7671.3/7715.2	7177	7693.3	0.1002	1012100	20325000	0.11451	0.51878	0.48122	0.96244	0.99994	TRUE
ALKBH1_77679940	ALKBH1	5192.2/4880.6	5235/5702.3	5036.4	5468.6	0.11876	48553	14263000	0.11444	0.49997	0.50003	0.99994	0.99994	TRUE
MDFIC_114979644	MDFIC	5862/5486.6	6435.1/5831.1	5674.3	6133.1	0.11215	70474	16069000	0.11444	0.50687	0.49313	0.98627	0.99994	TRUE
NA_166	NA	5664/5201.2	5743/6019.8	5432.6	5881.4	0.11449	107070	15385000	0.11442	0.5044	0.4956	0.99119	0.99994	TRUE
DNAJB11_186581372	DNAJB11	5958.6/6525	7433.7/6011.8	6241.8	6722.7	0.10707	160400	17676000	0.11439	0.51195	0.48805	0.9761	0.99994	TRUE
WDR4_42863470	WDR4	4477.6/3852.6	4301.7/4812.6	4165.1	4557.2	0.12976	195360	11795000	0.11416	0.48776	0.51224	0.97552	0.99994	TRUE
P4HA3_74285878	P4HA3	6898.1/6356.5	7378.9/6863.5	6627.3	7121.2	0.10368	146670	18768000	0.114	0.5148	0.4852	0.9704	0.99994	TRUE
PRMT2_46658869	PRMT2	4472.7/3844	4539.4/4557	4158.3	4548.2	0.12927	197620	11776000	0.11362	0.48741	0.51259	0.97482	0.99994	TRUE
CIAPIN1_57432552	CIAPIN1	3954.1/4883.2	4647.8/4992.4	4418.7	4820.1	0.12541	431570	12513000	0.11347	0.49135	0.50865	0.9827	0.99994	TRUE
METTL8_171360504	METTL8	4457.7/3421.1	4572/4064.8	3939.4	4318.4	0.13249	537340	11156000	0.11347	0.48367	0.51633	0.96734	0.99994	TRUE
NA_84	NA	7662.5/7663.9	7340.4/7567.4	7663.2	7453.9	-0.039937	1.0353	21702000	0.11345	0.45484	0.54516	0.90967	0.99994	FALSE
PHF8_53992745	PHF8	3492.3/2762.6	3698.2/3232	3127.5	3465.1	0.14785	266230	8856800	0.11345	0.46699	0.53301	0.93399	0.99994	TRUE
PEMT_17509525	PEMT	5483.8/4481.8	5761.7/5054.3	4982.8	5408	0.1181	502070	14111000	0.11318	0.49877	0.50123	0.99754	0.99994	TRUE
GNL3L_54548360	GNL3L	7590.8/6864.5	7653.9/7824	7227.6	7738.9	0.098597	263760	20468000	0.11301	0.51847	0.48153	0.96306	0.99994	TRUE
NSUN7_40776130	NSUN7	3968.1/4119	4351.8/4500.1	4043.6	4426	0.13034	11396	11451000	0.11301	0.48525	0.51475	0.97049	0.99994	TRUE
NA_76	NA	6694.1/8284.5	7402.2/7198	7489.3	7300.1	-0.036911	1264700	21209000	0.11224	0.45532	0.54468	0.91064	0.99994	FALSE
EIF4A1_7577366	EIF4A1	5067.8/3568.1	4928.6/4492.1	4317.9	4710.4	0.12546	1124700	12228000	0.11222	0.48929	0.51071	0.97857	0.99994	TRUE
DDX18_117821958	DDX18	5734.7/5000.1	5969.1/5640.4	5367.4	5804.7	0.11299	269780	15200000	0.11217	0.50274	0.49726	0.99453	0.99994	TRUE
TRMT5_60979598	TRMT5	6737.9/5979.1	6549.3/7117.1	6358.5	6833.2	0.10386	287830	18007000	0.11187	0.51182	0.48818	0.97636	0.99994	TRUE
HELZ_67195448	HELZ	5609.2/5040.5	6004/5512.6	5324.9	5758.3	0.11287	161740	15080000	0.11161	0.50203	0.49797	0.99594	0.99994	TRUE
KDM2B_121521002	KDM2B	6546.8/7063.1	7410.4/7177	6804.9	7293.7	0.10005	133270	19271000	0.11134	0.51495	0.48505	0.97009	0.99994	TRUE
THOC1_252544	THOC1	7216.6/5833.9	7086.4/6917.4	6525.2	7001.9	0.10171	955940	18479000	0.11089	0.51271	0.48729	0.97458	0.99994	TRUE
DOT1L_2210835	DOT1L	6272.1/5588	6569.1/6199.5	5930.1	6384.3	0.10647	233960	16793000	0.11085	0.50773	0.49227	0.98453	0.99994	TRUE
PUS7L_43755095	PUS7L	5232/4967.4	5438.9/5601.4	5099.7	5520.2	0.11427	35010	14442000	0.11063	0.49906	0.50094	0.99811	0.99994	TRUE
SETD4_36043852	SETD4	6076/5156.5	6063.4/6050.7	5616.3	6057.1	0.10899	422720	15905000	0.11053	0.50461	0.49539	0.99078	0.99994	TRUE
SETD8_123404895	SETD8	5433.1/3813	5854.9/4190.6	4623.1	5022.7	0.1196	1312300	13092000	0.11046	0.49292	0.50708	0.98585	0.99994	TRUE
NA_135	NA	5803.3/5497.8	6284.8/5898	5650.6	6091.4	0.10836	46676	16002000	0.1102	0.50481	0.49519	0.99038	0.99994	TRUE
TDO2_155911533	TDO2	6025.3/6614.4	6712.4/6859.5	6319.8	6786	0.10265	173520	17897000	0.11019	0.5108	0.4892	0.97841	0.99994	TRUE
AHCYL2_129400362	AHCYL2	7311.1/6630.7	7377.7/7542.4	6970.9	7460.1	0.097831	231500	19741000	0.1101	0.51558	0.48442	0.96885	0.99994	TRUE
SHMT1_18340181	SHMT1	6615.5/6354.8	6811.5/5977.8	6485.1	6394.7	-0.020262	33976	18365000	0.11008	0.45617	0.54383	0.91235	0.99994	FALSE
EIF5B_99369435	EIF5B	5575.4/4648.5	5452.9/5608.4	5112	5530.7	0.11355	429550	14477000	0.11004	0.49894	0.50106	0.99789	0.99994	TRUE
NA_123	NA	7930.2/7463.6	7591/7411.6	7696.9	7501.3	-0.037132	108840	21797000	0.10972	0.45632	0.54368	0.91263	0.99994	FALSE
GLO1_38702988	GLO1	6800.6/6464.8	7483.8/6731.7	6632.7	7107.7	0.09978	56370	18783000	0.10961	0.51298	0.48702	0.97405	0.99994	TRUE
RPUSD2_40573634	RPUSD2	6344.7/6595.5	6924.5/6953.3	6470.1	6938.9	0.10091	31429	18323000	0.10952	0.51171	0.48829	0.97659	0.99994	TRUE
METTL9_21612756	METTL9	5867/6623.8	6823.1/6587.9	6245.4	6705.5	0.10253	286370	17687000	0.1094	0.50985	0.49015	0.98029	0.99994	TRUE
NA_36	NA	7542/7581.4	7445.3/7312.8	7561.7	7379.1	-0.035271	774.06	21414000	0.10933	0.45647	0.54353	0.91294	0.99994	FALSE
METTL4_2552730	METTL4	5536.6/5679.2	6054.1/6032.8	5607.9	6043.4	0.1079	10162	15881000	0.1093	0.50399	0.49601	0.99201	0.99994	TRUE
METTL21A_207613429	METTL21A	3078.3/3074.7	3723.8/3074.3	3076.5	3399.1	0.1438	6.6591	8712400	0.10928	0.46381	0.53619	0.92762	0.99994	TRUE
AARS_70270295	AARS	5890.9/5196.1	6234.7/5715.2	5543.5	5975	0.10812	241390	15699000	0.1089	0.50317	0.49683	0.99366	0.99994	TRUE
LCMT2_43330071	LCMT2	6560.7/5859.7	6762.5/6568.9	6210.2	6665.7	0.10211	245730	17587000	0.10863	0.50923	0.49077	0.98154	0.99994	TRUE
ALKBH6_36010603	ALKBH6	3901.4/3623.9	3963.8/4269.5	3762.7	4116.6	0.12968	38492	10656000	0.10844	0.4782	0.5218	0.9564	0.99994	TRUE
DHX57_38862282	DHX57	6706/6066.8	6378/6245.4	6386.4	6311.7	-0.016969	204290	18086000	0.10843	0.45683	0.54317	0.91365	0.99994	FALSE
HENMT1_108657502	HENMT1	6051.1/5726.4	6479.4/6182.5	5888.8	6331	0.10444	52718	16677000	0.10828	0.50626	0.49374	0.98749	0.99994	TRUE
HNRNPU_244863731	HNRNPU	5996.4/5665.4	6454.9/6084.7	5830.9	6269.8	0.10468	54780	16513000	0.10801	0.5056	0.4944	0.9888	0.99994	TRUE
ELP3_28113038	ELP3	5695.8/5209	5847.9/5903	5452.4	5875.4	0.10778	118520	15441000	0.10765	0.50169	0.49831	0.99663	0.99994	TRUE
MTRR_7891398	MTRR	7072.3/7350.2	7515.2/7875.9	7211.2	7695.6	0.093775	38609	20422000	0.10718	0.51592	0.48408	0.96816	0.99994	TRUE
AMD1_110890301	AMD1	5727.7/5871.7	6146.2/6321.3	5799.7	6233.7	0.1041	10370	16424000	0.1071	0.50492	0.49508	0.99016	0.99994	TRUE
SMYD4_1800992	SMYD4	5938.7/5999.8	6551.6/6260.4	5969.2	6406	0.10187	1866.4	16904000	0.10624	0.50611	0.49389	0.98777	0.99994	TRUE
CDO1_115811192	CDO1	4214.9/3993.5	4474.2/4457.2	4104.2	4465.7	0.12174	24498	11623000	0.10602	0.48313	0.51687	0.96625	0.99994	TRUE
PHYHD1_128927078	PHYHD1	6726.9/6670.2	6883.7/6326.3	6698.6	6605	-0.020292	1606.4	18970000	0.10598	0.4578	0.5422	0.9156	0.99994	FALSE
TRMT10C_101565397	TRMT10C	5299.7/5735	5992.4/5880	5517.4	5936.2	0.10553	94745	15625000	0.10595	0.50163	0.49837	0.99674	0.99994	TRUE
PHF2_93655935	PHF2	5616.2/5489.2	6234.7/5710.3	5552.7	5972.5	0.10512	8067.5	15725000	0.10586	0.50195	0.49805	0.9961	0.99994	TRUE
PHF8_54014506	PHF8	6069.1/6073.7	6860.4/6158.6	6071.4	6509.5	0.1005	10.772	17194000	0.10566	0.50677	0.49323	0.98645	0.99994	TRUE
P4HB_81847264	P4HB	5582.4/6425.3	6316.3/6560.9	6003.8	6438.6	0.10085	355230	17002000	0.10545	0.50609	0.49391	0.98783	0.99994	TRUE
NA_160	NA	6654.3/6602.3	6133.4/6955.3	6628.3	6544.3	-0.018387	1348.6	18771000	0.10517	0.45812	0.54188	0.91624	0.99994	FALSE
SUV39H2_14897237	SUV39H2	5789.4/5041.4	5529.8/6124.6	5415.4	5827.2	0.10573	279780	15336000	0.10516	0.50022	0.49978	0.99957	0.99994	TRUE
METTL14_118700636	METTL14	5579.4/5664.5	6078.6/6003.8	5622	6041.2	0.10374	3625.5	15921000	0.10507	0.50231	0.49769	0.99538	0.99994	TRUE
DDX41_177514951	DDX41	6065.1/6255.9	6053/6187.5	6160.5	6120.2	-0.0094585	18212	17446000	0.10507	0.45816	0.54184	0.91632	0.99994	FALSE
TRMT10A_99553820	TRMT10A	6149.7/5843.3	6333.8/6520	5996.5	6426.9	0.099982	46921	16982000	0.10444	0.50559	0.49441	0.98882	0.99994	TRUE
EIF4A3_80139731	EIF4A3	5595.3/4719.9	5949.3/5163.1	5157.6	5556.2	0.10737	383190	14606000	0.10429	0.49697	0.50303	0.99394	0.99994	TRUE
NA_198	NA	5964.6/5550.2	6014.5/6341.3	5757.4	6177.9	0.10168	85836	16304000	0.10414	0.50324	0.49676	0.99352	0.99994	TRUE
LCMT2_43330337	LCMT2	3581.9/3301.6	3624.8/3908	3441.8	3766.4	0.13	39290	9746800	0.10399	0.46975	0.53025	0.93951	0.99994	TRUE
SUV39H1_48700234	SUV39H1	6975.7/6733.8	7413.9/7209	6854.8	7311.4	0.093023	29255	19412000	0.10364	0.51205	0.48795	0.97589	0.99994	TRUE
SLC6A11_10844250	SLC6A11	6218.3/5758.2	5695.3/6245.4	5988.3	5970.3	-0.0043299	105850	16958000	0.10351	0.45878	0.54122	0.91756	0.99994	FALSE
METTL11B_170160668	METTL11B	6355.7/6353.1	5981.9/6622.9	6354.4	6302.4	-0.011854	3.4643	17995000	0.10343	0.45881	0.54119	0.91762	0.99994	FALSE
NUDT16_131382236	NUDT16	7450.5/6794	7360.3/7813	7122.2	7586.6	0.091118	215470	20170000	0.10341	0.51376	0.48624	0.97247	0.99994	TRUE
NA_57	NA	6117.8/5698.1	6646/6013.8	5907.9	6329.9	0.09951	88098	16731000	0.10316	0.50424	0.49576	0.99152	0.99994	TRUE
EIF4A2_186786012	EIF4A2	6170.6/5572.6	5811.8/6772.6	5871.6	6292.2	0.099801	178800	16628000	0.10315	0.5039	0.4961	0.9922	0.99994	TRUE
PUS3_125895681	PUS3	6728.9/7186	7207.6/7616.3	6957.4	7412	0.091288	104460	19703000	0.1024	0.51224	0.48776	0.97552	0.99994	TRUE
ECE2_184285541	ECE2	3626.7/3219.1	3896.3/3584.5	3422.9	3740.4	0.12794	83080	9693400	0.10198	0.46843	0.53157	0.93685	0.99994	TRUE
N6AMT1_28882996	N6AMT1	4510.5/4125.1	4450.9/4897.5	4317.8	4674.2	0.1144	74278	12228000	0.10192	0.4847	0.5153	0.96941	0.99994	TRUE
FXR2_7594754	FXR2	6357.7/5992.9	6379.2/5912.9	6175.3	6146.1	-0.0068417	66533	17488000	0.10185	0.45944	0.54056	0.91888	0.99994	FALSE
PADI1_17230667	PADI1	6576.6/6662.5	7726.1/6394.2	6619.6	7060.2	0.092949	3686.4	18746000	0.10176	0.50956	0.49044	0.98089	0.99994	TRUE
NA_193	NA	7621.7/8079.9	7582.8/7774.1	7850.8	7678.4	-0.03202	105010	22233000	0.10169	0.4595	0.5405	0.919	0.99994	FALSE
PEMT_17512605	PEMT	6242.2/6072.8	6969.9/6193.5	6157.5	6581.7	0.096097	14347	17438000	0.10158	0.50578	0.49422	0.98844	0.99994	TRUE
NA_186	NA	5262.9/4928.8	5591.6/5369.8	5095.8	5480.7	0.10501	55827	14431000	0.1013	0.49495	0.50505	0.98989	0.99994	TRUE
KDM3B_138391511	KDM3B	7019.5/6385.7	7376.6/6909.4	6702.6	7143	0.091789	200850	18981000	0.10108	0.50988	0.49012	0.98023	0.99994	TRUE
SMYD3_246507120	SMYD3	7350.9/6478.6	7709.8/7014.3	6914.7	7362	0.090413	380530	19582000	0.10108	0.51139	0.48861	0.97722	0.99994	TRUE
TRMT1L_185139511	TRMT1L	4136.3/3716.8	4308.7/4215.5	3926.5	4262.1	0.1183	87993	11120000	0.10065	0.47767	0.52233	0.95533	0.99994	TRUE
PRDM5_120821300	PRDM5	4640.9/4456	5017.1/4801.6	4548.4	4909.4	0.11015	17089	12881000	0.10057	0.48752	0.51248	0.97503	0.99994	TRUE
TYMS_659678	TYMS	5969.5/4912.4	5747.7/5922.9	5441	5835.3	0.10092	558740	15408000	0.10046	0.49845	0.50155	0.99691	0.99994	TRUE
RPUSD1_787639	RPUSD1	4738.4/4198.1	5045.1/4602.9	4468.3	4824	0.1105	145950	12654000	0.10001	0.48611	0.51389	0.97222	0.99994	TRUE
DDX1_15603267	DDX1	6968.8/6408.9	7051.5/7196	6688.8	7123.7	0.090862	156710	18942000	0.099921	0.50929	0.49071	0.98142	0.99994	TRUE
MGMT_129536351	MGMT	5912.8/5618.1	5927.1/6411.2	5765.5	6169.1	0.097618	43416	16327000	0.099904	0.5015	0.4985	0.997	0.99994	TRUE
AQR_34906711	AQR	3609.8/3511.3	3852/3903	3560.6	3877.5	0.12299	4846.7	10083000	0.099813	0.47032	0.52968	0.94064	0.99994	TRUE
TFB2M_246556688	TFB2M	6068.1/5441.9	6375.7/5938.9	5755	6157.3	0.097469	196030	16298000	0.099655	0.50129	0.49871	0.99742	0.99994	TRUE
DPH5_101013780	DPH5	6825.4/6157.9	6327.9/6559	6491.7	6443.4	-0.010762	222790	18384000	0.099338	0.46043	0.53957	0.92087	0.99994	FALSE
KHSRP_6418506	KHSRP	2254.2/2301.1	2486.4/2572.1	2277.7	2529.2	0.15109	1095.6	6450100	0.099062	0.43498	0.56502	0.86996	0.99994	TRUE
DDX31_132662268	DDX31	3632.7/3983.2	4396.1/3870.1	3808	4133.1	0.11818	61445	10784000	0.09901	0.47478	0.52522	0.94955	0.99994	TRUE
ALKBH5_18184740	ALKBH5	6897.1/5980	7789/5932.9	6438.6	6861	0.091661	420540	18233000	0.098924	0.50696	0.49304	0.98608	0.99994	TRUE
MTRR_7885738	MTRR	7336/7197.2	7031.7/7275.9	7266.6	7153.8	-0.022571	9641.4	20578000	0.098837	0.46063	0.53937	0.92127	0.99994	FALSE
SETD3_99405242	SETD3	6336.8/5696.3	6508.5/6340.3	6016.6	6424.4	0.094608	205080	17038000	0.098805	0.50336	0.49664	0.99328	0.99994	TRUE
HNRNPH2_101412065	HNRNPH2	5560.5/5951.6	6251/6056.7	5756.1	6153.9	0.096397	76502	16301000	0.098532	0.50082	0.49918	0.99836	0.99994	TRUE
NA_1	NA	6166.6/6404.6	6579.6/6822.5	6285.6	6701.1	0.092325	28332	17800000	0.098473	0.50553	0.49447	0.98894	0.99994	TRUE
HNRNPH2_101412458	HNRNPH2	3667.5/3973.8	3721.5/4567	3820.6	4144.2	0.11726	46900	10820000	0.098379	0.47473	0.52527	0.94945	0.99994	TRUE
METTL3_21501789	METTL3	5448/4234.2	5274.6/5135.1	4841.1	5204.9	0.1045	736650	13710000	0.098243	0.49046	0.50954	0.98091	0.99994	TRUE
ALG9_111838365	ALG9	4980.2/4674.3	4903/5477.6	4827.3	5190.3	0.10458	46795	13671000	0.098176	0.49025	0.50975	0.98049	0.99994	TRUE
ICMT_6233627	ICMT	5565.5/4858.3	5581.1/5596.4	5211.9	5588.7	0.10071	250060	14760000	0.0981	0.4949	0.5051	0.9898	0.99994	TRUE
PRDM1_106105284	PRDM1	5878/6395.2	6238.2/6012.8	6136.6	6125.5	-0.0026047	133750	17378000	0.09808	0.46093	0.53907	0.92187	0.99994	FALSE
APOBEC2_41061409	APOBEC2	5386.3/4892.7	5880.5/5146.1	5139.5	5513.3	0.10128	121850	14555000	0.097988	0.49401	0.50599	0.98803	0.99994	TRUE
NA_96	NA	4769.3/4700.1	5126.7/5058.3	4734.7	5092.5	0.10507	2390.5	13408000	0.097706	0.48882	0.51118	0.97764	0.99994	TRUE
FDXACB1_111876973	FDXACB1	6859.3/6210.4	6971.1/6936.4	6534.8	6953.7	0.089625	210550	18506000	0.097377	0.50705	0.49295	0.98589	0.99994	TRUE
DYNC1H1_101986361	DYNC1H1	7437.5/7130.1	7762.2/7689.2	7283.8	7725.7	0.084964	47255	20627000	0.097299	0.51223	0.48777	0.97554	0.99994	TRUE
NA_78	NA	5905.8/6750.2	6096.1/6509	6328	6302.5	-0.0058152	356460	17920000	0.097295	0.46125	0.53875	0.92249	0.99994	FALSE
MTO1_73480039	MTO1	5691.9/5576	6374.5/5668.3	5633.9	6021.4	0.095946	6710.2	15955000	0.09701	0.49896	0.50104	0.99792	0.99994	TRUE
ERAL1_28856348	ERAL1	7403.7/7996.5	7910.2/8393.1	7700.1	8151.7	0.082205	175740	21806000	0.096698	0.51444	0.48556	0.97111	0.99994	TRUE
TRMT5_60976067	TRMT5	5417.2/5563.1	5699.9/6040.7	5490.1	5870.3	0.096581	10651	15548000	0.09642	0.49723	0.50277	0.99445	0.99994	TRUE
TRUB1_114959780	TRUB1	3939.2/4263.5	4501/4358.3	4101.3	4429.6	0.11107	52565	11615000	0.096336	0.47874	0.52126	0.95748	0.99994	TRUE
METTL2B_128479358	METTL2B	6853.3/6395.2	6584.3/7498.5	6624.2	7041.4	0.088091	104950	18759000	0.096311	0.50728	0.49272	0.98543	0.99994	TRUE
DDX47_12821298	DDX47	5062.9/5389.5	5513.5/5679.3	5226.2	5596.4	0.098726	53343	14800000	0.096235	0.49425	0.50575	0.98851	0.99994	TRUE
MAATS1_119737415	MAATS1	4972.3/4759.4	5405.1/5040.3	4865.9	5222.7	0.10208	22656	13780000	0.096132	0.48985	0.51015	0.97969	0.99994	TRUE
NA_59	NA	5586.4/5461.7	5741.9/6064.7	5524	5903.3	0.095782	7771.5	15644000	0.095889	0.49735	0.50265	0.9947	0.99994	TRUE
NA_13	NA	6492/5789.2	6008.7/6268.4	6140.6	6138.5	-0.000487	247000	17390000	0.095651	0.4619	0.5381	0.9238	0.99994	FALSE
HEMK1_50577062	HEMK1	7568.9/7043.3	7697/7780.1	7306.1	7738.5	0.082948	138140	20690000	0.095069	0.51143	0.48857	0.97714	0.99994	TRUE
CPSF6_69257805	CPSF6	4790.2/4514.4	5217.5/4776.7	4652.3	4997.1	0.10313	38008	13175000	0.094997	0.48651	0.51349	0.97301	0.99994	TRUE
TMLHE_155514104	TMLHE	4958.4/5187.5	5518.2/5343.8	5072.9	5431	0.098378	26251	14366000	0.094469	0.49169	0.50831	0.98338	0.99994	TRUE
RRNAD1_156732030	RRNAD1	4214.9/4010.7	4672.3/4197.6	4112.8	4434.9	0.10875	20841	11647000	0.094378	0.47805	0.52195	0.9561	0.99994	TRUE
NA_167	NA	7018.5/6382.3	7115.6/6194.5	6700.4	6655	-0.0097995	202400	18975000	0.094084	0.46252	0.53748	0.92504	0.99994	FALSE
DNAJB11_186582015	DNAJB11	5328.6/5184.9	5676.6/5562.5	5256.7	5619.5	0.096265	10322	14887000	0.09403	0.49364	0.50636	0.98728	0.99994	TRUE
YTHDC2_113534403	YTHDC2	7098.1/6831	6887.2/6907.4	6964.6	6897.3	-0.013997	35691	19723000	0.093975	0.46256	0.53744	0.92513	0.99994	FALSE
NA_80	NA	8435.8/8607.7	8439.2/8232.4	8521.7	8335.8	-0.031825	14780	24133000	0.093739	0.46266	0.53734	0.92532	0.99994	FALSE
NSD1_177238503	NSD1	6114.8/6413.2	6626.2/6690.7	6264	6658.5	0.088087	44518	17739000	0.093653	0.5033	0.4967	0.99341	0.99994	TRUE
EIF4A2_186785070	EIF4A2	6666.2/5725.6	6612.2/6563.9	6195.9	6588.1	0.088534	442400	17546000	0.093629	0.50271	0.49729	0.99458	0.99994	TRUE
TARDBP_11020526	TARDBP	6384.6/6618.7	6712.4/7092.1	6501.6	6902.3	0.086264	27404	18412000	0.093377	0.5051	0.4949	0.9898	0.99994	TRUE
DOT1L_2199935	DOT1L	6784.6/5976.6	6348.9/7204	6380.6	6776.4	0.086819	326490	18069000	0.093118	0.50403	0.49597	0.99195	0.99994	TRUE
SETDB2_49476969	SETDB2	4518.5/5013	5078.9/5133.1	4765.7	5106	0.099482	122290	13496000	0.092628	0.487	0.513	0.974	0.99994	TRUE
NA_125	NA	6269.1/6270.5	6338.4/6197.5	6269.8	6268	-0.00042799	1.0317	17756000	0.092602	0.46311	0.53689	0.92622	0.99994	FALSE
JMJD1C_63215592	JMJD1C	5970.5/5182.3	6119.4/5768.2	5576.4	5943.8	0.09202	310630	15792000	0.092437	0.4964	0.5036	0.9928	0.99994	TRUE
PCMT1_149749772	PCMT1	5729.7/5411.8	5844.4/6029.8	5570.8	5937.1	0.091864	50512	15776000	0.092229	0.49625	0.50375	0.9925	0.99994	TRUE
NA_21	NA	6267.1/6381.4	6535.3/6103.6	6324.3	6319.5	-0.0010906	6533.5	17910000	0.092116	0.4633	0.5367	0.92661	0.99994	FALSE
FTSJ3_63821989	FTSJ3	4408/4619.3	4569.7/5115.2	4513.6	4842.4	0.10142	22331	12782000	0.091965	0.48321	0.51679	0.96641	0.99994	TRUE
IDO2_39963665	IDO2	7353.9/8644.7	8379.8/8494	7999.3	8436.9	0.076826	833000	22653000	0.091937	0.51407	0.48593	0.97185	0.99994	TRUE
SUPV3L1_69187752	SUPV3L1	5466.9/4799.8	5718.6/5249	5133.4	5483.8	0.095239	222520	14537000	0.091897	0.49129	0.50871	0.98257	0.99994	TRUE
NA_141	NA	5001.1/5508.1	5764/5451.6	5254.6	5607.8	0.093835	128500	14881000	0.09156	0.49254	0.50746	0.98509	0.99994	TRUE
FTSJ2_2235441	FTSJ2	5703.8/5386.9	5571.7/6244.4	5545.4	5908.1	0.091397	50211	15704000	0.091535	0.49569	0.50431	0.99138	0.99994	TRUE
NA_120	NA	6481.1/6317	6310.5/6470.1	6399	6390.3	-0.0019746	13470	18122000	0.09146	0.46356	0.53644	0.92713	0.99994	FALSE
AHCYL1_110015453	AHCYL1	6652.3/6729.5	7187.8/6989.3	6690.9	7088.6	0.083276	2985.5	18948000	0.09135	0.50568	0.49432	0.98864	0.99994	TRUE
ADAR_154590308	ADAR	5886.9/5661.1	6542.3/5743.2	5774	6142.8	0.089297	25497	16352000	0.09119	0.49783	0.50217	0.99567	0.99994	TRUE
NA_115	NA	6419.4/6359.1	5900.3/6865.5	6389.2	6382.9	-0.0014296	1818.7	18094000	0.091063	0.46372	0.53628	0.92744	0.99994	FALSE
NA_79	NA	5844.1/6893.7	6140.3/6588.9	6368.9	6364.6	-0.0009751	550830	18036000	0.091	0.46375	0.53625	0.92749	0.99994	FALSE
P4HA2_132213931	P4HA2	7395.7/6952.2	7250.7/6953.3	7174	7102	-0.014533	98370	20316000	0.090998	0.46375	0.53625	0.92749	0.99994	FALSE
ADAT2_143433862	ADAT2	3303.2/3550.9	3178.5/4242.5	3427.1	3710.5	0.11462	30659	9705200	0.090988	0.46347	0.53653	0.92694	0.99994	TRUE
KDM4A_43689060	KDM4A	3059.4/3205.3	3385.9/3419.8	3132.4	3402.8	0.11945	10646	8870600	0.090814	0.45659	0.54341	0.91318	0.99994	TRUE
SHMT2_57231718	SHMT2	6680.1/7698.3	7618.9/7578.4	7189.2	7598.7	0.079899	518300	20359000	0.090743	0.50887	0.49113	0.98226	0.99994	TRUE
TFB1M_155311292	TFB1M	3291.3/3563.8	3622.5/3797.2	3427.5	3709.8	0.11415	37117	9706500	0.090605	0.4633	0.5367	0.9266	0.99994	TRUE
DHX30_47847308	DHX30	5396.3/5119.6	5535.6/5678.3	5257.9	5607	0.09271	38278	14890000	0.090454	0.4921	0.5079	0.9842	0.99994	TRUE
NA_143	NA	7117.1/7454.2	7024.7/7393.7	7285.6	7209.2	-0.015212	56819	20632000	0.089963	0.46416	0.53584	0.92832	0.99994	FALSE
TPMT_18147869	TPMT	3434.6/3636.8	4249.3/3390.8	3535.7	3820.1	0.11156	20444	10013000	0.089855	0.46526	0.53474	0.93051	0.99994	TRUE
DHX36_154309751	DHX36	6422.4/6670.2	6402.5/6660.8	6546.3	6531.6	-0.0032333	30719	18539000	0.089749	0.46424	0.53576	0.92849	0.99994	FALSE
METTL13_171783866	METTL13	3764/2842.6	3673.7/3481.7	3303.3	3577.7	0.11508	424550	9354700	0.089707	0.46012	0.53988	0.92024	0.99994	TRUE
NA_122	NA	7569.9/7277.1	7277.5/7399.7	7423.5	7338.6	-0.016592	42868	21023000	0.089413	0.46438	0.53562	0.92875	0.99994	FALSE
C16orf13_636197	C16orf13	7409.7/7600.3	8467.1/7366.7	7505	7916.9	0.077084	18169	21254000	0.089358	0.51025	0.48975	0.97951	0.99994	TRUE
TRMT10B_37762002	TRMT10B	5576.4/5508.1	5690.6/6098.7	5542.3	5894.6	0.088911	2332.6	15695000	0.088944	0.49454	0.50546	0.98908	0.99994	TRUE
DIMT1_62394017	DIMT1	8021.7/8622.3	8847/8659.7	8322	8753.4	0.072893	180340	23567000	0.088849	0.5144	0.4856	0.9712	0.99994	TRUE
IDO1_39923521	IDO1	5252/5037.9	5379.5/5584.4	5144.9	5482	0.091524	22905	14570000	0.088296	0.48985	0.51015	0.97971	0.99994	TRUE
EGLN1_231421219	EGLN1	6428.3/5386	6224.2/6310.3	5907.2	6267.3	0.085353	543190	16729000	0.088039	0.49774	0.50226	0.99549	0.99994	TRUE
METTL5_169821948	METTL5	5192.2/4729.3	5468/5113.2	4960.8	5290.6	0.092846	107140	14049000	0.087996	0.48748	0.51252	0.97497	0.99994	TRUE
CDKAL1_20846114	CDKAL1	5781.4/5846.8	6001.7/6339.3	5814.1	6170.5	0.085814	2134.9	16465000	0.08783	0.49677	0.50323	0.99355	0.99994	TRUE
HNRNPUL2_62722683	HNRNPUL2	5305.7/5501.2	6178.8/5314.9	5403.5	5746.8	0.088865	19116	15302000	0.087776	0.49256	0.50744	0.98511	0.99994	TRUE
NA_185	NA	5868/5960.2	6806.8/5739.2	5914.1	6273	0.084978	4252.3	16748000	0.087693	0.49766	0.50234	0.99532	0.99994	TRUE
NA_179	NA	7584.8/7974.2	8095.5/7256.9	7779.5	7676.2	-0.01929	75805	22031000	0.087437	0.46516	0.53484	0.93032	0.99994	FALSE
MTO1_73466592	MTO1	8066.5/6895.4	6876.7/7923.9	7481	7400.3	-0.015645	685720	21186000	0.087419	0.46517	0.53483	0.93034	0.99994	FALSE
TET3_74046767	TET3	3812.8/4130.2	3963.8/4565	3971.5	4264.4	0.10264	50372	11247000	0.087339	0.47247	0.52753	0.94493	0.99994	TRUE
RRP8_6601534	RRP8	7198.7/7614.9	7073.6/7592.4	7406.8	7333	-0.014443	86624	20975000	0.087143	0.46528	0.53472	0.93056	0.99994	FALSE
ICMT_6232039	ICMT	7542/7201.5	7845/7693.2	7371.7	7769.1	0.075729	57998	20876000	0.086964	0.50844	0.49156	0.98313	0.99994	TRUE
DYNC1H1_102016790	DYNC1H1	7590.8/7732.7	8102.5/8030.7	7661.7	8066.6	0.074277	10062	21697000	0.086913	0.51014	0.48986	0.97973	0.99994	TRUE
ADAT2_143450583	ADAT2	6931.9/6546.5	7140/6300.3	6739.2	6720.2	-0.0040741	74298	19085000	0.086817	0.46541	0.53459	0.93082	0.99994	FALSE
PRDM13_99613085	PRDM13	7200.7/6852.5	7765.7/7057.2	7026.6	7411.5	0.076927	60620	19899000	0.086284	0.50592	0.49408	0.98817	0.99994	TRUE
SLC4A2_151070570	SLC4A2	4808.1/4566	5451.7/4551	4687	5001.4	0.093629	29295	13273000	0.086279	0.48314	0.51686	0.96628	0.99994	TRUE
ALG9_111857690	ALG9	6835.4/6329.8	7473.3/6436.1	6582.6	6954.7	0.079315	127790	18641000	0.086178	0.50267	0.49733	0.99466	0.99994	TRUE
METTL18_169793169	METTL18	5968.5/6519	6514.4/6697.7	6243.7	6606	0.081363	151480	17682000	0.08616	0.49993	0.50007	0.99986	0.99994	TRUE
KIAA1456_13021161	KIAA1456	5095.7/4817	5092.9/5464.6	4956.4	5278.7	0.090899	38833	14036000	0.086053	0.48658	0.51342	0.97315	0.99994	TRUE
C7orf60_112915320	C7orf60	4880.7/5004.4	5429.6/5099.2	4942.6	5264.4	0.090991	7647.6	13997000	0.086023	0.48639	0.51361	0.97278	0.99994	TRUE
MTR_236852992	MTR	5216.1/5536.5	5697.6/5721.2	5376.3	5709.4	0.086713	51310	15225000	0.085371	0.49121	0.50879	0.98243	0.99994	TRUE
PCMTD2_64267904	PCMTD2	3725.2/4376.1	4163.1/4514.1	4050.6	4338.6	0.099049	211780	11471000	0.085015	0.4728	0.5272	0.94559	0.99994	TRUE
NA_39	NA	8101.4/7777.4	7813.5/7864	7939.4	7838.7	-0.018402	52490	22484000	0.08422	0.46644	0.53356	0.93288	0.99994	FALSE
IGF2BP3_23469937	IGF2BP3	7499.2/7073.4	7631.7/6838.5	7286.3	7235.1	-0.010167	90679	20634000	0.08405	0.46651	0.53349	0.93302	0.99994	FALSE
EEF1A1_73518527	EEF1A1	5106.6/4295.3	5687.1/4325.4	4701	5006.2	0.090755	329180	13313000	0.08367	0.48218	0.51782	0.96436	0.99994	TRUE
TYMS_662189	TYMS	7667.4/6709.8	7559.5/7571.4	7188.6	7565.4	0.073703	458550	20358000	0.083521	0.50583	0.49417	0.98834	0.99994	TRUE
SMYD1_88096780	SMYD1	3762.1/3197.6	3835.7/3646.4	3479.8	3741	0.1044	159310	9854600	0.083212	0.46103	0.53897	0.92207	0.99994	TRUE
FASN_82088480	FASN	8029.7/9460.4	8961.2/9355.7	8745	9158.4	0.066625	1023400	24765000	0.083065	0.51393	0.48607	0.97214	0.99994	TRUE
THUMPD3_9371424	THUMPD3	5971.5/5749.6	6090.2/6307.3	5860.6	6198.8	0.080929	24615	16597000	0.083018	0.49515	0.50485	0.9903	0.99994	TRUE
DDX3X_41345288	DDX3X	3320.2/3342	3956.9/3215.1	3331.1	3586	0.10634	238.26	9433400	0.082986	0.45765	0.54235	0.9153	0.99994	TRUE
TRMT44_8441437	TRMT44	2688.2/2470.4	2614.6/2991.4	2579.3	2803	0.11996	23715	7304300	0.082778	0.43736	0.56264	0.87473	0.99994	TRUE
METTL6_15426292	METTL6	3968.1/4170.6	4191/4507.1	4069.3	4349.1	0.095887	20512	11524000	0.0824	0.47194	0.52806	0.94388	0.99994	TRUE
METTL22_8635224	METTL22	4593.1/4477.5	5080.1/4581	4535.3	4830.5	0.090964	6683.1	12844000	0.082379	0.47927	0.52073	0.95854	0.99994	TRUE
CMTR2_71285582	CMTR2	4250.7/3863.8	4432.2/4240.5	4057.2	4336.4	0.095965	74875	11490000	0.082347	0.47171	0.52829	0.94342	0.99994	TRUE
PADI3_17266781	PADI3	5243/5507.2	5469.2/5922.9	5375.1	5696.1	0.083655	34913	15222000	0.082263	0.48985	0.51015	0.97971	0.99994	TRUE
APOBEC1_7652497	APOBEC1	5682.9/5288.9	5831.6/5786.1	5485.9	5808.9	0.082509	77612	15536000	0.081935	0.49091	0.50909	0.98182	0.99994	TRUE
NA_61	NA	5280.8/5525.3	5861.9/5584.4	5403.1	5723.2	0.083021	29885	15301000	0.081833	0.48997	0.51003	0.97995	0.99994	TRUE
NA_55	NA	6216.4/5686.9	6148.5/6421.2	5951.6	6284.8	0.078577	140160	16855000	0.081162	0.4952	0.5048	0.99041	0.99994	TRUE
ALKBH7_6374513	ALKBH7	5717.7/5270.9	5633.5/5994.8	5494.3	5814.2	0.081621	99846	15559000	0.081089	0.49063	0.50937	0.98127	0.99994	TRUE
APOBEC2_41061580	APOBEC2	6269.1/5364.6	6289.5/5999.8	5816.8	6144.6	0.079083	409100	16473000	0.080769	0.49376	0.50624	0.98753	0.99994	TRUE
METTL25_82403009	METTL25	7708.2/7847	7396.4/8016.7	7777.6	7706.5	-0.013241	9625.1	22026000	0.080215	0.46803	0.53197	0.93607	0.99994	FALSE
METTL5_169821143	METTL5	5668/5802.9	5779.1/6338.3	5735.5	6058.7	0.079092	9107.8	16242000	0.080211	0.49273	0.50727	0.98546	0.99994	TRUE
SMYD3_246355059	SMYD3	5417.2/4972.6	5224.5/5778.1	5194.9	5501.3	0.082677	98822	14711000	0.0799	0.48678	0.51322	0.97356	0.99994	TRUE
SETD7_139546949	SETD7	5439.1/4337.4	4887.8/5481.6	4888.2	5184.7	0.084936	606860	13843000	0.079687	0.48292	0.51708	0.96583	0.99994	TRUE
NSUN5_73307427	NSUN5	5447/5747.9	5832.7/5990.8	5597.5	5911.8	0.078804	45270	15852000	0.078944	0.49079	0.50921	0.98157	0.99994	TRUE
PUS10_61008883	PUS10	6282/6264.5	7000.2/6211.5	6273.3	6605.9	0.074513	153.45	17765000	0.078904	0.49708	0.50292	0.99416	0.99994	TRUE
RBBP6_24548962	RBBP6	5249/3856	5009/4660.9	4552.5	4834.9	0.086817	970160	12892000	0.078658	0.47787	0.52213	0.95575	0.99994	TRUE
NSD1_177209972	NSD1	4581.2/4373.5	4192.2/5320.8	4477.3	4756.5	0.087257	21565	12679000	0.078413	0.47666	0.52334	0.95332	0.99994	TRUE
FXR2_7603848	FXR2	5565.5/5062.8	5616/5618.4	5314.2	5617.2	0.079999	126310	15049000	0.07812	0.48737	0.51263	0.97475	0.99994	TRUE
COQ3_99376143	COQ3	6030.2/6047.9	6731.1/5991.8	6039.1	6361.4	0.075015	156.11	17102000	0.077952	0.49463	0.50537	0.98926	0.99994	TRUE
RPUSD3_9842219	RPUSD3	4907.6/4528.2	5018.3/4986.4	4717.9	5002.3	0.084439	71972	13361000	0.077816	0.47983	0.52017	0.95966	0.99994	TRUE
NOA1_56976558	NOA1	6337.8/7152.5	7334.6/6835.5	6745.1	7085.1	0.07093	331850	19102000	0.077784	0.50033	0.49967	0.99934	0.99994	TRUE
DDX50_68911148	DDX50	5256.9/5090.4	5284/5653.3	5173.6	5468.6	0.079989	13874	14651000	0.077071	0.4853	0.5147	0.97059	0.99994	TRUE
DHX30_47846252	DHX30	8592/7644.1	8146.7/8826.5	8118.1	8486.6	0.064042	449260	22990000	0.07686	0.5084	0.4916	0.98319	0.99994	TRUE
NA_25	NA	7034.5/7321.8	6894.2/7438.6	7178.1	7166.4	-0.0023576	41281	20328000	0.076733	0.46942	0.53058	0.93884	0.99994	FALSE
TGS1_55798931	TGS1	3754.1/3477.8	3892.8/3829.1	3616	3861	0.094555	38168	10240000	0.076562	0.46083	0.53917	0.92166	0.99994	TRUE
NA_89	NA	8093.4/7988.8	8057/8752.6	8041.1	8404.8	0.063812	5469.5	22772000	0.076214	0.50774	0.49226	0.98452	0.99994	TRUE
A1CF_50828283	A1CF	6370.6/5849.4	6626.2/6227.5	6110	6426.8	0.072928	135860	17303000	0.076171	0.4945	0.5055	0.989	0.99994	TRUE
PRDM5_120853477	PRDM5	5251/6235.3	5932.9/6167.6	5743.1	6050.2	0.075145	484460	16264000	0.076154	0.49106	0.50894	0.98211	0.99994	TRUE
RSAD2_6887025	RSAD2	4016.8/3409	3875.3/4043.8	3712.9	3959.5	0.092748	184710	10515000	0.07605	0.46254	0.53746	0.92508	0.99994	TRUE
KHSRP_6424490	KHSRP	6974.7/6690	6839.4/7488.5	6832.4	7164	0.068365	40536	19349000	0.075387	0.49995	0.50005	0.99991	0.99994	TRUE
GLOD4_770494	GLOD4	4318.4/4022.8	4672.3/4185.6	4170.6	4428.9	0.086684	43700	11811000	0.075169	0.4704	0.5296	0.9408	0.99994	TRUE
GLOD4_776963	GLOD4	5852.1/5617.3	6107.7/5965.9	5734.7	6036.8	0.074056	27571	16240000	0.074967	0.49046	0.50954	0.98092	0.99994	TRUE
NA_149	NA	6920/7266.8	7304.3/7551.4	7093.4	7427.9	0.066466	60128	20088000	0.074631	0.50145	0.49855	0.99709	0.99994	TRUE
HEMK1_50577124	HEMK1	4581.2/4204.1	4434.6/4876.5	4392.6	4655.5	0.083841	71069	12440000	0.074539	0.47366	0.52634	0.94732	0.99994	TRUE
ADARB1_45182661	ADARB1	6208.4/6109.8	6444.4/6496	6159.1	6470.2	0.071091	4860.2	17442000	0.074503	0.49422	0.50578	0.98844	0.99994	TRUE
FTSJ1_48481524	FTSJ1	6191.5/6403.8	6677.5/6546	6297.6	6611.7	0.070208	22535	17834000	0.074377	0.49535	0.50465	0.99071	0.99994	TRUE
EHMT2_31886837	EHMT2	6827.4/6592.9	7490.8/6576.9	6710.2	7033.8	0.067955	27510	19003000	0.074252	0.49857	0.50143	0.99715	0.99994	TRUE
TRDMT1_17159150	TRDMT1	4263.7/4646.8	4513.8/4922.5	4455.2	4718.1	0.082692	73402	12617000	0.074009	0.47438	0.52562	0.94875	0.99994	TRUE
DUS3L_5788124	DUS3L	6404.5/7187.7	7004.9/7235.9	6796.1	7120.4	0.067246	306730	19246000	0.073927	0.49907	0.50093	0.99814	0.99994	TRUE
NA_178	NA	7546/7406.9	7288/8345.2	7476.4	7816.6	0.064182	9678.1	21173000	0.073927	0.5036	0.4964	0.99279	0.99994	TRUE
FMR1_147930240	FMR1	6307.9/6049.6	6446.8/6529	6178.8	6487.9	0.070417	33356	17498000	0.073897	0.49413	0.50587	0.98826	0.99994	TRUE
MTR_236831980	MTR	4772.2/4456	5067.2/4692.8	4614.1	4880	0.080817	50006	13067000	0.07356	0.4765	0.5235	0.953	0.99994	TRUE
JARID2_15496939	JARID2	5911.8/5580.3	5986.5/6095.7	5746.1	6041.1	0.072227	54946	16272000	0.073141	0.48979	0.51021	0.97957	0.99994	TRUE
NA_176	NA	6528.9/6889.4	7229.8/6824.5	6709.1	7027.2	0.066801	65003	19000000	0.072956	0.49802	0.50198	0.99603	0.99994	TRUE
METTL23_76729790	METTL23	5709.8/5865.7	6214.9/5950.9	5787.7	6082.9	0.07175	12154	16390000	0.072908	0.4901	0.5099	0.98019	0.99994	TRUE
NA_75	NA	6510/6024.7	6071.6/7077.2	6267.3	6574.4	0.068993	117730	17749000	0.072883	0.49446	0.50554	0.98892	0.99994	TRUE
GAMT_1399807	GAMT	8047.6/7279.7	7897.4/8107.6	7663.6	8002.5	0.062409	294870	21703000	0.072733	0.50421	0.49579	0.99158	0.99994	TRUE
NA_152	NA	5743.6/5586.3	6439.8/5469.6	5665	5954.7	0.07195	12369	16043000	0.072337	0.48862	0.51138	0.97725	0.99994	TRUE
NA_128	NA	6882.2/6690.9	7441.8/6763.6	6786.5	7102.7	0.065691	18300	19219000	0.072128	0.49824	0.50176	0.99648	0.99994	TRUE
NUDT21_56447945	NUDT21	7328.1/6261.1	7258.9/6955.3	6794.6	7107.1	0.064873	569210	19242000	0.071251	0.49793	0.50207	0.99586	0.99994	TRUE
KIAA1456_13021460	KIAA1456	7852.6/7908	8119.9/8313.3	7880.3	8216.6	0.060286	1538	22316000	0.071193	0.50478	0.49522	0.99043	0.99994	TRUE
TPMT_18143720	TPMT	6469.1/6072.8	6594.8/6547	6271	6570.9	0.067378	78531	17759000	0.071157	0.49375	0.50625	0.98751	0.99994	TRUE
THUMPD3_9377869	THUMPD3	4481.6/4303.9	4618.7/4663.9	4392.7	4641.3	0.079377	15802	12440000	0.070461	0.47185	0.52815	0.94369	0.99994	TRUE
NA_133	NA	7977/7841	8741/7740.1	7909	8240.5	0.059245	9246.7	22398000	0.070064	0.50447	0.49553	0.99106	0.99994	TRUE
ASH1L_155478801	ASH1L	5043.9/5172	5277/5471.6	5108	5374.3	0.073308	8200.6	14465000	0.070021	0.48143	0.51857	0.96286	0.99994	TRUE
METTL10_124789050	METTL10	6391.5/6740.7	6813.8/6917.4	6566.1	6865.6	0.064335	60971	18595000	0.06945	0.49543	0.50457	0.99087	0.99994	TRUE
PADI2_17084652	PADI2	8296.4/8151.3	9232.7/7872.9	8223.9	8552.8	0.056575	10536	23289000	0.068162	0.50532	0.49468	0.98937	0.99994	TRUE
SMYD3_246335406	SMYD3	8113.3/7780.8	8178.2/8355.2	7947.1	8266.7	0.056884	55281	22505000	0.067378	0.50355	0.49645	0.9929	0.99994	TRUE
TRMT1_13109576	TRMT1	5332.6/5129.9	5809.4/5169.1	5231.2	5489.3	0.069448	20539	14814000	0.067038	0.4816	0.5184	0.96319	0.99994	TRUE
NNMT_114298126	NNMT	7559/7966.5	8093.1/8059.7	7762.7	8076.4	0.057144	83033	21983000	0.066903	0.50234	0.49766	0.99533	0.99994	TRUE
NA_188	NA	5391.3/4731.1	5238.5/5387.7	5061.2	5313.1	0.070077	217950	14333000	0.066552	0.47934	0.52066	0.95868	0.99994	TRUE
KDM3B_138399942	KDM3B	4370.2/3813.9	4565.1/4070.8	4092	4317.9	0.077499	154710	11588000	0.066355	0.46512	0.53488	0.93024	0.99994	TRUE
PRDM11_45183035	PRDM11	6130.8/5685.2	6413/5943.9	5908	6178.4	0.06457	99274	16731000	0.066124	0.48833	0.51167	0.97667	0.99994	TRUE
DNMT1_10162681	DNMT1	5744.6/5138.5	5762.8/5637.4	5441.5	5700.1	0.066958	183690	15410000	0.065863	0.48346	0.51654	0.96693	0.99994	TRUE
NA_165	NA	6970.8/7400.9	7337/7624.3	7185.8	7480.6	0.058001	92499	20350000	0.065355	0.49816	0.50184	0.99632	0.99994	TRUE
GTPBP3_17339500	GTPBP3	4613/4147.4	4943.7/4276.4	4380.2	4610.1	0.07378	108390	12404000	0.065271	0.46934	0.53066	0.93868	0.99994	TRUE
RNMTL1_783314	RNMTL1	5512.7/5284.6	6044.8/5261.9	5398.7	5653.4	0.066497	26013	15289000	0.065141	0.48268	0.51732	0.96535	0.99994	TRUE
PHYH_13295581	PHYH	4991.2/4661.4	4998.5/5134.1	4826.3	5066.3	0.070001	54373	13668000	0.064918	0.47561	0.52439	0.95122	0.99994	TRUE
NA_161	NA	5859.1/5082.6	5697.6/5753.2	5470.8	5725.4	0.065599	301430	15493000	0.06467	0.48327	0.51673	0.96653	0.99994	TRUE
NA_48	NA	7477.3/6304.9	6835.9/7512.5	6891.1	7174.2	0.058072	687280	19515000	0.064081	0.49559	0.50441	0.99118	0.99994	TRUE
NA_159	NA	5219.1/5593.2	5603.2/5710.3	5406.2	5656.7	0.065353	69972	15310000	0.06404	0.48228	0.51772	0.96456	0.99994	TRUE
NAF1_163148346	NAF1	6588.6/6344.5	6734.6/6745.7	6466.5	6740.1	0.059775	29797	18313000	0.063934	0.49229	0.50771	0.98459	0.99994	TRUE
NNMT_114298015	NNMT	5970.5/5818.4	6213.7/6093.7	5894.5	6153.7	0.062084	11570	16693000	0.063451	0.48706	0.51294	0.97411	0.99994	TRUE
AMT_49420215	AMT	7003.6/6655.6	6917.5/7299.8	6829.6	7108.7	0.057765	60543	19341000	0.06345	0.49488	0.50512	0.98976	0.99994	TRUE
NA_8	NA	6276.1/5911.2	6989.7/5724.2	6093.7	6357	0.061025	66550	17257000	0.06339	0.48888	0.51112	0.97776	0.99994	TRUE
SHMT1_18340081	SHMT1	6364.6/6227.6	6865.1/6260.4	6296.1	6562.7	0.059829	9396.3	17830000	0.063145	0.49055	0.50945	0.98109	0.99994	TRUE
DYNC1H1_101997111	DYNC1H1	6782.7/7065.6	7653.9/6752.7	6924.1	7203.3	0.057006	40040	19609000	0.063032	0.49538	0.50462	0.99077	0.99994	TRUE
MGMT_129707988	MGMT	6389.5/6233.6	6958.3/6196.5	6311.6	6577.4	0.059511	12160	17874000	0.06288	0.49056	0.50944	0.98113	0.99994	TRUE
RBBP6_24559595	RBBP6	8308.4/7567.6	7745.9/8122.6	7938	7934.2	-0.00068425	274360	22480000	0.062744	0.47499	0.52501	0.94997	0.99994	FALSE
ASPHD2_26433971	ASPHD2	6444.3/5391.2	6053/6289.4	5917.7	6171.2	0.060487	554470	16759000	0.061906	0.48661	0.51339	0.97323	0.99994	TRUE
METTL21A_207624297	METTL21A	6331.8/5648.2	6062.3/6427.2	5990	6244.7	0.060068	233650	16963000	0.061842	0.48727	0.51273	0.97453	0.99994	TRUE
GNL3L_54551664	GNL3L	6349.7/6574.8	6522.5/6926.4	6462.3	6724.4	0.057366	25337	18301000	0.061286	0.49113	0.50887	0.98226	0.99994	TRUE
TMLHE_155524609	TMLHE	4918.5/4226.5	5040.4/4545	4572.5	4792.7	0.067847	239470	12949000	0.061199	0.47042	0.52958	0.94085	0.99994	TRUE
FMR1_147937595	FMR1	6276.1/6196.6	6611.1/6375.2	6236.3	6493.1	0.058209	3156.4	17661000	0.061108	0.48916	0.51084	0.97832	0.99994	TRUE
NA_4	NA	5054.9/5333.6	5417.9/5434.7	5194.3	5426.3	0.063044	38842	14710000	0.060506	0.47831	0.52169	0.95662	0.99994	TRUE
EIF4A1_7574304	EIF4A1	6053.1/4119	5568.3/5059.2	5086.1	5313.8	0.063162	1870400	14403000	0.059987	0.47677	0.52323	0.95355	0.99994	TRUE
PRDM6_123155968	PRDM6	5981.5/6371.1	6239.4/6610.9	6176.3	6425.1	0.056975	75907	17491000	0.059498	0.48795	0.51205	0.9759	0.99994	TRUE
INMT_30753833	INMT	6920/7038.1	7272.9/7213.9	6979.1	7243.4	0.053627	6977.8	19764000	0.05946	0.49426	0.50574	0.98852	0.99994	TRUE
NA_101	NA	6913/6298.9	6766/6957.3	6606	6861.7	0.054784	188580	18708000	0.059122	0.49135	0.50865	0.98271	0.99994	TRUE
DNAJB11_186572096	DNAJB11	6166.6/5104.1	6323.3/5418.7	5635.3	5871	0.059087	564440	15959000	0.058985	0.48255	0.51745	0.9651	0.99994	TRUE
ALG9_111840791	ALG9	5099.7/4917.6	4944.9/5515.5	5008.6	5230.2	0.062444	16580	14184000	0.058838	0.47531	0.52469	0.95061	0.99994	TRUE
DDX42_63787242	DDX42	6040.2/5075.7	6372.2/5210	5558	5791.1	0.059272	465080	15740000	0.058766	0.48164	0.51836	0.96328	0.99994	TRUE
TMLHE_155524516	TMLHE	3308.2/3339.4	3730.8/3277	3323.8	3503.9	0.076095	486.52	9412800	0.058694	0.44625	0.55375	0.89251	0.99994	TRUE
AMD1_110892784	AMD1	6318.9/6273.1	6700.8/6385.2	6296	6543	0.05551	1046.4	17830000	0.058497	0.48856	0.51144	0.97712	0.99994	TRUE
APOBEC2_41053462	APOBEC2	6735.9/5537.3	6746.2/6012.8	6136.6	6379.5	0.055995	718260	17378000	0.058267	0.48707	0.51293	0.97414	0.99994	TRUE
PRDM5_120821186	PRDM5	4224.9/3744.3	4057.1/4303.4	3984.6	4180.2	0.069144	115480	11284000	0.058249	0.45958	0.54042	0.91915	0.99994	TRUE
ALKBH8_107549813	ALKBH8	4748.4/4692.4	4626.8/5239	4720.4	4932.9	0.063522	1566.9	13368000	0.058128	0.47117	0.52883	0.94234	0.99994	TRUE
ALKBH5_18184501	ALKBH5	5019.1/4583.2	5541.5/4488.1	4801.1	5014.8	0.0628	94985	13596000	0.057942	0.4722	0.5278	0.94439	0.99994	TRUE
DNMT3L_44259633	DNMT3L	6753.8/6258.5	6742.7/6765.6	6506.1	6754.2	0.053969	122650	18425000	0.057783	0.48999	0.51001	0.97999	0.99994	TRUE
METTL21C_102686963	METTL21C	5065.8/5085.2	5219.9/5367.8	5075.5	5293.8	0.060743	187.32	14373000	0.057582	0.47559	0.52441	0.95118	0.99994	TRUE
NA_130	NA	6713/6404.6	6848.8/6764.6	6558.8	6806.7	0.053513	47541	18574000	0.057517	0.4903	0.5097	0.9806	0.99994	TRUE
CDKAL1_20546465	CDKAL1	5484.8/4268.6	5232.7/4943.4	4876.7	5088.1	0.06119	739610	13811000	0.056867	0.47273	0.52727	0.94547	0.99994	TRUE
THG1L_157734590	THG1L	6589.6/6156.2	7066.6/6161.6	6372.9	6614.1	0.053587	93899	18048000	0.056777	0.48847	0.51153	0.97695	0.99994	TRUE
PLA2G4B_41845724	PLA2G4B	6793.6/6163.1	6969.9/6472.1	6478.3	6721	0.053043	198770	18346000	0.056653	0.48929	0.51071	0.97858	0.99994	TRUE
UPF1_18846092	UPF1	5217.1/4254	5039.3/4845.6	4735.6	4942.4	0.061672	463800	13411000	0.056489	0.47066	0.52934	0.94132	0.99994	TRUE
ADI1_3519460	ADI1	5527.6/5039.6	5498.3/5505.6	5283.6	5502	0.058401	119070	14963000	0.056439	0.47759	0.52241	0.95517	0.99994	TRUE
UTY_13336183	UTY	8732.4/8090.2	8759.6/8054.7	8411.3	8407.1	-0.00071522	206150	23820000	0.056424	0.4775	0.5225	0.955	0.99994	FALSE
TRUB2_128310941	TRUB2	7143.9/6649.6	7066.6/7219.9	6896.8	7143.3	0.05066	122180	19531000	0.055781	0.49212	0.50788	0.98424	0.99994	TRUE
NA_18	NA	5577.4/5445.4	5850.2/5610.4	5511.4	5730.3	0.05619	8718.1	15608000	0.055417	0.47969	0.52031	0.95938	0.99994	TRUE
NA_77	NA	3568/3128.8	3496.6/3540.6	3348.4	3518.6	0.071505	96431	9482400	0.055269	0.44524	0.55476	0.89048	0.99994	TRUE
AMD1_110875214	AMD1	6371.6/6486.3	6988.6/6340.3	6429	6664.4	0.05189	6575.4	18206000	0.055187	0.48826	0.51174	0.97652	0.99994	TRUE
NA_47	NA	5776.5/6417.5	6256.9/6394.2	6097	6325.5	0.053081	205490	17266000	0.055	0.48531	0.51469	0.97062	0.99994	TRUE
TFB1M_155297049	TFB1M	6612.5/6376.3	6330.3/7127.1	6494.4	6728.7	0.051125	27895	18392000	0.054635	0.48856	0.51144	0.97712	0.99994	TRUE
DDX3X_41339056	DDX3X	6463.2/5573.4	6286/6200.5	6018.3	6243.2	0.05293	395820	17043000	0.054486	0.48437	0.51563	0.96874	0.99994	TRUE
SETD7_139533305	SETD7	5545.6/4917.6	5598.5/5281.9	5231.6	5440.2	0.056413	197170	14815000	0.05421	0.476	0.524	0.95201	0.99994	TRUE
TET2_105234316	TET2	6170.6/5123	5877/5846	5646.8	5861.5	0.053836	548690	15991000	0.053698	0.48038	0.51962	0.96076	0.99994	TRUE
NA_29	NA	5873/6206.1	6365.2/6157.6	6039.5	6261.4	0.052038	55471	17103000	0.053646	0.4842	0.5158	0.96841	0.99994	TRUE
NA_107	NA	6795.6/6908.3	7133/7043.2	6852	7088.1	0.04888	6355.8	19404000	0.053613	0.49087	0.50913	0.98175	0.99994	TRUE
EFTUD2_44872533	EFTUD2	4890.7/4685.5	5352.7/4614.9	4788.1	4983.8	0.057789	21049	13559000	0.053153	0.46991	0.53009	0.93982	0.99994	TRUE
METTL14_118687945	METTL14	6590.6/5472	6493.4/5999.8	6031.3	6246.6	0.050596	625600	17080000	0.052098	0.48346	0.51654	0.96693	0.99994	TRUE
NOP58_202295776	NOP58	6483.1/5494.4	6457.3/5948.9	5988.7	6203.1	0.050728	488800	16960000	0.052051	0.48305	0.51695	0.96609	0.99994	TRUE
TRMT61A_103530047	TRMT61A	4566.2/4644.2	4756.1/4828.6	4605.2	4792.4	0.057454	3043.2	13042000	0.051821	0.46674	0.53326	0.93349	0.99994	TRUE
ADAR_154597907	ADAR	3805.9/3721.1	4001.1/3864.1	3763.5	3932.6	0.063409	3594.3	10658000	0.051812	0.4525	0.5475	0.905	0.99994	TRUE
JMJD7_41836178	JMJD7	5164.4/5409.3	5613.7/5359.8	5286.8	5486.7	0.053541	29984	14972000	0.05167	0.47554	0.52446	0.95109	0.99994	TRUE
DDX28_68022927	DDX28	6304.9/6162.2	6248.7/6650.8	6233.6	6449.8	0.049175	10181	17653000	0.051451	0.48501	0.51499	0.97001	0.99994	TRUE
PHF1_33414521	PHF1	6017.3/5943.9	6343.1/6033.8	5980.6	6188.4	0.049271	2693.8	16937000	0.050496	0.4823	0.5177	0.96461	0.99994	TRUE
NUDT21_56447907	NUDT21	2683.2/2142.9	2305.8/2782.7	2413.1	2544.3	0.07637	145960	6833600	0.050202	0.4161	0.5839	0.83219	0.99994	TRUE
NA_56	NA	5643.1/5551.1	5931.8/5660.3	5597.1	5796.1	0.050386	4232.6	15851000	0.049976	0.47825	0.52175	0.9565	0.99994	TRUE
PRMT2_46644439	PRMT2	5976.5/6610.1	6612.2/6396.2	6293.3	6504.2	0.047554	200710	17822000	0.049964	0.48489	0.51511	0.96978	0.99994	TRUE
NOP58_202284395	NOP58	5410.2/4651.1	5718.6/4716.8	5030.7	5217.7	0.052647	288100	14246000	0.049546	0.47151	0.52849	0.94302	0.99994	TRUE
NA_116	NA	6748.8/7093.1	7309/6971.3	6921	7140.2	0.044972	59281	19600000	0.049507	0.48964	0.51036	0.97927	0.99994	TRUE
KDM4A_43669139	KDM4A	6154.6/6176.8	6393.2/6350.3	6165.7	6371.7	0.047401	246.37	17461000	0.049293	0.48348	0.51652	0.96697	0.99994	TRUE
UTY_13359885	UTY	6195.5/6401.2	6280.2/6731.7	6298.3	6505.9	0.046779	21164	17836000	0.049156	0.48459	0.51541	0.96917	0.99994	TRUE
SMYD3_246327298	SMYD3	5948.6/5649.9	6068.1/5924.9	5799.3	5996.5	0.048241	44611	16423000	0.048668	0.47976	0.52024	0.95952	0.99994	TRUE
NA_95	NA	2891.2/2692.2	2972.3/2880.6	2791.7	2926.4	0.067987	19810	7905800	0.047926	0.42725	0.57275	0.8545	0.99994	TRUE
SMS_21978895	SMS	3477.4/3417.6	3384.8/3809.2	3447.5	3597	0.0612	1786.8	9763100	0.047826	0.44405	0.55595	0.88811	0.99994	TRUE
PTGS1_122377987	PTGS1	7210.6/7503.2	7685.3/7464.6	7356.9	7574.9	0.042135	42791	20834000	0.047774	0.49186	0.50814	0.98373	0.99994	TRUE
DDX17_38495815	DDX17	6560.7/7026.1	6893/7112.1	6793.4	7002.6	0.043742	108290	19238000	0.047687	0.48793	0.51207	0.97586	0.99994	TRUE
NA_164	NA	5966.5/5243.4	5623/5960.9	5605	5791.9	0.047337	261500	15873000	0.046934	0.47702	0.52298	0.95403	0.99994	TRUE
TDO2_155908937	TDO2	4234.8/4626.2	4356.5/4833.6	4430.5	4595	0.052599	76591	12547000	0.046455	0.46174	0.53826	0.92347	0.99994	TRUE
HGD_120641609	HGD	6360.7/5905.2	6667/5983.8	6132.9	6325.4	0.044572	103710	17368000	0.046183	0.48186	0.51814	0.96371	0.99994	TRUE
TRMT13_100148011	TRMT13	5642.1/5828.7	5836.2/6006.8	5735.4	5921.5	0.046063	17415	16242000	0.046179	0.47804	0.52196	0.95608	0.99994	TRUE
ALKBH1_77694805	ALKBH1	4220.9/4904.7	4901.8/4552	4562.8	4726.9	0.050972	233800	12921000	0.045659	0.46339	0.53661	0.92678	0.99994	TRUE
NA_121	NA	4588.1/4588.4	4850.5/4652.9	4588.2	4751.7	0.05049	0.030699	12994000	0.045345	0.46362	0.53638	0.92725	0.99994	TRUE
NAF1_163164321	NAF1	6588.6/5759.1	6506.2/6213.5	6173.8	6359.8	0.042816	344020	17484000	0.044483	0.4815	0.5185	0.96299	0.99994	TRUE
NUDT16_131382177	NUDT16	4447.8/3966	4679.2/4040.8	4206.9	4360	0.051562	116040	11914000	0.044359	0.45719	0.54281	0.91438	0.99994	TRUE
AS3MT_102874616	AS3MT	5947.6/5476.3	5570.6/6209.5	5712	5890	0.044281	111080	16176000	0.044274	0.47698	0.52302	0.95396	0.99994	TRUE
RRP8_6601302	RRP8	7261.4/7452.4	7543.2/7570.4	7356.9	7556.8	0.038669	18254	20834000	0.043792	0.49019	0.50981	0.98038	0.99994	TRUE
PRMT3_20397642	PRMT3	4379.1/4431.1	4530.1/4588	4405.1	4559	0.049546	1349.4	12475000	0.043586	0.46006	0.53994	0.92012	0.99994	TRUE
BCO2_112199772	BCO2	5732.7/5883.7	5934.1/6035.8	5808.2	5984.9	0.043237	11412	16448000	0.043577	0.47765	0.52235	0.9553	0.99994	TRUE
DDX31_132646828	DDX31	5273.8/6878.3	6266.2/6247.4	6076.1	6256.8	0.042285	1287100	17207000	0.043574	0.48022	0.51978	0.96044	0.99994	TRUE
NA_41	NA	7233.5/7988	7912.5/7713.2	7610.7	7812.9	0.037811	284600	21553000	0.043539	0.49166	0.50834	0.98331	0.99994	TRUE
PEMT_17522390	PEMT	4970.3/4303	4894.8/4693.8	4636.6	4794.3	0.04823	222650	13131000	0.043509	0.46352	0.53648	0.92703	0.99994	TRUE
P4HA2_132207806	P4HA2	5401.2/5875.1	5640.5/5975.8	5638.2	5808.2	0.042844	112290	15967000	0.042539	0.47546	0.52454	0.95093	0.99994	TRUE
RNMT_13731733	RNMT	6996.6/6999.5	7098.1/7273.9	6998	7186	0.038227	3.9722	19818000	0.042216	0.4871	0.5129	0.9742	0.99994	TRUE
MGMT_129467275	MGMT	5448/5329.3	5129/5977.8	5388.7	5553.4	0.043439	7045.4	15260000	0.042174	0.47258	0.52742	0.94516	0.99994	TRUE
NA_113	NA	8750.3/9379.6	8852.8/9694.1	9064.9	9273.5	0.032811	198020	25671000	0.041161	0.49794	0.50206	0.99588	0.99994	TRUE
PADI4_17347987	PADI4	6290/5881.2	6251/6260.4	6085.6	6255.7	0.039775	83578	17234000	0.040984	0.47919	0.52081	0.95839	0.99994	TRUE
SETD4_36045903	SETD4	4601.1/4560.9	4869.2/4586	4581	4727.6	0.045439	807.89	12973000	0.040704	0.46146	0.53854	0.92292	0.99994	TRUE
DHX34_47353325	DHX34	6016.3/6384.9	6399/6337.3	6200.6	6368.1	0.038463	67916	17560000	0.039987	0.47981	0.52019	0.95962	0.99994	TRUE
ERAL1_28858629	ERAL1	7743.1/7791.1	8179.4/7727.2	7767.1	7953.3	0.034167	1153.9	21996000	0.039694	0.49097	0.50903	0.98193	0.99994	TRUE
ALKBH2_109090193	ALKBH2	5242/6239.6	6087.9/5712.2	5740.8	5900.1	0.039476	497600	16257000	0.039504	0.47521	0.52479	0.95043	0.99994	TRUE
C9orf41_75016398	C9orf41	5183.3/5095.5	5519.3/5058.3	5139.4	5288.8	0.041329	3851.7	14554000	0.039158	0.46832	0.53168	0.93663	0.99994	TRUE
COQ3_99377437	COQ3	7324.1/6075.4	7109.7/6630.8	6699.7	6870.3	0.03626	779570	18973000	0.039154	0.48359	0.51641	0.96719	0.99994	TRUE
NA_17	NA	3741.2/3735.7	3748.3/3982.9	3738.4	3865.6	0.048249	15.024	10587000	0.039086	0.44621	0.55379	0.89241	0.99994	TRUE
GNL3L_54543034	GNL3L	3056.4/2980.1	3164.5/3096.3	3018.3	3130.4	0.052609	2911.3	8547500	0.038354	0.42912	0.57088	0.85825	0.99994	TRUE
OSGEPL1_189755347	OSGEPL1	4253.7/4285.8	4420.6/4383.3	4269.8	4401.9	0.043973	514.74	12092000	0.038011	0.45539	0.54461	0.91079	0.99994	TRUE
MOV10_112694053	MOV10	6675.2/6483.7	7163.3/6323.3	6579.4	6743.3	0.035491	18327	18632000	0.037968	0.48214	0.51786	0.96429	0.99994	TRUE
COQ5_120522238	COQ5	4096.5/3780.4	4351.8/3777.2	3938.4	4064.5	0.045459	49956	11153000	0.03776	0.44947	0.55053	0.89894	0.99994	TRUE
MGMT_129536257	MGMT	5249/4646.8	5196.6/4981.4	4947.9	5089	0.040551	181290	14012000	0.037688	0.46524	0.53476	0.93047	0.99994	TRUE
TRMT1_13112981	TRMT1	6987.7/5907.8	6992.1/6222.5	6447.7	6607.3	0.035255	583060	18259000	0.037333	0.4808	0.5192	0.9616	0.99994	TRUE
SETD6_58518146	SETD6	6241.2/5585.5	5867.7/6264.4	5913.4	6066	0.036775	215020	16746000	0.037315	0.47599	0.52401	0.95198	0.99994	TRUE
GNMT_42960832	GNMT	3903.4/4383.8	4516.1/4025.8	4143.6	4271	0.043675	115390	11734000	0.037188	0.45289	0.54711	0.90579	0.99994	TRUE
SRM_11059302	SRM	5214.1/5729.9	5519.3/5717.2	5472	5618.3	0.038052	132990	15496000	0.037159	0.47133	0.52867	0.94267	0.99994	TRUE
HNRNPH2_101412626	HNRNPH2	6866.3/6367.7	6858.1/6695.7	6617	6776.9	0.034453	124290	18739000	0.036949	0.48201	0.51799	0.96402	0.99994	TRUE
HIF1AN_100536053	HIF1AN	6021.3/5906.9	6202.1/6027.8	5964.1	6114.9	0.036022	6537.1	16890000	0.036697	0.47621	0.52379	0.95242	0.99994	TRUE
PADI3_17271067	PADI3	5843.1/5725.6	6068.1/5796.1	5784.4	5932.1	0.036384	6910.2	16381000	0.036507	0.47436	0.52564	0.94872	0.99994	TRUE
SETD3_99406575	SETD3	5943.7/5545.9	5720.9/6062.7	5744.8	5891.8	0.036448	79095	16269000	0.036448	0.47393	0.52607	0.94787	0.99994	TRUE
YTHDF1_63202946	YTHDF1	6219.3/5688.6	6101.9/6103.6	5954	6102.8	0.035605	140840	16861000	0.036236	0.47592	0.52408	0.95183	0.99994	TRUE
NA_86	NA	4745.4/5024.2	4891.3/5147.1	4884.8	5019.2	0.039161	38864	13833000	0.036146	0.46372	0.53628	0.92744	0.99994	TRUE
NDUFAF7_37243923	NDUFAF7	7197.7/6866.2	7335.8/7050.2	7031.9	7193	0.032663	54931	19914000	0.036089	0.48475	0.51525	0.9695	0.99994	TRUE
DDX51_132142801	DDX51	3599.8/3213.9	3523.4/3513.6	3406.9	3518.5	0.046504	74464	9648000	0.035942	0.43765	0.56235	0.87531	0.99994	TRUE
C16orf13_635709	C16orf13	6035.2/5728.2	5853.7/6199.5	5881.7	6026.6	0.035111	47145	16656000	0.03551	0.4749	0.5251	0.9498	0.99994	TRUE
HENMT1_108650267	HENMT1	4814/5399.8	5046.3/5436.7	5106.9	5241.5	0.03751	171560	14462000	0.03538	0.46626	0.53374	0.93252	0.99994	TRUE
NA_172	NA	7228.5/7415.5	7289.2/7676.2	7322	7482.7	0.031318	17476	20735000	0.035292	0.48638	0.51362	0.97276	0.99994	TRUE
TARDBP_11022143	TARDBP	7509.2/7063.9	7436/7448.6	7286.6	7442.3	0.030505	99132	20635000	0.034283	0.48572	0.51428	0.97145	0.99994	TRUE
NA_81	NA	6400.5/6150.2	6421.1/6413.2	6275.3	6417.2	0.032236	31319	17771000	0.033642	0.47775	0.52225	0.9555	0.99994	TRUE
TANC1_159185830	TANC1	5059.9/4726.8	5311.9/4722.8	4893.3	5017.3	0.036104	55482	13857000	0.033318	0.46259	0.53741	0.92518	0.99994	TRUE
CTU1_51104185	CTU1	6007.4/5276.9	6037.8/5511.6	5642.1	5774.7	0.033499	266790	15978000	0.033164	0.47145	0.52855	0.94289	0.99994	TRUE
NA_111	NA	6916/6826.7	6985.1/7040.2	6871.3	7012.6	0.029361	3990.7	19459000	0.032031	0.48187	0.51813	0.96374	0.99994	TRUE
KDM1A_23057489	KDM1A	5696.8/5302.7	5936.4/5313.9	5499.7	5625.1	0.03252	77683	15575000	0.031775	0.4693	0.5307	0.93861	0.99994	TRUE
EIF4A1_7576597	EIF4A1	7043.4/6658.2	6662.3/7318.8	6850.8	6990.6	0.029129	74192	19401000	0.031728	0.48159	0.51841	0.96317	0.99994	TRUE
PRMT6_107056885	PRMT6	6327.8/5648.2	6289.5/5945.9	5988	6117.7	0.030902	230930	16958000	0.031488	0.4742	0.5258	0.9484	0.99994	TRUE
ADARB1_45183408	ADARB1	6246.2/6315.2	6559.8/6266.4	6280.7	6413.1	0.030086	2382.2	17787000	0.031387	0.47683	0.52317	0.95367	0.99994	TRUE
TRMT112_64317487	TRMT112	8472.6/8496	8652.4/8622.8	8484.3	8637.6	0.025835	272.92	24027000	0.031279	0.49124	0.50876	0.98249	0.99994	TRUE
RAN_130873087	RAN	5702.8/4004.7	5492.5/4446.2	4853.8	4969.4	0.033948	1441700	13745000	0.031178	0.46111	0.53889	0.92223	0.99994	TRUE
NSUN2_6620237	NSUN2	3439.6/2782.4	3098.1/3307.9	3111	3203	0.042044	215940	8810100	0.031004	0.42814	0.57186	0.85627	0.99994	TRUE
RAN_130872916	RAN	5337.5/3242.3	5956.2/2838.7	4289.9	4397.4	0.03571	2195100	12149000	0.030852	0.45252	0.54748	0.90504	0.99994	TRUE
DPH5_101021663	DPH5	7598.8/7918.3	8228.3/7570.4	7758.5	7899.3	0.025944	51062	21972000	0.030038	0.48687	0.51313	0.97374	0.99994	TRUE
NA_12	NA	5408.2/4147.4	4687.4/5085.2	4777.8	4886.3	0.032388	794810	13530000	0.029495	0.45933	0.54067	0.91865	0.99994	TRUE
PRDM1_106105127	PRDM1	6216.4/6219	6224.2/6454.1	6217.7	6339.2	0.027918	3.4083	17608000	0.028958	0.47523	0.52477	0.95047	0.99994	TRUE
NA_68	NA	6551.8/6373.7	6338.4/6832.5	6462.7	6585.5	0.027142	15854	18302000	0.028694	0.47724	0.52276	0.95447	0.99994	TRUE
NA_131	NA	6625.4/7038.1	7022.4/6891.4	6831.8	6956.9	0.026182	85172	19347000	0.028449	0.48005	0.51995	0.96011	0.99994	TRUE
NA_27	NA	6272.1/6298.9	6336.1/6471.1	6285.5	6403.6	0.026849	359.56	17800000	0.02799	0.47542	0.52458	0.95084	0.99994	TRUE
RPE65_68446776	RPE65	7136/7078.5	7302/7163	7107.3	7232.5	0.025202	1649.5	20127000	0.02792	0.48182	0.51818	0.96364	0.99994	TRUE
NA_85	NA	7500.2/8630.9	8248.1/8146.5	8065.6	8197.3	0.023371	639220	22841000	0.027565	0.48756	0.51244	0.97511	0.99994	TRUE
NA_66	NA	7051.4/7061.3	7412.7/6946.4	7056.4	7179.5	0.024961	49.685	19983000	0.027552	0.48131	0.51869	0.96262	0.99994	TRUE
CDKAL1_20548629	CDKAL1	5003.1/5132.5	5505.3/4837.6	5067.8	5171.5	0.029205	8363.5	14352000	0.027361	0.46225	0.53775	0.92451	0.99994	TRUE
METTL25_82386900	METTL25	5398.3/5043.9	5459.9/5191	5221.1	5325.5	0.028551	62771	14786000	0.027144	0.46406	0.53594	0.92812	0.99994	TRUE
NA_119	NA	7853.5/7082	7977.8/7207	7467.8	7592.4	0.023872	297670	21148000	0.027097	0.48387	0.51613	0.96773	0.99994	TRUE
NA_157	NA	8272.5/8611.1	8251.6/8896.4	8441.8	8574	0.022405	57322	23907000	0.027025	0.48927	0.51073	0.97853	0.99994	TRUE
WBSCR27_73841084	WBSCR27	4050.7/3707.3	3733.1/4203.6	3879	3968.4	0.032847	58952	10985000	0.02696	0.44345	0.55655	0.8869	0.99994	TRUE
DDX3X_41344269	DDX3X	5888.9/6040.2	6267.3/5883	5964.5	6075.2	0.026507	11440	16891000	0.026915	0.47201	0.52799	0.94401	0.99994	TRUE
NA_52	NA	3002.7/3323.9	3508.3/2978.4	3163.3	3243.4	0.036038	51605	8958300	0.026742	0.42749	0.57251	0.85499	0.99994	TRUE
SHMT1_18348434	SHMT1	4385.1/4084.7	4503.3/4150.6	4234.9	4327	0.031032	45128	11993000	0.026595	0.4497	0.5503	0.89939	0.99994	TRUE
NSUN7_40774366	NSUN7	5731.7/5724.7	6075.1/5594.4	5728.2	5834.8	0.02659	24.161	16222000	0.02646	0.46945	0.53055	0.93889	0.99994	TRUE
THUMPD2_39755934	THUMPD2	5296.7/5462.5	5233.9/5731.2	5379.6	5482.5	0.027328	13746	15235000	0.026362	0.46559	0.53441	0.93119	0.99994	TRUE
METTL18_169793634	METTL18	5868/5712.7	5705.7/6078.7	5790.3	5892.2	0.025155	12065	16398000	0.025156	0.46952	0.53048	0.93904	0.99994	TRUE
BCO2_112200738	BCO2	5029/5399.8	5321.2/5300.9	5214.4	5311.1	0.026491	68739	14767000	0.025152	0.46311	0.53689	0.92622	0.99994	TRUE
DDX18_117822216	DDX18	7042.4/6853.3	7216.9/6894.4	6947.9	7055.7	0.022213	17877	19676000	0.024307	0.47916	0.52084	0.95831	0.99994	TRUE
NA_174	NA	6007.4/5555.4	5819.9/5938.9	5781.4	5879.4	0.024258	102140	16372000	0.024232	0.46903	0.53097	0.93806	0.99994	TRUE
NSUN3_94095054	NSUN3	4730.4/4687.2	4753.8/4839.6	4708.8	4796.7	0.026668	934.13	13335000	0.024063	0.45595	0.54405	0.91189	0.99994	TRUE
NA_191	NA	5370.4/5962.8	5518.2/6005.8	5666.6	5762	0.024075	175480	16047000	0.023808	0.46766	0.53234	0.93531	0.99994	TRUE
NA_147	NA	6879.2/6238.7	6267.3/7049.2	6559	6658.3	0.021676	205090	18574000	0.023042	0.47562	0.52438	0.95124	0.99994	TRUE
NA_74	NA	7818.7/7365.6	7190.1/8207.4	7592.2	7698.8	0.020116	102640	21500000	0.022993	0.48292	0.51708	0.96583	0.99994	TRUE
C9orf41_75017300	C9orf41	1494.9/1452.7	1377.2/1662.5	1473.8	1519.8	0.04437	890.56	4173600	0.022546	0.35788	0.64212	0.71577	0.99994	TRUE
DHX36_154303389	DHX36	6123.8/5951.6	6457.3/5803.1	6037.7	6130.2	0.021924	14819	17098000	0.022362	0.47075	0.52925	0.9415	0.99994	TRUE
TRMT11_125998088	TRMT11	5654/5914.7	6293/5456.6	5784.4	5874.8	0.022381	33967	16381000	0.022348	0.46825	0.53175	0.9365	0.99994	TRUE
WBSCR22_73693345	WBSCR22	6331.8/6004.1	6096.1/6426.2	6167.9	6261.1	0.021627	53704	17467000	0.022293	0.47193	0.52807	0.94386	0.99994	TRUE
GSTCD_105726637	GSTCD	4066.6/4291.8	4382.1/4125.7	4179.2	4253.9	0.025551	25360	11835000	0.021712	0.44655	0.55345	0.89311	0.99994	TRUE
N6AMT2_20732099	N6AMT2	5530.6/5919	6093.7/5530.5	5724.8	5812.1	0.021838	75409	16212000	0.021689	0.46735	0.53265	0.9347	0.99994	TRUE
WTAP_159753610	WTAP	5146.5/5454.8	5392.3/5375.8	5300.6	5384	0.02252	47541	15011000	0.021527	0.46256	0.53744	0.92513	0.99994	TRUE
METTL23_76733211	METTL23	3280.4/2911.4	3265.9/3051.3	3095.9	3158.6	0.028948	68082	8767200	0.021198	0.42315	0.57685	0.8463	0.99994	TRUE
SUV39H2_14897170	SUV39H2	5881/5839.9	5901.5/5988.8	5860.4	5945.2	0.020706	842.86	16596000	0.020799	0.46835	0.53165	0.9367	0.99994	TRUE
MOV10_112695484	MOV10	5518.7/5229.6	5275.8/5634.4	5374.1	5455.1	0.021563	41783	15219000	0.020748	0.46309	0.53691	0.92617	0.99994	TRUE
NA_114	NA	6111.9/6353.1	6283.7/6355.3	6232.5	6319.5	0.019997	29090	17650000	0.020709	0.47183	0.52817	0.94367	0.99994	TRUE
CARM1_10913985	CARM1	5419.2/4792.9	5431.9/4936.4	5106.1	5184.2	0.021905	196070	14460000	0.020547	0.45975	0.54025	0.9195	0.99994	TRUE
NA_173	NA	4412/4723.3	4548.7/4725.8	4567.6	4637.3	0.021817	48472	12935000	0.019356	0.45178	0.54822	0.90356	0.99994	TRUE
KDM1A_23055091	KDM1A	6475.1/5923.3	6320.9/6239.4	6199.2	6280.2	0.018724	152270	17556000	0.01933	0.47094	0.52906	0.94189	0.99994	TRUE
UTY_13335590	UTY	7791.8/8371.3	7863.6/8483	8081.6	8173.3	0.016279	167900	22886000	0.019172	0.48413	0.51587	0.96827	0.99994	TRUE
ASPHD1_29901332	ASPHD1	5726.7/5769.4	6012.2/5636.4	5748.1	5824.3	0.019001	912.6	16278000	0.018891	0.46638	0.53362	0.93276	0.99994	TRUE
PRDM1_106099308	PRDM1	7193.7/7377.7	7405.7/7335.8	7285.7	7370.7	0.016742	16922	20632000	0.018724	0.47916	0.52084	0.95831	0.99994	TRUE
PHF8_54022327	PHF8	6012.3/5118.7	5808.3/5470.6	5565.5	5639.4	0.019033	399270	15761000	0.01862	0.46432	0.53568	0.92864	0.99994	TRUE
NA_117	NA	3806.8/3905.9	4013.9/3821.1	3856.4	3917.5	0.022705	4903.1	10921000	0.018515	0.43918	0.56082	0.87836	0.99994	TRUE
NA_19	NA	5635.1/6426.1	5930.6/6280.4	6030.6	6105.5	0.017798	312840	17078000	0.018118	0.46886	0.53114	0.93771	0.99994	TRUE
ADAR_154602282	ADAR	8368.1/7118.9	8111.8/7540.4	7743.5	7826.1	0.015306	780200	21929000	0.017639	0.48158	0.51842	0.96316	0.99994	TRUE
NA_177	NA	4476.7/4239.4	4113/4725.8	4358	4419.4	0.020164	28148	12342000	0.017464	0.44765	0.55235	0.8953	0.99994	TRUE
METTL24_110358043	METTL24	6833.4/6642.7	6881.4/6745.7	6738.1	6813.5	0.016062	18179	19082000	0.017272	0.47459	0.52541	0.94918	0.99994	TRUE
PRDM6_123159613	PRDM6	4486.6/4773.2	4787.6/4597	4629.9	4692.3	0.019307	41061	13111000	0.01723	0.45177	0.54823	0.90354	0.99994	TRUE
NA_72	NA	7598.8/7362.2	7786.7/7332.8	7480.5	7559.7	0.015203	27983	21184000	0.01722	0.47979	0.52021	0.95958	0.99994	TRUE
RAN_130874649	RAN	4478.6/4571.2	4876.2/4293.4	4524.9	4584.8	0.018962	4281.3	12814000	0.016727	0.44996	0.55004	0.89992	0.99994	TRUE
RPUSD3_9840238	RPUSD3	8219.8/7600.3	7727.3/8249.4	7910	7988.3	0.014204	191900	22401000	0.016538	0.48208	0.51792	0.96417	0.99994	TRUE
NA_62	NA	6795.6/7457.6	7470.9/6930.4	7126.6	7200.7	0.014914	219130	20182000	0.016487	0.47712	0.52288	0.95425	0.99994	TRUE
PRMT3_20407911	PRMT3	6304.9/5794.3	6053/6179.5	6049.6	6116.2	0.015795	130350	17132000	0.016092	0.46817	0.53183	0.93633	0.99994	TRUE
DDX42_63811148	DDX42	4355.2/3914.5	4637.3/3742.3	4134.8	4189.8	0.019036	97136	11710000	0.016053	0.44323	0.55677	0.88647	0.99994	TRUE
TRMT10C_101565035	TRMT10C	7150.9/7487.7	7432.5/7350.7	7319.3	7391.6	0.014184	56713	20728000	0.015886	0.47818	0.52182	0.95637	0.99994	TRUE
HSPBAP1_122777781	HSPBAP1	4752.3/5028.5	5203.6/4690.8	4890.4	4947.2	0.016652	38124	13849000	0.015259	0.4546	0.5454	0.9092	0.99994	TRUE
APOBEC2_41061465	APOBEC2	4190/3920.5	4172.4/4038.8	4055.3	4105.6	0.0178	36324	11484000	0.01486	0.44127	0.55873	0.88254	0.99994	TRUE
ALKBH8_107522368	ALKBH8	7932.2/7823.8	7687.7/8207.4	7878	7947.5	0.012683	5874.8	22310000	0.014729	0.48114	0.51886	0.96228	0.99994	TRUE
TYW5_199938980	TYW5	5319.6/4768	5327.1/4870.5	5043.8	5098.8	0.015637	152140	14284000	0.014547	0.45632	0.54368	0.91265	0.99994	TRUE
NSUN7_40794400	NSUN7	6236.3/5961.1	6087.9/6227.5	6098.7	6157.7	0.013889	37858	17271000	0.014199	0.46781	0.53219	0.93563	0.99994	TRUE
NA_132	NA	3305.2/3258.6	3170.4/3479.7	3281.9	3325	0.018815	1086.7	9294200	0.014135	0.4246	0.5754	0.84919	0.99994	TRUE
OSGEPL1_189754299	OSGEPL1	6881.2/5797.8	6485.2/6312.3	6339.5	6398.8	0.01343	586880	17953000	0.013995	0.46991	0.53009	0.93981	0.99994	TRUE
NA_43	NA	5906.8/6644.5	6428.1/6240.4	6275.6	6334.3	0.013417	272040	17772000	0.013911	0.46931	0.53069	0.93862	0.99994	TRUE
NSUN4_46352979	NSUN4	5956.6/6230.1	5802.4/6497	6093.4	6149.7	0.013285	37414	17256000	0.013573	0.4675	0.5325	0.93499	0.99994	TRUE
OSGEP_20449211	OSGEP	5076.8/5087.8	5130.2/5136.1	5082.3	5133.1	0.014363	60.352	14393000	0.013407	0.45632	0.54368	0.91264	0.99994	TRUE
NA_108	NA	8261.6/8168.5	8413.5/8145.5	8215	8279.5	0.011282	4337.4	23264000	0.013373	0.48242	0.51758	0.96485	0.99994	TRUE
NA_54	NA	5766.5/6421.8	5871.2/6428.2	6094.2	6149.7	0.01308	214720	17258000	0.013362	0.46741	0.53259	0.93483	0.99994	TRUE
PRMT9_147673763	PRMT9	5903.8/5607	6007.5/5610.4	5755.4	5809	0.013361	44072	16299000	0.013267	0.46403	0.53597	0.92805	0.99994	TRUE
METTL14_118692005	METTL14	3381.9/3223.4	3359.1/3323.9	3302.6	3341.5	0.016886	12561	9352800	0.012718	0.42444	0.57556	0.84889	0.99994	TRUE
C9orf114_128826042	C9orf114	6657.3/5252	6119.4/5893	5954.6	6006.2	0.012438	987430	16863000	0.012558	0.46573	0.53427	0.93146	0.99994	TRUE
RPUSD4_126209611	RPUSD4	6088/5360.3	5826.9/5722.2	5724.1	5774.6	0.01266	264780	16210000	0.012533	0.46338	0.53662	0.92677	0.99994	TRUE
NA_67	NA	7901.3/8531.2	8153.7/8399.1	8216.3	8276.4	0.010525	198370	23268000	0.012473	0.48205	0.51795	0.96411	0.99994	TRUE
ECE2_184278185	ECE2	3765/4388.1	3991.8/4244.5	4076.6	4118.2	0.014639	194090	11545000	0.012239	0.44048	0.55952	0.88095	0.99994	TRUE
ALKBH4_102457823	ALKBH4	7623.6/6774.2	7304.3/7203	7198.9	7253.6	0.010919	360740	20387000	0.012115	0.47578	0.52422	0.95156	0.99994	TRUE
NSD1_177211164	NSD1	4541.3/4300.4	4046.6/4876.5	4420.9	4461.5	0.013209	29024	12520000	0.011494	0.446	0.554	0.892	0.99994	TRUE
GLOD5_48770973	GLOD5	6558.7/6803.5	6827.8/6630.8	6681.1	6729.3	0.010372	29951	18920000	0.011084	0.47151	0.52849	0.94302	0.99994	TRUE
PRDM15_41838043	PRDM15	4880.7/4719.9	4498.6/5183.1	4800.3	4840.9	0.012133	12935	13594000	0.010998	0.45147	0.54853	0.90295	0.99994	TRUE
NA_58	NA	4825/4590.9	4638.5/4857.6	4708	4748	0.012216	27388	13333000	0.010966	0.45014	0.54986	0.90028	0.99994	TRUE
NA_15	NA	6508/6725.3	6701.9/6622.9	6616.6	6662.4	0.0099486	23607	18738000	0.010579	0.47078	0.52922	0.94156	0.99994	TRUE
NA_44	NA	6111.9/6684	6365.2/6519	6397.9	6442.1	0.0099293	163670	18118000	0.010382	0.46887	0.53113	0.93774	0.99994	TRUE
RPE65_68444862	RPE65	5914.8/5721.3	5603.2/6113.6	5818	5858.4	0.0099782	18724	16476000	0.0099495	0.46324	0.53676	0.92648	0.99994	TRUE
NA_168	NA	8874.7/8205.4	8241.1/8935.3	8540.1	8588.2	0.0081117	223950	24185000	0.0097927	0.48257	0.51743	0.96514	0.99994	TRUE
METTL18_169793319	METTL18	4892.7/4981.2	5101/4840.6	4936.9	4970.8	0.0098641	3918.1	13981000	0.0090603	0.4525	0.5475	0.905	0.99994	TRUE
NSUN4_46345097	NSUN4	6099.9/5741.9	5726.7/6188.5	5920.9	5957.6	0.0089153	64083	16768000	0.0089646	0.46385	0.53615	0.9277	0.99994	TRUE
DNMT3L_44258624	DNMT3L	7818.7/6904	7350.9/7445.6	7361.4	7398.3	0.00721	418310	20847000	0.0080788	0.47517	0.52483	0.95034	0.99994	TRUE
NA_102	NA	5944.7/5926.7	5675.4/6257.4	5935.7	5966.4	0.007453	160.88	16809000	0.0074998	0.46337	0.53663	0.92673	0.99994	TRUE
METTL5_169821242	METTL5	4695.6/5098.1	4923.9/4925.5	4896.8	4924.7	0.0081775	80996	13867000	0.0074762	0.45126	0.54874	0.90252	0.99994	TRUE
PRDM4_107751771	PRDM4	5358.4/5034.5	5214/5235	5196.5	5224.5	0.0077649	52476	14716000	0.0073119	0.45509	0.54491	0.91018	0.99994	TRUE
DNMT3L_44256119	DNMT3L	8201.9/6648.7	7679.5/7231.9	7425.3	7455.7	0.0058928	1206100	21028000	0.0066284	0.47498	0.52502	0.94996	0.99994	TRUE
HNMT_137964624	HNMT	3865.6/3495	3742.5/3653.4	3680.3	3697.9	0.0069008	68660	10422000	0.0054674	0.42967	0.57033	0.85933	0.99994	TRUE
NA_138	NA	5437.1/5767.7	5775.6/5472.6	5602.4	5624.1	0.0055893	54655	15866000	0.0054607	0.45902	0.54098	0.91803	0.99994	TRUE
NA_35	NA	6443.3/6605.8	6329.1/6765.6	6524.5	6547.4	0.0050416	13203	18477000	0.0053144	0.46778	0.53222	0.93556	0.99994	TRUE
TRDMT1_17160308	TRDMT1	5565.5/6221.5	5849.1/5978.8	5893.5	5913.9	0.0049955	215220	16690000	0.0050047	0.46187	0.53813	0.92374	0.99994	TRUE
NA_109	NA	6887.2/7183.4	6784.7/7329.8	7035.3	7057.2	0.0044921	43880	19923000	0.004916	0.47158	0.52842	0.94316	0.99994	TRUE
GSPT1_11915537	GSPT1	6884.2/6447.6	6955.9/6416.2	6665.9	6686.1	0.0043578	95292	18877000	0.004642	0.46865	0.53135	0.9373	0.99994	TRUE
NA_60	NA	4489.6/4101	3993/4629.9	4295.3	4311.4	0.005412	75504	12164000	0.0046298	0.44087	0.55913	0.88174	0.99994	TRUE
SETD2_47122296	SETD2	5951.6/5373.2	5724.4/5637.4	5662.4	5680.9	0.0047022	167310	16035000	0.0046171	0.4593	0.5407	0.9186	0.99994	TRUE
RPE65_68444612	RPE65	7139.9/7252.2	7183.2/7249.9	7196.1	7216.5	0.0040965	6296.1	20379000	0.0045333	0.47256	0.52744	0.94511	0.99994	TRUE
HELZ2_63567086	HELZ2	4294.5/3527.7	3739/4111.7	3911.1	3925.3	0.005243	294040	11076000	0.0042797	0.43378	0.56622	0.86757	0.99994	TRUE
METTL4_2554998	METTL4	6286/5466.8	6011/5776.2	5876.4	5893.6	0.0042028	335530	16642000	0.0042033	0.46135	0.53865	0.92271	0.99994	TRUE
JARID2_15487511	JARID2	7697.3/6690.9	6960.6/7463.6	7194.1	7212.1	0.003606	506450	20373000	0.0039894	0.47231	0.52769	0.94463	0.99994	TRUE
METTL9_21612682	METTL9	5733.7/5756.5	5344.5/6177.5	5745.1	5761	0.0039997	261.34	16270000	0.0039549	0.45989	0.54011	0.91979	0.99994	TRUE
FTSJ2_2239586	FTSJ2	7957.1/7923.5	8380.9/7530.5	7940.3	7955.7	0.0027995	563.37	22486000	0.0032528	0.47669	0.52331	0.95338	0.99994	TRUE
NA_110	NA	5505.7/5194.4	5122/5603.4	5350.1	5362.7	0.0034079	48479	15151000	0.0032512	0.45518	0.54482	0.91036	0.99994	TRUE
NA_2	NA	5187.3/5839.9	6112.4/4939.4	5513.6	5525.9	0.0032211	212970	15614000	0.0031193	0.45701	0.54299	0.91403	0.99994	TRUE
ALKBH5_18184834	ALKBH5	6108.9/6312.7	6561/5880	6210.8	6220.5	0.0022542	20765	17588000	0.0023161	0.46375	0.53625	0.92751	0.99994	TRUE
NA_146	NA	6650.3/7178.2	6748.5/7100.1	6914.3	6924.3	0.0020999	139370	19581000	0.0022763	0.46957	0.53043	0.93914	0.99994	TRUE
FUBP3_130620407	FUBP3	6778.7/7060.5	6849.9/7007.3	6919.6	6928.6	0.0018779	39708	19596000	0.0020363	0.46951	0.53049	0.93902	0.99994	TRUE
NA_124	NA	7508.2/6800.9	7099.3/7226.9	7154.5	7163.1	0.0017231	250140	20261000	0.0018997	0.47115	0.52885	0.94231	0.99994	TRUE
KDM1A_23050425	KDM1A	6602.5/7103.5	6965.3/6756.6	6853	6861	0.001677	125470	19407000	0.0018096	0.46891	0.53109	0.93782	0.99994	TRUE
NA_129	NA	6277.1/6134.7	6245.2/6177.5	6205.9	6211.4	0.0012718	10130	17575000	0.0013058	0.46328	0.53672	0.92655	0.99994	TRUE
LCMT2_43329497	LCMT2	6056.1/6221.5	5843.2/6445.1	6138.8	6144.2	0.0012555	13683	17385000	0.0012821	0.46265	0.53735	0.92529	0.99994	TRUE
NA_6	NA	6073/5833	5621.8/6293.4	5953	5957.6	0.0011081	28804	16859000	0.0011143	0.46079	0.53921	0.92157	0.99994	TRUE
CTU2_88713659	CTU2	7270.3/6589.4	7098.1/6764.6	6929.9	6931.4	0.00030851	231810	19625000	0.0003346	0.46886	0.53114	0.93773	0.99994	TRUE
NA_63	NA	5572.4/5979.1	5678.9/5874	5775.8	5776.5	0.00017122	82711	16357000	0.00016953	0.45858	0.54142	0.91716	0.99994	TRUE
NA_184	NA	6307.9/6357.4	6566.8/6099.7	6332.6	6333.2	0.00013304	1222	17934000	0.00013792	0.46392	0.53608	0.92784	0.99994	TRUE
JMJD7_41834976	JMJD7	8155.1/6215.5	7313.6/7057.2	7185.3	7185.4	2.0089e-05	1881000	20348000	2.2184e-05	0.47058	0.52942	0.94115	0.99994	TRUE

## Sheet: Sheet4
sgrna	Gene	control_count	treatment_count	control_mean	treat_mean	LFC	control_var	adj_var	score	p.low	p.high	p.twosided	FDR	high_in_treatment
ASH2L_38107092	ASH2L	6702.4/4695.5	3479.7/2595.1	5699	3037.4	-0.90765	2013900	2937000	1.5566	0.059788	0.94021	0.11958	0.99981	FALSE
HAAO_42783367	HAAO	7057/5879.3	4215.1/3652.3	6468.1	3933.7	-0.71733	693470	3333300	1.3894	0.082358	0.91764	0.16472	0.99981	FALSE
SETD1B_121808219	SETD1B	6158.7/6311.7	4442.1/3541.7	6235.2	3991.9	-0.64323	11700	3213300	1.2527	0.10516	0.89484	0.21032	0.99981	FALSE
METTL2A_62426650	METTL2A	7337.6/5361	4471.7/3737.5	6349.3	4104.6	-0.62924	1953300	3272100	1.242	0.10711	0.89289	0.21423	0.99981	FALSE
MEPCE_100430647	MEPCE	7190.7/7433.1	5546.7/4389.8	7311.9	4968.2	-0.55743	29376	3768200	1.2077	0.11357	0.88643	0.22715	0.99981	FALSE
ASH2L_38120966	ASH2L	5816.1/4559.6	4139.7/2379	5187.8	3259.4	-0.67037	789450	2673500	1.1828	0.11845	0.88155	0.2369	0.99981	FALSE
SETD5_9447287	SETD5	6654.6/6987.6	5147.9/4196	6821.1	4672	-0.54587	55434	3515200	1.1468	0.12573	0.87427	0.25145	0.99981	FALSE
DAP3_155721604	DAP3	6730.7/6269.2	5182.3/3624.9	6499.9	4403.6	-0.56165	106510	3349700	1.1462	0.12585	0.87415	0.2517	0.99981	FALSE
EGLN2_40801279	EGLN2	7519.2/6830.9	5341.6/4607.9	7175	4974.8	-0.52827	236890	3697600	1.1446	0.12618	0.87382	0.25236	0.99981	FALSE
FAM86B1_12186781	FAM86B1	4387.1/4443.5	2954.1/2471.4	4415.3	2712.7	-0.70256	1588.3	2275400	1.1358	0.12802	0.87198	0.25605	0.99981	FALSE
HR_22127261	HR	6544.8/7100.8	4462.1/4932.6	6822.8	4697.4	-0.53842	154620	3516100	1.1341	0.12838	0.87162	0.25677	0.99981	FALSE
HNRNPH1_179618266	HNRNPH1	7063.5/6094.5	5355.9/3636	6579	4496	-0.54914	469460	3390500	1.132	0.12881	0.87119	0.25763	0.99981	FALSE
METTL2B_128479422	METTL2B	6949.3/5749	5061.1/3596.5	6349.2	4328.8	-0.55249	720350	3272000	1.1178	0.13182	0.86818	0.26364	0.99981	FALSE
SMYD5_73221165	SMYD5	6431.7/5581	4312.4/3776	6006.3	4044.2	-0.57051	361810	3095300	1.1165	0.13209	0.86791	0.26419	0.99981	FALSE
DDX54_113179944	DDX54	8381.6/6745.9	6099.9/4665.8	7563.7	5382.8	-0.49066	1337800	3898000	1.1049	0.1346	0.8654	0.2692	0.99981	FALSE
RSAD1_50482388	RSAD1	6267.4/5111.8	4594.7/3075	5689.6	3834.9	-0.56904	667730	2932100	1.0849	0.13898	0.86102	0.27796	0.99981	FALSE
PHYHD1_128940438	PHYHD1	7933.5/6824.3	5509.5/5042.1	7378.9	5275.8	-0.48394	615250	3802700	1.0788	0.14034	0.85966	0.28069	0.99981	FALSE
WBSCR27_73840112	WBSCR27	6250/5379.9	4650/3251.5	5815	3950.8	-0.55752	378550	2996700	1.0784	0.14043	0.85957	0.28086	0.99981	FALSE
RPUSD3_9843587	RPUSD3	6690.5/5547	4314.3/4111.8	6118.7	4213.1	-0.53826	653770	3153300	1.0743	0.14135	0.85865	0.2827	0.99981	FALSE
DDX10_108677157	DDX10	8550.2/7938.2	6598.8/5463.2	8244.2	6031	-0.45092	187260	4248600	1.0739	0.14144	0.85856	0.28288	0.99981	FALSE
DDX23_48839894	DDX23	7005.9/5543.2	4972.4/3734.4	6274.5	4353.4	-0.52726	1069700	3233600	1.0693	0.14247	0.85753	0.28495	0.99981	FALSE
MTRR_7885738	MTRR	8016.2/7904.2	6239.2/5379	7960.2	5809.1	-0.45443	6270.3	4102300	1.0622	0.14406	0.85594	0.28813	0.99981	FALSE
HNRNPUL1_41264685	HNRNPUL1	6465.4/6491	4896.1/4191	6478.2	4543.5	-0.51168	328.95	3338500	1.0596	0.14467	0.85533	0.28934	0.99981	FALSE
SMYD5_73223036	SMYD5	7751.9/6963	5895.8/4722.6	7357.5	5309.2	-0.47065	311180	3791600	1.0522	0.14635	0.85365	0.29271	0.99981	FALSE
PRMT1_49684791	PRMT1	6970/6184.2	5254.8/4059.1	6577.1	4656.9	-0.49798	308720	3389500	1.0436	0.14833	0.85167	0.29666	0.99981	FALSE
PHF2_93660238	PHF2	7025.4/5553.6	5193.7/3633	6289.5	4413.4	-0.51098	1083100	3241300	1.043	0.14848	0.85152	0.29695	0.99981	FALSE
SMYD1_88088071	SMYD1	7024.4/5665	4865.6/4077.3	6344.7	4471.5	-0.5047	923920	3269700	1.0368	0.14993	0.85007	0.29985	0.99981	FALSE
PRMT1_49680569	PRMT1	5091.8/4512.4	3385.2/2973.5	4802.1	3179.4	-0.59476	167880	2474700	1.0356	0.15019	0.84981	0.30037	0.99981	FALSE
NSUN5_73304290	NSUN5	6827.5/6094.5	5085.9/4086.5	6461	4586.2	-0.49437	268630	3329700	1.0282	0.15194	0.84806	0.30387	0.99981	FALSE
SUV420H1_68173809	SUV420H1	6531.7/6455.1	4889.5/4384.7	6493.4	4637.1	-0.48567	2930.9	3346400	1.0155	0.15494	0.84506	0.30989	0.99981	FALSE
HSPBAP1_122741007	HSPBAP1	9053.7/7992	6926.9/5864.9	8522.8	6395.9	-0.41413	563600	4392200	1.015	0.15506	0.84494	0.31012	0.99981	FALSE
DDX6_118763287	DDX6	8166.3/7223.6	5521.9/5849.7	7694.9	5685.8	-0.43648	444340	3965600	1.0091	0.15646	0.84354	0.31292	0.99981	FALSE
FAM86B1_12186504	FAM86B1	4412.1/3601.4	2779.5/2370.9	4006.8	2575.2	-0.63753	328630	2064900	1.0054	0.15734	0.84266	0.31468	0.99981	FALSE
EHMT1_137790894	EHMT1	7697.5/8382.8	6390.8/5608.2	8040.2	5999.5	-0.42232	234800	4143500	1.0026	0.15802	0.84198	0.31604	0.99981	FALSE
CMTR1_37453118	CMTR1	6240.2/5657.5	7688.1/7719.4	5948.9	7703.8	0.3729	169820	3065700	1.0023	0.84184	0.15816	0.31632	0.99981	TRUE
NTMT1_129634169	NTMT1	4974.4/5618.8	4011.9/3287	5296.6	3649.5	-0.53725	207620	2729600	0.99928	0.15883	0.84117	0.31766	0.99981	FALSE
TET1_68646768	TET1	7614.9/7176.4	5899.6/4995.5	7395.6	5447.5	-0.441	96149	3811300	0.99813	0.15911	0.84089	0.31822	0.99981	FALSE
KDM2B_121444469	KDM2B	7132/5791.5	5572.4/3727.3	6461.8	4649.9	-0.47465	898490	3330100	0.99359	0.16021	0.83979	0.32042	0.99981	FALSE
ALKBH5_18184740	ALKBH5	7536.6/6567.5	8824.1/9058.6	7052	8941.4	0.34241	469580	3634200	0.99106	0.83915	0.16085	0.32169	0.99981	TRUE
PHYHD1_128933805	PHYHD1	5736.7/5242.1	4191.2/3461.5	5489.4	3826.4	-0.52056	122330	2828900	0.99064	0.16093	0.83907	0.32186	0.99981	FALSE
HNRNPUL1_41279132	HNRNPUL1	7497.4/6731.7	5817.6/4634.3	7114.6	5225.9	-0.44502	293140	3666500	0.98669	0.1619	0.8381	0.32379	0.99981	FALSE
MEMO1_31892043	MEMO1	7210.3/6938.5	5737.4/4667.8	7074.4	5202.6	-0.4433	36951	3645800	0.98067	0.16338	0.83662	0.32676	0.99981	FALSE
GNMT_42960898	GNMT	9241.8/8191.2	11121/10468	8716.5	10794	0.30843	551930	4492000	0.98039	0.83655	0.16345	0.3269	0.99981	TRUE
PRMT5_22928134	PRMT5	6245.7/5803.8	4521.3/4082.4	6024.7	4301.8	-0.48585	97642	3104800	0.97884	0.16383	0.83617	0.32766	0.99981	FALSE
MEPCE_100430209	MEPCE	6264.2/5335.5	4500.3/3720.2	5799.9	4110.3	-0.49669	431170	2988900	0.97864	0.16388	0.83612	0.32776	0.99981	FALSE
SETD1A_30965648	SETD1A	3891.2/3209.6	2723.3/1796.7	3550.4	2260	-0.65144	232250	1829700	0.96837	0.16643	0.83357	0.33286	0.99981	FALSE
YTHDF3_63186903	YTHDF3	8779.6/8566.9	7108.1/6152	8673.3	6630.1	-0.3875	22628	4469700	0.96649	0.1669	0.8331	0.3338	0.99981	FALSE
KDM3A_86480334	KDM3A	6486/5513	4871.3/3772	5999.5	4321.6	-0.47317	473370	3091800	0.95529	0.16972	0.83028	0.33943	0.99981	FALSE
LRTOMT_72106179	LRTOMT	6899.3/6237.1	5494.2/4131.1	6568.2	4812.7	-0.44858	219260	3384900	0.95478	0.16984	0.83016	0.33969	0.99981	FALSE
EEF1A1_73518996	EEF1A1	4326.2/3548.5	3080.9/2103.1	3937.4	2592	-0.60296	302380	2029100	0.95377	0.1701	0.8299	0.3402	0.99981	FALSE
EMG1_6974409	EMG1	7181/6312.6	5203.3/4742.9	6746.8	4973.1	-0.43999	377030	3476900	0.95171	0.17062	0.82938	0.34124	0.99981	FALSE
PRDM12_130666792	PRDM12	6668.7/5850	4961/4142.3	6259.4	4551.6	-0.45955	335140	3225800	0.95165	0.17064	0.82936	0.34128	0.99981	FALSE
DDX54_113174645	DDX54	7678/6722.3	6132.3/4650.5	7200.1	5391.4	-0.41729	456650	3710600	0.93926	0.1738	0.8262	0.3476	0.99981	FALSE
SMYD3_246507120	SMYD3	8032.5/7115	5792.8/5663	7573.8	5727.9	-0.40294	420890	3903100	0.93452	0.17502	0.82498	0.35004	0.99981	FALSE
DHX33_5463595	DHX33	6880.8/5891.6	5242.4/4152.4	6386.2	4697.4	-0.44301	489290	3291100	0.93159	0.17577	0.82423	0.35155	0.99981	FALSE
METTL12_62666461	METTL12	7565.9/6109.6	5775.6/4421.3	6837.8	5098.4	-0.42341	1060400	3523800	0.92701	0.17696	0.82304	0.35392	0.99981	FALSE
PCMTD2_64265284	PCMTD2	6875.4/6237.1	4953.4/4763.2	6556.2	4858.3	-0.43235	203710	3378700	0.92432	0.17766	0.82234	0.35532	0.99981	FALSE
SETD1B_121819446	SETD1B	6406.6/5844.4	4636.7/4333	6125.5	4484.8	-0.44969	158070	3156800	0.92431	0.17766	0.82234	0.35532	0.99981	FALSE
DDX31_132669919	DDX31	7125.5/7070.6	5621.1/5041.1	7098.1	5331.1	-0.41293	1504.7	3658000	0.92419	0.17769	0.82231	0.35539	0.99981	FALSE
NOP2_6563665	NOP2	7685.6/6745	5823.3/5054.3	7215.3	5438.8	-0.4077	442380	3718400	0.92155	0.17838	0.82162	0.35677	0.99981	FALSE
METTL2B_128476853	METTL2B	6492.6/6086	4899.9/4364.4	6289.3	4632.2	-0.44112	82629	3241200	0.92119	0.17847	0.82153	0.35695	0.99981	FALSE
PHF2_93645757	PHF2	6886.2/6423	5165.1/4741.8	6654.6	4953.5	-0.42584	107270	3429500	0.91913	0.17901	0.82099	0.35803	0.99981	FALSE
METTL10_124789127	METTL10	5580.1/4983.4	4065.3/3475.7	5281.8	3770.5	-0.48615	178020	2721900	0.91814	0.17927	0.82073	0.35854	0.99981	FALSE
METTL2B_128477149	METTL2B	5672.6/4439.7	3844/3314.4	5056.1	3579.2	-0.49827	759990	2605700	0.91765	0.1794	0.8206	0.3588	0.99981	FALSE
PLOD3_101211927	PLOD3	7723.6/6897.9	5785.1/5276.5	7310.8	5530.8	-0.40247	340940	3767600	0.91728	0.1795	0.8205	0.359	0.99981	FALSE
ERAL1_28858629	ERAL1	8461/8556.5	6774.3/6418.8	8508.7	6596.6	-0.36719	4562.7	4385000	0.91324	0.18056	0.81944	0.36112	0.99981	FALSE
NDUFAF7_37241720	NDUFAF7	4926.5/4606.8	3815.4/2877.2	4766.6	3346.3	-0.51028	51117	2456500	0.90988	0.18144	0.81856	0.36288	0.99981	FALSE
SETDB1_150930108	SETDB1	6419.7/6239.9	4967.7/4421.3	6329.8	4694.5	-0.43112	16161	3262000	0.90615	0.18243	0.81757	0.36486	0.99981	FALSE
CMTR1_37462911	CMTR1	6552.4/6391.9	8331/7905.1	6472.1	8118	0.32684	12876	3335400	0.90122	0.81623	0.18377	0.36754	0.99981	TRUE
METTL3_21503238	METTL3	6637.2/7117.8	5851.9/4519.7	6877.5	5185.8	-0.40726	115510	3544300	0.899	0.18433	0.81567	0.36865	0.99981	FALSE
FASN_82090992	FASN	4514.3/4707.8	3535/2930.9	4611.1	3233	-0.51211	18710	2376300	0.89823	0.18453	0.81547	0.36906	0.99981	FALSE
DDX51_132141915	DDX51	6191.3/6259.7	5019.2/4233.6	6225.5	4626.4	-0.42823	2341	3208300	0.89357	0.18578	0.81422	0.37155	0.99981	FALSE
MCEE_71130189	MCEE	5662.8/6237.1	4845.6/3939.4	5949.9	4392.5	-0.43775	164910	3066300	0.89045	0.18661	0.81339	0.37322	0.99981	FALSE
DDX6_118786059	DDX6	5527.9/5288.3	3940.4/3917	5408.1	3928.7	-0.46098	28697	2787100	0.88798	0.18728	0.81272	0.37455	0.99981	FALSE
SETD5_9434858	SETD5	6583.9/6921.5	5289.1/4905.2	6752.7	5097.2	-0.4057	56979	3480000	0.88791	0.18729	0.81271	0.37459	0.99981	FALSE
TRMT6_5950289	TRMT6	6252.2/6538.2	4934.3/4683	6395.2	4808.6	-0.41129	40900	3295800	0.87457	0.1909	0.8091	0.38181	0.99981	FALSE
NSUN3_94094194	NSUN3	6590.4/5505.5	4976.3/4041.8	6048	4509	-0.42354	588570	3116800	0.87259	0.19144	0.80856	0.38289	0.99981	FALSE
PRDM4_107751607	PRDM4	6793.8/5078.8	4735.9/4091.5	5936.3	4413.7	-0.42748	1470700	3059200	0.87153	0.19173	0.80827	0.38347	0.99981	FALSE
ADO_62805473	ADO	6341.4/6285.2	4922.8/4562.3	6313.3	4742.6	-0.41265	1577.3	3253500	0.87151	0.19174	0.80826	0.38348	0.99981	FALSE
NOP2_6561959	NOP2	6271.8/4754	4773.1/3330.7	5512.9	4051.9	-0.44413	1151800	2841100	0.86839	0.19259	0.80741	0.38518	0.99981	FALSE
DHX15_24576248	DHX15	5311.5/4547.3	6331.7/6294.1	4929.4	6312.9	0.35682	292000	2540400	0.86801	0.80711	0.19289	0.38577	0.99981	TRUE
NTMT1_129632780	NTMT1	5408.3/4795.6	4178.8/3225.1	5101.9	3702	-0.46264	187710	2629300	0.86579	0.1933	0.8067	0.38661	0.99981	FALSE
SMYD3_246335406	SMYD3	8865.5/8545.2	7034.7/6714.1	8705.4	6874.4	-0.34063	51316	4486300	0.86452	0.19365	0.80635	0.3873	0.99981	FALSE
FAM173A_721606	FAM173A	8071.6/7432.2	6328.8/5719.8	7751.9	6024.3	-0.3637	204450	3994900	0.8645	0.19366	0.80634	0.38731	0.99981	FALSE
DHX9_182879374	DHX9	6450.1/5607.4	5602/3411.8	6028.8	4506.9	-0.41965	355090	3106900	0.86433	0.1937	0.8063	0.38741	0.99981	FALSE
DUS1L_82064879	DUS1L	7321.3/7219.8	6118/5096.9	7270.5	5607.5	-0.37465	5147.1	3746800	0.85941	0.19506	0.80494	0.39011	0.99981	FALSE
PRDM15_41838043	PRDM15	5333.2/5183.6	4052/3642.1	5258.4	3847	-0.45078	11203	2709900	0.8594	0.19506	0.80494	0.39012	0.99981	FALSE
ALKBH3_43889726	ALKBH3	7360.4/7443.5	6322.1/5128.4	7402	5725.3	-0.37051	3454.4	3814600	0.85871	0.19525	0.80475	0.3905	0.99981	FALSE
YTHDC1_68330035	YTHDC1	5003.7/5472.4	6778.1/6519.3	5238.1	6648.7	0.34397	109840	2699400	0.85856	0.80457	0.19543	0.39086	0.99981	TRUE
MEPCE_100430418	MEPCE	6953.7/6041.7	5342.5/4521.7	6497.7	4932.1	-0.39764	415870	3348600	0.8561	0.19597	0.80403	0.39194	0.99981	FALSE
HNRNPH1_179619375	HNRNPH1	6503.4/6030.3	5526.6/3940.4	6266.9	4733.5	-0.40477	111910	3229600	0.85395	0.19657	0.80343	0.39313	0.99981	FALSE
DHX34_47373646	DHX34	8065.1/7643.7	6610.2/5671.1	7854.4	6140.7	-0.35505	88819	4047700	0.85193	0.19713	0.80287	0.39425	0.99981	FALSE
PUS10_60965442	PUS10	5203.8/4770.1	4137.8/3115.6	4987	3626.7	-0.4594	94068	2570000	0.8512	0.19733	0.80267	0.39466	0.99981	FALSE
ALG9_111868685	ALG9	6187/5651.8	5257.6/3612.7	5919.4	4435.2	-0.41638	143200	3050500	0.85079	0.19744	0.80256	0.39488	0.99981	FALSE
COMTD1_75235847	COMTD1	6540.4/6294.7	5363.5/4406	6417.5	4884.8	-0.39365	30195	3307300	0.84342	0.1995	0.8005	0.39899	0.99981	FALSE
PNMT_39669734	PNMT	4467.6/3628.8	3354.7/2339.5	4048.2	2847.1	-0.50763	351790	2086200	0.83876	0.2008	0.7992	0.40161	0.99981	FALSE
FTSJ2_2239492	FTSJ2	6417.5/6784.6	5202.3/4908.2	6601.1	5055.3	-0.38484	67377	3401800	0.83859	0.20085	0.79915	0.4017	0.99981	FALSE
SETD1A_30966084	SETD1A	5077.7/4661.5	3768.7/3323.6	4869.6	3546.1	-0.45745	86592	2509500	0.83846	0.20089	0.79911	0.40177	0.99981	FALSE
FAM173B_10239269	FAM173B	6642.6/6049.2	5276.7/4395.9	6345.9	4836.3	-0.39185	176070	3270400	0.83541	0.20174	0.79826	0.40348	0.99981	FALSE
NNMT_114312151	NNMT	6828.6/7127.3	5598.2/5197.4	6977.9	5397.8	-0.37038	44604	3596100	0.83361	0.20225	0.79775	0.4045	0.99981	FALSE
PRMT7_68346224	PRMT7	6616.5/6184.2	5164.2/4615	6400.4	4889.6	-0.38837	93450	3298400	0.83245	0.20258	0.79742	0.40515	0.99981	FALSE
DUS2_68053597	DUS2	6589.3/5697.1	5180.4/4152.4	6143.2	4666.4	-0.39661	398050	3165900	0.83079	0.20305	0.79695	0.40609	0.99981	FALSE
KIAA1456_13021321	KIAA1456	5845.5/5819.8	4974.3/3816.6	5832.6	4395.5	-0.40805	328.95	3005800	0.83003	0.20326	0.79674	0.40652	0.99981	FALSE
ALKBH6_36011409	ALKBH6	5360.4/4476.5	4036.7/3174.4	4918.5	3605.6	-0.44788	390670	2534700	0.82746	0.20399	0.79601	0.40798	0.99981	FALSE
TANC1_159178833	TANC1	7382.2/6816.7	5849/5196.3	7099.4	5522.7	-0.36227	159870	3658700	0.82461	0.2048	0.7952	0.40959	0.99981	FALSE
COMTD1_75234969	COMTD1	5327.8/4001.7	3712.4/3081.1	4664.7	3396.7	-0.45753	879340	2404000	0.82147	0.20569	0.79431	0.41138	0.99981	FALSE
C16orf13_635672	C16orf13	7547.5/6810.1	5914.8/5291.7	7178.8	5603.3	-0.35741	271860	3699600	0.81937	0.20629	0.79371	0.41257	0.99981	FALSE
ALKBH6_36013081	ALKBH6	3808.5/3577.8	2642.2/2513	3693.2	2577.6	-0.51868	26618	1903300	0.81894	0.20641	0.79359	0.41282	0.99981	FALSE
AHCY_34292411	AHCY	5878.1/5382.7	4357.2/4122	5630.4	4239.6	-0.40923	122690	2901600	0.81781	0.20673	0.79327	0.41346	0.99981	FALSE
BCDIN3D_49843000	BCDIN3D	3777/3322	2520.1/2400.3	3549.5	2460.2	-0.52865	103520	1829200	0.81738	0.20686	0.79314	0.41371	0.99981	FALSE
PRDM1_106105284	PRDM1	6423/7023.4	5420.7/4991.4	6723.2	5206.1	-0.36889	180290	3464800	0.81546	0.2074	0.7926	0.41481	0.99981	FALSE
DDX54_113165933	DDX54	9112.4/7824.9	7579.3/5952.2	8468.7	6765.7	-0.32384	828840	4364300	0.81522	0.20747	0.79253	0.41495	0.99981	FALSE
MEPCE_100430813	MEPCE	5864/4292.4	4168.3/3361.1	5078.2	3764.7	-0.43167	1234900	2617000	0.81427	0.20775	0.79225	0.41549	0.99981	FALSE
HNRNPUL2_62722325	HNRNPUL2	7583.3/7486	6555.8/5305.9	7534.7	5930.9	-0.34525	4738	3883000	0.81408	0.2078	0.7922	0.4156	0.99981	FALSE
DDX6_118768260	DDX6	5937.9/5007	4182.6/4042.8	5472.5	4112.7	-0.412	433270	2820200	0.81122	0.20862	0.79138	0.41724	0.99981	FALSE
NAT10_34134582	NAT10	6251.1/5679.2	5138.4/3952.6	5965.1	4545.5	-0.39205	163570	3074100	0.81062	0.20879	0.79121	0.41758	0.99981	FALSE
YTHDF1_63203754	YTHDF1	6151.1/5952	4781.7/4464.9	6051.5	4623.3	-0.38831	19817	3118600	0.80961	0.20908	0.79092	0.41817	0.99981	FALSE
GTPBP4_999087	GTPBP4	6223.9/4983.4	4460.2/4004.3	5603.7	4232.3	-0.40486	769420	2887800	0.80836	0.20944	0.79056	0.41888	0.99981	FALSE
GNMT_42963175	GNMT	6888.4/5858.5	8075.3/7595.7	6373.5	7835.5	0.2979	530330	3284500	0.80671	0.79004	0.20996	0.41992	0.99981	TRUE
SETDB1_150942905	SETDB1	7793.2/5641.4	6332.6/4102.7	6717.3	5217.7	-0.36442	2315200	3461800	0.80644	0.21	0.79	0.41999	0.99981	FALSE
PUS7L_43754426	PUS7L	6519.7/6223.9	5570.5/4269.1	6371.8	4919.8	-0.37304	43773	3283700	0.80188	0.21131	0.78869	0.42262	0.99981	FALSE
HNRNPUL1_41292461	HNRNPUL1	6889.5/5990.7	5394/4567.3	6440.1	4980.7	-0.37067	403930	3318900	0.80164	0.21138	0.78862	0.42276	0.99981	FALSE
C7orf60_112822195	C7orf60	6188/6804.4	5212.8/4851.4	6496.2	5032.1	-0.36838	189960	3347800	0.80072	0.21165	0.78835	0.42329	0.99981	FALSE
HSPBAP1_122759255	HSPBAP1	6123.9/5370.5	4708.2/4035.7	5747.2	4372	-0.39449	283810	2961800	0.80022	0.21179	0.78821	0.42359	0.99981	FALSE
LCMT1_25111952	LCMT1	6305.5/5795.3	5079.3/4199.1	6050.4	4639.2	-0.38309	130160	3118100	0.80002	0.21185	0.78815	0.4237	0.99981	FALSE
ASH1L_155478263	ASH1L	6962.4/5675.4	5498/4258.9	6318.9	4878.5	-0.37317	828150	3256400	0.79883	0.21219	0.78781	0.42439	0.99981	FALSE
TRMT12_124451324	TRMT12	8577.3/8014.6	6817.2/6478.7	8296	6647.9	-0.31946	158320	4275300	0.79714	0.21269	0.78731	0.42537	0.99981	FALSE
EHMT2_31887633	EHMT2	5261.5/4317.9	3988.1/3109.5	4789.7	3548.8	-0.4325	445160	2468400	0.79293	0.21391	0.78609	0.42782	0.99981	FALSE
EZH2_148829740	EZH2	5577.9/4814.5	4414.4/3389.5	5196.2	3902	-0.41316	291460	2677800	0.79291	0.21391	0.78609	0.42783	0.99981	FALSE
DDX27_49233681	DDX27	6654.6/5817.9	5134.6/4504.4	6236.3	4819.5	-0.37172	350000	3213800	0.79096	0.21449	0.78551	0.42897	0.99981	FALSE
SUV420H2_55343839	SUV420H2	6531.7/6705.3	5570.5/4752	6618.5	5161.2	-0.35872	15069	3410800	0.78951	0.21491	0.78509	0.42981	0.99981	FALSE
SLC4A2_151071710	SLC4A2	6838.4/6515.6	5540/4896.1	6677	5218	-0.35563	52109	3441000	0.78693	0.21566	0.78434	0.43132	0.99981	FALSE
COMT_19963724	COMT	8738.3/7411.4	6762.8/6179.4	8074.9	6471.1	-0.31938	880300	4161400	0.78627	0.21585	0.78415	0.43171	0.99981	FALSE
JMJD8_684085	JMJD8	7692.1/8515.9	6656.9/6340.7	8104	6498.8	-0.31841	339340	4176400	0.78556	0.21606	0.78394	0.43213	0.99981	FALSE
PRDM15_41836114	PRDM15	6685/6774.2	5562.9/4972.1	6729.6	5267.5	-0.35335	3975.8	3468100	0.78553	0.21607	0.78393	0.43214	0.99981	FALSE
ADAT2_143450583	ADAT2	7574.6/7189.6	6210.5/5491.6	7382.1	5851.1	-0.33529	74137	3804400	0.78517	0.21618	0.78382	0.43235	0.99981	FALSE
APOBEC1_7652560	APOBEC1	7474.6/6992.3	6536.8/4904.2	7233.4	5720.5	-0.3385	116310	3727700	0.78387	0.21656	0.78344	0.43312	0.99981	FALSE
ASPH_61637987	ASPH	5994.5/5161.8	4741.6/3761.8	5578.2	4251.7	-0.39166	346630	2874700	0.78367	0.21662	0.78338	0.43323	0.99981	FALSE
NHP2_178153763	NHP2	7358.2/6881.8	6049.3/5191.3	7120	5620.3	-0.34118	113470	3669300	0.78319	0.21676	0.78324	0.43351	0.99981	FALSE
PRMT3_20426857	PRMT3	7233.2/7558.7	5912.9/5822.3	7395.9	5867.6	-0.3339	52985	3811500	0.78303	0.21681	0.78319	0.43361	0.99981	FALSE
METTL16_2420577	METTL16	7795.4/7757.9	6409.9/6016.1	7776.6	6213	-0.32381	704.54	4007700	0.78122	0.21734	0.78266	0.43467	0.99981	FALSE
PUSL1_1308703	PUSL1	5828.1/5972.8	4900.9/4184.9	5900.4	4542.9	-0.37713	10466	3040800	0.77945	0.21786	0.78214	0.43572	0.99981	FALSE
ZNFX1_49271455	ZNFX1	6444.7/6412.7	5229/4795.6	6428.7	5012.3	-0.35898	513.29	3313000	0.7787	0.21808	0.78192	0.43616	0.99981	FALSE
JMJD7_41834976	JMJD7	8911.2/6826.1	6553.9/6054.6	7868.7	6304.3	-0.31974	2173800	4055100	0.77699	0.21858	0.78142	0.43716	0.99981	FALSE
DDX27_49219483	DDX27	6357.7/5496	5018.2/4125	5926.9	4571.6	-0.37449	371240	3054400	0.77637	0.21876	0.78124	0.43753	0.99981	FALSE
METTL7B_55682122	METTL7B	7234.3/7164.1	5893.9/5515.9	7199.2	5704.9	-0.33558	2460.8	3710100	0.77603	0.21887	0.78113	0.43773	0.99981	FALSE
AS3MT_102878453	AS3MT	7458.3/6941.3	6401.3/5012.7	7199.8	5707	-0.33517	133630	3710400	0.77522	0.21911	0.78089	0.43821	0.99981	FALSE
GSPT1_11915537	GSPT1	7522.4/7081	6532/5066.5	7301.7	5799.2	-0.33232	97427	3762900	0.77477	0.21924	0.78076	0.43847	0.99981	FALSE
SUV420H1_68158732	SUV420H1	6515.4/6374.9	5418.8/4651.6	6445.1	5035.2	-0.3561	9868.7	3321500	0.77417	0.21941	0.78059	0.43883	0.99981	FALSE
MDFIC_114979588	MDFIC	5674.7/6045.4	5168/3866.3	5860.1	4517.1	-0.37544	68713	3020000	0.77376	0.21954	0.78046	0.43907	0.99981	FALSE
MINA_97961607	MINA	5765/5126.9	4411.6/3894.7	5446	4153.1	-0.3909	203570	2806600	0.77322	0.2197	0.7803	0.4394	0.99981	FALSE
P4HA2_132209158	P4HA2	9612.7/7418	7187.3/6604.5	8515.4	6895.9	-0.30429	2408200	4388400	0.77314	0.21972	0.78028	0.43944	0.99981	FALSE
ETHE1_43526236	ETHE1	9507.2/9213.5	7402.9/7922.4	9360.4	7662.6	-0.2887	43114	4823800	0.77303	0.21975	0.78025	0.43951	0.99981	FALSE
AMD1_110888962	AMD1	6309.8/6110.6	4858/4812.9	6210.2	4835.4	-0.36094	19854	3200400	0.76916	0.2209	0.7791	0.4418	0.99981	FALSE
METTL24_110358043	METTL24	7467/7295.3	6281.1/5484.5	7381.1	5882.8	-0.32729	14735	3803900	0.76845	0.22111	0.77889	0.44222	0.99981	FALSE
NSUN3_94084266	NSUN3	5316.9/4486.9	4200.8/3169.3	4901.9	3685.1	-0.41156	344490	2526200	0.76828	0.22116	0.77884	0.44232	0.99981	FALSE
XRN1_142426749	XRN1	6326.2/6752.5	5392.1/4873.7	6539.3	5132.9	-0.3493	90885	3370000	0.76659	0.22166	0.77834	0.44332	0.99981	FALSE
METTL24_110315354	METTL24	5642.1/5541.3	4662.4/3926.2	5591.7	4294.3	-0.38079	5076.8	2881700	0.76558	0.22196	0.77804	0.44393	0.99981	FALSE
KDM3A_86466704	KDM3A	4430.6/3553.3	3435.8/2377	3991.9	2906.4	-0.45772	384860	2057200	0.76384	0.22248	0.77752	0.44496	0.99981	FALSE
TRMT61A_103532780	TRMT61A	7616/6707.2	6089.4/5305.9	7161.6	5697.7	-0.32986	412940	3690700	0.76227	0.22295	0.77705	0.4459	0.99981	FALSE
METTL17_20994002	METTL17	5686.7/6013.3	5072.6/3985	5850	4528.8	-0.36924	53351	3014800	0.76191	0.22306	0.77694	0.44611	0.99981	FALSE
EFTUD2_44865005	EFTUD2	6308.8/5410.1	4810.3/4265	5859.4	4537.7	-0.36875	403780	3019600	0.76162	0.22314	0.77686	0.44629	0.99981	FALSE
VCPKMT_50115878	VCPKMT	6129.3/6700.6	5716.4/4348.2	6415	5032.3	-0.35015	163170	3305900	0.76097	0.22334	0.77666	0.44667	0.99981	FALSE
DDX49_18920581	DDX49	8155.4/6720.4	6659.8/5243	7437.9	5951.4	-0.32161	1029600	3833100	0.75944	0.22379	0.77621	0.44759	0.99981	FALSE
JMJD8_683691	JMJD8	8763.3/7874.9	6896.4/6602.5	8319.1	6749.4	-0.30163	394610	4287200	0.75818	0.22417	0.77583	0.44834	0.99981	FALSE
DUS4L_107573804	DUS4L	5748.7/5080.7	4743.5/3558.9	5414.7	4151.2	-0.38326	223130	2790400	0.75789	0.22426	0.77574	0.44852	0.99981	FALSE
ADO_62805146	ADO	6581.7/5653.7	5165.1/4386.8	6117.7	4775.9	-0.35714	430640	3152700	0.75641	0.2247	0.7753	0.44941	0.99981	FALSE
P4HB_81855165	P4HB	6115.2/4963.6	4811.2/3718.2	5539.4	4264.7	-0.3772	663060	2854700	0.75578	0.22489	0.77511	0.44978	0.99981	FALSE
TRMT10B_37763749	TRMT10B	5584.5/6067.2	4702.5/4337.1	5825.8	4519.8	-0.36614	116490	3002300	0.75475	0.2252	0.7748	0.4504	0.99981	FALSE
TFB2M_246566017	TFB2M	6125/6042.6	5052.6/4456.8	6083.8	4754.7	-0.35556	3391.5	3135300	0.75139	0.22621	0.77379	0.45242	0.99981	FALSE
VCPKMT_50116288	VCPKMT	6179.3/5827.4	5124.1/4247.8	6003.4	4685.9	-0.35736	61941	3093800	0.74982	0.22668	0.77332	0.45336	0.99981	FALSE
PRDM1_106099308	PRDM1	7860.7/8102.4	6954.5/5968.4	7981.6	6461.5	-0.30476	29227	4113300	0.74961	0.22674	0.77326	0.45349	0.99981	FALSE
IGF2BP3_23469937	IGF2BP3	8194.5/7768.3	6468.1/6455.4	7981.4	6461.7	-0.30468	90856	4113200	0.74942	0.2268	0.7732	0.45361	0.99981	FALSE
HPD_121857426	HPD	7070/6348.5	6011.2/4625.2	6709.3	5318.2	-0.33516	260330	3457600	0.7485	0.22708	0.77292	0.45416	0.99981	FALSE
DMAP1_44213854	DMAP1	5412.6/5195.8	4427.8/3714.1	5304.2	4071	-0.38169	23502	2733500	0.74764	0.22734	0.77266	0.45468	0.99981	FALSE
RBBP6_24548962	RBBP6	5735.6/4234.8	4127.3/3454.4	4985.2	3790.9	-0.39504	1126200	2569100	0.74754	0.22737	0.77263	0.45474	0.99981	FALSE
METTL2A_62440657	METTL2A	4648.1/4787.1	3672.3/3442.3	4717.6	3557.3	-0.40717	9656.8	2431200	0.74732	0.22744	0.77256	0.45487	0.99981	FALSE
FASN_82092738	FASN	7068.9/6261.6	5320.6/5249.1	6665.3	5284.8	-0.33475	325890	3434900	0.74524	0.22806	0.77194	0.45613	0.99981	FALSE
TRMT61A_103530230	TRMT61A	7160.3/7371.8	6074.1/5580.9	7266	5827.5	-0.31824	22362	3744500	0.74362	0.22855	0.77145	0.4571	0.99981	FALSE
EMG1_6971017	EMG1	9873.7/8336.6	8425.4/6567	9105.1	7496.2	-0.28049	1181400	4692300	0.74279	0.2288	0.7712	0.45761	0.99981	FALSE
HELZ2_63568924	HELZ2	5726.9/5493.2	4821.7/3884.6	5610.1	4353.2	-0.36588	27316	2891100	0.74044	0.22952	0.77048	0.45903	0.99981	FALSE
PRDM11_45182918	PRDM11	6771/6521.2	5719.3/4835.2	6646.1	5277.2	-0.33267	31185	3425000	0.74006	0.22963	0.77037	0.45926	0.99981	FALSE
AHCYL2_129389095	AHCYL2	4451.3/4259.4	3525.4/2983.7	4355.3	3254.6	-0.4202	18410	2244500	0.73935	0.22985	0.77015	0.45969	0.99981	FALSE
CTU1_51099094	CTU1	4872.1/4119.7	3753.4/3004	4495.9	3378.7	-0.41204	283110	2316900	0.73793	0.23028	0.76972	0.46056	0.99981	FALSE
DDX27_49223389	DDX27	7793.2/6904.5	6345/5483.5	7348.9	5914.2	-0.31328	394940	3787200	0.73739	0.23044	0.76956	0.46089	0.99981	FALSE
METTL22_8635289	METTL22	6567.6/6514.6	5169.9/5209.5	6541.1	5189.7	-0.33382	1403.3	3370900	0.73651	0.23071	0.76929	0.46142	0.99981	FALSE
METTL1_57771136	METTL1	6731.8/6651.5	5954/4702.3	6691.7	5328.1	-0.32868	3225.1	3448500	0.73466	0.23127	0.76873	0.46255	0.99981	FALSE
ASXL1_32431337	ASXL1	5681.3/4883.4	4283.8/3863.3	5282.3	4073.5	-0.37481	318320	2722200	0.73436	0.23136	0.76864	0.46273	0.99981	FALSE
DDX27_49235069	DDX27	6023.8/5160	4644.3/4056	5591.9	4350.2	-0.36219	373130	2881800	0.73271	0.23187	0.76813	0.46374	0.99981	FALSE
RNMTL1_782605	RNMTL1	5758.5/6182.3	5007.7/4371.5	5970.4	4689.6	-0.34828	89826	3076800	0.73099	0.23239	0.76761	0.46478	0.99981	FALSE
SMYD2_214314834	SMYD2	5770.4/5063.7	4237/4169.7	5417.1	4203.3	-0.3659	249760	2791700	0.7279	0.23334	0.76666	0.46667	0.99981	FALSE
ZCCHC8_122477856	ZCCHC8	6329.4/7024.4	5464.6/5193.3	6676.9	5329	-0.32527	241480	3440900	0.72706	0.23359	0.76641	0.46719	0.99981	FALSE
ELP3_28107964	ELP3	6480.6/5994.5	5481.8/4388.8	6237.5	4935.3	-0.33778	118160	3214500	0.72696	0.23363	0.76637	0.46725	0.99981	FALSE
GLOD4_782206	GLOD4	6651.3/6436.3	5396.9/5023.9	6543.8	5210.4	-0.32868	23128	3372300	0.72656	0.23375	0.76625	0.4675	0.99981	FALSE
COMTD1_75235677	COMTD1	5957.5/4320.7	4451.6/3472.7	5139.1	3962.2	-0.37515	1339500	2648400	0.72519	0.23417	0.76583	0.46833	0.99981	FALSE
HELZ_67120592	HELZ	5686.7/5583.8	4548/4257.9	5635.3	4402.9	-0.35594	5291.4	2904100	0.7243	0.23444	0.76556	0.46888	0.99981	FALSE
TET3_74048305	TET3	5904.2/5782.1	5353/3825.7	5843.1	4589.4	-0.34837	7458.7	3011200	0.72345	0.2347	0.7653	0.46941	0.99981	FALSE
TRUB1_114938414	TRUB1	6388.2/6323.9	5221.4/4879.8	6356	5050.6	-0.33161	2062.5	3275600	0.72185	0.23519	0.76481	0.47039	0.99981	FALSE
METTL12_62666733	METTL12	7249.5/6734.6	5653.5/5596.1	6992	5624.8	-0.31386	132560	3603300	0.72055	0.23559	0.76441	0.47118	0.99981	FALSE
CPSF6_69258699	CPSF6	7510.5/6738.3	5835.7/5652.9	7124.4	5744.3	-0.3106	298100	3671500	0.72052	0.2356	0.7644	0.4712	0.99981	FALSE
TRMT6_5943678	TRMT6	6372.9/5920.8	4963.9/4768.2	6146.9	4866	-0.33704	102190	3167800	0.72033	0.23566	0.76434	0.47132	0.99981	FALSE
APOBEC2_41061409	APOBEC2	5885.7/5373.3	7392.4/6317.4	5629.5	6854.9	0.28408	131280	2901200	0.71942	0.76395	0.23605	0.47211	0.99981	TRUE
DDX54_113169851	DDX54	7964/7637	7092.9/5624.5	7800.5	6358.7	-0.2948	53444	4020000	0.71926	0.23599	0.76401	0.47198	0.99981	FALSE
DNMT3B_32788927	DNMT3B	5647.5/6243.7	5166.1/4214.3	5945.6	4690.2	-0.34212	177690	3064100	0.71805	0.23636	0.76364	0.47273	0.99981	FALSE
YTHDF3_63186337	YTHDF3	7119/7631.4	6132.3/5819.3	7375.2	5975.8	-0.3035	131280	3800800	0.71799	0.23638	0.76362	0.47277	0.99981	FALSE
SMYD4_1800475	SMYD4	6649.2/6096.4	5582.9/4566.3	6372.8	5074.6	-0.32857	152760	3284200	0.71688	0.23673	0.76327	0.47345	0.99981	FALSE
HENMT1_108654771	HENMT1	5936.8/4902.2	4542.3/3907.9	5419.5	4225.1	-0.35911	535180	2792900	0.71619	0.23694	0.76306	0.47388	0.99981	FALSE
APOBEC1_7652817	APOBEC1	5380/5009.9	4451.6/3601.5	5194.9	4026.6	-0.36747	68505	2677200	0.71591	0.23702	0.76298	0.47405	0.99981	FALSE
ERAL1_28855313	ERAL1	3377.9/3135.1	2314/2382.1	3256.5	2348.1	-0.47166	29478	1678200	0.7159	0.23703	0.76297	0.47405	0.99981	FALSE
RPUSD2_40571808	RPUSD2	7442/6595.8	6708.5/4613	7018.9	5660.7	-0.31021	358000	3617200	0.71439	0.23749	0.76251	0.47499	0.99981	FALSE
HPD_121849004	HPD	6620.9/6260.7	5689.7/4590.7	6440.8	5140.2	-0.32535	64874	3319200	0.71437	0.2375	0.7625	0.475	0.99981	FALSE
PTGS1_122383571	PTGS1	7434.4/7415.2	6666.5/5395.2	7424.8	6030.8	-0.29994	183.43	3826300	0.71279	0.23799	0.76201	0.47597	0.99981	FALSE
TET1_68573875	TET1	7680.1/6797.8	5853.8/5874	7239	5863.9	-0.30387	389240	3730600	0.71214	0.23819	0.76181	0.47638	0.99981	FALSE
KHSRP_6418799	KHSRP	3952.1/3533.4	3149.6/2386.1	3742.8	2767.9	-0.43518	87635	1928800	0.71057	0.23868	0.76132	0.47735	0.99981	FALSE
FAM173B_10236560	FAM173B	3243/3770.4	2962.7/2173.1	3506.7	2567.9	-0.44938	139060	1807200	0.70947	0.23902	0.76098	0.47803	0.99981	FALSE
FTSJ3_63821989	FTSJ3	4816.7/5073.1	3965.2/3667.5	4944.9	3816.3	-0.37367	32881	2548300	0.70936	0.23905	0.76095	0.4781	0.99981	FALSE
SETD1B_121809946	SETD1B	4373/4143.3	3504.5/2924.8	4258.1	3214.7	-0.40544	26380	2194400	0.70935	0.23905	0.76095	0.47811	0.99981	FALSE
DDX23_48834385	DDX23	6282.7/5008	5294.8/3580.2	5645.3	4437.5	-0.34723	812410	2909300	0.70925	0.23909	0.76091	0.47817	0.99981	FALSE
ASH2L_38106402	ASH2L	5311.5/4944.7	4508.9/3448.3	5128.1	3978.6	-0.36608	67260	2642800	0.70908	0.23914	0.76086	0.47828	0.99981	FALSE
PLOD3_101213171	PLOD3	5978.2/5586.7	4913.3/4207.2	5782.4	4560.2	-0.34249	76636	2979900	0.70897	0.23917	0.76083	0.47834	0.99981	FALSE
PRMT5_22924280	PRMT5	5792.2/4921.1	4851.3/3512.3	5356.7	4181.8	-0.35714	379370	2760500	0.70867	0.23926	0.76074	0.47853	0.99981	FALSE
SETD1A_30961373	SETD1A	5218/4948.5	4221.8/3662.4	5083.2	3942.1	-0.36671	36306	2619600	0.70712	0.23975	0.76025	0.47949	0.99981	FALSE
PRMT1_49682255	PRMT1	5410.5/6027.5	4809.3/4213.3	5719	4511.3	-0.34215	190370	2947300	0.70452	0.24056	0.75944	0.48111	0.99981	FALSE
DUS3L_5787623	DUS3L	8059.7/5809.4	6209.6/4997.5	6934.6	5603.5	-0.30742	2531800	3573700	0.70438	0.2406	0.7594	0.4812	0.99981	FALSE
THG1L_157731627	THG1L	6479.5/6859.2	5457/5274.5	6669.3	5365.7	-0.31372	72077	3437000	0.70356	0.24085	0.75915	0.48171	0.99981	FALSE
P4HB_81859301	P4HB	7063.5/6913	6319.3/4988.4	6988.2	5653.8	-0.30565	11328	3601400	0.70345	0.24089	0.75911	0.48178	0.99981	FALSE
P4HTM_49004138	P4HTM	6990.6/6166.3	5969.2/4602.9	6578.5	5286	-0.31551	339790	3390200	0.70236	0.24123	0.75877	0.48246	0.99981	FALSE
PADI2_17092476	PADI2	7602.9/6525.9	6190.5/5266.4	7064.4	5728.4	-0.30239	579940	3640600	0.70045	0.24182	0.75818	0.48364	0.99981	FALSE
QTRTD1_114076882	QTRTD1	4774.3/4886.2	3927/3533.6	4830.2	3730.3	-0.37272	6265.4	2489200	0.69984	0.24202	0.75798	0.48403	0.99981	FALSE
DAP3_155729299	DAP3	5920.5/5926.5	4714.9/4692.1	5923.5	4703.5	-0.33265	17.904	3052700	0.69911	0.24224	0.75776	0.48449	0.99981	FALSE
LRTOMT_72106062	LRTOMT	7785.6/8144	6798.1/6300.1	7964.8	6549.1	-0.2823	64208	4104600	0.69886	0.24232	0.75768	0.48464	0.99981	FALSE
NAT10_34124383	NAT10	4989.6/4217.8	3702.9/3364.1	4603.7	3533.5	-0.38161	297800	2372500	0.6982	0.24253	0.75747	0.48505	0.99981	FALSE
FAM86B1_12186439	FAM86B1	6282.7/5811.3	5563.8/4069.2	6047	4816.5	-0.32816	111080	3116300	0.69777	0.24266	0.75734	0.48532	0.99981	FALSE
PUS7L_43742516	PUS7L	6100/6727	5456/4836.2	6413.5	5146.1	-0.31757	196600	3305200	0.69762	0.24271	0.75729	0.48541	0.99981	FALSE
RPUSD1_787425	RPUSD1	7957.5/6669.4	6232.5/5687.4	7313.4	5959.9	-0.29521	829500	3769000	0.69739	0.24278	0.75722	0.48556	0.99981	FALSE
APOBEC2_41061580	APOBEC2	6850.4/5891.6	7508.7/7753.9	6371	7631.3	0.26039	459630	3283300	0.69558	0.7566	0.2434	0.4868	0.99981	TRUE
GLOD5_48765894	GLOD5	7714.9/7564.4	6549.2/5972.5	7639.6	6260.8	-0.28712	11338	3937100	0.69505	0.24351	0.75649	0.48702	0.99981	FALSE
AHCYL1_110012398	AHCYL1	6641.5/6429.7	5605.8/4916.3	6535.6	5261.1	-0.31291	22449	3368100	0.69492	0.24355	0.75645	0.4871	0.99981	FALSE
DDX23_48836605	DDX23	5944.4/4644.5	5024.9/3275.9	5294.5	4150.4	-0.35117	844880	2728500	0.69426	0.24376	0.75624	0.48752	0.99981	FALSE
SRM_11056685	SRM	6826.4/6307.9	6168.6/4414.2	6567.2	5291.4	-0.31158	134450	3384400	0.69392	0.24387	0.75613	0.48773	0.99981	FALSE
EEF1A1_73519935	EEF1A1	4202.2/3077.5	3022.8/2383.1	3639.8	2702.9	-0.42922	632520	1875800	0.69354	0.24399	0.75601	0.48797	0.99981	FALSE
VCPKMT_50116515	VCPKMT	6159.8/5650.8	4801.7/4599.8	5905.3	4700.8	-0.32906	129500	3043300	0.69134	0.24468	0.75532	0.48935	0.99981	FALSE
TRMT12_124451070	TRMT12	6545.8/5636.7	5318.7/4419.2	6091.3	4869	-0.32307	413280	3139100	0.69059	0.24491	0.75509	0.48982	0.99981	FALSE
SLC15A2_121928994	SLC15A2	8262/7933.5	6986/6393.5	8097.7	6689.8	-0.27552	53957	4173100	0.68931	0.24531	0.75469	0.49063	0.99981	FALSE
CMSS1_100167775	CMSS1	6463.2/5586.7	4803.6/4820	6024.9	4811.8	-0.32431	384160	3104900	0.68922	0.24534	0.75466	0.49068	0.99981	FALSE
TYMS_669169	TYMS	4785.1/4383	5602/5682.3	4584.1	5642.1	0.29955	80839	2362400	0.68839	0.75404	0.24596	0.49191	0.99981	TRUE
EIF4A3_80141798	EIF4A3	5037.4/2581.9	3581.7/2132.5	3809.7	2857.1	-0.41497	3014900	1963300	0.68763	0.24584	0.75416	0.49168	0.99981	FALSE
EFTUD2_44860535	EFTUD2	5725.8/4181	4088.2/3629.9	4953.4	3859.1	-0.36009	1193200	2552700	0.68726	0.24596	0.75404	0.49192	0.99981	FALSE
DOT1L_2222063	DOT1L	7346.3/6419.3	5871.9/5311	6882.8	5591.5	-0.29972	429660	3547000	0.68595	0.24637	0.75363	0.49274	0.99981	FALSE
PRDM4_107746393	PRDM4	6735.1/5863.2	5380.7/4753	6299.2	5066.8	-0.31402	380040	3246300	0.68452	0.24682	0.75318	0.49365	0.99981	FALSE
HIF1AN_100540664	HIF1AN	6723.1/6422.1	5502.8/5132.4	6572.6	5317.6	-0.30564	45303	3387200	0.68233	0.24752	0.75248	0.49503	0.99981	FALSE
AHCYL1_110012941	AHCYL1	6119.5/6556.2	5462.7/4755	6337.8	5108.9	-0.31093	95319	3266200	0.68055	0.24808	0.75192	0.49615	0.99981	FALSE
ZNFX1_49263401	ZNFX1	7355/7720.1	6361.2/6033.3	7537.5	6197.3	-0.28242	66668	3884400	0.68018	0.2482	0.7518	0.49639	0.99981	FALSE
N6AMT1_28885308	N6AMT1	7861.8/7020.6	6471.9/5747.2	7441.2	6109.6	-0.28442	353770	3834800	0.68017	0.2482	0.7518	0.4964	0.99981	FALSE
PHF2_93665787	PHF2	5921.6/5037.2	4711.1/3966.8	5479.4	4338.9	-0.33662	391050	2823800	0.68002	0.24825	0.75175	0.49649	0.99981	FALSE
PRDM14_70069594	PRDM14	6582.8/5724.5	5385.5/4502.4	6153.6	4943.9	-0.31572	368370	3171300	0.67996	0.24827	0.75173	0.49653	0.99981	FALSE
WTAP_159742121	WTAP	6361/6110.6	7293.2/7606.8	6235.8	7450	0.25663	31346	3213600	0.67734	0.75084	0.24916	0.49832	0.99981	TRUE
EZH2_148827244	EZH2	7061.3/6039.8	5503.7/5114.2	6550.6	5309	-0.30314	521790	3375800	0.67619	0.24946	0.75054	0.49892	0.99981	FALSE
N6AMT2_20732099	N6AMT2	6043.4/6500.5	5391.2/4726.6	6271.9	5058.9	-0.31003	104450	3232200	0.67529	0.24975	0.75025	0.49949	0.99981	FALSE
MTFMT_65026864	MTFMT	8637.2/8502.7	7964.7/6341.7	8569.9	7153.2	-0.26066	9040	4416500	0.67419	0.2501	0.7499	0.50019	0.99981	FALSE
GNL3_52691616	GNL3	6420.8/5682.9	5505.6/4223.4	6051.9	4864.5	-0.31502	272200	3118800	0.67304	0.25046	0.74954	0.50092	0.99981	FALSE
PARN_14593301	PARN	5765/5585.7	5055.4/3998.2	5675.4	4526.8	-0.32615	16072	2924800	0.67265	0.25059	0.74941	0.50117	0.99981	FALSE
METTL13_171783866	METTL13	4113/3121.8	2889.2/2535.3	3617.4	2712.2	-0.41535	491230	1864200	0.67243	0.25066	0.74934	0.50131	0.99981	FALSE
PRDM2_13749398	PRDM2	8020.5/7077.2	6832.5/5614.3	7548.9	6223.4	-0.27852	444900	3890300	0.67218	0.25073	0.74927	0.50147	0.99981	FALSE
PADI1_17230667	PADI1	7186.4/7317	6305.9/5601.1	7251.7	5953.5	-0.28453	8531.6	3737100	0.67174	0.25088	0.74912	0.50175	0.99981	FALSE
METTL1_57769600	METTL1	7013.5/6670.4	6026.4/5136.5	6841.9	5581.5	-0.29371	58860	3526000	0.67157	0.25093	0.74907	0.50185	0.99981	FALSE
FBL_39840441	FBL	5783.5/5073.1	4893.3/3724.3	5428.3	4308.8	-0.33315	252310	2797500	0.67072	0.2512	0.7488	0.5024	0.99981	FALSE
GLO1_38702988	GLO1	7431.1/7099.9	9150.3/7971	7265.5	8560.7	0.23663	54844	3744300	0.66934	0.74834	0.25166	0.50332	0.99981	TRUE
TARBP1_234450518	TARBP1	6920/6174.8	5440.8/5199.4	6547.4	5320.1	-0.29941	277650	3374200	0.66856	0.25189	0.74811	0.50378	0.99981	FALSE
METTL18_169793076	METTL18	6443.6/6279.6	5901.5/4403	6361.6	5152.2	-0.30413	13458	3278400	0.66843	0.25193	0.74807	0.50386	0.99981	FALSE
CTU2_88712643	CTU2	4513.2/3937.5	3369/3135.9	4225.4	3252.4	-0.37745	165760	2177500	0.6642	0.25328	0.74672	0.50656	0.99981	FALSE
EGLN1_231421384	EGLN1	8512.1/8043	6943.1/6871.3	8277.5	6907.2	-0.26106	110040	4265800	0.66355	0.25349	0.74651	0.50698	0.99981	FALSE
SMYD5_73218965	SMYD5	3737.8/3555.1	2679.4/2819.3	3646.5	2749.4	-0.40729	16689	1879200	0.66352	0.2535	0.7465	0.507	0.99981	FALSE
COLGALT1_17559328	COLGALT1	5316.9/5930.3	4623.3/4371.5	5623.6	4497.4	-0.32233	188090	2898100	0.66264	0.25378	0.74622	0.50756	0.99981	FALSE
MAATS1_119715739	MAATS1	5269.1/4791.8	4236.1/3704	5030.4	3970	-0.34146	113900	2592400	0.66067	0.25441	0.74559	0.50882	0.99981	FALSE
WBSCR27_73841186	WBSCR27	6684/5717.9	5256.7/4786.5	6200.9	5021.6	-0.30428	466660	3195600	0.66032	0.25452	0.74548	0.50905	0.99981	FALSE
METTL17_20994858	METTL17	6151.1/6041.7	5189/4672.9	6096.4	4930.9	-0.30604	5984.5	3141700	0.6582	0.25521	0.74479	0.51041	0.99981	FALSE
LRTOMT_72107987	LRTOMT	5816.1/6286.2	5115.5/4667.8	6051.1	4891.7	-0.30683	110480	3118400	0.6573	0.25549	0.74451	0.51099	0.99981	FALSE
SUV420H2_55342744	SUV420H2	7203.8/8103.4	6852.5/5847.7	7653.6	6350.1	-0.26932	404630	3944300	0.65648	0.25576	0.74424	0.51151	0.99981	FALSE
NTMT1_129634265	NTMT1	6756.8/6926.2	5782.3/5438.8	6841.5	5610.5	-0.28613	14345	3525800	0.65589	0.25595	0.74405	0.5119	0.99981	FALSE
DDX56_44570854	DDX56	7163.6/5996.4	5913.9/4834.2	6580	5374	-0.29202	681190	3391000	0.65528	0.25614	0.74386	0.51228	0.99981	FALSE
METTL4_2552730	METTL4	6049.9/6237.1	5006.8/4959	6143.5	4982.9	-0.30203	17512	3166000	0.65293	0.2569	0.7431	0.5138	0.99981	FALSE
NUDT16_131382177	NUDT16	4860.2/4355.7	3900.3/3314.4	4607.9	3607.4	-0.35308	127260	2374700	0.6525	0.25704	0.74296	0.51408	0.99981	FALSE
METTL3_21500956	METTL3	6563.2/5802.8	5375.9/4664.7	6183	5020.3	-0.30048	289110	3186400	0.65197	0.25721	0.74279	0.51442	0.99981	FALSE
LCMT1_25128562	LCMT1	6004.3/5756.6	5210.9/4283.3	5880.4	4747.1	-0.30881	30672	3030500	0.65187	0.25724	0.74276	0.51449	0.99981	FALSE
ZNFX1_49249464	ZNFX1	6302.2/6031.3	5489.4/4522.7	6166.8	5006.1	-0.30078	36708	3178000	0.65171	0.25729	0.74271	0.51459	0.99981	FALSE
C9orf114_128824851	C9orf114	3121.2/2895.3	2432.3/2010.8	3008.2	2221.5	-0.43719	25522	1550300	0.64975	0.25793	0.74207	0.51585	0.99981	FALSE
JMJD1C_63214724	JMJD1C	7587.7/6875.2	6276.4/5679.3	7231.5	5977.8	-0.27463	253810	3726700	0.64961	0.25797	0.74203	0.51594	0.99981	FALSE
TRMT1_13112981	TRMT1	7635.5/6488.2	6483.3/5162.9	7061.9	5823.1	-0.27822	658220	3639300	0.64959	0.25798	0.74202	0.51595	0.99981	FALSE
EIF4A3_80139731	EIF4A3	6114.1/5183.6	5190.9/3895.7	5648.8	4543.3	-0.31415	432950	2911100	0.64901	0.25817	0.74183	0.51633	0.99981	FALSE
HNRNPH1_179620973	HNRNPH1	6790.5/6138	5632.5/4929.5	6464.2	5281	-0.29162	212930	3331300	0.64873	0.25826	0.74174	0.51651	0.99981	FALSE
ASPH_61562799	ASPH	5545.3/4999.5	4527/3884.6	5272.4	4205.8	-0.32601	148970	2717100	0.64866	0.25828	0.74172	0.51656	0.99981	FALSE
RNMTL1_782674	RNMTL1	4893.9/4610.5	3999.5/3485.9	4752.2	3742.7	-0.34444	40140	2449000	0.64783	0.25855	0.74145	0.5171	0.99981	FALSE
MINA_97954442	MINA	7975.9/8236.5	6673.2/6892.6	8106.2	6782.9	-0.25709	33942	4177500	0.64754	0.25864	0.74136	0.51728	0.99981	FALSE
A1CF_50816209	A1CF	6865.6/6022.8	5829/4706.3	6444.2	5267.7	-0.29078	355150	3321000	0.64606	0.25912	0.74088	0.51824	0.99981	FALSE
NSUN5_73308465	NSUN5	9020/7942	7110/7152.3	8481	7131.2	-0.25006	581060	4370600	0.6457	0.25924	0.74076	0.51847	0.99981	FALSE
DDX23_48845622	DDX23	4747.1/3985.6	3981.4/2830.5	4366.3	3405.9	-0.35828	289910	2250200	0.64435	0.25967	0.74033	0.51935	0.99981	FALSE
NOA1_56976664	NOA1	8157.6/7917.4	7394.3/6058.7	8037.5	6726.5	-0.25686	28835	4142100	0.64425	0.25971	0.74029	0.51941	0.99981	FALSE
METTL7B_55682002	METTL7B	5297.4/5504.5	5090.7/3567	5400.9	4328.9	-0.31915	21459	2783400	0.64397	0.2598	0.7402	0.51959	0.99981	FALSE
TANC2_63355152	TANC2	7593.1/7762.6	6552/6248.4	7677.9	6400.2	-0.26255	14359	3956800	0.64244	0.26029	0.73971	0.52059	0.99981	FALSE
ASPH_61644615	ASPH	5638.8/5231.7	4684.4/4040.8	5435.3	4362.6	-0.3171	82880	2801100	0.64225	0.26035	0.73965	0.52071	0.99981	FALSE
C9orf41_75028018	C9orf41	5882.5/5956.7	5366.4/4234.6	5919.6	4800.5	-0.30226	2757	3050600	0.64152	0.26059	0.73941	0.52118	0.99981	FALSE
YTHDF2_28742833	YTHDF2	5110.3/4605.8	4271.4/3426	4858.1	3848.7	-0.33594	127250	2503600	0.64036	0.26097	0.73903	0.52194	0.99981	FALSE
EMG1_6970967	EMG1	5831.3/4544.5	4513.6/3774	5187.9	4143.8	-0.32412	828020	2673600	0.64026	0.261	0.739	0.522	0.99981	FALSE
MOCS3_50959006	MOCS3	7245.1/7327.4	6459.5/5637.7	7286.3	6048.6	-0.26854	3385.3	3755000	0.63891	0.26144	0.73856	0.52288	0.99981	FALSE
KDM2A_67219399	KDM2A	4253.3/4172.5	3327/3238.3	4212.9	3282.7	-0.35985	3264.6	2171100	0.63613	0.26235	0.73765	0.52469	0.99981	FALSE
SHMT2_57232833	SHMT2	5753/5154.3	5102.2/3680.7	5453.7	4391.4	-0.31248	179240	2810500	0.63492	0.26274	0.73726	0.52548	0.99981	FALSE
AARS_70270295	AARS	6437.1/5706.5	4764.5/5139.5	6071.8	4952	-0.29406	266850	3129100	0.63371	0.26313	0.73687	0.52627	0.99981	FALSE
TRMT11_126011356	TRMT11	6879.7/6192.7	5625.8/5129.4	6536.2	5377.6	-0.28144	235990	3368400	0.63169	0.26379	0.73621	0.52759	0.99981	FALSE
DHX9_182866561	DHX9	7299.5/6247.5	6107.5/5081.7	6773.5	5594.6	-0.27581	553390	3490700	0.63129	0.26392	0.73608	0.52785	0.99981	FALSE
METTL6_15415859	METTL6	7642.1/7017.8	6797.2/5411.4	7329.9	6104.3	-0.26393	194880	3777500	0.63079	0.26409	0.73591	0.52818	0.99981	FALSE
ADAR_154602282	ADAR	9144/7818.3	7077.6/7247.7	8481.1	7162.6	-0.24373	878680	4370700	0.63072	0.26411	0.73589	0.52823	0.99981	FALSE
DDX46_134784508	DDX46	6661.1/6269.2	5618.2/5012.7	6465.1	5315.5	-0.28244	76812	3331800	0.6303	0.26425	0.73575	0.5285	0.99981	FALSE
NSUN5_73307639	NSUN5	6977.6/6101.1	5662.1/5112.1	6539.4	5387.1	-0.27959	384090	3370000	0.62808	0.26497	0.73503	0.52995	0.99981	FALSE
FUBP3_130626483	FUBP3	7627.9/6629.8	6243.9/5607.2	7128.9	5925.6	-0.26667	498150	3673800	0.62801	0.265	0.735	0.53	0.99981	FALSE
THUMPD2_39766062	THUMPD2	5375.7/5668.8	4881.8/4049.9	5522.2	4465.9	-0.30624	42960	2845900	0.62737	0.26521	0.73479	0.53042	0.99981	FALSE
BHMT_79121279	BHMT	4619.8/3533.4	3548.3/2803.1	4076.6	3175.7	-0.36019	590130	2100900	0.62706	0.26531	0.73469	0.53062	0.99981	FALSE
NOP56_2656532	NOP56	5040.7/4839.9	4318.1/3570.1	4940.3	3944.1	-0.32484	20152	2546000	0.62655	0.26548	0.73452	0.53095	0.99981	FALSE
HR_22121133	HR	6299/6238	5392.1/4895	6268.5	5143.6	-0.28529	1857.6	3230500	0.62642	0.26552	0.73448	0.53104	0.99981	FALSE
ALKBH8_107553113	ALKBH8	7169/6896	5894.8/5794.9	7032.5	5844.9	-0.26683	37265	3624200	0.62409	0.26628	0.73372	0.53257	0.99981	FALSE
TRMT112_64317325	TRMT112	6016.2/4646.4	4579.5/4019.5	5331.3	4299.5	-0.31026	938170	2747500	0.62396	0.26633	0.73367	0.53266	0.99981	FALSE
SUV420H2_55342020	SUV420H2	5556.2/4925.8	4561.3/3875.4	5241	4218.4	-0.31309	198670	2700900	0.62384	0.26637	0.73363	0.53273	0.99981	FALSE
PADI4_17347987	PADI4	6873.2/6458.9	5360.7/5662	6666.1	5511.3	-0.27439	85810	3435300	0.62337	0.26652	0.73348	0.53304	0.99981	FALSE
DMAP1_44218708	DMAP1	4604.6/4114.9	3697.1/3167.3	4359.8	3432.2	-0.34502	119880	2246800	0.62285	0.26669	0.73331	0.53338	0.99981	FALSE
CMTR2_71284981	CMTR2	7169/7202.8	5974/6001.9	7185.9	5987.9	-0.26307	571.27	3703200	0.62273	0.26673	0.73327	0.53346	0.99981	FALSE
FMR1_147930240	FMR1	6892.8/6643.9	5685.9/5526.1	6768.4	5606	-0.27179	30956	3488100	0.6227	0.26674	0.73326	0.53348	0.99981	FALSE
PADI2_17103041	PADI2	6411/5772.6	5633.5/4347.2	6091.8	4990.3	-0.28768	203760	3139400	0.62231	0.26687	0.73313	0.53374	0.99981	FALSE
METTL13_171787803	METTL13	6600.2/5762.2	5507.6/4638.4	6181.2	5073	-0.28502	351110	3185500	0.62155	0.26712	0.73288	0.53424	0.99981	FALSE
ERAL1_28856348	ERAL1	8090.1/8782.1	7545/6744.5	8436.1	7144.7	-0.23967	239430	4347500	0.61941	0.26782	0.73218	0.53565	0.99981	FALSE
CMSS1_100171854	CMSS1	7956.4/6402.3	6226.8/5752.3	7179.3	5989.5	-0.26137	1207600	3699800	0.61877	0.26803	0.73197	0.53607	0.99981	FALSE
TRMT10B_37762002	TRMT10B	6093.4/6049.2	4964.8/4993.4	6071.3	4979.1	-0.28607	977.35	3128800	0.61813	0.26825	0.73175	0.53649	0.99981	FALSE
HNRNPH1_179617894	HNRNPH1	5262.6/4703.1	4558.5/3438.2	4982.8	3998.3	-0.31749	156520	2567900	0.61643	0.26881	0.73119	0.53761	0.99981	FALSE
NSUN2_6611764	NSUN2	7221.2/6624.1	6264.9/5254.2	6922.7	5759.5	-0.26533	178250	3567600	0.61607	0.26892	0.73108	0.53785	0.99981	FALSE
PUS1_131932233	PUS1	6031.4/6349.4	5549.5/4637.4	6190.4	5093.4	-0.28135	50553	3190200	0.61476	0.26936	0.73064	0.53871	0.99981	FALSE
EIF4A1_7577062	EIF4A1	6083.6/4469.9	6875.4/5694.5	5276.8	6284.9	0.2522	1302100	2719400	0.61136	0.72933	0.27067	0.54133	0.99981	TRUE
NOP56_2655736	NOP56	5256/4123.4	4380.1/3107.5	4689.7	3743.8	-0.32493	641390	2416800	0.6113	0.2705	0.7295	0.541	0.99981	FALSE
PNMT_39669825	PNMT	8931.9/7614.4	7656.6/6366.1	8273.1	7011.3	-0.23871	867900	4263500	0.61116	0.27055	0.72945	0.54109	0.99981	FALSE
TET1_68646201	TET1	7488.7/7433.1	6925/5601.1	7460.9	6263.1	-0.25245	1545.3	3845000	0.61105	0.27058	0.72942	0.54117	0.99981	FALSE
CTU1_51104085	CTU1	7415.9/6515.6	5969.2/5649.8	6965.7	5809.5	-0.26181	405280	3589800	0.61049	0.27077	0.72923	0.54154	0.99981	FALSE
ALKBH7_6373000	ALKBH7	4867.8/4510.5	4040.5/3449.4	4689.1	3744.9	-0.3243	63833	2416500	0.6102	0.27086	0.72914	0.54173	0.99981	FALSE
DDX6_118759951	DDX6	4235.9/4022.4	3149.6/3343.8	4129.2	3246.7	-0.34677	22791	2128000	0.61004	0.27092	0.72908	0.54184	0.99981	FALSE
TRUB2_128322355	TRUB2	6824.3/6488.2	5768/5290.7	6656.2	5529.3	-0.26755	56471	3430300	0.6088	0.27133	0.72867	0.54266	0.99981	FALSE
YTHDF3_63187088	YTHDF3	3728.1/3906.3	3357.6/2598.2	3817.2	2977.9	-0.35812	15889	1967200	0.60552	0.27242	0.72758	0.54484	0.99981	FALSE
ASXL1_32434766	ASXL1	6999.3/6425.9	5275.8/5902.5	6712.6	5589.1	-0.26421	164430	3459300	0.60439	0.27279	0.72721	0.54558	0.99981	FALSE
IDO1_39920107	IDO1	6361/6373	5263.4/5287.7	6367	5275.5	-0.27125	72.616	3281200	0.60304	0.27324	0.72676	0.54648	0.99981	FALSE
ZCCHC4_25312935	ZCCHC4	7611.6/7537	7253.1/5513.9	7574.3	6383.5	-0.24673	2785.8	3903400	0.60286	0.2733	0.7267	0.5466	0.99981	FALSE
ALKBH3_43883094	ALKBH3	6029.3/6097.4	5256.7/4743.9	6063.3	5000.3	-0.27805	2318.6	3124700	0.60203	0.27358	0.72642	0.54715	0.99981	FALSE
FMR1_147925592	FMR1	6227.2/6462.7	5290.1/5227.8	6344.9	5258.9	-0.27079	27730	3269800	0.60107	0.2739	0.7261	0.54779	0.99981	FALSE
HR_22122556	HR	5062.5/4961.7	4360.1/3742.5	5012.1	4051.3	-0.30696	5073.6	2583000	0.59979	0.27432	0.72568	0.54865	0.99981	FALSE
PRMT1_49684987	PRMT1	4406.7/4546.4	3540.7/3603.6	4476.5	3572.1	-0.32551	9755.6	2307000	0.59891	0.27461	0.72539	0.54923	0.99981	FALSE
DHX33_5456011	DHX33	5371.3/4640.8	3969.9/4126	5006	4048	-0.3064	266860	2579800	0.59846	0.27477	0.72523	0.54953	0.99981	FALSE
FUBP3_130623657	FUBP3	6615.4/5328	5388.3/4459.8	5971.7	4924.1	-0.27825	828760	3077500	0.59792	0.27495	0.72505	0.54989	0.99981	FALSE
DHX33_5455165	DHX33	6056.5/5259.1	5097.4/4183.9	5657.8	4640.6	-0.28586	317900	2915700	0.59667	0.27536	0.72464	0.55073	0.99981	FALSE
SHMT2_57231718	SHMT2	7299.5/8454.6	7388.5/5962.3	7877	6675.4	-0.23876	667080	4059400	0.59649	0.27542	0.72458	0.55085	0.99981	FALSE
DHX57_38855156	DHX57	7065.7/6528.8	6354.6/5011.7	6797.2	5683.1	-0.25822	144130	3502900	0.59556	0.27573	0.72427	0.55147	0.99981	FALSE
MAATS1_119730311	MAATS1	4970/3821.4	3690.5/3320.5	4395.7	3505.5	-0.32639	659710	2265300	0.59524	0.27584	0.72416	0.55168	0.99981	FALSE
DNMT3A_25248042	DNMT3A	7632.3/6834.6	6004.5/6165.2	7233.5	6084.9	-0.24942	318120	3727700	0.5951	0.27589	0.72411	0.55178	0.99981	FALSE
BHMT_79126168	BHMT	5790/5657.5	5234.7/4175.7	5723.7	4705.2	-0.28263	8785.5	2949700	0.59394	0.27627	0.72373	0.55255	0.99981	FALSE
DHX9_182852304	DHX9	5100.5/4491.6	4362/3371.2	4796.1	3866.6	-0.31071	185390	2471600	0.59367	0.27637	0.72363	0.55273	0.99981	FALSE
METTL13_171784469	METTL13	7853.1/6245.6	6410.8/5438.8	7049.3	5924.8	-0.25067	1292000	3632800	0.5902	0.27753	0.72247	0.55506	0.99981	FALSE
METTL7A_50925433	METTL7A	5452.9/5008	4443/4085.5	5230.4	4264.3	-0.29457	98968	2695500	0.59004	0.27758	0.72242	0.55516	0.99981	FALSE
LCMT1_25164669	LCMT1	8296.8/7478.5	7306.5/6091.2	7887.6	6698.8	-0.23565	334820	4064900	0.58972	0.27769	0.72231	0.55538	0.99981	FALSE
TRMT12_124451654	TRMT12	6111.9/5728.3	5122.2/4660.7	5920.1	4891.4	-0.27531	73599	3050900	0.58967	0.27771	0.72229	0.55541	0.99981	FALSE
DNMT3L_44256119	DNMT3L	8962.3/7301.9	7223.5/6626.8	8132.1	6925.2	-0.23175	1378500	4190900	0.58965	0.27771	0.72229	0.55542	0.99981	FALSE
YTHDC2_113534403	YTHDC2	7756.3/7502.1	6416.6/6505.1	7629.2	6460.8	-0.23977	32312	3931700	0.58935	0.27781	0.72219	0.55563	0.99981	FALSE
XRN1_142383351	XRN1	7111.4/6274.8	6022.6/5176.1	6693.1	5599.3	-0.25737	349880	3449300	0.58926	0.27784	0.72216	0.55569	0.99981	FALSE
NDUFAF5_13794923	NDUFAF5	7077.6/7234	5920.6/6130.7	7155.8	6025.6	-0.24796	12216	3687700	0.58873	0.27802	0.72198	0.55604	0.99981	FALSE
DDX46_134794918	DDX46	5389.8/5010.8	4626.2/3852.1	5200.3	4239.2	-0.29476	71817	2680000	0.58872	0.27802	0.72198	0.55605	0.99981	FALSE
NUDT16_131381888	NUDT16	5268/5228.9	4475.5/4094.6	5248.4	4285	-0.29252	765.26	2704800	0.58731	0.2785	0.7215	0.55699	0.99981	FALSE
DHX9_182860108	DHX9	6204.4/5714.1	5474.2/4388.8	5959.2	4931.5	-0.27305	120180	3071100	0.58719	0.27854	0.72146	0.55708	0.99981	FALSE
RRNAD1_156733032	RRNAD1	5770.4/4971.2	4673.9/4118.9	5370.8	4396.4	-0.28875	319420	2767800	0.58702	0.27859	0.72141	0.55719	0.99981	FALSE
DHX36_154303389	DHX36	6691.6/6536.3	6158.1/4904.2	6614	5531.1	-0.2579	12050	3408500	0.58688	0.27864	0.72136	0.55728	0.99981	FALSE
FTO_53844189	FTO	6317.5/5388.4	4868.5/4802.7	5852.9	4835.6	-0.27542	431570	3016300	0.58658	0.27874	0.72126	0.55748	0.99981	FALSE
DNAJB11_186582015	DNAJB11	5822.6/5694.3	5170.8/4330	5758.5	4750.4	-0.27758	8238.8	2967600	0.58606	0.27892	0.72108	0.55783	0.99981	FALSE
KDM1B_18162861	KDM1B	7130.9/6323	5940.6/5333.3	6727	5637	-0.255	326390	3466700	0.58575	0.27902	0.72098	0.55805	0.99981	FALSE
THUMPD3_9365155	THUMPD3	8447.9/8296.9	7522.1/6791.2	8372.4	7156.6	-0.22634	11404	4314700	0.58537	0.27915	0.72085	0.5583	0.99981	FALSE
METTL15_28290389	METTL15	7098.3/7206.6	6352.7/5707.7	7152.4	6030.2	-0.2462	5860.9	3686000	0.58476	0.27935	0.72065	0.55871	0.99981	FALSE
PRDM14_70069269	PRDM14	6118.4/5891.6	5531.4/4424.3	6005	4977.8	-0.27059	25736	3094700	0.58458	0.27942	0.72058	0.55883	0.99981	FALSE
BCDIN3D_49842931	BCDIN3D	431.75/405.92	229.88/400.73	418.84	315.31	-0.40851	333.46	215850	0.58431	0.2795	0.7205	0.55901	0.99981	FALSE
ECE2_184257551	ECE2	7894.4/7668.2	6930.7/6300.1	7781.3	6615.4	-0.23414	25580	4010100	0.58231	0.28018	0.71982	0.56036	0.99981	FALSE
METTL7B_55681870	METTL7B	5949.9/5634.8	5295.8/4280.2	5792.3	4788	-0.27466	49637	2985100	0.58215	0.28023	0.71977	0.56047	0.99981	FALSE
PLOD3_101211628	PLOD3	8215.2/8134.5	7310.3/6651.2	8174.9	6980.7	-0.22778	3253.3	4212900	0.58185	0.28033	0.71967	0.56067	0.99981	FALSE
EZH1_42712420	EZH1	8533.8/7933.5	7213/6861.2	8233.7	7037.1	-0.22652	180230	4243200	0.58095	0.28064	0.71936	0.56128	0.99981	FALSE
YTHDF2_28743364	YTHDF2	6662.2/6173.8	5692.6/5032	6418	5362.3	-0.25923	119260	3307500	0.58094	0.28064	0.71936	0.56128	0.99981	FALSE
OSGEP_20452074	OSGEP	8281.5/6418.3	6774.3/5667.1	7349.9	6220.7	-0.24062	1735800	3787800	0.5804	0.28082	0.71918	0.56164	0.99981	FALSE
PRMT2_46643611	PRMT2	7970.5/7125.4	6475.7/6334.6	7547.9	6405.2	-0.23681	357110	3889800	0.57956	0.2811	0.7189	0.56221	0.99981	FALSE
MEMO1_31891994	MEMO1	6157.6/5940.7	5032.5/5021.9	6049.1	5027.2	-0.26693	23531	3117400	0.57945	0.28114	0.71886	0.56229	0.99981	FALSE
BCDIN3D_49842859	BCDIN3D	4204.4/3811.9	3619.9/2749.3	4008.2	3184.6	-0.33173	77019	2065600	0.57864	0.28142	0.71858	0.56283	0.99981	FALSE
TFB2M_246556688	TFB2M	6630.7/5976.5	6238.2/4286.3	6303.6	5262.3	-0.26045	213950	3248500	0.57826	0.28154	0.71846	0.56309	0.99981	FALSE
DDX21_68963366	DDX21	4031.5/3340.9	3149.6/2653	3686.2	2901.3	-0.34532	238480	1899700	0.5774	0.28184	0.71816	0.56367	0.99981	FALSE
DYNC1H1_102027242	DYNC1H1	5766.1/4204.6	4146.4/3981	4985.4	4063.7	-0.29484	1219100	2569200	0.577	0.28197	0.71803	0.56394	0.99981	FALSE
NUDT21_56446672	NUDT21	7154.9/5957.7	6546.3/8684.3	6556.3	7615.3	0.21599	716660	3378700	0.57614	0.71769	0.28231	0.56462	0.99981	TRUE
PCMTD1_51831537	PCMTD1	6473/5834.9	5910.1/4352.3	6154	5131.2	-0.26218	203550	3171400	0.5749	0.28268	0.71732	0.56536	0.99981	FALSE
AHCYL2_129225428	AHCYL2	8277.2/7833.4	7161.5/6618.7	8055.3	6890.1	-0.22538	98476	4151300	0.57196	0.28368	0.71632	0.56735	0.99981	FALSE
GNL2_37592763	GNL2	7217.9/5958.6	6256.3/4814.9	6588.3	5535.6	-0.25112	792970	3395200	0.57165	0.28378	0.71622	0.56756	0.99981	FALSE
P4HB_81859192	P4HB	8892.7/8175.1	8164/6508.1	8533.9	7336.1	-0.21817	257480	4397900	0.57124	0.28392	0.71608	0.56784	0.99981	FALSE
DNMT3B_32786605	DNMT3B	7792.2/7180.1	6814.3/5915.6	7486.1	6365	-0.23403	187280	3858000	0.57095	0.28402	0.71598	0.56803	0.99981	FALSE
METTL9_21612682	METTL9	6265.3/6322	5000.1/5534.2	6293.6	5267.1	-0.25683	1611.8	3243400	0.57048	0.28418	0.71582	0.56835	0.99981	FALSE
HAAO_42770566	HAAO	3625.8/3193.6	2770.9/2565.7	3409.7	2668.3	-0.35359	93415	1757200	0.56991	0.28437	0.71563	0.56874	0.99981	FALSE
NDUFAF5_13801555	NDUFAF5	6806.9/6096.4	5493.2/5339.4	6451.6	5416.3	-0.25231	252360	3324800	0.56821	0.28494	0.71506	0.56989	0.99981	FALSE
NDUFAF7_37236172	NDUFAF7	7120.1/6763.8	6206.7/5529.1	6941.9	5867.9	-0.24245	63448	3577500	0.56809	0.28499	0.71501	0.56997	0.99981	FALSE
YTHDF1_63203112	YTHDF1	4434.9/4924.9	3834.5/3769.9	4679.9	3802.2	-0.29957	120030	2411800	0.56789	0.28505	0.71495	0.57011	0.99981	FALSE
MCEE_71124278	MCEE	4427.3/4271.6	3571.2/3441.2	4349.5	3506.2	-0.31085	12119	2241500	0.5671	0.28532	0.71468	0.57065	0.99981	FALSE
ALG9_111840791	ALG9	5572.5/5400.7	5003/4068.2	5486.6	4535.6	-0.27457	14761	2827500	0.56673	0.28545	0.71455	0.5709	0.99981	FALSE
MDFIC_114922520	MDFIC	7997.7/6615.6	6285.9/6128.7	7306.7	6207.3	-0.23521	955060	3765500	0.56672	0.28545	0.71455	0.5709	0.99981	FALSE
PRDM12_130666710	PRDM12	7072.2/6611.8	6291.6/5265.3	6842	5778.5	-0.2437	105970	3526000	0.56667	0.28547	0.71453	0.57094	0.99981	FALSE
DDX51_132143904	DDX51	6244.6/6692.1	5623/5246.1	6468.3	5434.5	-0.2512	100120	3333400	0.56666	0.28547	0.71453	0.57095	0.99981	FALSE
C16orf13_635307	C16orf13	6507.8/6111.5	5253.8/5325.2	6309.7	5289.5	-0.25438	78510	3251700	0.56622	0.28562	0.71438	0.57124	0.99981	FALSE
IDO1_39925242	IDO1	7012.4/6090.8	6115.2/4909.2	6551.6	5512.2	-0.24917	424710	3376300	0.56603	0.28569	0.71431	0.57137	0.99981	FALSE
DPH5_101025341	DPH5	8185.8/6742.1	6831.5/5877.1	7464	6354.3	-0.23218	1042200	3846500	0.56595	0.28571	0.71429	0.57143	0.99981	FALSE
METTL1_57769932	METTL1	7097.2/7050.8	6508.1/5481.4	7074	5994.8	-0.23879	1076.8	3645600	0.56546	0.28588	0.71412	0.57176	0.99981	FALSE
TARDBP_11018841	TARDBP	4356.6/4596.4	3613.2/3633	4476.5	3623.1	-0.30508	28738	2307000	0.56525	0.28595	0.71405	0.57191	0.99981	FALSE
CNBP_129171455	CNBP	7935.7/7461.5	7066.1/6082	7698.6	6574.1	-0.22777	112460	3967400	0.56467	0.28615	0.71385	0.5723	0.99981	FALSE
TARDBP_11020526	TARDBP	6976.5/7268.9	6653.1/5429.7	7122.7	6041.4	-0.2375	42742	3670700	0.56459	0.28618	0.71382	0.57236	0.99981	FALSE
MCEE_71124490	MCEE	6923.2/7187.7	6297.3/5662	7055.5	5979.7	-0.23864	34975	3636000	0.5644	0.28624	0.71376	0.57248	0.99981	FALSE
PHYHD1_128934011	PHYHD1	5878.1/5030.6	5146/3875.4	5454.4	4510.7	-0.27399	359100	2810900	0.56402	0.28637	0.71363	0.57274	0.99981	FALSE
TRUB2_128315595	TRUB2	4456.7/5179.8	4000.5/3869.4	4818.2	3934.9	-0.29211	261430	2483100	0.5629	0.28675	0.71325	0.5735	0.99981	FALSE
THUMPD2_39779146	THUMPD2	5392/4713.4	4445.9/3852.1	5052.7	4149	-0.28423	230200	2603900	0.56185	0.28711	0.71289	0.57422	0.99981	FALSE
METTL3_21501789	METTL3	5953.1/4650.2	4645.3/4109.8	5301.7	4377.5	-0.27627	848830	2732200	0.56048	0.28757	0.71243	0.57515	0.99981	FALSE
RNMT_13741644	RNMT	6281.6/5614	5315.8/4620.1	5947.8	4968	-0.25965	222810	3065200	0.56037	0.28761	0.71239	0.57523	0.99981	FALSE
BMS1_42793138	BMS1	5505.1/5142	4908.5/3890.7	5323.6	4399.6	-0.27496	65903	2743500	0.55919	0.28802	0.71198	0.57603	0.99981	FALSE
AARS_70262386	AARS	5986.9/5663.1	4965.8/4751	5825	4858.4	-0.26173	52402	3001900	0.55871	0.28818	0.71182	0.57636	0.99981	FALSE
METTL5_169824555	METTL5	7474.6/7003.6	6259.2/6067.8	7239.1	6163.5	-0.23203	110910	3730700	0.55706	0.28874	0.71126	0.57748	0.99981	FALSE
DHX8_43493738	DHX8	4887.4/4491.6	4739.7/2916.7	4689.5	3828.2	-0.29269	78312	2416700	0.55668	0.28887	0.71113	0.57775	0.99981	FALSE
RRNAD1_156734251	RRNAD1	8017.3/8204.4	7056.6/6893.6	8110.8	6975.1	-0.2176	17508	4179900	0.55558	0.28925	0.71075	0.5785	0.99981	FALSE
THUMPD2_39769730	THUMPD2	5932.5/5931.2	4990.6/4936.6	5931.8	4963.6	-0.25705	0.79236	3057000	0.55451	0.28962	0.71038	0.57923	0.99981	FALSE
DDX24_94061000	DDX24	6165.2/5707.5	5620.1/4315.7	5936.3	4967.9	-0.25688	104750	3059300	0.55439	0.28966	0.71034	0.57931	0.99981	FALSE
METTL21A_207621911	METTL21A	5939/5174.1	5039.2/4202.1	5556.6	4620.7	-0.26604	292520	2863600	0.55413	0.28975	0.71025	0.57949	0.99981	FALSE
SF3B4_149927245	SF3B4	5824.8/3680.7	4560.4/3219.1	4752.8	3889.7	-0.28903	2298600	2449300	0.55393	0.28981	0.71019	0.57963	0.99981	FALSE
DDX17_38494711	DDX17	6952.6/5458.3	5563.8/4869.7	6205.4	5216.8	-0.25033	1116500	3197900	0.5534	0.28999	0.71001	0.57999	0.99981	FALSE
COQ3_99377437	COQ3	8003.1/6672.3	6770.5/5753.3	7337.7	6261.9	-0.2287	885600	3781500	0.5534	0.28999	0.71001	0.57999	0.99981	FALSE
PUS1_131941369	PUS1	6756.8/6872.4	5532.4/6025.2	6814.6	5778.8	-0.23783	6678.4	3511900	0.55302	0.29012	0.70988	0.58025	0.99981	FALSE
PCMTD2_64260268	PCMTD2	5968.4/5583.8	5150.8/4498.4	5776.1	4824.6	-0.25964	73937	2976700	0.55234	0.29036	0.70964	0.58071	0.99981	FALSE
DUS4L_107576478	DUS4L	5840/4959.8	5006.8/3964.7	5399.9	4485.8	-0.26754	387380	2782800	0.54926	0.29141	0.70859	0.58283	0.99981	FALSE
PNMT_39668586	PNMT	6144.5/5230.8	4644.3/4856.5	5687.7	4750.4	-0.25973	417500	2931100	0.54837	0.29172	0.70828	0.58344	0.99981	FALSE
ADARB1_45176269	ADARB1	5973.8/6578.8	5728.8/4853.4	6276.3	5291.1	-0.24629	183020	3234500	0.54828	0.29175	0.70825	0.5835	0.99981	FALSE
HSPBAP1_122741098	HSPBAP1	5262.6/4624.7	4305.7/3837.9	4943.6	4071.8	-0.27984	203430	2547700	0.54822	0.29177	0.70823	0.58354	0.99981	FALSE
SUV420H2_55346295	SUV420H2	5459.4/5263.8	4536.5/4370.5	5361.6	4453.5	-0.26766	19129	2763100	0.54759	0.29199	0.70801	0.58398	0.99981	FALSE
METTL7B_55682215	METTL7B	4038/3458.9	2944.5/3051.7	3748.4	2998.1	-0.32214	167700	1931700	0.54705	0.29217	0.70783	0.58435	0.99981	FALSE
DIMT1_62403274	DIMT1	6399/5211.9	4899/4824	5805.5	4861.5	-0.25596	704660	2991800	0.54655	0.29235	0.70765	0.58469	0.99981	FALSE
DUS1L_82061700	DUS1L	6076/5602.7	5072.6/4717.5	5839.4	4895	-0.25444	112020	3009300	0.54514	0.29283	0.70717	0.58565	0.99981	FALSE
CDK5RAP1_33387324	CDK5RAP1	5306.1/5915.2	4807.4/4563.3	5610.6	4685.4	-0.25995	185510	2891400	0.54513	0.29283	0.70717	0.58566	0.99981	FALSE
SUPV3L1_69199183	SUPV3L1	6010.8/5322.3	5339.7/4135.2	5666.6	4737.4	-0.25832	236980	2920200	0.54465	0.293	0.707	0.58599	0.99981	FALSE
ADARB1_45182661	ADARB1	6784/6710	5940.6/5529.1	6747	5734.9	-0.23446	2737	3477100	0.54311	0.29353	0.70647	0.58705	0.99981	FALSE
PRMT2_46644355	PRMT2	8018.4/6937.5	6546.3/6277.8	7477.9	6412.1	-0.22182	584090	3853700	0.54311	0.29353	0.70647	0.58706	0.99981	FALSE
SHMT2_57231885	SHMT2	4259.9/3397.5	3579.8/2573.8	3828.7	3076.8	-0.31531	371830	1973100	0.54182	0.29397	0.70603	0.58794	0.99981	FALSE
JMJD8_683368	JMJD8	6177.2/5774.5	5792.8/4262	5975.8	5027.4	-0.24929	81067	3079600	0.54115	0.2942	0.7058	0.5884	0.99981	FALSE
TRMT2B_101042197	TRMT2B	3744.4/3614.6	3126.7/2767.6	3679.5	2947.2	-0.32008	8417.5	1896200	0.53951	0.29477	0.70523	0.58954	0.99981	FALSE
PUS3_125895681	PUS3	7352.8/7891.9	6491/6619.7	7622.4	6555.3	-0.21754	145330	3928200	0.53849	0.29512	0.70488	0.59024	0.99981	FALSE
EGLN3_33931170	EGLN3	7407.2/7619.1	6596.9/6311.3	7513.1	6454.1	-0.21917	22460	3871900	0.53836	0.29516	0.70484	0.59033	0.99981	FALSE
DHX8_43507927	DHX8	7013.5/5272.3	5501.8/4871.7	6142.9	5186.8	-0.24404	1515900	3165700	0.53794	0.29531	0.70469	0.59062	0.99981	FALSE
CMTR1_37471879	CMTR1	3712.8/3690.1	4455.4/4433.4	3701.5	4444.4	0.26383	257.44	1907500	0.53793	0.7036	0.2964	0.59281	0.99981	TRUE
PUSL1_1309783	PUSL1	7634.5/7900.4	7184.4/6200.7	7767.4	6692.6	-0.21485	35368	4002900	0.53734	0.29552	0.70448	0.59103	0.99981	FALSE
UPF1_18853294	UPF1	6945/6365.5	6466.2/4856.5	6655.2	5661.3	-0.23331	167910	3429700	0.537	0.29563	0.70437	0.59127	0.99981	FALSE
METTL23_76733173	METTL23	4031.5/3730.7	3187.8/3074	3881.1	3130.9	-0.30981	45224	2000100	0.53664	0.29576	0.70424	0.59151	0.99981	FALSE
DDX46_134788587	DDX46	6238.1/5688.6	5508.5/4546	5963.3	5027.3	-0.2463	150960	3073200	0.53464	0.29645	0.70355	0.5929	0.99981	FALSE
ALG9_111838365	ALG9	5442/5133.5	4679.6/4136.2	5287.8	4407.9	-0.26251	47577	2725000	0.53439	0.29654	0.70346	0.59307	0.99981	FALSE
METTL8_171339232	METTL8	6318.5/6294.7	5522.8/5169	6306.6	5345.9	-0.23839	285.32	3250100	0.53338	0.29689	0.70311	0.59377	0.99981	FALSE
PCMT1_149749772	PCMT1	6260.9/5943.5	5728.8/4586.6	6102.2	5157.7	-0.24255	50378	3144800	0.53318	0.29696	0.70304	0.59391	0.99981	FALSE
TET3_74046345	TET3	7549.6/7201.9	6335.5/6337.7	7375.7	6336.6	-0.21905	60475	3801100	0.53316	0.29696	0.70304	0.59392	0.99981	FALSE
MTO1_73482117	MTO1	7001.5/7472.8	6122.8/6293	7237.2	6207.9	-0.22128	111050	3729600	0.53313	0.29697	0.70303	0.59395	0.99981	FALSE
METTL16_2477836	METTL16	5686.7/5962.4	5107.9/4698.2	5824.5	4903.1	-0.24842	37998	3001700	0.53265	0.29714	0.70286	0.59427	0.99981	FALSE
AMT_49420321	AMT	7605.1/7498.3	7071.9/5932.9	7551.7	6502.4	-0.2158	5705.6	3891700	0.53203	0.29735	0.70265	0.5947	0.99981	FALSE
PHF8_54022327	PHF8	6569.8/5621.6	5738.4/4569.4	6095.7	5153.9	-0.24208	449530	3141400	0.53196	0.29738	0.70262	0.59475	0.99981	FALSE
BMS1_42796972	BMS1	6518.7/5544.2	5492.3/4701.3	6031.4	5096.8	-0.24287	474810	3108300	0.53076	0.29779	0.70221	0.59558	0.99981	FALSE
GLOD4_776963	GLOD4	6394.7/6169.1	5767/4890	6281.9	5328.5	-0.23743	25441	3237400	0.53038	0.29793	0.70207	0.59585	0.99981	FALSE
DDX50_68906742	DDX50	5566/5128.8	4837/4104.7	5347.4	4470.9	-0.25823	95559	2755800	0.52931	0.2983	0.7017	0.59659	0.99981	FALSE
FBL_39839055	FBL	5941.2/5154.3	5159.4/4151.4	5547.7	4655.4	-0.25295	309590	2859000	0.52879	0.29848	0.70152	0.59695	0.99981	FALSE
DUS2_68070996	DUS2	5184.3/4335.8	3909.8/3966.8	4760	3938.3	-0.27334	359900	2453100	0.52706	0.29908	0.70092	0.59815	0.99981	FALSE
GNL2_37574435	GNL2	7925.9/7103.7	6715.1/6242.3	7514.8	6478.7	-0.21399	338040	3872700	0.52662	0.29923	0.70077	0.59846	0.99981	FALSE
RNMT_13734489	RNMT	5859.6/4869.2	5239.5/3742.5	5364.4	4491	-0.25632	490450	2764500	0.52654	0.29926	0.70074	0.59851	0.99981	FALSE
RBBP6_24559595	RBBP6	9078.7/8311.1	8126.8/7035.7	8694.9	7581.2	-0.19771	294630	4480900	0.52613	0.2994	0.7006	0.5988	0.99981	FALSE
TRMT1_13115652	TRMT1	7415.9/6236.1	6227.7/5452	6826	5839.9	-0.22507	695890	3517800	0.52606	0.29942	0.70058	0.59885	0.99981	FALSE
KDM2A_67181342	KDM2A	4494.8/4698.3	4076.8/3506.2	4596.6	3791.5	-0.27773	20722	2368800	0.52593	0.29947	0.70053	0.59894	0.99981	FALSE
TANC2_63314535	TANC2	5978.2/5583.8	5417.9/4333	5781	4875.4	-0.24574	77748	2979200	0.52545	0.29963	0.70037	0.59927	0.99981	FALSE
FTSJ3_63826572	FTSJ3	6065.2/5344	5582/4028.6	5704.6	4805.3	-0.24745	260000	2939800	0.52538	0.29966	0.70034	0.59932	0.99981	FALSE
DIMT1_62394017	DIMT1	8765.5/9469.4	8100.1/7859.5	9117.4	7979.8	-0.19225	247720	4698600	0.52486	0.29984	0.70016	0.59968	0.99981	FALSE
EIF5B_99369435	EIF5B	6092.3/5105.2	4974.3/4445.6	5598.8	4710	-0.24934	487220	2885300	0.52423	0.30006	0.69994	0.60012	0.99981	FALSE
SMYD3_246327298	SMYD3	6500.2/6205	5818.5/4991.4	6352.6	5405	-0.23302	43568	3273800	0.52418	0.30008	0.69992	0.60016	0.99981	FALSE
ZCCHC8_122489445	ZCCHC8	7020/6911.1	6406.1/5540.3	6965.6	5973.2	-0.22171	5930.3	3589700	0.52402	0.30013	0.69987	0.60027	0.99981	FALSE
TRMU_46355511	TRMU	6073.9/5328.9	5484.7/4126	5701.4	4805.3	-0.24663	277450	2938200	0.52363	0.30027	0.69973	0.60053	0.99981	FALSE
METTL20_31662150	METTL20	8034.7/7821.1	7232.1/6510.1	7927.9	6871.1	-0.20636	22801	4085600	0.52291	0.30052	0.69948	0.60104	0.99981	FALSE
GTPBP3_17338373	GTPBP3	6478.4/5527.2	5383.5/4789.5	6002.8	5086.5	-0.23891	452420	3093500	0.52159	0.30098	0.69902	0.60196	0.99981	FALSE
TET1_68645629	TET1	7100.5/6956.4	5933.9/6138.8	7028.4	6036.4	-0.21949	10378	3622100	0.52149	0.30101	0.69899	0.60202	0.99981	FALSE
DDX1_15599700	DDX1	6519.7/5539.5	5527.6/4696.2	6029.6	5111.9	-0.23816	480480	3107300	0.52124	0.3011	0.6989	0.6022	0.99981	FALSE
TRMT6_5942580	TRMT6	7795.4/8071.3	6677/7082.3	7933.4	6879.7	-0.20557	38053	4088400	0.52121	0.30111	0.69889	0.60222	0.99981	FALSE
DOT1L_2210835	DOT1L	6853.6/6137	5963.5/5122.3	6495.3	5542.9	-0.22872	256760	3347300	0.52096	0.3012	0.6988	0.6024	0.99981	FALSE
ADO_62805248	ADO	5523.6/5911.4	4787.4/4862.6	5717.5	4825	-0.24481	75205	2946500	0.52081	0.30125	0.69875	0.6025	0.99981	FALSE
RPUSD3_9840699	RPUSD3	7609.4/7330.2	6804.8/6092.2	7469.8	6448.5	-0.21209	38978	3849600	0.52071	0.30129	0.69871	0.60257	0.99981	FALSE
EHMT2_31886837	EHMT2	7460.5/7240.6	6737.1/5940	7350.5	6338.5	-0.21366	24177	3788100	0.52011	0.30149	0.69851	0.60299	0.99981	FALSE
MTFMT_65026926	MTFMT	3563.8/3585.4	2913.1/2847.7	3574.6	2880.4	-0.31141	231.46	1842200	0.51991	0.30156	0.69844	0.60313	0.99981	FALSE
PRMT7_68324697	PRMT7	5889/5598	5049.7/4658.7	5743.5	4854.2	-0.24265	42339	2959900	0.51775	0.30232	0.69768	0.60463	0.99981	FALSE
PTGS2_186678323	PTGS2	6935.2/6103	5882.4/5259.2	6519.1	5570.8	-0.22674	346240	3359600	0.51773	0.30232	0.69768	0.60465	0.99981	FALSE
CDK5RAP1_33379597	CDK5RAP1	8103.2/7602.1	7011.8/6612.6	7852.7	6812.2	-0.20503	125540	4046800	0.5173	0.30247	0.69753	0.60494	0.99981	FALSE
RPUSD2_40569745	RPUSD2	6868.8/5956.7	5696.4/5250.1	6412.8	5473.3	-0.22851	415990	3304800	0.51722	0.3025	0.6975	0.605	0.99981	FALSE
PRDM11_45183035	PRDM11	6699.2/6243.7	5872.9/5185.2	6471.4	5529	-0.22702	103740	3335000	0.51644	0.30277	0.69723	0.60555	0.99981	FALSE
PTGS2_186676588	PTGS2	7325.6/7093.3	6349.8/6079	7209.4	6214.4	-0.21424	26984	3715400	0.51642	0.30278	0.69722	0.60556	0.99981	FALSE
DUS3L_5790205	DUS3L	6151.1/5518.7	5466.5/4415.2	5834.9	4940.9	-0.2399	199960	3007000	0.51633	0.30281	0.69719	0.60562	0.99981	FALSE
NOP2_6566195	NOP2	5631.2/4402.9	4591.9/3788.2	5017	4190	-0.25982	754440	2585500	0.51613	0.30288	0.69712	0.60576	0.99981	FALSE
DDX28_68022474	DDX28	7421.3/6840.3	6874.4/5412.4	7130.8	6143.4	-0.21499	168780	3674800	0.51526	0.30318	0.69682	0.60637	0.99981	FALSE
HNMT_138005199	HNMT	5910.7/6149.3	5226.2/5022.9	6030	5124.5	-0.2347	28455	3107500	0.51428	0.30353	0.69647	0.60706	0.99981	FALSE
METTL15_28296833	METTL15	6017.3/5350.7	5416.9/4194	5684	4805.5	-0.24218	222210	2929200	0.51419	0.30356	0.69644	0.60712	0.99981	FALSE
UPF1_18850740	UPF1	3319.1/2627.2	2982.7/1730.8	2973.2	2356.7	-0.33508	239400	1532200	0.51417	0.30356	0.69644	0.60713	0.99981	FALSE
FTSJ1_48481524	FTSJ1	6765.5/7032.9	6165.7/5695.5	6899.2	5930.6	-0.21822	35739	3555500	0.51394	0.30365	0.69635	0.6073	0.99981	FALSE
NDUFAF7_37232262	NDUFAF7	5561.6/5612.1	4552.7/4880.8	5586.9	4716.8	-0.24419	1275.8	2879200	0.51377	0.30371	0.69629	0.60741	0.99981	FALSE
PRDM13_99613505	PRDM13	7506.1/7020.6	6958.4/5581.9	7263.4	6270.1	-0.21212	117870	3743200	0.51356	0.30378	0.69622	0.60756	0.99981	FALSE
ICMT_6234961	ICMT	6691.6/6348.5	6065.6/5093.9	6520	5579.7	-0.22465	58860	3360100	0.51334	0.30386	0.69614	0.60771	0.99981	FALSE
ADO_62805552	ADO	7075.5/6340	5935.8/5572.7	6707.7	5754.3	-0.22115	270480	3456800	0.51312	0.30393	0.69607	0.60787	0.99981	FALSE
NAT10_34112207	NAT10	5773.7/5510.2	4881.8/4663.7	5641.9	4772.8	-0.24132	34718	2907600	0.51066	0.30479	0.69521	0.60959	0.99981	FALSE
RSAD1_50479933	RSAD1	6390.3/4557.7	5035.4/4201.1	5474	4618.3	-0.2452	1679300	2821000	0.51061	0.30481	0.69519	0.60962	0.99981	FALSE
PCMTD1_51833645	PCMTD1	7705.2/6939.4	6858.2/5804	7322.3	6331.1	-0.2098	293170	3773500	0.5104	0.30489	0.69511	0.60977	0.99981	FALSE
C9orf114_128827066	C9orf114	7546.4/7356.7	6654.1/6257.5	7451.5	6455.8	-0.20691	17993	3840100	0.50826	0.30564	0.69436	0.61127	0.99981	FALSE
EFTUD2_44872533	EFTUD2	5344.1/5145.8	4734.9/4088.5	5245	4411.7	-0.24954	19666	2703000	0.50823	0.30565	0.69435	0.61129	0.99981	FALSE
HPD_121857337	HPD	6359.9/5433.7	4863.7/5160.8	5896.8	5012.3	-0.23442	428880	3038900	0.50812	0.30569	0.69431	0.61137	0.99981	FALSE
METTL9_21612756	METTL9	6411/7274.5	5827.1/5951.1	6842.8	5889.1	-0.21649	372860	3526400	0.5081	0.30569	0.69431	0.61138	0.99981	FALSE
YTHDF2_28742929	YTHDF2	6457.8/5580	5298.7/4951.9	6018.9	5125.3	-0.23183	385190	3101800	0.50803	0.30571	0.69429	0.61143	0.99981	FALSE
FUBP3_130595547	FUBP3	3624.7/3355	3105.7/2537.3	3489.9	2821.5	-0.3066	36376	1798500	0.50751	0.3059	0.6941	0.6118	0.99981	FALSE
DNMT1_10146475	DNMT1	4668.8/4125.3	4004.3/3274.9	4397	3639.6	-0.2727	147660	2266000	0.50665	0.3062	0.6938	0.6124	0.99981	FALSE
PNMT_39669654	PNMT	7784.5/7207.5	7353.3/5647.8	7496	6500.5	-0.20554	166480	3863100	0.50663	0.30621	0.69379	0.61241	0.99981	FALSE
EZH2_148846485	EZH2	7102.7/7102.7	6857.3/5410.4	7102.7	6133.8	-0.21155	0.0028697	3660400	0.50661	0.30621	0.69379	0.61243	0.99981	FALSE
ERAL1_28855111	ERAL1	5734.5/4444.4	4549.9/3994.1	5089.5	4272	-0.25255	832240	2622800	0.50641	0.30628	0.69372	0.61257	0.99981	FALSE
TRMT112_64317293	TRMT112	6518.7/5791.5	5881.5/4628.2	6155.1	5254.8	-0.22809	264370	3172000	0.50601	0.30643	0.69357	0.61285	0.99981	FALSE
THUMPD2_39755934	THUMPD2	5787.8/5999.2	4894.2/5134.5	5893.5	5014.3	-0.23302	22335	3037200	0.50518	0.30672	0.69328	0.61343	0.99981	FALSE
METTL12_62666509	METTL12	3406.1/2938.7	2912.1/2175.1	3172.4	2543.6	-0.31859	109250	1634900	0.50466	0.3069	0.6931	0.6138	0.99981	FALSE
RSAD1_50482148	RSAD1	6008.6/6039.8	5935.8/4339.1	6024.2	5137.5	-0.22967	485.95	3104500	0.50388	0.30717	0.69283	0.61434	0.99981	FALSE
NHP2_178153690	NHP2	7524.6/6787.4	6882.1/5495.6	7156	6188.8	-0.20946	271720	3687800	0.50384	0.30719	0.69281	0.61438	0.99981	FALSE
P4HA2_132213931	P4HA2	8081.4/7635.2	6913.5/6776	7858.3	6844.7	-0.19919	99583	4049700	0.50375	0.30722	0.69278	0.61444	0.99981	FALSE
NA_102	NA	6495.8/6509	7091.9/7756	6502.4	7423.9	0.19119	86.264	3351000	0.50342	0.69261	0.30739	0.61478	0.99981	TRUE
EHMT1_137757881	EHMT1	6054.3/5715	5539/4480.1	5884.7	5009.6	-0.23223	57542	3032600	0.50323	0.3074	0.6926	0.61481	0.99981	FALSE
HGD_120674918	HGD	7480/6680.8	6217.2/6022.2	7080.4	6119.7	-0.21034	319420	3648900	0.50314	0.30743	0.69257	0.61486	0.99981	FALSE
EIF4A3_80139022	EIF4A3	3244.1/2226	2878.7/1446.7	2735	2162.7	-0.33858	518290	1409500	0.50288	0.30752	0.69248	0.61505	0.99981	FALSE
METTL21A_207613429	METTL21A	3363.7/3376.7	2640.3/2802.1	3370.2	2721.2	-0.30851	84.433	1736800	0.50285	0.30753	0.69247	0.61507	0.99981	FALSE
SETD8_123390642	SETD8	5522.5/5899.1	5257.6/4445.6	5710.8	4851.6	-0.23518	70930	2943000	0.50168	0.30795	0.69205	0.61589	0.99981	FALSE
THUMPD3_9366909	THUMPD3	6333.8/6666.6	5905.3/5260.3	6500.2	5582.8	-0.21946	55387	3349900	0.50162	0.30797	0.69203	0.61594	0.99981	FALSE
DMAP1_44219225	DMAP1	5569.2/4755.9	4921.9/3772	5162.6	4346.9	-0.24804	330740	2660500	0.50159	0.30798	0.69202	0.61596	0.99981	FALSE
SMS_21978021	SMS	6327.3/5764.1	5200.4/5123.3	6045.7	5161.9	-0.22798	158550	3115600	0.50133	0.30807	0.69193	0.61614	0.99981	FALSE
NHP2_178153658	NHP2	6997.2/5875.5	5948.2/5106.1	6436.3	5527.1	-0.21967	629050	3317000	0.49962	0.30867	0.69133	0.61734	0.99981	FALSE
ADAR_154590308	ADAR	6432.7/6217.3	5727.9/5124.3	6325	5426.1	-0.22111	23217	3259600	0.49833	0.30912	0.69088	0.61825	0.99981	FALSE
AHCYL2_129400362	AHCYL2	7989/7282.1	7245.5/6050.6	7635.5	6648	-0.19978	249850	3935000	0.49794	0.30926	0.69074	0.61852	0.99981	FALSE
HAAO_42788543	HAAO	4631.8/3764.7	3869.8/3076	4198.3	3472.9	-0.27358	375910	2163600	0.49736	0.30947	0.69053	0.61894	0.99981	FALSE
EGLN3_33950704	EGLN3	5484.4/5682.9	5381.6/4102.7	5583.7	4742.2	-0.23562	19707	2877500	0.49705	0.30958	0.69042	0.61915	0.99981	FALSE
TGS1_55785783	TGS1	4967.8/4300	3982.3/3757.8	4633.9	3870.1	-0.25981	223030	2388100	0.49695	0.30961	0.69039	0.61923	0.99981	FALSE
DDX50_68911148	DDX50	5744.3/5590.4	4359.1/5284.6	5667.4	4821.9	-0.23305	11843	2920700	0.49564	0.31007	0.68993	0.62015	0.99981	FALSE
EGLN2_40801343	EGLN2	7808.5/7345.3	6508.1/6688.7	7576.9	6598.4	-0.19946	107240	3904700	0.4953	0.3102	0.6898	0.62039	0.99981	FALSE
FDXACB1_111875679	FDXACB1	7204.9/6901.7	6165.7/6053.6	7053.3	6109.7	-0.20717	45973	3634900	0.49515	0.31025	0.68975	0.6205	0.99981	FALSE
TRMT10C_101565397	TRMT10C	5791.1/6298.4	5726/4618.1	6044.8	5172	-0.22492	128700	3115200	0.49508	0.31027	0.68973	0.62055	0.99981	FALSE
RRNAD1_156732030	RRNAD1	4605.7/4404.8	4222.7/3291.1	4505.2	3756.9	-0.26199	20188	2321800	0.49415	0.3106	0.6894	0.6212	0.99981	FALSE
RPUSD1_786314	RPUSD1	6407.7/6292.8	5472.3/5444.9	6350.3	5458.6	-0.21825	6607.2	3272600	0.49334	0.31089	0.68911	0.62178	0.99981	FALSE
HNRNPUL2_62723690	HNRNPUL2	5784.6/5494.1	4938.1/4662.7	5639.4	4800.4	-0.23233	42175	2906200	0.49304	0.31099	0.68901	0.62199	0.99981	FALSE
JMJD6_76723878	JMJD6	4698.1/4431.2	4239.9/3386.5	4564.7	3813.2	-0.25945	35630	2352400	0.49281	0.31107	0.68893	0.62214	0.99981	FALSE
GSTCD_105726637	GSTCD	4443.6/4713.4	4152.1/3501.1	4578.5	3826.6	-0.25876	36395	2359500	0.49232	0.31125	0.68875	0.62249	0.99981	FALSE
DPH5_101013780	DPH5	7458.3/6762.9	6181.9/6156.1	7110.6	6169	-0.2049	241780	3664400	0.49207	0.31133	0.68867	0.62267	0.99981	FALSE
C9orf114_128826119	C9orf114	4936.3/4026.2	4123.5/3353	4481.3	3738.2	-0.26148	414140	2309400	0.49203	0.31135	0.68865	0.6227	0.99981	FALSE
FMR1_147937595	FMR1	6858/6805.4	5942.5/5878.1	6831.7	5910.3	-0.20897	1383	3520700	0.4913	0.31161	0.68839	0.62321	0.99981	FALSE
SETD1A_30967529	SETD1A	8988.4/8989.8	8404.4/7461.8	8989.1	7933.1	-0.18028	0.94602	4632500	0.49068	0.31183	0.68817	0.62365	0.99981	FALSE
PRMT7_68337567	PRMT7	6885.2/5626.3	5625.8/5129.4	6255.7	5377.6	-0.21818	792350	3223900	0.48954	0.31223	0.68777	0.62446	0.99981	FALSE
OSGEPL1_189754299	OSGEPL1	7519.2/6367.4	6682.7/5353.6	6943.3	6018.1	-0.20626	663360	3578200	0.4893	0.31232	0.68768	0.62463	0.99981	FALSE
DDX41_177513731	DDX41	5117.9/5037.2	4490.7/4087.5	5077.6	4289.1	-0.24341	3254.4	2616700	0.48907	0.3124	0.6876	0.62479	0.99981	FALSE
INMT_30752205	INMT	8003.1/8002.4	7585/6440.1	8002.8	7012.6	-0.19052	0.28666	4124200	0.48765	0.3129	0.6871	0.6258	0.99981	FALSE
BBOX1_27055523	BBOX1	7638.8/6182.3	6476.7/5505.8	6910.6	5991.2	-0.20592	1060700	3561300	0.4874	0.31299	0.68701	0.62597	0.99981	FALSE
EEF2_3983191	EEF2	7534.4/5456.4	6230.6/4981.3	6495.4	5605.9	-0.21243	2159100	3347400	0.48653	0.31329	0.68671	0.62659	0.99981	FALSE
HAAO_42769827	HAAO	7076.6/6991.3	6127.6/6089.1	7033.9	6108.3	-0.20352	3630.9	3624900	0.48637	0.31335	0.68665	0.6267	0.99981	FALSE
CIAPIN1_57434188	CIAPIN1	6822.1/5883.1	5601/5356.6	6352.6	5478.8	-0.21344	440860	3273800	0.48333	0.31443	0.68557	0.62886	0.99981	FALSE
ALKBH6_36010911	ALKBH6	5281/5094.8	4436.4/4369.5	5187.9	4402.9	-0.23664	17339	2673600	0.48154	0.31507	0.68493	0.63013	0.99981	FALSE
PRDM11_45219692	PRDM11	8084.7/7909.9	7562.2/6478.7	7997.3	7020.4	-0.18793	15284	4121400	0.48126	0.31517	0.68483	0.63033	0.99981	FALSE
EGLN2_40800801	EGLN2	5882.5/5754.7	5582.9/4392.9	5818.6	4987.9	-0.2222	8161.6	2998600	0.48046	0.31545	0.68455	0.6309	0.99981	FALSE
NUDT16L1_4694226	NUDT16L1	5318/5577.2	5112.7/4176.8	5447.6	4644.7	-0.22999	33590	2807400	0.4803	0.31551	0.68449	0.63101	0.99981	FALSE
TRMT10C_101565287	TRMT10C	5703/5585.7	5260.5/4393.9	5644.4	4827.2	-0.22558	6879.4	2908800	0.48003	0.3156	0.6844	0.6312	0.99981	FALSE
EEF2_3984180	EEF2	4734/3476.8	3895.5/2933	4105.4	3414.3	-0.26588	790310	2115700	0.47975	0.3157	0.6843	0.63141	0.99981	FALSE
DHX30_47841032	DHX30	6873.2/5800	5585.8/5355.6	6336.6	5470.7	-0.21195	575870	3265500	0.47961	0.31575	0.68425	0.63151	0.99981	FALSE
ADI1_3500981	ADI1	6239.2/6569.4	5565.7/5501.7	6404.3	5533.7	-0.21075	54519	3300400	0.47959	0.31576	0.68424	0.63152	0.99981	FALSE
COMT_19962687	COMT	5094/4743.7	4215.1/4108.8	4918.8	4161.9	-0.24101	61368	2534900	0.47732	0.31657	0.68343	0.63314	0.99981	FALSE
DHX36_154309751	DHX36	7017.8/7325.5	6077/6432	7171.7	6254.5	-0.19738	47336	3695900	0.47726	0.31659	0.68341	0.63318	0.99981	FALSE
NA_140	NA	6551.3/7169.8	7152.9/8362.7	6860.5	7757.8	0.17731	191260	3535500	0.4772	0.68335	0.31665	0.6333	0.99981	TRUE
HGD_120670432	HGD	7535.5/6506.1	6572.1/5659	7020.8	6115.5	-0.19913	529810	3618200	0.47615	0.31698	0.68302	0.63397	0.99981	FALSE
KDM3A_86478651	KDM3A	5337.6/4994.8	4722.5/4062.1	5166.2	4392.3	-0.23406	58769	2662400	0.47575	0.31713	0.68287	0.63425	0.99981	FALSE
PUS1_131930042	PUS1	7331/6036.9	6091.3/5512.9	6684	5802.1	-0.2041	837340	3444600	0.47548	0.31722	0.68278	0.63445	0.99981	FALSE
DDX17_38506085	DDX17	6446.9/6479.7	5607.7/5585.9	6463.3	5596.8	-0.20763	538.23	3330800	0.47514	0.31734	0.68266	0.63468	0.99981	FALSE
NSUN6_18596287	NSUN6	6307.7/5726.4	5654.4/4709.4	6017	5181.9	-0.21553	168960	3100900	0.47485	0.31745	0.68255	0.63489	0.99981	FALSE
METTL21B_57772773	METTL21B	3819.4/3610.8	3179.2/2957.3	3715.1	3068.3	-0.27591	21750	1914600	0.47443	0.3176	0.6824	0.63519	0.99981	FALSE
DUS1L_82061619	DUS1L	6445.8/6529.7	5899.6/5342.4	6487.8	5621	-0.20686	3522.1	3343400	0.47439	0.31761	0.68239	0.63522	0.99981	FALSE
TRMT2A_20114966	TRMT2A	6271.8/5952.9	5463.7/5079.7	6112.4	5271.7	-0.21343	50835	3150000	0.47422	0.31767	0.68233	0.63534	0.99981	FALSE
DDX21_68969025	DDX21	3071.2/2714	2540.1/2129.5	2892.6	2334.8	-0.30896	63780	1490700	0.47386	0.3178	0.6822	0.6356	0.99981	FALSE
YTHDF2_28742445	YTHDF2	8427.3/8483.8	7594.6/7340	8455.5	7467.3	-0.17929	1599	4357500	0.47347	0.31794	0.68206	0.63588	0.99981	FALSE
CDO1_115816361	CDO1	5487.7/5752.8	5276.7/4356.3	5620.2	4816.5	-0.2226	35145	2896400	0.47317	0.31805	0.68195	0.63609	0.99981	FALSE
FTO_53873811	FTO	4338.2/3841.2	3581.7/3237.3	4089.7	3409.5	-0.26234	123490	2107600	0.47313	0.31806	0.68194	0.63612	0.99981	FALSE
MEMO1_31918027	MEMO1	5827/4400	4867.5/3833.9	5113.5	4350.7	-0.23302	1018100	2635200	0.47147	0.31865	0.68135	0.63731	0.99981	FALSE
DHX57_38861637	DHX57	8749.2/8161.9	7617.5/7325.8	8455.5	7471.6	-0.17845	172440	4357500	0.47138	0.31868	0.68132	0.63737	0.99981	FALSE
NA_192	NA	5880.3/5454.5	4586.1/5142.6	5667.4	4864.4	-0.22039	90645	2920700	0.47075	0.31891	0.68109	0.63782	0.99981	FALSE
FTO_53826123	FTO	5836.8/5241.1	4848.4/4643.4	5539	4745.9	-0.22288	177390	2854500	0.47037	0.31904	0.68096	0.63809	0.99981	FALSE
C16orf13_635709	C16orf13	6594.8/6290.9	6008.3/5164.9	6442.8	5586.6	-0.20569	46177	3320300	0.47028	0.31908	0.68092	0.63816	0.99981	FALSE
ECE2_184278523	ECE2	6576.3/6380.6	5481.8/5760.4	6478.4	5621.1	-0.20476	19155	3338600	0.46957	0.31933	0.68067	0.63866	0.99981	FALSE
RBBP6_24569106	RBBP6	6029.3/4860.7	5048.7/4275.2	5445	4662	-0.22395	682760	2806100	0.46854	0.3197	0.6803	0.6394	0.99981	FALSE
EZH2_148826587	EZH2	4515.4/4506.7	4002.4/3600.5	4511.1	3801.4	-0.24686	38.01	2324800	0.46835	0.31977	0.68023	0.63953	0.99981	FALSE
CDKAL1_20739611	CDKAL1	6477.3/6142.7	5677.3/5260.3	6310	5468.8	-0.20638	55996	3251800	0.46693	0.32028	0.67972	0.64055	0.99981	FALSE
P4HB_81847264	P4HB	6100/7056.5	5437/6001.9	6578.2	5719.4	-0.20179	457470	3390100	0.46677	0.32033	0.67967	0.64067	0.99981	FALSE
FBL_39839110	FBL	4773.2/3526.8	4204.6/2745.3	4150	3474.9	-0.25606	776690	2138700	0.46591	0.32064	0.67936	0.64128	0.99981	FALSE
ALKBH1_77694805	ALKBH1	4612.2/5386.5	4652.9/3856.2	4999.4	4254.5	-0.23269	299780	2576400	0.46578	0.32069	0.67931	0.64137	0.99981	FALSE
METTL8_171339405	METTL8	5151.6/5403.5	4920/4106.8	5277.6	4513.4	-0.22562	31723	2719800	0.46469	0.32108	0.67892	0.64216	0.99981	FALSE
PRMT5_22924654	PRMT5	3618.2/3059.5	3347.1/2141.6	3338.9	2744.4	-0.2828	156060	1720700	0.46354	0.32149	0.67851	0.64298	0.99981	FALSE
[truncated: 1,228 more rows]

## Sheet: Sheet5
id	num	neg|score	neg|p-value	neg|fdr	neg|rank	neg|goodsgrna	neg|lfc	pos|score	pos|p-value	pos|fdr	pos|rank	pos|goodsgrna	pos|lfc
[truncated: 407 more rows]

[truncated: 3 more sheets: Sheet6, Sheet7, Sheet8]
