# Supplementary material for: YTHDC1 m6A-dependent and m6A-independent functions converge to preserve the DNA damage response
Source: EMBO J. 2024 Jul 1;43(16):10. doi: 10.1038/s44318-024-00153-x (PMC11329685; doi:10.1038/s44318-024-00153-x)
Supplement: Supplementary file 3 — Data Set EV2 [file 44318_2024_153_MOESM3_ESM.xlsx]

## Sheet: Summary
Sheet	Description
1	Differentially Expressed Genes in RNA-seq (siDC1 vs. siSCR)
2	IR Score in siSCR and siDC1 conditions

## Sheet: Sheet1
ENSMBL_ID	baseMean	log2FoldChange	lfcSE	stat	pvalue	padj	Gene_Name
ENSG00000171931.8	583.961	3.91235	0.101241	38.644	0	0	FBXW10
ENSG00000214078.7	687.745	-2.45231	0.069817	-35.1248	2.81635e-270	3.17741e-266	CPNE1
ENSG00000253719.2	597.562	-2.27964	0.075613	-30.1488	1.11367e-199	8.37628e-196	ATXN7L3B
ENSG00000115760.9	5233.81	-0.732752	0.026393	-27.7631	1.21035e-169	6.82757e-166	BIRC6
ENSG00000179532.8	1125.45	1.09215	0.0426076	25.6328	6.57325e-145	2.96638e-141	DNHD1
ENSG00000261556.4	440.393	1.63445	0.0638057	25.6161	1.00898e-144	3.79442e-141	RP11-296I10.6
ENSG00000113441.11	1488.64	-1.04161	0.0430169	-24.214	1.58261e-129	5.10142e-126	LNPEP
ENSG00000090006.13	976.42	-1.19526	0.0534602	-22.358	1.00911e-110	2.84619e-107	LTBP4
ENSG00000165092.8	34835.7	-0.747174	0.0335452	-22.2737	6.65367e-110	1.66815e-106	ALDH1A1
ENSG00000185630.14	3614.37	-0.620228	0.0283636	-21.8671	5.34782e-106	1.20668e-102	PBX1
ENSG00000256391.1	488.52	-1.36359	0.0630973	-21.611	1.41576e-103	2.90412e-100	SDIM1
ENSG00000169905.8	3896.57	0.661233	0.0319203	20.7151	2.53153e-95	4.76012e-92	TOR1AIP2
ENSG00000147454.9	843.495	-1.28845	0.0638728	-20.1722	1.719e-90	2.98365e-87	SLC25A37
ENSG00000173456.4	411.167	-1.35559	0.067998	-19.9358	1.99253e-88	3.21139e-85	RNF26
ENSG00000241322.4	229.224	1.93891	0.0978182	19.8216	1.93783e-87	2.91501e-84	CDRT1
ENSG00000188211.4	422.023	1.55892	0.0790375	19.7238	1.34653e-86	1.89895e-83	NCR3LG1
ENSG00000090905.13	3578.81	0.548664	0.0287585	19.0784	3.82071e-81	5.0712e-78	TNRC6A
ENSG00000188994.8	1283.97	0.968978	0.0508487	19.0561	5.84565e-81	7.32785e-78	ZNF292
ENSG00000188486.3	1053.69	-0.991055	0.0521447	-19.0059	1.52506e-80	1.81113e-77	H2AFX
ENSG00000075151.15	1153.06	-0.848374	0.0451573	-18.7871	9.63157e-79	1.08663e-75	EIF4G3
ENSG00000245532.4	63424.3	0.738202	0.0398219	18.5376	1.02744e-76	1.10396e-73	NEAT1
ENSG00000223414.2	1763.08	-0.7958	0.0432704	-18.3913	1.54124e-75	1.58075e-72	LINC00473
ENSG00000137491.10	185.628	2.07992	0.113234	18.3684	2.35259e-75	2.30799e-72	SLCO2B1
ENSG00000070087.9	2562.81	0.688114	0.0377062	18.2493	2.0943e-74	1.96899e-71	PFN2
ENSG00000070961.10	4684.73	0.438838	0.0240711	18.2309	2.93573e-74	2.64967e-71	ATP2B1
ENSG00000241170.2	120.287	2.945	0.161778	18.204	4.80148e-74	4.16694e-71	RP11-147I3.1
ENSG00000227051.4	282.763	-1.38294	0.0774891	-17.847	3.05238e-71	2.55089e-68	C14orf132
ENSG00000115816.9	1072.88	-0.835518	0.046852	-17.8331	3.9091e-71	3.15017e-68	CEBPZ
ENSG00000251537.4	167.071	1.8199	0.102091	17.8262	4.42519e-71	3.44311e-68	RP11-385D13.1
ENSG00000165801.5	392.749	-1.23007	0.0702432	-17.5116	1.1695e-68	8.79617e-66	ARHGEF40
ENSG00000268621.1	725.197	1.4463	0.0837656	17.2661	8.46772e-67	6.16341e-64	AC006262.5
ENSG00000068024.12	667.034	-0.861769	0.0503827	-17.1045	1.37462e-65	9.6928e-63	HDAC4
ENSG00000103089.4	570.918	1.07087	0.0629218	17.0191	5.92695e-65	4.0526e-62	FA2H
ENSG00000203668.1	986.485	-0.897313	0.0530627	-16.9104	3.76896e-64	2.50126e-61	CHML
ENSG00000138166.5	1072.3	0.709643	0.0420448	16.8783	6.50309e-64	4.19245e-61	DUSP5
ENSG00000122257.14	1852.49	0.878924	0.0521954	16.8391	1.26103e-63	7.80207e-61	RBBP6
ENSG00000133636.6	178.093	-1.6384	0.0973023	-16.8383	1.27937e-63	7.80207e-61	NTS
ENSG00000146166.12	411.106	-1.41577	0.0846664	-16.7218	9.10069e-63	5.40389e-60	LGSN
ENSG00000182324.5	233.131	1.45285	0.0869737	16.7045	1.21461e-62	7.02731e-60	KCNJ14
ENSG00000083896.8	231.851	-1.82242	0.109902	-16.5822	9.37906e-62	5.29073e-59	YTHDC1
ENSG00000164251.4	1819.45	-0.935124	0.0568585	-16.4465	8.88496e-61	4.88976e-58	F2RL1
ENSG00000060982.10	1139.43	0.780441	0.0475662	16.4075	1.69115e-60	9.08552e-58	BCAT1
ENSG00000205085.4	117.099	2.3898	0.146673	16.2933	1.1009e-59	5.77693e-57	FAM71F2
ENSG00000273038.1	224.796	-1.53082	0.0949669	-16.1195	1.86063e-58	9.54167e-56	RP11-479G22.8
ENSG00000011028.9	1195.3	-0.929655	0.0577357	-16.1019	2.47325e-58	1.24014e-55	MRC2
ENSG00000119125.12	272.644	1.3573	0.0851631	15.9376	3.47484e-57	1.70448e-54	GDA
ENSG00000188895.7	1843.77	0.598987	0.0376046	15.9286	4.0134e-57	1.92677e-54	MSL1
ENSG00000136295.10	1867.85	-0.767622	0.0483538	-15.8751	9.42278e-57	4.42949e-54	TTYH3
ENSG00000008513.10	578.913	0.876864	0.0552958	15.8577	1.24389e-56	5.72799e-54	ST3GAL1
ENSG00000101745.11	745.125	0.918814	0.0583297	15.7521	6.64584e-56	2.99914e-53	ANKRD12
ENSG00000272016.1	508.278	1.18971	0.0755966	15.7376	8.35624e-56	3.69706e-53	RP11-215G15.5
ENSG00000106780.7	1652.49	0.610278	0.0389206	15.6801	2.07008e-55	8.98257e-53	MEGF9
ENSG00000174106.2	448.666	-0.877975	0.0566468	-15.4991	3.5176e-54	1.49757e-51	LEMD3
ENSG00000101871.10	5092.45	-0.357372	0.0231324	-15.449	7.66294e-54	3.20197e-51	MID1
ENSG00000165671.14	2829.18	-0.445419	0.0289976	-15.3605	3.01025e-53	1.23497e-50	NSD1
ENSG00000131746.8	1701.69	-1.01986	0.0665124	-15.3334	4.57292e-53	1.84256e-50	TNS4
ENSG00000049130.9	594.272	0.904885	0.0590686	15.3192	5.69076e-53	2.25274e-50	KITLG
ENSG00000213949.4	160.986	1.61711	0.105802	15.2843	9.72284e-53	3.78252e-50	ITGA1
ENSG00000188015.5	302.754	1.4784	0.0968329	15.2675	1.25815e-52	4.81166e-50	S100A3
ENSG00000087303.12	420.257	1.1108	0.0732326	15.1681	5.75049e-52	2.16257e-49	NID2
ENSG00000163026.7	268.022	-1.31173	0.0865059	-15.1635	6.16976e-52	2.2822e-49	C2orf44
ENSG00000124575.5	2373.82	-0.601999	0.0397177	-15.1569	6.81709e-52	2.48098e-49	HIST1H1D
ENSG00000182272.7	278.529	-1.1813	0.0782091	-15.1044	1.51425e-51	5.42344e-49	B4GALNT4
ENSG00000069188.12	97.6751	-2.14997	0.142603	-15.0766	2.30751e-51	8.1354e-49	SDK2
ENSG00000106853.12	3310.96	0.452516	0.0302571	14.9557	1.43035e-50	4.96528e-48	PTGR1
ENSG00000121753.8	263.511	-1.26454	0.0851273	-14.8547	6.4867e-50	2.21767e-47	BAI2
ENSG00000012232.4	707.376	-0.722572	0.0486747	-14.8449	7.50195e-50	2.52648e-47	EXTL3
ENSG00000116285.8	1773.26	0.612353	0.0414674	14.7671	2.38822e-49	7.92468e-47	ERRFI1
ENSG00000126062.3	301.464	-1.06882	0.0724888	-14.7447	3.32962e-49	1.08883e-46	TMEM115
ENSG00000142798.12	4873	-0.522431	0.0354813	-14.7241	4.51285e-49	1.45163e-46	HSPG2
ENSG00000176463.9	775.845	0.626258	0.0425351	14.7233	4.56769e-49	1.45163e-46	SLCO3A1
ENSG00000161791.9	154.842	-1.70469	0.116309	-14.6566	1.22177e-48	3.8289e-46	FMNL3
ENSG00000135919.8	972.184	0.886349	0.0604784	14.6556	1.24014e-48	3.83321e-46	SERPINE2
ENSG00000069275.12	8321.93	-0.70164	0.0479827	-14.6228	2.01001e-48	6.1289e-46	NUCKS1
ENSG00000135763.5	881.715	-0.790894	0.0541789	-14.5978	2.89964e-48	8.72366e-46	URB2
ENSG00000110697.8	767.823	-0.792879	0.0544553	-14.5602	5.03127e-48	1.49376e-45	PITPNM1
ENSG00000170624.9	650.72	0.890364	0.0613104	14.5222	8.76255e-48	2.56777e-45	SGCD
ENSG00000267041.1	269.195	1.19567	0.0827147	14.4554	2.31842e-47	6.70677e-45	ZNF850
ENSG00000115738.5	763.019	0.719438	0.0500369	14.3782	7.0963e-47	2.02685e-44	ID2
ENSG00000003056.3	1786.01	0.450067	0.0313483	14.357	9.62957e-47	2.71602e-44	M6PR
ENSG00000169297.6	425.211	0.942513	0.0656963	14.3465	1.12003e-46	3.12004e-44	NR0B1
ENSG00000094916.9	10194	-0.40867	0.0285482	-14.3151	1.76147e-46	4.84706e-44	CBX5
ENSG00000119946.9	641.551	-0.746086	0.0523466	-14.2528	4.30704e-46	1.17089e-43	CNNM1
ENSG00000117318.8	1698.67	0.663216	0.046555	14.2458	4.75747e-46	1.27795e-43	ID3
ENSG00000142102.11	290.899	-1.1862	0.0832718	-14.2449	4.82236e-46	1.28014e-43	ATHL1
ENSG00000017260.15	1629.65	0.484831	0.0341105	14.2135	7.5517e-46	1.98136e-43	ATP2C1
ENSG00000139289.9	3466.79	0.498865	0.0351285	14.2011	9.01399e-46	2.33783e-43	PHLDA1
ENSG00000250337.1	839.308	0.648612	0.0456786	14.1995	9.23014e-46	2.36669e-43	LINC01021
ENSG00000116127.13	1358.73	-0.545855	0.038699	-14.1052	3.53e-45	8.94955e-43	ALMS1
ENSG00000108256.4	5519.44	0.378622	0.0268541	14.0992	3.83961e-45	9.62632e-43	NUFIP2
ENSG00000271553.1	86.1067	2.23243	0.158447	14.0894	4.41006e-45	1.0935e-42	RP11-274B21.10
ENSG00000137801.9	2977.71	0.768593	0.0546691	14.059	6.78393e-45	1.66383e-42	THBS1
ENSG00000145685.9	1713.4	0.496776	0.035429	14.0217	1.14773e-44	2.78467e-42	LHFPL2
ENSG00000082146.8	275.81	-1.3825	0.0996289	-13.8765	8.79259e-44	2.1106e-41	STRADB
ENSG00000133422.8	1181.22	0.565106	0.0407394	13.8712	9.46277e-44	2.24756e-41	MORC2
ENSG00000105290.7	512.65	-1.01592	0.0732697	-13.8655	1.02559e-43	2.41055e-41	APLP1
ENSG00000139618.10	1545.56	0.480409	0.0347342	13.831	1.65623e-43	3.85271e-41	BRCA2
ENSG00000188647.8	2586.03	0.452652	0.0327531	13.8202	1.92662e-43	4.43594e-41	PTAR1
ENSG00000242265.1	5828.21	-0.510841	0.036987	-13.8114	2.17696e-43	4.96171e-41	PEG10
ENSG00000057019.11	20950.8	-0.49679	0.0360439	-13.7829	3.23041e-43	7.2891e-41	DCBLD2
ENSG00000185220.7	186.207	1.20127	0.0872187	13.7731	3.70183e-43	8.27011e-41	PGBD2
ENSG00000253352.4	1619.75	-0.576209	0.0419656	-13.7305	6.66599e-43	1.47462e-40	TUG1
ENSG00000105655.14	285.427	-1.18504	0.0863558	-13.7228	7.41862e-43	1.62518e-40	ISYNA1
ENSG00000198105.7	250.805	-1.08493	0.0790745	-13.7203	7.6729e-43	1.66472e-40	ZNF248
ENSG00000138347.11	183.464	1.42437	0.103867	13.7134	8.43964e-43	1.81364e-40	MYPN
ENSG00000113758.9	935.569	-0.805674	0.0587856	-13.7053	9.43879e-43	2.00922e-40	DBN1
ENSG00000117000.8	714.263	0.689937	0.0504433	13.6775	1.38417e-42	2.91891e-40	RLF
ENSG00000167720.8	225.372	1.11901	0.0819473	13.6552	1.87945e-42	3.92666e-40	SRR
ENSG00000111077.13	648.932	-0.830528	0.0608365	-13.6518	1.96926e-42	4.07655e-40	TENC1
ENSG00000160606.6	142.089	-1.75001	0.128313	-13.6386	2.35982e-42	4.84063e-40	TLCD1
ENSG00000112249.9	1751	-0.420802	0.0309672	-13.5887	4.67605e-42	9.50544e-40	ASCC3
ENSG00000141526.10	336.493	-1.01179	0.0749173	-13.5054	1.45304e-41	2.92736e-39	SLC16A3
ENSG00000033327.8	289.855	0.950848	0.0705068	13.4859	1.89342e-41	3.78081e-39	GAB2
ENSG00000197879.10	3656.14	-0.388751	0.0288405	-13.4793	2.06996e-41	4.09706e-39	MYO1C
ENSG00000169174.9	440.078	0.872294	0.064733	13.4753	2.18705e-41	4.29118e-39	PCSK9
ENSG00000054277.8	826.686	0.586454	0.0435738	13.4589	2.73015e-41	5.31062e-39	OPN3
ENSG00000078804.8	173.849	1.51882	0.112881	13.4551	2.87455e-41	5.5437e-39	TP53INP2
ENSG00000151835.9	2498.72	-0.514403	0.038236	-13.4534	2.94188e-41	5.62547e-39	SACS
ENSG00000198162.8	734.119	-0.704655	0.0524042	-13.4465	3.22667e-41	6.1182e-39	MAN1A2
ENSG00000080298.11	285.198	-1.01776	0.0757948	-13.4279	4.1512e-41	7.80563e-39	RFX3
ENSG00000134531.5	247.609	1.4472	0.108152	13.3812	7.7928e-41	1.4532e-38	EMP1
ENSG00000170485.12	1973.66	0.448983	0.0335853	13.3684	9.24529e-41	1.70992e-38	NPAS2
ENSG00000167767.9	1847.54	-0.600205	0.0450798	-13.3143	1.91233e-40	3.50812e-38	KRT80
ENSG00000074219.9	679.518	-0.90109	0.0681001	-13.2319	5.74551e-40	1.04053e-37	TEAD2
ENSG00000112414.10	2412.31	-0.520195	0.0393146	-13.2316	5.76432e-40	1.04053e-37	GPR126
ENSG00000088888.13	1596	-0.623465	0.0473601	-13.1643	1.40765e-39	2.52082e-37	MAVS
ENSG00000101265.11	683.628	-0.874973	0.0668122	-13.096	3.4699e-39	6.16495e-37	RASSF2
ENSG00000188042.5	2856.01	-0.591434	0.045321	-13.0499	6.36435e-39	1.12192e-36	ARL4C
ENSG00000127824.9	1515.51	-0.472035	0.0362133	-13.0349	7.75131e-39	1.35582e-36	TUBA4A
ENSG00000144028.10	4288.55	-0.331849	0.0254752	-13.0263	8.66689e-39	1.5043e-36	SNRNP200
ENSG00000168242.3	367.772	-0.964426	0.074309	-12.9786	1.6183e-38	2.78742e-36	HIST1H2BI
ENSG00000198826.6	2520.26	-0.585052	0.0451615	-12.9546	2.21153e-38	3.78038e-36	ARHGAP11A
ENSG00000173621.8	900.988	0.807011	0.0623977	12.9333	2.91869e-38	4.95169e-36	LRFN4
ENSG00000144560.9	793.085	0.569387	0.0440811	12.9168	3.61803e-38	6.09233e-36	VGLL4
ENSG00000126822.11	1609.83	0.468495	0.0363973	12.8717	6.49629e-38	1.08579e-35	PLEKHG3
ENSG00000152078.5	967.644	0.683798	0.0531428	12.8672	6.88717e-38	1.14266e-35	TMEM56
ENSG00000177731.11	2583.69	-0.662053	0.0514669	-12.8637	7.20655e-38	1.18692e-35	FLII
ENSG00000140526.12	3989.02	0.36459	0.028362	12.8549	8.07481e-38	1.32029e-35	ABHD2
ENSG00000260276.1	143.565	1.32283	0.10293	12.8518	8.40795e-38	1.36487e-35	RP11-77H9.2
ENSG00000160209.14	4840.49	-0.358105	0.0278873	-12.8412	9.6392e-38	1.55356e-35	PDXK
ENSG00000101384.7	2996.71	0.470093	0.036758	12.7889	1.89248e-37	3.02851e-35	JAG1
ENSG00000184226.10	1501.38	-0.49689	0.0389679	-12.7512	3.06832e-37	4.8756e-35	PCDH9
ENSG00000163701.14	58.4051	2.75891	0.216493	12.7436	3.38272e-37	5.3376e-35	IL17RE
ENSG00000106366.7	4171.26	0.690296	0.0543749	12.6951	6.29341e-37	9.86143e-35	SERPINE1
ENSG00000196557.6	600.547	-0.880045	0.0693564	-12.6887	6.82758e-37	1.06247e-34	CACNA1H
ENSG00000196922.6	386.118	-0.834099	0.06599	-12.6398	1.27423e-36	1.9693e-34	ZNF252P
ENSG00000159023.14	629.922	0.704088	0.055796	12.619	1.65951e-36	2.54728e-34	EPB41
ENSG00000145375.7	699.585	-0.618826	0.0493815	-12.5315	5.01918e-36	7.65221e-34	SPATA5
ENSG00000198964.9	649.355	0.629163	0.0502224	12.5275	5.27691e-36	7.99116e-34	SGMS1
ENSG00000267161.1	63.7733	-2.12873	0.170227	-12.5053	6.98708e-36	1.05104e-33	AC005943.5
ENSG00000157851.12	114.753	-1.78539	0.142892	-12.4946	7.98779e-36	1.19362e-33	DPYSL5
ENSG00000140471.12	493.471	0.74044	0.0593131	12.4836	9.17569e-36	1.36211e-33	LINS
ENSG00000196352.9	749.113	0.733824	0.0591453	12.4071	2.39019e-35	3.52498e-33	CD55
ENSG00000170921.10	1747.35	-0.478004	0.0386003	-12.3834	3.21393e-35	4.70286e-33	TANC2
ENSG00000176593.3	100.64	1.8134	0.146442	12.383	3.23056e-35	4.70286e-33	CTD-2368P22.1
ENSG00000188157.9	4206	-0.548339	0.0443077	-12.3757	3.53806e-35	5.11748e-33	AGRN
ENSG00000004478.5	2809.48	-0.523774	0.0423549	-12.3663	3.97615e-35	5.68554e-33	FKBP4
ENSG00000106829.14	671.061	0.810807	0.065569	12.3657	4.00639e-35	5.68554e-33	TLE4
ENSG00000198464.9	413.629	-0.795158	0.0643018	-12.366	3.99069e-35	5.68554e-33	ZNF480
ENSG00000166387.7	609.662	0.677365	0.0548874	12.341	5.44751e-35	7.68235e-33	PPFIBP2
ENSG00000106105.9	2333.81	0.414829	0.0336436	12.3301	6.23662e-35	8.74057e-33	GARS
ENSG00000244462.3	1679.57	-0.486047	0.0394349	-12.3253	6.62108e-35	9.22211e-33	RBM12
ENSG00000119906.7	1250.76	-0.6107	0.0496081	-12.3105	7.95494e-35	1.1012e-32	FAM178A
ENSG00000142619.4	131.524	-1.47444	0.119882	-12.2991	9.16175e-35	1.26052e-32	PADI3
ENSG00000176485.6	735.062	0.745593	0.0608813	12.2467	1.75041e-34	2.39371e-32	PLA2G16
ENSG00000099219.9	1209.29	-0.810788	0.0662237	-12.2432	1.8277e-34	2.48435e-32	ERMP1
ENSG00000144452.10	209.326	1.16081	0.0949747	12.2223	2.36284e-34	3.19252e-32	ABCA12
ENSG00000103154.5	125.773	1.54302	0.126559	12.1921	3.42533e-34	4.60055e-32	NECAB2
ENSG00000256433.1	140.69	1.45429	0.119371	12.1829	3.83531e-34	5.12071e-32	RP1-102E24.8
ENSG00000227471.4	149.215	1.24219	0.102155	12.1599	5.08148e-34	6.74462e-32	AKR1B15
ENSG00000099812.6	1801.88	-0.402346	0.0330994	-12.1557	5.35031e-34	7.0599e-32	MISP
ENSG00000164654.11	521.425	-0.695692	0.0572368	-12.1546	5.42114e-34	7.11178e-32	MIOS
ENSG00000168056.10	1732.95	-0.540017	0.0446835	-12.0854	1.26184e-33	1.63633e-31	LTBP3
ENSG00000224078.8	1345.82	-0.706201	0.058432	-12.0859	1.25464e-33	1.63633e-31	SNHG14
ENSG00000166128.8	418.716	-1.00474	0.0831497	-12.0835	1.29033e-33	1.66372e-31	RAB8B
ENSG00000147576.11	74.5796	2.12681	0.176583	12.0442	2.08038e-33	2.66714e-31	ADHFE1
ENSG00000166922.4	85.2684	1.68777	0.140165	12.0413	2.15537e-33	2.74768e-31	SCG5
ENSG00000189091.8	3722.29	-0.672041	0.0559145	-12.0191	2.82059e-33	3.5755e-31	SF3B3
ENSG00000161714.7	2225.14	0.483569	0.0402818	12.0047	3.3586e-33	4.23371e-31	PLCD3
ENSG00000128011.4	207.392	-1.07926	0.0899427	-11.9994	3.57956e-33	4.48718e-31	LRFN1
ENSG00000072195.10	50.2707	-2.45688	0.204764	-11.9986	3.61249e-33	4.50344e-31	SPEG
ENSG00000052802.8	825.824	0.570259	0.0475464	11.9937	3.83198e-33	4.75081e-31	MSMO1
ENSG00000067798.9	1085.09	0.587939	0.049031	11.9912	3.95252e-33	4.87347e-31	NAV3
ENSG00000089351.10	2851.59	-0.595192	0.049714	-11.9723	4.96146e-33	6.08426e-31	GRAMD1A
ENSG00000009413.11	1177.18	0.536159	0.0448364	11.9581	5.88845e-33	7.18199e-31	REV3L
ENSG00000197697.3	723.084	-0.649992	0.0543699	-11.955	6.11398e-33	7.41698e-31	HIST1H2BE
ENSG00000260804.2	251.36	-0.97161	0.0812999	-11.9509	6.41903e-33	7.7454e-31	RP11-566E18.3
ENSG00000217128.7	1119.45	0.494261	0.041365	11.9488	6.58855e-33	7.90766e-31	FNIP1
ENSG00000166402.4	600.168	-0.753575	0.0630952	-11.9435	7.0247e-33	8.38652e-31	TUB
ENSG00000140416.15	6199.82	0.350598	0.0293576	11.9423	7.12106e-33	8.45682e-31	TPM1
ENSG00000178567.5	540.75	-0.692573	0.0580097	-11.9389	7.41865e-33	8.7641e-31	EPM2AIP1
ENSG00000112419.10	1031.29	0.525386	0.0440344	11.9313	8.13313e-33	9.55813e-31	PHACTR2
ENSG00000260852.1	154.814	-1.49342	0.125212	-11.9271	8.54922e-33	9.99505e-31	FBXL19-AS1
ENSG00000083857.9	11307.8	-0.394759	0.0332045	-11.8887	1.35501e-32	1.576e-30	FAT1
ENSG00000168502.13	4244.97	0.513519	0.0432114	11.8839	1.43536e-32	1.6609e-30	SOGA2
ENSG00000187605.11	1398.13	0.54995	0.0462857	11.8816	1.47446e-32	1.69744e-30	TET3
ENSG00000118785.9	2153.41	0.509227	0.0430586	11.8264	2.85258e-32	3.25189e-30	SPP1
ENSG00000163683.7	369.449	-0.894087	0.0756014	-11.8263	2.85354e-32	3.25189e-30	SMIM14
ENSG00000164631.14	447.259	-0.720384	0.060936	-11.822	3.00524e-32	3.40755e-30	ZNF12
ENSG00000108100.13	1057.45	0.516118	0.0436609	11.821	3.03886e-32	3.42844e-30	CCNY
ENSG00000161011.15	14475.5	0.48228	0.0408087	11.8181	3.14888e-32	3.5349e-30	SQSTM1
ENSG00000085185.11	512.886	-0.693107	0.0586799	-11.8117	3.39815e-32	3.79583e-30	BCORL1
ENSG00000165322.13	1392.6	-0.436147	0.0369283	-11.8107	3.43839e-32	3.82186e-30	ARHGAP12
ENSG00000117868.11	2300.36	0.391436	0.0331607	11.8042	3.71214e-32	4.10592e-30	ESYT2
ENSG00000072364.8	2703.23	-0.718887	0.0610148	-11.7822	4.82273e-32	5.3083e-30	AFF4
ENSG00000164236.7	235.25	1.1942	0.101371	11.7805	4.92058e-32	5.3897e-30	ANKRD33B
ENSG00000126005.11	486.849	0.727239	0.0617914	11.7693	5.62154e-32	6.12775e-30	MMP24-AS1
ENSG00000197321.10	1389.32	0.532396	0.0452379	11.7688	5.65124e-32	6.13051e-30	SVIL
ENSG00000175061.13	4890.79	0.447046	0.0380244	11.7568	6.51364e-32	7.03224e-30	C17orf76-AS1
ENSG00000116678.14	93.0542	-1.97264	0.168	-11.7419	7.7716e-32	8.3504e-30	LEPR
ENSG00000157214.9	1078.66	-0.697801	0.059479	-11.7319	8.74911e-32	9.35616e-30	STEAP2
ENSG00000141576.10	258.881	-0.867687	0.0740805	-11.7128	1.0966e-31	1.16716e-29	RNF157
ENSG00000069702.6	635.075	0.643253	0.0549733	11.7012	1.25678e-31	1.33136e-29	TGFBR3
ENSG00000189241.6	614.954	-0.680054	0.0581763	-11.6895	1.4418e-31	1.52022e-29	TSPYL1
ENSG00000104899.4	223.329	-1.02415	0.0876884	-11.6794	1.62374e-31	1.70409e-29	AMH
ENSG00000138041.11	1610.47	-0.38379	0.0328622	-11.6788	1.6364e-31	1.70943e-29	SMEK2
ENSG00000198663.12	582.952	-0.629394	0.0539025	-11.6765	1.68044e-31	1.74735e-29	C6orf89
ENSG00000123384.9	1199.07	-0.701402	0.0601235	-11.666	1.90112e-31	1.96775e-29	LRP1
ENSG00000177125.5	389.524	0.710682	0.0609846	11.6535	2.20311e-31	2.26991e-29	ZBTB34
ENSG00000178700.3	111.508	-1.89512	0.162783	-11.642	2.52122e-31	2.58585e-29	DHFRL1
ENSG00000136628.13	2928.62	0.355849	0.0305722	11.6396	2.59135e-31	2.64576e-29	EPRS
ENSG00000120708.12	8486.18	-0.932866	0.0802863	-11.6192	3.29079e-31	3.34475e-29	TGFBI
ENSG00000160949.12	803.983	-0.607646	0.0523002	-11.6184	3.32142e-31	3.36075e-29	TONSL
ENSG00000147130.10	892.014	-0.495134	0.0426257	-11.6158	3.42385e-31	3.44892e-29	ZMYM3
ENSG00000105281.8	4034.68	0.385676	0.0332317	11.6057	3.85638e-31	3.86734e-29	SLC1A5
ENSG00000166340.10	1030.31	0.547398	0.0471987	11.5978	4.23043e-31	4.22369e-29	TPP1
ENSG00000171889.3	240.765	-0.9811	0.0847456	-11.577	5.38967e-31	5.35738e-29	MIR31HG
ENSG00000149289.6	746.16	0.554704	0.0479268	11.574	5.58302e-31	5.52523e-29	ZC3H12C
ENSG00000112972.10	2320.26	0.423011	0.0365749	11.5656	6.15503e-31	6.06472e-29	HMGCS1
ENSG00000198339.3	232.662	-1.36509	0.118195	-11.5494	7.43153e-31	7.29065e-29	HIST1H4I
ENSG00000174718.7	1412.77	0.570513	0.0495496	11.514	1.12172e-30	1.09569e-28	KIAA1551
ENSG00000114867.15	6863.02	-0.261459	0.0227202	-11.5078	1.20494e-30	1.1719e-28	EIF4G1
ENSG00000072786.8	678.694	0.562132	0.048936	11.4871	1.53187e-30	1.48348e-28	STK10
ENSG00000151491.8	1062.42	0.628175	0.0546941	11.4852	1.56505e-30	1.50914e-28	EPS8
ENSG00000143889.11	626.581	-0.589157	0.0513033	-11.4838	1.59116e-30	1.52779e-28	HNRNPLL
ENSG00000114423.14	435.724	0.803598	0.070027	11.4755	1.75081e-30	1.67395e-28	CBLB
ENSG00000165152.4	547.178	0.669007	0.058349	11.4656	1.96392e-30	1.86979e-28	TMEM246
ENSG00000099875.10	874.99	-0.72207	0.062985	-11.4642	1.99701e-30	1.8933e-28	MKNK2
ENSG00000117519.11	1287.78	0.428873	0.0374149	11.4626	2.0325e-30	1.91888e-28	CNN3
ENSG00000104689.5	806.707	0.605436	0.0528462	11.4566	2.18017e-30	2.04973e-28	TNFRSF10A
ENSG00000166750.5	810.201	0.963053	0.0840708	11.4553	2.21306e-30	2.07201e-28	SLFN5
ENSG00000135373.8	312.949	0.901145	0.0789054	11.4206	3.30065e-30	3.07751e-28	EHF
ENSG00000134070.4	528.39	0.731308	0.0640666	11.4148	3.52625e-30	3.27433e-28	IRAK2
ENSG00000151012.9	8019.33	0.275803	0.0241663	11.4127	3.61393e-30	3.34199e-28	SLC7A11
ENSG00000176542.5	896.545	0.471069	0.0413428	11.3942	4.46805e-30	4.11498e-28	KIAA2018
ENSG00000119681.7	475.714	-0.797375	0.0699841	-11.3937	4.49725e-30	4.12504e-28	LTBP2
ENSG00000074410.9	7928.48	-0.473062	0.0416672	-11.3533	7.13783e-30	6.52057e-28	CA12
ENSG00000135046.9	11513	-0.273948	0.024142	-11.3473	7.64513e-30	6.95583e-28	ANXA1
ENSG00000156675.11	610.449	-0.766409	0.067559	-11.3443	7.91649e-30	7.17381e-28	RAB11FIP1
ENSG00000226950.2	385.915	0.886434	0.0781707	11.3397	8.34199e-30	7.52914e-28	DANCR
ENSG00000100354.16	1646.78	-0.485505	0.0428901	-11.3197	1.04782e-29	9.41957e-28	TNRC6B
ENSG00000124120.6	474.207	-0.702869	0.0622407	-11.2928	1.42494e-29	1.27589e-27	TTPAL
ENSG00000142178.7	5232.59	-0.37771	0.0335568	-11.2559	2.16696e-29	1.93262e-27	SIK1
ENSG00000169239.8	135.371	-1.23283	0.10979	-11.229	2.93863e-29	2.61052e-27	CA5B
ENSG00000135269.13	718.503	0.567379	0.050558	11.2223	3.16791e-29	2.80317e-27	TES
ENSG00000135045.6	329.382	0.909363	0.0810438	11.2206	3.22909e-29	2.84614e-27	C9orf40
ENSG00000132604.6	721.34	0.516665	0.0461233	11.2018	3.99448e-29	3.50706e-27	TERF2
ENSG00000138411.6	240.459	0.924316	0.0826041	11.1897	4.57917e-29	3.99864e-27	HECW2
ENSG00000165912.11	251.539	-0.867542	0.0775318	-11.1895	4.58982e-29	3.99864e-27	PACSIN3
ENSG00000171316.7	1187.33	0.482744	0.0431518	11.1871	4.71453e-29	4.09149e-27	CHD7
ENSG00000140961.8	991.187	0.4981	0.0445519	11.1802	5.09706e-29	4.40651e-27	OSGIN1
ENSG00000182796.8	206.284	0.980619	0.0879474	11.1501	7.15594e-29	6.16285e-27	TMEM198B
ENSG00000107331.12	811.236	-0.615779	0.0552383	-11.1477	7.34951e-29	6.30549e-27	ABCA2
ENSG00000137124.6	1023.87	-0.511064	0.0458491	-11.1466	7.43572e-29	6.35529e-27	ALDH1B1
ENSG00000016391.6	237.07	-1.03966	0.0933172	-11.1411	7.91029e-29	6.71137e-27	CHDH
ENSG00000174705.7	1051.76	-0.738007	0.0662417	-11.1411	7.91183e-29	6.71137e-27	SH3PXD2B
ENSG00000116062.10	2395.51	-0.430093	0.0386373	-11.1315	8.80918e-29	7.39807e-27	MSH6
ENSG00000196776.10	1052.02	0.461918	0.0414967	11.1314	8.81972e-29	7.39807e-27	CD47
ENSG00000269821.1	2058.84	-0.482297	0.0433255	-11.1319	8.77069e-29	7.39807e-27	KCNQ1OT1
ENSG00000136810.8	4999.17	0.347337	0.0312326	11.121	9.9186e-29	8.28901e-27	TXN
ENSG00000225345.3	374.704	0.737513	0.0664001	11.1071	1.1584e-28	9.64505e-27	SNX18P3
ENSG00000197056.5	481.82	-0.659015	0.0594542	-11.0844	1.49341e-28	1.23887e-26	ZMYM1
ENSG00000164713.5	573.033	0.604841	0.0546386	11.0699	1.75686e-28	1.45208e-26	BRI3
ENSG00000213639.5	2562.47	-1.01987	0.0921452	-11.0681	1.79182e-28	1.47557e-26	PPP1CB
ENSG00000111012.5	89.4095	1.39695	0.126453	11.0472	2.26251e-28	1.85641e-26	CYP27B1
ENSG00000149115.9	2498.37	0.469149	0.0424773	11.0447	2.32552e-28	1.9012e-26	TNKS1BP1
ENSG00000235106.4	234.985	-0.884969	0.0801478	-11.0417	2.40399e-28	1.95825e-26	LINC00094
ENSG00000085491.11	763.568	-0.778979	0.0706957	-11.0188	3.10301e-28	2.51857e-26	SLC25A24
ENSG00000141510.11	1247.24	-0.704266	0.0639539	-11.0121	3.3416e-28	2.7025e-26	TP53
ENSG00000166923.6	566.615	1.90183	0.172827	11.0042	3.64663e-28	2.93866e-26	GREM1
ENSG00000175283.7	250.278	-0.937864	0.085277	-10.9979	3.91347e-28	3.14248e-26	DOLK
ENSG00000154319.10	139.442	-1.19663	0.108844	-10.994	4.08631e-28	3.26963e-26	FAM167A
ENSG00000130066.12	1550.08	-0.532705	0.0485558	-10.971	5.26943e-28	4.20139e-26	SAT1
ENSG00000108389.5	788.467	-0.535403	0.0489022	-10.9484	6.7608e-28	5.33394e-26	MTMR4
ENSG00000144711.9	591.323	-0.589144	0.0538087	-10.9489	6.72879e-28	5.33394e-26	IQSEC1
ENSG00000168497.4	380.515	0.910917	0.0831992	10.9486	6.74655e-28	5.33394e-26	SDPR
ENSG00000122862.4	545.293	0.580115	0.0530643	10.9323	8.0771e-28	6.35023e-26	SRGN
ENSG00000129667.8	790.217	-0.498491	0.0457019	-10.9074	1.06199e-27	8.32037e-26	RHBDF2
ENSG00000184371.9	700.667	0.562267	0.0516247	10.8914	1.26631e-27	9.88685e-26	CSF1
ENSG00000101337.11	908.787	-0.50186	0.0461587	-10.8725	1.55876e-27	1.21282e-25	TM9SF4
ENSG00000166801.11	651.167	-0.559421	0.0515166	-10.8591	1.80617e-27	1.40049e-25	FAM111A
ENSG00000095752.2	395.7	-1.19013	0.109601	-10.8587	1.81267e-27	1.40072e-25	IL11
ENSG00000105173.9	289.648	-0.937501	0.0865696	-10.8294	2.49668e-27	1.91616e-25	CCNE1
ENSG00000254004.2	685.218	-0.668489	0.0617274	-10.8297	2.49005e-27	1.91616e-25	ZNF260
ENSG00000119938.8	192.444	1.22141	0.112814	10.8268	2.56991e-27	1.96567e-25	PPP1R3C
ENSG00000205426.6	17568.2	-0.516301	0.0477163	-10.8202	2.76093e-27	2.10465e-25	KRT81
ENSG00000105953.10	1457.37	0.498152	0.0460441	10.819	2.79765e-27	2.12546e-25	OGDH
ENSG00000112773.11	265.604	1.008	0.0934115	10.791	3.7974e-27	2.87532e-25	FAM46A
ENSG00000130193.7	442.972	0.62266	0.0577326	10.7852	4.042e-27	3.05029e-25	THEM6
ENSG00000135624.11	3801.17	-0.349241	0.0324789	-10.7529	5.74574e-27	4.32156e-25	CCT7
ENSG00000134291.7	683.426	-0.592702	0.0551351	-10.75	5.92681e-27	4.44294e-25	TMEM106C
ENSG00000135074.11	302.023	-1.26274	0.117502	-10.7465	6.15393e-27	4.59792e-25	ADAM19
ENSG00000250899.3	153.399	-1.30833	0.122006	-10.7235	7.89372e-27	5.87834e-25	RP11-253E3.3
ENSG00000114270.11	8146.12	0.360542	0.0336253	10.7224	7.99398e-27	5.93343e-25	COL7A1
ENSG00000177106.10	1286.09	-0.411407	0.0384303	-10.7053	9.6144e-27	7.11277e-25	EPS8L2
ENSG00000124145.5	909.212	0.670143	0.0626478	10.697	1.05136e-26	7.7526e-25	SDC4
ENSG00000103876.7	238.576	-0.815104	0.0762265	-10.6932	1.09546e-26	8.05148e-25	FAH
ENSG00000112200.12	1431.83	0.434624	0.0406558	10.6903	1.12974e-26	8.27643e-25	ZNF451
ENSG00000166415.10	657.093	-0.53278	0.0499077	-10.6753	1.32832e-26	9.69973e-25	WDR72
ENSG00000147853.12	1124.04	0.521487	0.0488832	10.668	1.43678e-26	1.04579e-24	AK3
ENSG00000138594.8	5113	0.274485	0.0257418	10.663	1.51638e-26	1.10018e-24	TMOD3
ENSG00000106261.12	1604.92	0.391872	0.0367643	10.659	1.58223e-26	1.14427e-24	ZKSCAN1
ENSG00000023171.10	2707.64	-0.493484	0.0464178	-10.6313	2.13038e-26	1.53578e-24	GRAMD1B
ENSG00000167658.11	14621.4	-0.268855	0.0252965	-10.6282	2.20429e-26	1.584e-24	EEF2
ENSG00000154898.11	199.13	1.01013	0.0950864	10.6233	2.32195e-26	1.66325e-24	CCDC144CP
ENSG00000117394.15	2561.23	0.406439	0.0382869	10.6156	2.52136e-26	1.80038e-24	SLC2A1
ENSG00000163728.6	652.117	0.59595	0.056182	10.6075	2.75075e-26	1.95798e-24	TTC14
ENSG00000205138.2	160.81	-1.11757	0.105415	-10.6016	2.92999e-26	2.079e-24	SDHAF1
ENSG00000148498.11	3547.73	0.379681	0.0358553	10.5893	3.34222e-26	2.36407e-24	PARD3
ENSG00000177932.6	188.906	0.972636	0.091906	10.5829	3.57579e-26	2.52138e-24	ZNF354C
ENSG00000079332.10	1294.26	-0.399858	0.0377917	-10.5806	3.6674e-26	2.57792e-24	SAR1A
ENSG00000224113.2	253.384	-0.792608	0.0749457	-10.5758	3.86004e-26	2.69933e-24	RP5-837J1.2
ENSG00000258727.1	186	1.1103	0.104987	10.5757	3.86404e-26	2.69933e-24	RP11-66N24.3
ENSG00000131018.18	3081.81	0.51852	0.049073	10.5663	4.27015e-26	2.97382e-24	SYNE1
ENSG00000039560.9	2096.44	-0.595553	0.0563907	-10.5612	4.50939e-26	3.13077e-24	RAI14
ENSG00000167972.9	1046.05	0.565743	0.0535842	10.558	4.66367e-26	3.22795e-24	ABCA3
ENSG00000124767.6	1259.13	-0.418648	0.0397205	-10.5398	5.65942e-26	3.90518e-24	GLO1
ENSG00000119969.10	3831.87	-0.312039	0.0297837	-10.4768	1.10371e-25	7.59272e-24	HELLS
ENSG00000162599.11	672.995	-0.610053	0.0582452	-10.4739	1.13886e-25	7.81073e-24	NFIA
ENSG00000105514.3	494.906	-0.63758	0.0608823	-10.4723	1.15759e-25	7.91513e-24	RAB3D
ENSG00000128602.5	409.336	-0.638189	0.0610215	-10.4584	1.34061e-25	9.13883e-24	SMO
ENSG00000076248.6	941.26	-0.470947	0.0450874	-10.4452	1.54119e-25	1.04745e-23	UNG
ENSG00000187720.10	3626.04	0.396472	0.0379827	10.4382	1.65848e-25	1.12378e-23	THSD4
ENSG00000250565.2	159.277	-1.11252	0.106591	-10.4373	1.67571e-25	1.13206e-23	ATP6V1E2
ENSG00000159140.13	4853.49	-0.25131	0.0240887	-10.4327	1.75802e-25	1.18412e-23	SON
ENSG00000134369.11	560.486	-0.832913	0.0798742	-10.4278	1.8509e-25	1.24297e-23	NAV1
ENSG00000164292.8	708.408	0.659043	0.0632431	10.4208	1.99302e-25	1.33443e-23	RHOBTB3
ENSG00000180185.7	247.118	-0.854443	0.0820367	-10.4154	2.10973e-25	1.4084e-23	FAHD1
ENSG00000115419.8	3624.65	-0.378604	0.0363645	-10.4114	2.20008e-25	1.46438e-23	GLS
ENSG00000056558.6	180.694	1.05256	0.101143	10.4066	2.31249e-25	1.53468e-23	TRAF1
ENSG00000137575.7	2542.72	0.46375	0.0445768	10.4034	2.39264e-25	1.58321e-23	SDCBP
ENSG00000189060.4	792.085	-0.729828	0.0702588	-10.3877	2.82047e-25	1.86085e-23	H1F0
ENSG00000094631.14	242.969	-0.812867	0.0782885	-10.383	2.96426e-25	1.95002e-23	HDAC6
ENSG00000173276.9	567.998	0.587359	0.0566066	10.3762	3.18333e-25	2.08804e-23	ZBTB21
ENSG00000184117.7	549.533	-0.623169	0.0600795	-10.3724	3.31078e-25	2.16535e-23	NIPSNAP1
ENSG00000146374.9	1433.78	-0.661626	0.0638294	-10.3655	3.55766e-25	2.32009e-23	RSPO3
ENSG00000162591.11	708.524	0.719949	0.0694865	10.361	3.73088e-25	2.42604e-23	MEGF6
ENSG00000141503.11	2437.32	0.346081	0.0334419	10.3487	4.2419e-25	2.75041e-23	MINK1
ENSG00000177675.4	52.9647	2.01648	0.194958	10.3432	4.4944e-25	2.90578e-23	CD163L1
ENSG00000131374.10	1592.85	-0.457951	0.0443082	-10.3356	4.86551e-25	3.13672e-23	TBC1D5
ENSG00000079459.8	1439.82	0.352836	0.0341418	10.3344	4.92301e-25	3.16475e-23	FDFT1
ENSG00000110931.14	749.71	-0.570748	0.0553178	-10.3176	5.86601e-25	3.76024e-23	CAMKK2
ENSG00000174231.12	11375.7	-0.209995	0.0203714	-10.3083	6.46032e-25	4.12948e-23	PRPF8
ENSG00000140332.11	632.514	-0.571704	0.0555366	-10.2942	7.48557e-25	4.77131e-23	TLE3
ENSG00000117597.13	1085.84	0.429837	0.0417574	10.2937	7.52559e-25	4.78331e-23	DIEXF
ENSG00000051009.6	491.422	0.62569	0.0608141	10.2886	7.93473e-25	5.02919e-23	FAM160A2
ENSG00000161013.12	2356.26	0.345394	0.033596	10.2808	8.59889e-25	5.43488e-23	MGAT4B
ENSG00000148303.12	6749.23	-0.372632	0.0363022	-10.2647	1.01608e-24	6.40416e-23	RPL7A
ENSG00000092847.6	1156.93	-0.382011	0.0372686	-10.2502	1.18078e-24	7.42146e-23	2001-08-01
ENSG00000198018.6	311.629	-0.915625	0.0893552	-10.247	1.22041e-24	7.64923e-23	ENTPD7
ENSG00000182013.13	233.665	-0.873296	0.0852415	-10.245	1.2467e-24	7.79239e-23	PNMAL1
ENSG00000140396.8	1072.06	-0.493335	0.0481632	-10.243	1.27242e-24	7.93118e-23	NCOA2
ENSG00000163637.7	847.61	-0.484821	0.0473774	-10.2332	1.40848e-24	8.75506e-23	PRICKLE2
ENSG00000078269.9	1845.45	0.340933	0.0333263	10.2302	1.45265e-24	9.00485e-23	SYNJ2
ENSG00000178538.5	736.869	0.652943	0.0638388	10.228	1.48579e-24	9.18503e-23	CA8
ENSG00000171105.9	233.172	-0.859965	0.0841546	-10.2189	1.63219e-24	1.00625e-22	INSR
ENSG00000164078.8	215.12	-1.14086	0.111675	-10.2159	1.68351e-24	1.03506e-22	MST1R
ENSG00000176208.4	1119.33	-0.411628	0.040347	-10.2022	1.93832e-24	1.18848e-22	ATAD5
ENSG00000171435.9	94.1963	-1.41812	0.139101	-10.1949	2.08995e-24	1.27798e-22	KSR2
ENSG00000184347.10	667.215	-0.586346	0.0575196	-10.1938	2.11256e-24	1.28832e-22	SLIT3
ENSG00000145022.4	272.445	0.909125	0.0892256	10.1891	2.21903e-24	1.3496e-22	TCTA
ENSG00000127329.10	69.5737	1.60247	0.157612	10.1672	2.77808e-24	1.68507e-22	PTPRB
ENSG00000125952.14	624.914	0.521819	0.0513567	10.1607	2.96978e-24	1.79652e-22	MAX
ENSG00000179409.6	1393.31	-0.459057	0.0452263	-10.1502	3.3059e-24	1.9945e-22	GEMIN4
ENSG00000005108.11	917.412	-0.65338	0.0643741	-10.1497	3.32253e-24	1.99919e-22	THSD7A
ENSG00000138031.10	1049.76	-0.435361	0.0429433	-10.138	3.74596e-24	2.24798e-22	ADCY3
ENSG00000104290.6	456.165	-0.614768	0.0607083	-10.1266	4.21067e-24	2.52015e-22	FZD3
ENSG00000073282.8	103.888	1.27725	0.126319	10.1113	4.92418e-24	2.9394e-22	TP63
ENSG00000143153.8	4851.6	0.361475	0.0358152	10.0928	5.94636e-24	3.5402e-22	ATP1B1
ENSG00000105429.8	1860.39	-0.392384	0.0388981	-10.0875	6.27582e-24	3.72652e-22	MEGF8
ENSG00000144730.12	61.5054	-1.60361	0.159035	-10.0834	6.54368e-24	3.87537e-22	IL17RD
ENSG00000131747.10	10986.9	-0.36571	0.036306	-10.073	7.27258e-24	4.29577e-22	TOP2A
ENSG00000126804.9	962.347	0.579491	0.0575742	10.0651	7.88055e-24	4.64274e-22	ZBTB1
ENSG00000138092.6	1187.89	-0.389636	0.0387225	-10.0623	8.11077e-24	4.76592e-22	CENPO
ENSG00000135723.9	769.561	-0.476941	0.0474169	-10.0585	8.42981e-24	4.94053e-22	FHOD1
ENSG00000187244.6	497.24	-0.764289	0.0760538	-10.0493	9.25016e-24	5.40727e-22	BCAM
ENSG00000134982.12	1279.12	0.477597	0.0475442	10.0453	9.63123e-24	5.61548e-22	APC
ENSG00000023909.5	3661.36	0.329465	0.0328167	10.0395	1.02165e-23	5.94135e-22	GCLM
ENSG00000118200.10	2081.67	0.362753	0.0361449	10.0361	1.05808e-23	6.13741e-22	CAMSAP2
ENSG00000169710.6	10371.6	-0.329576	0.0328552	-10.0312	1.11208e-23	6.43409e-22	FASN
ENSG00000103429.6	1150.35	0.357646	0.0356666	10.0275	1.15442e-23	6.66196e-22	BFAR
ENSG00000166780.6	442.5	0.638481	0.0638366	10.0018	1.49669e-23	8.61511e-22	C16orf45
ENSG00000186815.8	1270.34	-0.497058	0.0497005	-10.0011	1.50772e-23	8.65651e-22	TPCN1
ENSG00000135077.4	28.2537	5.15455	0.515953	9.99036	1.67979e-23	9.61999e-22	HAVCR2
ENSG00000141522.7	5246.2	0.349576	0.0350716	9.96749	2.11499e-23	1.20817e-21	ARHGDIA
ENSG00000168874.8	80.6656	1.83678	0.184305	9.96598	2.14736e-23	1.22356e-21	ATOH8
ENSG00000204519.6	496.536	0.583483	0.0587338	9.93437	2.95039e-23	1.67689e-21	ZNF551
ENSG00000033627.10	1406.26	0.466331	0.0469507	9.93235	3.01078e-23	1.70691e-21	ATP6V0A1
ENSG00000064042.13	2292.94	0.408996	0.0413384	9.89385	4.42679e-23	2.50341e-21	LIMCH1
ENSG00000144724.14	676.076	-0.516024	0.0522099	-9.88366	4.90103e-23	2.76467e-21	PTPRG
ENSG00000079112.5	158.511	1.49056	0.150891	9.8784	5.16493e-23	2.90627e-21	CDH17
ENSG00000171121.12	59.3	1.76153	0.178388	9.87469	5.35961e-23	3.00832e-21	KCNMB3
ENSG00000091129.15	5306.18	0.567596	0.0574955	9.87202	5.5047e-23	3.08208e-21	NRCAM
ENSG00000140538.12	1140.05	-1.18093	0.119757	-9.86103	6.14182e-23	3.4303e-21	NTRK3
ENSG00000157110.11	1145.6	0.436028	0.0442348	9.85713	6.38513e-23	3.55738e-21	RBPMS
ENSG00000226137.3	125.707	-1.16777	0.118506	-9.85407	6.58237e-23	3.65824e-21	BAIAP2-AS1
ENSG00000157827.15	1548	0.49571	0.0503594	9.84346	7.31544e-23	4.05566e-21	FMNL2
ENSG00000268205.1	1042.12	0.449176	0.0456344	9.84292	7.35439e-23	4.06727e-21	CTC-444N24.11
ENSG00000258441.1	645.52	-0.557608	0.0567339	-9.82849	8.48853e-23	4.68301e-21	LINC00641
ENSG00000260743.1	36.475	2.41077	0.245534	9.81848	9.37429e-23	5.15906e-21	RP11-255C15.3
ENSG00000088727.8	128.622	1.02796	0.104701	9.81805	9.41424e-23	5.16844e-21	KIF9
ENSG00000119899.11	286.824	0.715804	0.0729731	9.80915	1.02831e-22	5.63176e-21	SLC17A5
ENSG00000271912.1	78.7305	1.39018	0.141745	9.80762	1.04406e-22	5.70413e-21	RP11-661A12.14
ENSG00000165568.13	539.876	0.527769	0.0538295	9.80445	1.07735e-22	5.8718e-21	AKR1E2
ENSG00000197956.5	6710.43	0.518457	0.0528853	9.80342	1.0884e-22	5.91774e-21	S100A6
ENSG00000013306.11	1143.43	-0.384748	0.0392505	-9.80237	1.09975e-22	5.96508e-21	SLC25A39
ENSG00000184995.6	126.963	-1.26308	0.129015	-9.79017	1.2409e-22	6.71456e-21	IFNE
ENSG00000261780.2	1546.99	-0.634578	0.0648443	-9.78618	1.29078e-22	6.96772e-21	CTD-2354A18.1
ENSG00000132313.10	581.45	-0.504036	0.0516009	-9.76797	1.54515e-22	8.32093e-21	MRPL35
ENSG00000111321.6	1549.16	-0.398838	0.0408361	-9.76681	1.56298e-22	8.39695e-21	LTBR
ENSG00000203813.4	1203.83	-0.573827	0.0587932	-9.7601	1.66995e-22	8.95027e-21	HIST1H3H
ENSG00000185896.9	1523.46	0.366634	0.037614	9.74727	1.89501e-22	1.01325e-20	LAMP1
ENSG00000176994.9	729.91	0.451985	0.0463825	9.74471	1.94328e-22	1.0366e-20	SMCR8
ENSG00000151176.3	598.757	-0.605056	0.0621106	-9.74159	2.00389e-22	1.06641e-20	PLBD2
ENSG00000110917.3	4245.05	-1.17681	0.120889	-9.73459	2.14688e-22	1.13982e-20	MLEC
ENSG00000110422.7	1360.03	-0.603145	0.0619837	-9.73071	2.2303e-22	1.18132e-20	HIPK3
ENSG00000152683.10	922.373	-0.504873	0.0519211	-9.72385	2.38592e-22	1.26079e-20	SLC30A6
ENSG00000105048.12	264.231	-0.947762	0.097491	-9.72153	2.44085e-22	1.28681e-20	TNNT1
ENSG00000255989.1	75.6714	1.41391	0.145459	9.72032	2.47015e-22	1.29922e-20	RP11-711M9.1
ENSG00000149782.7	806.34	-0.51916	0.0534111	-9.72008	2.47592e-22	1.29923e-20	PLCB3
ENSG00000100342.16	66.7362	-1.56171	0.160729	-9.71642	2.56658e-22	1.34367e-20	APOL1
ENSG00000135535.10	2074.73	0.35357	0.0364659	9.69591	3.13828e-22	1.63917e-20	CD164
ENSG00000162378.8	729.268	-0.489437	0.0505886	-9.67485	3.85658e-22	2.0097e-20	ZYG11B
ENSG00000180089.4	124.821	-1.05614	0.109448	-9.64975	4.92742e-22	2.5618e-20	TMEM86B
ENSG00000125676.15	2657.03	0.285781	0.0296308	9.64471	5.17552e-22	2.68461e-20	THOC2
ENSG00000063660.4	2224.03	0.380171	0.0394795	9.62957	5.99798e-22	3.10409e-20	GPC1
ENSG00000165821.7	42.8421	-1.96471	0.204037	-9.62918	6.02099e-22	3.10887e-20	SALL2
ENSG00000145555.10	4828.68	-0.251974	0.0261932	-9.61983	6.59419e-22	3.39706e-20	MYO10
ENSG00000128915.7	1872.91	-0.393935	0.0409846	-9.61179	7.1301e-22	3.66477e-20	NARG2
ENSG00000139625.8	470.833	-0.603528	0.0628525	-9.60228	7.81945e-22	4.00996e-20	MAP3K12
ENSG00000137672.8	213.906	0.809923	0.0843508	9.60184	7.85274e-22	4.0179e-20	TRPC6
ENSG00000162522.6	1871.79	0.373308	0.0389079	9.59467	8.41821e-22	4.29748e-20	KIAA1522
ENSG00000134954.10	659.133	0.536559	0.0559363	9.59232	8.61229e-22	4.38663e-20	ETS1
ENSG00000119547.5	343.038	0.728352	0.0760015	9.58339	9.39067e-22	4.77232e-20	ONECUT2
ENSG00000173698.13	394.623	0.603342	0.0629836	9.57934	9.7666e-22	4.95222e-20	GPR64
ENSG00000101000.4	654.652	-0.500776	0.0523146	-9.57239	1.04458e-21	5.28475e-20	PROCR
ENSG00000171914.10	478.081	-0.60659	0.0634149	-9.56542	1.11743e-21	5.64063e-20	TLN2
ENSG00000112294.8	232.934	-0.937096	0.0979916	-9.56302	1.14373e-21	5.7605e-20	ALDH5A1
ENSG00000136193.12	2074.38	-0.60057	0.0628435	-9.5566	1.21693e-21	6.11553e-20	SCRN1
ENSG00000269486.1	307.98	0.763409	0.0799167	9.55256	1.26532e-21	6.34462e-20	CTC-360G5.9
ENSG00000163638.9	513.868	-0.727301	0.0762059	-9.5439	1.3756e-21	6.88226e-20	ADAMTS9
ENSG00000067167.3	5772.86	-0.382149	0.0400444	-9.54312	1.38603e-21	6.91912e-20	TRAM1
ENSG00000134684.6	1512.74	0.387183	0.0405756	9.54227	1.39735e-21	6.9602e-20	YARS
ENSG00000174306.17	291.009	-0.73346	0.0769853	-9.52727	1.61472e-21	8.02524e-20	ZHX3
ENSG00000134138.15	458.807	0.662082	0.0695122	9.52469	1.65533e-21	8.20896e-20	MEIS2
ENSG00000100557.5	308.159	1.05119	0.110535	9.51	1.90658e-21	9.43424e-20	C14orf105
ENSG00000109113.13	1464.51	-0.412887	0.04342	-9.50915	1.92228e-21	9.49112e-20	RAB34
ENSG00000113231.9	283.563	0.781614	0.0822791	9.49954	2.10818e-21	1.03862e-19	PDE8B
ENSG00000148154.5	738.079	0.519009	0.0547147	9.48574	2.40674e-21	1.18313e-19	UGCG
ENSG00000165650.7	3373.77	-0.413302	0.0435852	-9.48262	2.47975e-21	1.21637e-19	PDZD8
ENSG00000250091.2	89.1967	-1.48394	0.15686	-9.46032	3.07009e-21	1.50268e-19	DNAH10OS
ENSG00000213983.7	726.423	-0.464531	0.0491105	-9.45891	3.11166e-21	1.51973e-19	AP1G2
ENSG00000135318.7	747.259	0.660021	0.0697922	9.45694	3.17078e-21	1.54526e-19	NT5E
ENSG00000127578.6	49.6007	2.53483	0.268454	9.44233	3.64582e-21	1.77294e-19	WFIKKN1
ENSG00000149218.4	213.991	-1.00781	0.106745	-9.44126	3.68306e-21	1.7872e-19	ENDOD1
ENSG00000167291.11	981.711	-0.494362	0.0524034	-9.43377	3.95596e-21	1.9155e-19	TBC1D16
ENSG00000136492.4	976.789	-0.434586	0.046077	-9.43175	4.03301e-21	1.94863e-19	BRIP1
ENSG00000102384.9	742.523	-0.460855	0.0488644	-9.4313	4.05031e-21	1.95281e-19	CENPI
ENSG00000056998.14	143.877	-0.968726	0.102728	-9.42998	4.10158e-21	1.97331e-19	GYG2
ENSG00000110719.5	1390.25	-0.469245	0.0498382	-9.41539	4.71351e-21	2.26289e-19	TCIRG1
ENSG00000064393.11	5180.45	0.435328	0.0463075	9.4008	5.41494e-21	2.59411e-19	HIPK2
ENSG00000074370.13	71.7049	-1.38934	0.147814	-9.39925	5.49513e-21	2.62695e-19	ATP2A3
ENSG00000164181.9	538.415	0.489274	0.0521117	9.38895	6.06011e-21	2.89092e-19	ELOVL7
ENSG00000169242.7	192.861	-0.898646	0.0957155	-9.38872	6.07341e-21	2.89115e-19	EFNA1
ENSG00000159840.11	1614.12	0.57556	0.0613965	9.37448	6.95169e-21	3.30227e-19	ZYX
ENSG00000165905.12	29.8213	-2.79239	0.298716	-9.34796	8.93509e-21	4.23553e-19	GYLTL1B
ENSG00000185127.5	361.734	0.591835	0.0633755	9.33854	9.7671e-21	4.62023e-19	C6orf120
ENSG00000165323.11	85.3349	-1.33528	0.143114	-9.3302	1.05667e-20	4.98803e-19	FAT3
ENSG00000105339.6	1219.52	0.599111	0.0643218	9.31427	1.22798e-20	5.78459e-19	DENND3
ENSG00000118263.10	992.539	0.628463	0.0674783	9.31355	1.23634e-20	5.81181e-19	KLF7
ENSG00000204514.5	191.278	0.851341	0.0915249	9.30174	1.38161e-20	6.48123e-19	ZNF814
ENSG00000121281.8	573.136	-0.524601	0.0564036	-9.30084	1.39336e-20	6.52277e-19	ADCY7
ENSG00000185477.4	2009.23	-0.35094	0.0377431	-9.29812	1.42954e-20	6.67829e-19	GPRIN3
ENSG00000031698.8	770.844	0.433972	0.04671	9.29077	1.5318e-20	7.14121e-19	SARS
ENSG00000186448.10	177.342	1.03727	0.111659	9.2896	1.54876e-20	7.2054e-19	ZNF197
ENSG00000143061.13	1583.25	0.378406	0.0407462	9.28692	1.58824e-20	7.37387e-19	IGSF3
ENSG00000169118.11	1080.26	0.424398	0.0457065	9.28529	1.61269e-20	7.472e-19	CSNK1G1
ENSG00000035403.12	6570.17	0.315214	0.0339582	9.28241	1.65689e-20	7.66106e-19	VCL
ENSG00000125968.7	1927.48	0.534178	0.0576186	9.27093	1.84529e-20	8.51474e-19	ID1
ENSG00000106546.8	1741.67	0.411381	0.0444613	9.25257	2.19165e-20	1.00923e-18	AHR
ENSG00000013588.5	5516.78	0.356335	0.0385387	9.24616	2.32697e-20	1.06936e-18	GPRC5A
ENSG00000113328.14	1596.12	0.39712	0.0429513	9.24582	2.33453e-20	1.07066e-18	CCNG1
ENSG00000172819.12	314.211	-0.680341	0.0736535	-9.23704	2.5341e-20	1.15982e-18	RARG
ENSG00000118777.6	788.673	0.53302	0.0578005	9.22172	2.9238e-20	1.33548e-18	ABCG2
ENSG00000141956.9	452.375	0.5493	0.0596168	9.21386	3.14617e-20	1.43415e-18	PRDM15
ENSG00000176788.7	2535.34	-0.348666	0.03789	-9.20206	3.51152e-20	1.59746e-18	BASP1
ENSG00000181444.8	68.613	-1.53561	0.166882	-9.20179	3.52028e-20	1.59822e-18	ZNF467
ENSG00000188818.8	559.358	0.492982	0.0535927	9.19868	3.62366e-20	1.64185e-18	ZDHHC11
ENSG00000163479.9	1575.97	0.328516	0.0357542	9.18818	3.9955e-20	1.8067e-18	SSR2
ENSG00000178913.5	380.274	-0.671649	0.0731157	-9.18612	4.07271e-20	1.83793e-18	TAF7
ENSG00000128159.7	716.652	0.533285	0.0581009	9.17861	4.36688e-20	1.96675e-18	TUBGCP6
ENSG00000165983.10	482.093	-0.573843	0.0625459	-9.17476	4.52569e-20	2.03422e-18	PTER
ENSG00000204262.7	3103.4	0.323987	0.0353399	9.16773	4.8307e-20	2.167e-18	COL5A2
ENSG00000269473.1	21.2122	-3.92322	0.427949	-9.16749	4.84174e-20	2.16764e-18	CTD-2619J13.19
ENSG00000106211.8	1700.72	-0.38045	0.0415142	-9.16433	4.98556e-20	2.22761e-18	HSPB1
ENSG00000167522.10	3188.91	0.292668	0.0319557	9.15856	5.2596e-20	2.34541e-18	ANKRD11
ENSG00000117139.12	1090.35	-0.422534	0.0461698	-9.15173	5.60272e-20	2.49348e-18	KDM5B
ENSG00000099942.8	1042.69	-0.443142	0.048424	-9.1513	5.62505e-20	2.4985e-18	CRKL
ENSG00000137713.11	645.068	-0.822987	0.0900053	-9.14376	6.03181e-20	2.67391e-18	PPP2R1B
ENSG00000113739.6	692.38	0.735203	0.0804715	9.13618	6.46945e-20	2.86229e-18	STC2
ENSG00000176715.11	578.567	-0.518607	0.0567878	-9.13237	6.70173e-20	2.95925e-18	ACSF3
ENSG00000269423.1	46.485	2.07079	0.22685	9.12847	6.94731e-20	3.0617e-18	CTC-273B12.6
ENSG00000264112.1	987.976	-0.407803	0.0447131	-9.12046	7.48075e-20	3.29036e-18	RP11-159D12.2
ENSG00000171222.6	321.142	0.823058	0.0903105	9.11364	7.96603e-20	3.497e-18	SCAND1
ENSG00000086062.8	5021.73	0.358284	0.039316	9.11292	8.0191e-20	3.51346e-18	B4GALT1
ENSG00000143126.7	773.65	-0.466903	0.0512672	-9.10723	8.45105e-20	3.69553e-18	CELSR2
ENSG00000115310.13	5587.32	0.361396	0.0397075	9.10144	8.91399e-20	3.89043e-18	RTN4
ENSG00000105677.7	1069.29	-0.38005	0.0417905	-9.09418	9.53028e-20	4.15137e-18	TMEM147
ENSG00000196584.2	724.735	-0.487499	0.0536327	-9.08958	9.94229e-20	4.3225e-18	XRCC2
ENSG00000165716.5	135.338	-0.977905	0.107647	-9.08439	1.04281e-19	4.525e-18	FAM69B
ENSG00000129353.10	109.76	-1.03624	0.114119	-9.08032	1.08255e-19	4.68844e-18	SLC44A2
ENSG00000173702.3	228.193	0.913527	0.100665	9.07489	1.13797e-19	4.91902e-18	MUC13
ENSG00000116199.7	1820.55	0.356039	0.0393204	9.05482	1.36796e-19	5.90185e-18	FAM20B
ENSG00000157833.8	177.907	-0.840603	0.0928808	-9.05034	1.4252e-19	6.13708e-18	GAREML
ENSG00000165526.4	214.706	-0.816585	0.0902458	-9.04845	1.45007e-19	6.23227e-18	RPUSD4
ENSG00000198168.4	259.866	0.802284	0.0887816	9.0366	1.61625e-19	6.93326e-18	SVIP
ENSG00000180071.14	721.023	0.598268	0.0662101	9.0359	1.62662e-19	6.96451e-18	ANKRD18A
ENSG00000069399.8	923.549	-0.573262	0.063503	-9.02733	1.75918e-19	7.51784e-18	BCL3
ENSG00000113161.11	1326.98	0.387693	0.0429814	9.02002	1.88059e-19	8.02146e-18	HMGCR
ENSG00000137834.10	1268.51	0.561391	0.0622834	9.0135	1.99578e-19	8.48073e-18	SMAD6
ENSG00000144645.9	567.574	0.504376	0.0559569	9.01366	1.99297e-19	8.48073e-18	OSBPL10
ENSG00000240184.2	64.3936	-1.37333	0.152375	-9.01282	2.00817e-19	8.51737e-18	PCDHGC3
ENSG00000104872.6	390.907	-0.557299	0.0618406	-9.01186	2.02596e-19	8.57669e-18	PIH1D1
ENSG00000181467.2	939.597	0.50252	0.0557735	9.01002	2.06021e-19	8.70535e-18	RAP2B
ENSG00000156650.8	489.812	-0.570473	0.063359	-9.00382	2.18001e-19	9.19434e-18	KAT6B
ENSG00000141720.7	1608.71	-0.357254	0.0397248	-8.99324	2.40051e-19	1.01054e-17	PIP4K2B
ENSG00000130208.5	120.305	-1.0705	0.119113	-8.9873	2.53372e-19	1.06463e-17	APOC1
ENSG00000137145.16	2261.83	0.282604	0.0314507	8.98562	2.57272e-19	1.07901e-17	DENND4C
ENSG00000165376.6	368.415	-0.945096	0.105205	-8.98342	2.62482e-19	1.09882e-17	CLDN2
ENSG00000135956.4	1085.73	0.365694	0.0407119	8.98248	2.64739e-19	1.10621e-17	TMEM127
ENSG00000267350.2	332.723	0.576822	0.0642252	8.98123	2.67753e-19	1.11674e-17	RP1-178F10.3
ENSG00000170606.9	3677.41	-0.315242	0.0351185	-8.97652	2.79477e-19	1.16349e-17	HSPA4
ENSG00000092964.12	4245.6	0.225484	0.0251284	8.97326	2.87855e-19	1.19504e-17	DPYSL2
ENSG00000154277.8	4331.19	0.275368	0.030688	8.97316	2.88115e-19	1.19504e-17	UCHL1
ENSG00000231721.2	492.734	0.527564	0.0588086	8.97086	2.9422e-19	1.21813e-17	MKLN1-AS1
ENSG00000101447.9	882.953	-0.512753	0.0572021	-8.96389	3.13411e-19	1.29388e-17	FAM83D
ENSG00000161912.13	100.209	1.26833	0.141495	8.9638	3.13665e-19	1.29388e-17	ADCY10P1
ENSG00000038382.13	5429.56	0.23681	0.0264268	8.96098	3.21798e-19	1.32501e-17	TRIO
ENSG00000101150.13	1640.88	0.33062	0.036918	8.95552	3.3813e-19	1.38719e-17	TPD52L2
ENSG00000174173.6	402.677	-0.570341	0.0636849	-8.95567	3.37663e-19	1.38719e-17	TRMT10C
ENSG00000061936.5	1230.94	0.344712	0.0385079	8.95172	3.49992e-19	1.43066e-17	SFSWAP
ENSG00000134508.8	291.614	0.630495	0.0704324	8.95178	3.4979e-19	1.43066e-17	CABLES1
ENSG00000166377.15	661.565	0.436473	0.0487696	8.9497	3.56457e-19	1.45445e-17	ATP9B
ENSG00000169992.5	664.815	-0.554307	0.0619596	-8.94626	3.67721e-19	1.4977e-17	NLGN2
ENSG00000184363.5	644.23	-0.519954	0.0581422	-8.9428	3.79424e-19	1.54032e-17	PKP3
ENSG00000197530.8	204.542	-0.789828	0.0883203	-8.94277	3.79552e-19	1.54032e-17	MIB2
ENSG00000091128.8	54.5401	1.66184	0.186314	8.91958	4.68067e-19	1.89613e-17	LAMB4
ENSG00000172889.11	269.827	-0.704948	0.0790609	-8.91652	4.81163e-19	1.94569e-17	EGFL7
ENSG00000170677.5	1596.66	0.325412	0.0365232	8.90973	5.11549e-19	2.06486e-17	SOCS6
ENSG00000103507.9	375.609	-0.538416	0.0604336	-8.90923	5.13902e-19	2.07066e-17	BCKDK
ENSG00000072071.12	288.448	-0.677714	0.0760906	-8.90667	5.25888e-19	2.11518e-17	LPHN1
ENSG00000197081.8	2767.76	0.307309	0.0345242	8.90128	5.52056e-19	2.21648e-17	IGF2R
ENSG00000121653.7	119.498	-1.03907	0.11675	-8.89991	5.58935e-19	2.24011e-17	MAPK8IP1
ENSG00000196396.5	977.476	0.387575	0.0435593	8.89763	5.70501e-19	2.28241e-17	PTPN1
ENSG00000116497.13	693.173	-0.483166	0.05433	-8.89317	5.93873e-19	2.37171e-17	S100PBP
ENSG00000213923.6	884.365	-0.425548	0.0479381	-8.87704	6.86641e-19	2.73734e-17	CSNK1E
ENSG00000187951.6	910.199	-0.448418	0.0505461	-8.87147	7.21841e-19	2.8726e-17	ARHGAP11B
ENSG00000003989.12	536.191	-0.740955	0.0835252	-8.87103	7.24751e-19	2.8791e-17	SLC7A2
ENSG00000169604.15	2689.76	-0.360133	0.0406609	-8.857	8.21996e-19	3.25967e-17	ANTXR1
ENSG00000176087.10	852.35	-0.506674	0.0572218	-8.85457	8.401e-19	3.32562e-17	SLC35A4
ENSG00000143324.9	1457.2	-0.359361	0.0405857	-8.85436	8.41652e-19	3.32593e-17	XPR1
ENSG00000104870.8	219.341	-0.839967	0.094889	-8.8521	8.58877e-19	3.38806e-17	FCGRT
ENSG00000155850.7	1200.14	-1.40957	0.15934	-8.84627	9.04922e-19	3.56346e-17	SLC26A2
ENSG00000058804.10	1374.29	-0.637434	0.0721113	-8.83958	9.60759e-19	3.77675e-17	NDC1
ENSG00000170017.8	2276.78	-0.536095	0.060675	-8.83551	9.96436e-19	3.91019e-17	ALCAM
ENSG00000084731.9	1698.37	-0.448398	0.0507796	-8.83028	1.04419e-18	4.09045e-17	KIF3C
ENSG00000105855.5	143.785	1.12942	0.127935	8.8281	1.06471e-18	4.16364e-17	ITGB8
ENSG00000120756.8	1033.22	0.408841	0.0463183	8.82677	1.07744e-18	4.20612e-17	PLS1
ENSG00000164091.7	1292.69	-0.598506	0.0678794	-8.81719	1.17364e-18	4.57373e-17	WDR82
ENSG00000210100.1	84.0413	3.84323	0.437889	8.77671	1.68328e-18	6.54853e-17	MT-TI
ENSG00000099204.14	2432.27	0.269298	0.0307133	8.76813	1.81665e-18	7.05522e-17	ABLIM1
ENSG00000180543.3	427.165	-0.580722	0.0662609	-8.76417	1.88159e-18	7.29486e-17	TSPYL5
ENSG00000063127.11	245.776	-0.886909	0.10125	-8.75963	1.9589e-18	7.5816e-17	SLC6A16
ENSG00000170381.8	114.585	1.17757	0.134454	8.75815	1.98479e-18	7.66862e-17	SEMA3E
ENSG00000186814.8	62.152	-1.33489	0.152699	-8.74201	2.28993e-18	8.83247e-17	ZSCAN30
ENSG00000270127.1	41.3791	2.11322	0.241929	8.73486	2.43951e-18	9.39336e-17	RP11-526I2.5
ENSG00000197302.6	282.743	-0.740263	0.0848985	-8.71939	2.797e-18	1.07515e-16	ZNF720
ENSG00000122705.12	1660.4	0.351541	0.0403382	8.71483	2.9119e-18	1.11742e-16	CLTA
ENSG00000261373.1	409.097	-0.556078	0.0638257	-8.71244	2.9739e-18	1.13927e-16	VPS9D1-AS1
ENSG00000166881.5	880.56	-0.624596	0.0717369	-8.70676	3.12679e-18	1.19581e-16	TMEM194A
ENSG00000074755.10	2524.97	0.306205	0.0351859	8.70249	3.24687e-18	1.23963e-16	ZZEF1
ENSG00000100003.13	112.652	-0.986961	0.113503	-8.69547	3.45396e-18	1.31647e-16	SEC14L2
ENSG00000158615.8	1615.53	-0.310961	0.0358044	-8.68499	3.7877e-18	1.44124e-16	PPP1R15B
ENSG00000185800.7	1000.63	0.372617	0.0429773	8.67008	4.31832e-18	1.64038e-16	DMWD
ENSG00000069956.7	1623.25	-0.838561	0.0968574	-8.65768	4.81455e-18	1.82581e-16	MAPK6
ENSG00000166435.11	232.057	-1.05201	0.12153	-8.65632	4.87233e-18	1.84462e-16	XRRA1
ENSG00000166548.11	261.125	-0.691089	0.0798813	-8.65145	5.08485e-18	1.92185e-16	TK2
ENSG00000114480.8	1138.23	0.460927	0.0532925	8.64901	5.19484e-18	1.96014e-16	GBE1
ENSG00000197024.4	657.41	0.519011	0.0600339	8.6453	5.36635e-18	2.02148e-16	ZNF398
ENSG00000243943.5	411.378	0.534653	0.0618531	8.64392	5.43172e-18	2.04269e-16	ZNF512
ENSG00000105835.7	2939	0.497509	0.0575759	8.64092	5.57624e-18	2.09355e-16	NAMPT
ENSG00000105854.8	4313.09	-0.47704	0.055345	-8.61939	6.73145e-18	2.52286e-16	PON2
ENSG00000134970.13	1704.57	0.342669	0.0397564	8.6192	6.7421e-18	2.52286e-16	TMED7
ENSG00000196235.9	3414.72	0.240627	0.0279283	8.61588	6.9406e-18	2.59284e-16	SUPT5H
ENSG00000247092.2	207.597	0.738948	0.0858396	8.60847	7.40395e-18	2.76137e-16	SNHG10
ENSG00000165959.7	1121.12	-0.44355	0.0515389	-8.60612	7.5575e-18	2.81398e-16	CLMN
ENSG00000044115.16	4306.21	0.260257	0.0302472	8.60434	7.67583e-18	2.85334e-16	CTNNA1
ENSG00000119314.11	5303.57	-0.491114	0.0570826	-8.60356	7.72778e-18	2.86792e-16	PTBP3
ENSG00000186298.7	2469.13	-0.586054	0.0681617	-8.598	8.1114e-18	3.00535e-16	PPP1CC
ENSG00000147650.7	651.542	0.497593	0.0578809	8.59685	8.19357e-18	3.03082e-16	LRP12
ENSG00000147912.8	103.351	0.999784	0.11637	8.59139	8.59249e-18	3.17317e-16	FBXO10
ENSG00000120318.11	260.969	-0.772714	0.0899446	-8.59099	8.62205e-18	3.17889e-16	ARAP3
ENSG00000205336.7	1160.71	-1.10978	0.129367	-8.57857	9.60637e-18	3.53602e-16	GPR56
ENSG00000228794.4	238.915	0.744086	0.0867706	8.57532	9.88131e-18	3.6313e-16	RP11-206L10.11
ENSG00000137449.11	1844.75	0.370241	0.0431907	8.57224	1.01494e-17	3.72374e-16	CPEB2
ENSG00000112697.11	1460.99	-1.52602	0.178044	-8.57102	1.0257e-17	3.75712e-16	TMEM30A
ENSG00000163378.9	377.966	0.578825	0.0676027	8.56216	1.1077e-17	4.05092e-16	EOGT
ENSG00000071054.11	2164.88	0.29736	0.0347383	8.56001	1.12855e-17	4.1205e-16	MAP4K4
ENSG00000182685.3	148.459	0.921247	0.107782	8.54734	1.25962e-17	4.59162e-16	BRICD5
ENSG00000104140.6	131.126	-1.02335	0.119811	-8.54135	1.32666e-17	4.82817e-16	RHOV
ENSG00000112576.8	2093.73	0.418631	0.0490144	8.54098	1.33085e-17	4.83565e-16	CCND3
ENSG00000102189.12	932.047	0.435571	0.051008	8.53926	1.35081e-17	4.90026e-16	EEA1
ENSG00000104885.13	1284.68	0.372319	0.0436194	8.53563	1.39399e-17	5.04881e-16	DOT1L
ENSG00000082213.13	336.765	-0.754923	0.0884766	-8.53246	1.43268e-17	5.18062e-16	C5orf22
ENSG00000158470.5	2421.93	0.256121	0.030029	8.52911	1.47475e-17	5.3242e-16	B4GALT5
ENSG00000134824.9	5872.91	-0.352023	0.0412837	-8.52691	1.50311e-17	5.41792e-16	FADS2
ENSG00000141968.3	76.4622	-1.26129	0.147976	-8.52362	1.54639e-17	5.56503e-16	VAV1
ENSG00000082014.12	149.12	-0.912434	0.107078	-8.52125	1.57847e-17	5.67142e-16	SMARCD3
ENSG00000171246.5	1227.76	-0.683606	0.0802272	-8.52088	1.58344e-17	5.68025e-16	NPTX1
ENSG00000112245.6	6322.97	-0.447508	0.0525459	-8.51652	1.64417e-17	5.88875e-16	PTP4A1
ENSG00000131242.11	40.3451	-1.76284	0.207045	-8.51428	1.67634e-17	5.98494e-16	RAB11FIP4
ENSG00000180357.5	2732.89	-0.390065	0.0458123	-8.51442	1.6743e-17	5.98494e-16	ZNF609
ENSG00000148773.8	7999.77	-0.316494	0.0371745	-8.51375	1.68397e-17	6.00271e-16	MKI67
ENSG00000246705.3	329.22	0.682839	0.0802109	8.51305	1.69419e-17	6.02961e-16	H2AFJ
ENSG00000107829.9	303.079	-0.609278	0.0717114	-8.49625	1.95809e-17	6.95784e-16	FBXW4
ENSG00000163083.5	675.242	-0.427495	0.0503184	-8.49579	1.96594e-17	6.97477e-16	INHBB
ENSG00000196358.6	30.8753	-2.15871	0.25411	-8.49517	1.97635e-17	7.00068e-16	NTNG2
ENSG00000188229.5	5068.32	-0.275632	0.0324529	-8.49328	2.00894e-17	7.10497e-16	TUBB4B
ENSG00000111647.8	962.524	-0.350209	0.0412521	-8.48947	2.07576e-17	7.3298e-16	UHRF1BP1L
ENSG00000198879.7	830.917	0.443347	0.0522332	8.48784	2.1051e-17	7.4218e-16	SFMBT2
ENSG00000067064.6	870.249	0.428448	0.0504909	8.48565	2.1451e-17	7.55101e-16	IDI1
ENSG00000114125.9	562.083	0.440339	0.051929	8.47963	2.25907e-17	7.93981e-16	RNF7
ENSG00000112378.11	2841.98	0.279291	0.0329573	8.47434	2.36422e-17	8.29645e-16	PERP
ENSG00000175582.15	1632.45	0.282326	0.0333275	8.47124	2.42794e-17	8.50684e-16	RAB6A
ENSG00000156273.11	609.228	0.474476	0.0560646	8.46302	2.60542e-17	9.11452e-16	BACH1
ENSG00000006007.7	1442.76	0.343174	0.0406122	8.45002	2.91246e-17	1.01729e-15	GDE1
ENSG00000084710.9	489.783	-0.576381	0.068225	-8.44824	2.95735e-17	1.03137e-15	EFR3B
ENSG00000110844.9	355.26	-0.543951	0.0645014	-8.43316	3.36453e-17	1.17156e-15	PRPF40B
ENSG00000075292.14	3456.81	-0.23591	0.027991	-8.42808	3.51384e-17	1.22023e-15	ZNF638
ENSG00000110756.13	588.998	-0.467814	0.0555068	-8.42804	3.51512e-17	1.22023e-15	HPS5
ENSG00000114302.11	1398	0.332377	0.0394857	8.41764	3.8415e-17	1.33148e-15	PRKAR2A
ENSG00000169991.6	618.458	-0.739421	0.087853	-8.41657	3.87676e-17	1.34164e-15	IFFO2
ENSG00000175166.12	2499.38	-0.308666	0.0367488	-8.39935	4.48962e-17	1.55136e-15	PSMD2
ENSG00000148798.5	761.06	0.483442	0.0575974	8.39348	4.71974e-17	1.62838e-15	INA
ENSG00000114993.11	242.049	-0.704293	0.0839139	-8.39304	4.73735e-17	1.63121e-15	RTKN
ENSG00000135862.5	5740.58	0.246539	0.0293746	8.39291	4.74267e-17	1.63121e-15	LAMC1
ENSG00000196547.10	831.238	-0.361579	0.0430824	-8.39273	4.74963e-17	1.63121e-15	MAN2A2
ENSG00000153395.5	1679.07	-0.402139	0.0479803	-8.38133	5.23309e-17	1.79452e-15	LPCAT1
ENSG00000138193.10	992.554	-0.391606	0.0467301	-8.38017	5.28495e-17	1.80955e-15	PLCE1
ENSG00000174749.5	133.66	0.875599	0.104584	8.37219	5.65579e-17	1.9336e-15	C4orf32
ENSG00000184916.4	460.189	-0.557673	0.0666215	-8.37077	5.72439e-17	1.95409e-15	JAG2
ENSG00000106290.10	818.216	-0.426671	0.0510427	-8.3591	6.31989e-17	2.15411e-15	TAF6
ENSG00000041353.5	1426.59	-0.603125	0.0721912	-8.35455	6.56853e-17	2.23548e-15	RAB27B
ENSG00000048392.7	750.366	-0.601896	0.0721013	-8.34792	6.94754e-17	2.35736e-15	RRM2B
ENSG00000273373.1	78.5919	-1.1641	0.139448	-8.34792	6.94742e-17	2.35736e-15	RP5-1074L1.4
ENSG00000204628.7	7394.63	-0.253014	0.0303159	-8.34592	7.06608e-17	2.39398e-15	GNB2L1
ENSG00000128591.11	46.4923	-1.54966	0.185902	-8.33592	7.6901e-17	2.60149e-15	FLNC
ENSG00000107372.8	3497.73	0.241687	0.028995	8.33548	7.71828e-17	2.60711e-15	ZFAND5
ENSG00000255302.3	483.58	-0.555769	0.0666772	-8.33522	7.73567e-17	2.60908e-15	EID1
ENSG00000189120.3	39.9716	-2.21285	0.265678	-8.32904	8.14986e-17	2.74468e-15	SP6
ENSG00000071794.11	1486.24	-0.291931	0.0350562	-8.32753	8.25486e-17	2.7759e-15	HLTF
ENSG00000113369.4	792.221	-0.435742	0.0523349	-8.32602	8.3606e-17	2.80727e-15	ARRDC3
ENSG00000178921.9	2462.72	-0.273479	0.0328557	-8.32366	8.52912e-17	2.8596e-15	PFAS
ENSG00000111602.7	1719.94	-0.360782	0.0433568	-8.32123	8.70588e-17	2.91453e-15	TIMELESS
ENSG00000135905.14	1665.56	0.369364	0.0443902	8.32084	8.73419e-17	2.91968e-15	DOCK10
ENSG00000140284.6	523.816	0.49945	0.0600452	8.3179	8.95337e-17	2.98852e-15	SLC27A2
ENSG00000185716.7	346.455	0.545738	0.0657085	8.30544	9.94538e-17	3.31473e-15	C16orf52
ENSG00000149679.7	163.645	-0.783965	0.0944837	-8.29735	1.06455e-16	3.54285e-15	CABLES2
ENSG00000119912.11	2089.19	0.315774	0.038105	8.28692	1.16214e-16	3.86194e-15	IDE
ENSG00000103202.8	1158.83	-0.406193	0.049028	-8.28492	1.18192e-16	3.9219e-15	NME4
ENSG00000104381.8	421.016	0.626092	0.0756129	8.28024	1.2293e-16	4.07312e-15	GDAP1
ENSG00000183963.14	527.083	-0.615279	0.0743275	-8.27794	1.25323e-16	4.14631e-15	SMTN
ENSG00000149970.10	431.493	0.496957	0.0600361	8.27764	1.25637e-16	4.15063e-15	CNKSR2
ENSG00000138771.10	749.106	0.476458	0.0575701	8.27613	1.27238e-16	4.19737e-15	SHROOM3
ENSG00000110492.11	80.8462	-1.1121	0.134408	-8.27409	1.29446e-16	4.26396e-15	MDK
ENSG00000130304.12	69.3062	-1.20683	0.145879	-8.27281	1.30841e-16	4.30364e-15	SLC27A1
ENSG00000132849.14	757.133	-0.44366	0.053655	-8.26876	1.35361e-16	4.44582e-15	INADL
ENSG00000163694.10	1807.92	0.333991	0.0404017	8.26677	1.37637e-16	4.514e-15	RBM47
ENSG00000122778.5	1109.21	0.353094	0.0427544	8.25867	1.47305e-16	4.82407e-15	KIAA1549
ENSG00000004864.9	1002.95	-0.470171	0.0569405	-8.25723	1.49092e-16	4.87553e-15	SLC25A13
ENSG00000110328.5	405.378	0.510219	0.0617969	8.25639	1.50139e-16	4.90266e-15	GALNT18
ENSG00000198742.5	1201.72	0.305769	0.0371148	8.23846	1.74444e-16	5.6881e-15	SMURF1
ENSG00000125449.2	320.486	0.804111	0.097615	8.23758	1.75735e-16	5.7219e-15	ARMC7
ENSG00000011021.17	379.098	0.52942	0.0642941	8.23435	1.80537e-16	5.86979e-15	CLCN6
ENSG00000130635.11	1287.67	-0.977981	0.118781	-8.23348	1.81849e-16	5.90395e-15	COL5A1
ENSG00000094804.5	1257.6	-0.429899	0.05228	-8.22302	1.98437e-16	6.43325e-15	CDC6
ENSG00000120686.7	538.105	0.456745	0.0555813	8.21761	2.07601e-16	6.72068e-15	UFM1
ENSG00000121895.7	318.402	0.598891	0.0729425	8.21045	2.20356e-16	7.12336e-15	TMEM156
ENSG00000147872.5	646.014	0.500022	0.0609412	8.205	2.30598e-16	7.44378e-15	PLIN2
ENSG00000124225.11	4019.59	-0.794974	0.0969082	-8.20337	2.33736e-16	7.5343e-15	PMEPA1
ENSG00000171408.9	420.149	-0.507436	0.0618617	-8.20275	2.34957e-16	7.56288e-15	PDE7B
ENSG00000108829.9	3432.8	-0.527219	0.0643531	-8.1926	2.55647e-16	8.21712e-15	LRRC59
ENSG00000138821.8	723.439	0.649901	0.079334	8.19195	2.5702e-16	8.2495e-15	SLC39A8
ENSG00000166913.8	4597.01	0.223535	0.0272908	8.19087	2.59344e-16	8.31228e-15	YWHAB
ENSG00000181722.11	1065.73	0.417954	0.0510471	8.18761	2.6646e-16	8.52822e-15	ZBTB20
ENSG00000122870.7	3333.35	-0.273088	0.0333763	-8.18209	2.7897e-16	8.91597e-15	BICC1
ENSG00000164877.14	578.163	-0.58473	0.0715294	-8.17468	2.96658e-16	9.46789e-15	MICALL2
ENSG00000125266.6	185.184	0.8699	0.106453	8.17167	3.04138e-16	9.69288e-15	EFNB2
ENSG00000171448.8	136.204	-0.956937	0.117119	-8.17064	3.06762e-16	9.76275e-15	ZBTB26
ENSG00000255811.1	20.4967	5.61418	0.688169	8.15814	3.4023e-16	1.08126e-14	RP1-34M23.5
ENSG00000177879.10	585.426	0.447082	0.0548333	8.15347	3.53626e-16	1.12225e-14	AP3S1
ENSG00000163131.6	373.844	0.58405	0.0716601	8.15028	3.63078e-16	1.15063e-14	CTSS
ENSG00000115091.7	2843.65	0.336589	0.0413228	8.14536	3.7814e-16	1.19668e-14	ACTR3
ENSG00000166831.4	118.682	-1.07032	0.131414	-8.14463	3.80459e-16	1.20234e-14	RBPMS2
ENSG00000142039.3	1000.24	0.421799	0.0517946	8.14369	3.8341e-16	1.20997e-14	CCDC97
ENSG00000196756.7	989.671	-0.361359	0.0443994	-8.13883	3.99104e-16	1.25773e-14	SNHG17
ENSG00000205041.1	170.264	-0.760805	0.0936195	-8.12656	4.41632e-16	1.38982e-14	CTC-425O23.2
ENSG00000223942.1	33.9258	-1.78517	0.219794	-8.12202	4.5849e-16	1.44086e-14	RP11-252P19.2
ENSG00000197063.6	1441.18	0.346828	0.0427314	8.11647	4.79956e-16	1.50622e-14	MAFG
ENSG00000198720.8	525.43	0.483036	0.0595143	8.1163	4.8063e-16	1.50624e-14	ANKRD13B
ENSG00000004897.7	2943.25	-0.235452	0.0290111	-8.11592	4.82131e-16	1.50885e-14	CDC27
ENSG00000165115.10	158.63	-0.864134	0.10648	-8.11543	4.84054e-16	1.51277e-14	KIF27
ENSG00000093167.13	1175.93	0.348993	0.0430254	8.11133	5.00695e-16	1.56128e-14	LRRFIP2
ENSG00000153885.10	919.396	-0.409138	0.0504408	-8.11126	5.0096e-16	1.56128e-14	KCTD15
ENSG00000175591.7	115.626	-0.952215	0.117453	-8.1072	5.18001e-16	1.61216e-14	P2RY2
ENSG00000130475.10	143.889	-0.879877	0.108534	-8.10695	5.1905e-16	1.6132e-14	FCHO1
ENSG00000162769.8	948.088	0.340433	0.0420096	8.10369	5.33179e-16	1.65484e-14	FLVCR1
ENSG00000140839.7	31.5103	1.83556	0.226529	8.10298	5.36281e-16	1.66218e-14	CLEC18B
ENSG00000079805.12	2054.48	0.274116	0.033837	8.10106	5.44842e-16	1.68639e-14	DNM2
ENSG00000110057.3	681.614	-0.436725	0.0539109	-8.10086	5.45742e-16	1.68687e-14	UNC93B1
ENSG00000174233.7	776.385	-0.363527	0.0448878	-8.09857	5.56091e-16	1.7165e-14	ADCY6
ENSG00000065717.10	28.3684	-2.04814	0.252936	-8.09747	5.61147e-16	1.72974e-14	TLE2
ENSG00000012660.9	1888.82	0.28919	0.0357341	8.09284	5.82886e-16	1.7943e-14	ELOVL5
ENSG00000106348.12	947.231	-0.39916	0.0493272	-8.09208	5.8652e-16	1.8029e-14	IMPDH1
ENSG00000198363.11	15594.2	-0.338036	0.0417745	-8.09193	5.87276e-16	1.8029e-14	ASPH
ENSG00000163735.6	6087.61	0.473931	0.058613	8.08577	6.17723e-16	1.89379e-14	CXCL5
ENSG00000160211.11	8412.78	-0.300846	0.0372082	-8.08547	6.19272e-16	1.89596e-14	G6PD
ENSG00000108852.10	163.146	-0.822271	0.101728	-8.08308	6.31516e-16	1.93083e-14	MPP2
ENSG00000079308.12	198.056	-0.794274	0.0984462	-8.0681	7.14018e-16	2.18012e-14	TNS1
ENSG00000247271.2	179.744	0.769022	0.0953334	8.06666	7.2249e-16	2.20301e-14	ZBED5-AS1
ENSG00000213918.6	281.046	-0.695582	0.0862327	-8.06634	7.24369e-16	2.20576e-14	DNASE1
ENSG00000156162.12	760.298	-0.57718	0.0715674	-8.06484	7.333e-16	2.22994e-14	DPY19L4
ENSG00000118257.12	3036.86	-0.487318	0.0604564	-8.06065	7.58898e-16	2.30468e-14	NRP2
ENSG00000117408.6	479.487	0.524003	0.0650461	8.05587	7.89172e-16	2.3934e-14	IPO13
ENSG00000052795.8	291.708	0.576737	0.0716268	8.05198	8.14662e-16	2.46739e-14	FNIP2
ENSG00000101608.8	1725.5	0.287874	0.0357565	8.05096	8.21489e-16	2.48473e-14	MYL12A
ENSG00000162924.9	582.332	0.470395	0.0584296	8.05063	8.23719e-16	2.48814e-14	REL
ENSG00000157193.10	1511.96	0.287992	0.0357864	8.04754	8.44741e-16	2.54823e-14	LRP8
ENSG00000145819.11	1853.25	0.324449	0.0403312	8.04461	8.65222e-16	2.60652e-14	ARHGAP26
ENSG00000116791.9	1530.44	0.324875	0.0403896	8.04353	8.72869e-16	2.62606e-14	CRYZ
ENSG00000137845.10	2613.51	-0.89489	0.111287	-8.0413	8.88907e-16	2.67074e-14	ADAM10
ENSG00000187678.8	386.259	0.521911	0.064911	8.0404	8.95438e-16	2.68679e-14	SPRY4
ENSG00000138061.7	3026.21	0.408057	0.0507855	8.03491	9.36487e-16	2.80623e-14	CYP1B1
ENSG00000133216.12	1066.4	-0.642228	0.0800272	-8.02512	1.01428e-15	3.03531e-14	EPHB2
ENSG00000167123.14	405.508	-0.577236	0.0719874	-8.01857	1.06984e-15	3.19734e-14	CERCAM
ENSG00000130270.12	157.919	-0.778766	0.0971677	-8.01466	1.10446e-15	3.29645e-14	ATP8B3
ENSG00000169902.9	98.8265	-0.971691	0.121293	-8.01109	1.13696e-15	3.38896e-14	TPST1
ENSG00000071537.9	2251.7	0.257511	0.0321504	8.00959	1.15096e-15	3.42614e-14	SEL1L
ENSG00000146223.10	1489.84	-0.32554	0.0406607	-8.00626	1.18251e-15	3.51542e-14	RPL7L1
ENSG00000132613.10	1769.41	0.363289	0.0453897	8.00377	1.20666e-15	3.58102e-14	MTSS1L
ENSG00000153048.6	606.418	-0.474669	0.0593066	-8.00366	1.20775e-15	3.58102e-14	CARHSP1
ENSG00000015532.5	576.456	-0.590426	0.0738871	-7.99092	1.33933e-15	3.96596e-14	XYLT2
ENSG00000105976.10	6211.7	0.23342	0.0292242	7.9872	1.38035e-15	4.08206e-14	MET
ENSG00000115268.5	1504.44	-0.411783	0.0516059	-7.97939	1.4706e-15	4.34326e-14	RPS15
ENSG00000118922.12	222.247	0.65391	0.081994	7.9751	1.52254e-15	4.49081e-14	KLF12
ENSG00000163382.7	651.996	-0.504194	0.0632345	-7.97339	1.54375e-15	4.54743e-14	APOA1BP
ENSG00000162923.10	2035.59	0.239846	0.0300908	7.97074	1.57723e-15	4.63998e-14	WDR26
ENSG00000100092.16	70.3238	-1.26991	0.159356	-7.96903	1.59927e-15	4.69869e-14	SH3BP1
ENSG00000100031.14	844.471	-0.402788	0.0505619	-7.96623	1.6359e-15	4.80005e-14	GGT1
ENSG00000114279.9	74.7948	-1.45825	0.183085	-7.96487	1.65401e-15	4.8469e-14	FGF12
ENSG00000063245.10	2403.74	0.266142	0.0334429	7.9581	1.74695e-15	5.1126e-14	EPN1
ENSG00000127528.5	135.851	0.989051	0.12429	7.95758	1.75434e-15	5.12759e-14	KLF2
ENSG00000133121.16	250.105	0.820486	0.103198	7.95059	1.85625e-15	5.41842e-14	STARD13
ENSG00000150630.2	231.391	0.618271	0.0777917	7.94778	1.89878e-15	5.53542e-14	VEGFC
ENSG00000157538.9	433.931	0.53331	0.0672669	7.92827	2.22213e-15	6.46968e-14	DSCR3
ENSG00000068120.10	1301.87	-0.29482	0.0372182	-7.9214	2.34842e-15	6.82859e-14	COASY
ENSG00000126749.10	253.973	-0.680371	0.0859015	-7.92036	2.36819e-15	6.87719e-14	EMG1
ENSG00000164120.9	2587.53	0.47207	0.0596488	7.91416	2.48919e-15	7.21141e-14	HPGD
ENSG00000185483.7	652.899	0.451637	0.0570671	7.91414	2.48967e-15	7.21141e-14	ROR1
ENSG00000213903.4	322.092	-0.569826	0.0720069	-7.91349	2.50274e-15	7.23998e-14	LTB4R
ENSG00000139946.5	136.758	1.01378	0.128127	7.91231	2.52648e-15	7.2993e-14	PELI2
ENSG00000155893.7	150.12	-0.808299	0.10221	-7.90823	2.61064e-15	7.5328e-14	ACPL2
ENSG00000162086.10	500.699	0.543127	0.0686891	7.90704	2.63575e-15	7.59555e-14	ZNF75A
ENSG00000138604.5	545.932	-0.512578	0.0648357	-7.90581	2.66205e-15	7.66153e-14	GLCE
ENSG00000240875.1	92.4042	1.03512	0.13097	7.90352	2.71145e-15	7.79378e-14	LINC00886
ENSG00000198625.8	2226.44	0.250919	0.031784	7.89449	2.9151e-15	8.36849e-14	MDM4
ENSG00000182263.9	436.047	0.480994	0.0609324	7.8939	2.92888e-15	8.39735e-14	FIGN
ENSG00000145990.6	250.856	0.678828	0.0861001	7.88417	3.16626e-15	9.06645e-14	GFOD1
ENSG00000148175.8	1538.41	0.392006	0.0497245	7.88355	3.18198e-15	9.09989e-14	STOM
ENSG00000179242.11	180.39	-0.968885	0.122946	-7.8806	3.25805e-15	9.30564e-14	CDH4
ENSG00000077254.10	831.185	0.355338	0.0451046	7.8781	3.32401e-15	9.48205e-14	USP33
ENSG00000156030.8	1555.31	0.283485	0.0359906	7.87663	3.36329e-15	9.58197e-14	ELMSAN1
ENSG00000203727.3	212.206	0.807739	0.102616	7.87145	3.5055e-15	9.97454e-14	SAMD5
ENSG00000231131.2	58.6232	-1.50891	0.191834	-7.86573	3.66962e-15	1.04284e-13	RP11-346D6.6
ENSG00000118985.10	630.29	0.414433	0.0526961	7.86459	3.70321e-15	1.05106e-13	ELL2
ENSG00000174669.7	315.389	-0.537427	0.0683636	-7.8613	3.80159e-15	1.07763e-13	SLC29A2
ENSG00000109103.7	302.792	-0.56798	0.072258	-7.86045	3.82745e-15	1.08359e-13	UNC119
ENSG00000073712.9	1094.37	0.365124	0.0464556	7.85964	3.85234e-15	1.08928e-13	FERMT2
ENSG00000173905.4	534.287	0.416722	0.0530347	7.85754	3.91738e-15	1.10628e-13	GOLIM4
ENSG00000159788.14	344.979	-0.600889	0.0764914	-7.85564	3.97724e-15	1.12178e-13	RGS12
ENSG00000105486.9	1165.95	-0.35629	0.0453892	-7.84966	4.17179e-15	1.17519e-13	LIG1
ENSG00000129474.11	1655.88	0.289192	0.036852	7.84738	4.2483e-15	1.19525e-13	AJUBA
ENSG00000183579.11	941.417	0.378057	0.0481933	7.84459	4.34377e-15	1.22058e-13	ZNRF3
ENSG00000105357.11	247.177	-0.688628	0.0878578	-7.83799	4.57805e-15	1.28481e-13	MYH14
ENSG00000187164.13	1746.05	0.282747	0.0360749	7.83778	4.58571e-15	1.28537e-13	KIAA1598
ENSG00000179820.11	2797.75	0.296816	0.0378946	7.83267	4.77618e-15	1.33709e-13	MYADM
ENSG00000188312.9	258.019	-0.58411	0.0746241	-7.82736	4.98229e-15	1.39307e-13	CENPP
ENSG00000107819.9	422.801	-0.520769	0.0665467	-7.82561	5.05183e-15	1.41076e-13	SFXN3
ENSG00000154240.12	345.167	-0.621433	0.079457	-7.82101	5.24032e-15	1.46159e-13	CEP112
ENSG00000066027.7	761.259	0.478005	0.0611261	7.81998	5.2833e-15	1.47176e-13	PPP2R5A
ENSG00000135454.9	1346.48	0.412273	0.0527255	7.81923	5.31457e-15	1.47864e-13	B4GALNT1
ENSG00000146072.6	1066.57	0.33521	0.0428736	7.81858	5.34231e-15	1.48453e-13	TNFRSF21
ENSG00000112208.10	967.31	0.370002	0.0473582	7.81284	5.59124e-15	1.54989e-13	BAG2
ENSG00000127540.7	112.599	-0.86557	0.110787	-7.81291	5.58838e-15	1.54989e-13	UQCR11
ENSG00000157600.7	1387.51	0.275986	0.0353422	7.80897	5.7656e-15	1.59626e-13	TMEM164
ENSG00000172053.10	975.533	-0.34873	0.0446702	-7.80677	5.86711e-15	1.62237e-13	QARS
ENSG00000186283.9	736.566	0.519029	0.0665424	7.79998	6.19191e-15	1.71009e-13	TOR3A
ENSG00000163964.9	318.578	-0.688189	0.0882386	-7.79919	6.23069e-15	1.7187e-13	PIGX
ENSG00000167526.9	5880.22	-0.302185	0.038751	-7.79812	6.28344e-15	1.73113e-13	RPL13
ENSG00000164889.8	3979.84	-0.281128	0.0360747	-7.79293	6.54723e-15	1.80161e-13	SLC4A2
ENSG00000165434.6	1053.65	-0.479282	0.0615065	-7.79238	6.57604e-15	1.80733e-13	PGM2L1
ENSG00000100292.12	1951.51	0.931965	0.119612	7.79159	6.61726e-15	1.81645e-13	HMOX1
ENSG00000168612.4	101.975	-0.965662	0.123978	-7.78897	6.75562e-15	1.85217e-13	ZSWIM1
ENSG00000131116.7	243.197	0.673053	0.0864165	7.78848	6.78209e-15	1.85717e-13	ZNF428
ENSG00000177352.9	109.792	-0.952282	0.1223	-7.78642	6.89332e-15	1.88534e-13	CCDC71
ENSG00000006283.13	513.296	0.663896	0.0852978	7.78327	7.06713e-15	1.92821e-13	CACNA1G
ENSG00000147862.10	1648.17	-0.276626	0.0355407	-7.78336	7.06237e-15	1.92821e-13	NFIB
ENSG00000170961.6	249.993	0.623017	0.0800514	7.78271	7.09846e-15	1.93442e-13	HAS2
ENSG00000144057.11	471.977	-0.532932	0.0685819	-7.77073	7.80331e-15	2.12393e-13	ST6GAL2
ENSG00000083223.13	927.638	0.351982	0.0453573	7.76022	8.47847e-15	2.30492e-13	ZCCHC6
ENSG00000116337.11	676.729	-0.380209	0.0490342	-7.75394	8.90841e-15	2.41889e-13	AMPD2
ENSG00000143845.10	32.1716	-1.70753	0.220303	-7.75082	9.13044e-15	2.47619e-13	ETNK2
ENSG00000137496.13	439.873	0.449537	0.0580287	7.7468	9.42353e-15	2.55261e-13	IL18BP
ENSG00000143384.8	2220.59	-0.434331	0.0561014	-7.74189	9.79486e-15	2.65001e-13	MCL1
ENSG00000105605.3	65.8692	-1.31564	0.169945	-7.74155	9.82114e-15	2.65394e-13	CACNG7
ENSG00000150687.7	4125.3	0.3116	0.0402521	7.74121	9.84743e-15	2.65786e-13	PRSS23
ENSG00000215256.3	172.848	-0.800432	0.10354	-7.73062	1.07027e-14	2.88524e-13	DHRS4-AS1
ENSG00000077420.11	174.674	0.787487	0.101917	7.72676	1.10319e-14	2.97046e-13	APBB1IP
ENSG00000092096.10	48.6492	-1.39484	0.180567	-7.72478	1.12051e-14	3.01348e-13	SLC22A17
ENSG00000135679.17	3420.13	0.2781	0.0360145	7.72187	1.14633e-14	3.07925e-13	MDM2
ENSG00000172466.11	1026.5	-0.346507	0.0448983	-7.7176	1.18541e-14	3.18046e-13	ZNF24
ENSG00000162302.8	766.422	-0.572125	0.0741342	-7.71742	1.1871e-14	3.18121e-13	RPS6KA4
ENSG00000127483.13	2798.25	-0.351622	0.0455663	-7.7167	1.1938e-14	3.19535e-13	HP1BP3
ENSG00000141314.8	154.988	-0.749256	0.0971018	-7.71619	1.19858e-14	3.20437e-13	RHBDL3
ENSG00000138448.7	3827.56	0.2713	0.0351635	7.71538	1.20622e-14	3.22098e-13	ITGAV
ENSG00000168916.11	135.548	0.944477	0.122424	7.71478	1.21188e-14	3.23225e-13	ZNF608
ENSG00000153071.10	347.043	0.664972	0.0862417	7.71056	1.25266e-14	3.33708e-13	DAB2
ENSG00000075426.7	3628.5	0.300246	0.0389548	7.70755	1.28259e-14	3.41279e-13	FOSL2
ENSG00000134107.4	1989.78	-0.377233	0.0489545	-7.70579	1.30037e-14	3.45602e-13	BHLHE40
ENSG00000132170.15	713.659	0.345142	0.0448011	7.70387	1.32008e-14	3.50428e-13	PPARG
ENSG00000172830.8	309.088	-0.590915	0.0767349	-7.70073	1.35292e-14	3.58453e-13	SSH3
ENSG00000245680.5	217.214	0.664206	0.0862529	7.70068	1.35349e-14	3.58453e-13	ZNF585B
ENSG00000050405.9	281.81	0.850177	0.110435	7.69845	1.37723e-14	3.64313e-13	LIMA1
ENSG00000038427.11	2590.47	-0.456356	0.059294	-7.69651	1.39836e-14	3.69467e-13	VCAN
ENSG00000136051.9	2323.68	0.279102	0.0362993	7.68891	1.48396e-14	3.91625e-13	KIAA1033
ENSG00000115392.7	442.348	-0.484687	0.0630723	-7.68462	1.5345e-14	4.04492e-13	FANCL
ENSG00000168453.10	641.14	0.558905	0.0727387	7.68374	1.54512e-14	4.06816e-13	HR
ENSG00000145348.12	338.331	-0.618653	0.0806787	-7.66811	1.74549e-14	4.59036e-13	TBCK
ENSG00000170266.11	844.926	0.34501	0.0450074	7.66563	1.77951e-14	4.67438e-13	GLB1
ENSG00000171310.6	713.041	0.490013	0.0639859	7.65813	1.88658e-14	4.94985e-13	CHST11
ENSG00000115266.7	85.9484	-1.01469	0.132564	-7.65433	1.94329e-14	5.09273e-13	APC2
ENSG00000114841.13	199.46	0.648754	0.0847687	7.65322	1.96007e-14	5.13074e-13	DNAH1
ENSG00000014138.4	882.427	-0.338952	0.0442979	-7.65165	1.98413e-14	5.1877e-13	POLA2
ENSG00000171863.8	4095.84	-0.296193	0.0387412	-7.64544	2.0824e-14	5.43833e-13	RPS7
ENSG00000115267.5	58.2441	1.26746	0.165792	7.64492	2.09067e-14	5.45363e-13	IFIH1
ENSG00000120948.11	1958.9	-0.322269	0.0421576	-7.64439	2.09937e-14	5.46999e-13	TARDBP
ENSG00000111481.5	1941.77	-0.299525	0.0391965	-7.64163	2.14483e-14	5.58201e-13	COPZ1
ENSG00000158290.12	1778.17	0.294056	0.0385097	7.63588	2.24278e-14	5.83019e-13	CUL4B
ENSG00000167258.9	3254.61	-0.24546	0.0321476	-7.6354	2.25119e-14	5.8386e-13	CDK12
ENSG00000260257.1	64.5962	-1.20716	0.1581	-7.63544	2.25053e-14	5.8386e-13	RP5-1085F17.3
ENSG00000079385.17	54.3442	1.81966	0.238462	7.6308	2.33306e-14	6.04399e-13	CEACAM1
ENSG00000048052.17	70.0332	1.39513	0.182856	7.62966	2.3537e-14	6.08358e-13	HDAC9
ENSG00000100258.13	517.01	-0.447974	0.0587148	-7.62966	2.35373e-14	6.08358e-13	LMF2
ENSG00000167378.4	947.437	-0.368507	0.0483069	-7.62847	2.37559e-14	6.13305e-13	IRGQ
ENSG00000196878.8	292.969	0.67498	0.0885398	7.62347	2.46952e-14	6.36825e-13	LAMB3
ENSG00000134815.14	1246.55	0.356097	0.0467267	7.62085	2.52003e-14	6.49109e-13	DHX34
ENSG00000132780.12	1331.71	-0.302653	0.039717	-7.62023	2.53231e-14	6.51529e-13	NASP
ENSG00000166851.10	1666.6	-0.451035	0.0592252	-7.61559	2.62491e-14	6.74584e-13	PLK1
ENSG00000069869.11	3156.68	-0.483965	0.0635847	-7.61135	2.71249e-14	6.963e-13	NEDD4
ENSG00000100316.11	6758	-0.251418	0.0330638	-7.60404	2.87024e-14	7.35956e-13	RPL3
ENSG00000172456.12	47.8654	-1.34373	0.176739	-7.6029	2.89558e-14	7.4161e-13	FGGY
ENSG00000148926.5	535.194	0.468781	0.061665	7.60206	2.91454e-14	7.45621e-13	ADM
ENSG00000051825.10	1479.72	-0.312091	0.0410679	-7.59939	2.97523e-14	7.60285e-13	MPHOSPH9
ENSG00000166450.8	586.912	-0.483239	0.0636177	-7.59598	3.05465e-14	7.79695e-13	PRTG
ENSG00000162704.11	1615.71	0.308741	0.0406611	7.59304	3.12495e-14	7.96738e-13	ARPC5
ENSG00000171155.7	237.218	-0.587116	0.0773613	-7.58927	3.21715e-14	8.19319e-13	C1GALT1C1
ENSG00000074590.9	663.286	0.411803	0.0542826	7.58627	3.29241e-14	8.37541e-13	NUAK1
ENSG00000166845.9	255.454	-0.59238	0.0781272	-7.58226	3.396e-14	8.62919e-13	C18orf54
ENSG00000169607.8	442.469	-0.433307	0.0571538	-7.58143	3.41764e-14	8.67443e-13	CKAP2L
ENSG00000106299.7	1287.58	0.330838	0.0436475	7.57977	3.46176e-14	8.77653e-13	WASL
ENSG00000162738.5	86.0014	-1.12092	0.147915	-7.57811	3.50631e-14	8.87951e-13	VANGL2
ENSG00000213859.3	91.5125	-0.927198	0.122386	-7.576	3.56379e-14	9.01495e-13	KCTD11
ENSG00000262001.1	210.321	0.856387	0.113116	7.5709	3.70649e-14	9.36544e-13	DLGAP1-AS2
ENSG00000166532.11	932.437	0.503569	0.0665806	7.5633	3.92971e-14	9.91833e-13	RIMKLB
ENSG00000103528.12	144.244	-0.729531	0.0965428	-7.55655	4.13888e-14	1.04346e-12	SYT17
ENSG00000266962.1	166.235	-0.721204	0.0955857	-7.54511	4.51917e-14	1.13806e-12	RP11-400F19.6
ENSG00000205707.6	151.17	0.720263	0.0956189	7.53264	4.97242e-14	1.25081e-12	LYRM5
ENSG00000163395.12	80.8068	1.55411	0.206369	7.53073	5.04566e-14	1.26782e-12	IGFN1
ENSG00000117500.8	1411.76	0.278349	0.0369757	7.52789	5.15667e-14	1.29427e-12	TMED5
ENSG00000073008.10	2082.77	-0.312244	0.0415035	-7.52332	5.34006e-14	1.33881e-12	PVR
ENSG00000147649.5	2938.9	0.228	0.030319	7.52006	5.47513e-14	1.37115e-12	MTDH
ENSG00000164616.10	35.6493	-1.52823	0.203247	-7.51908	5.51643e-14	1.37996e-12	FBXL21
ENSG00000165238.12	636.015	-0.382449	0.0508662	-7.51873	5.53113e-14	1.38211e-12	WNK2
ENSG00000173548.8	547.563	-0.402416	0.0535285	-7.51778	5.57127e-14	1.3906e-12	SNX33
ENSG00000214357.4	165.69	-0.761601	0.101337	-7.51552	5.66836e-14	1.41327e-12	NEURL1B
ENSG00000112655.11	50.1437	-1.40888	0.187474	-7.51506	5.68851e-14	1.41673e-12	PTK7
ENSG00000165795.16	27.1245	-2.00583	0.266982	-7.51299	5.77921e-14	1.43773e-12	NDRG2
ENSG00000128928.4	390.505	0.502354	0.0668745	7.51188	5.82831e-14	1.44835e-12	IVD
ENSG00000175305.12	145.375	-0.855436	0.113915	-7.50943	5.93876e-14	1.47417e-12	CCNE2
ENSG00000196839.8	257.582	-0.750946	0.100037	-7.50669	6.06426e-14	1.50367e-12	ADA
ENSG00000107077.13	736.67	0.369264	0.0491999	7.50539	6.12471e-14	1.51699e-12	KDM4C
ENSG00000181638.13	248.461	-0.571241	0.076158	-7.50073	6.3464e-14	1.57018e-12	ZFP41
ENSG00000175643.7	261.764	-0.553622	0.0738108	-7.50055	6.3549e-14	1.57056e-12	RMI2
ENSG00000168067.7	154.962	-0.79536	0.10605	-7.49984	6.38934e-14	1.57734e-12	MAP4K2
ENSG00000110651.7	1790.44	-0.280516	0.0374239	-7.49565	6.59681e-14	1.62678e-12	CD81
ENSG00000011566.10	1099.12	0.298577	0.0398402	7.49437	6.66159e-14	1.64096e-12	MAP4K3
ENSG00000244754.4	1191.94	0.343046	0.0458101	7.48845	6.96942e-14	1.71492e-12	N4BP2L2
ENSG00000127920.5	745.922	0.405951	0.054238	7.48462	7.17536e-14	1.76367e-12	GNG11
ENSG00000129473.5	485.802	0.479884	0.0641432	7.48145	7.35072e-14	1.8048e-12	BCL2L2
ENSG00000196781.9	1398.12	-0.29648	0.0396508	-7.47726	7.58892e-14	1.86127e-12	TLE1
ENSG00000181915.3	587.504	0.404486	0.0541129	7.47485	7.72897e-14	1.89355e-12	ADO
ENSG00000254635.1	142	-0.758781	0.101521	-7.47416	7.76984e-14	1.9015e-12	WAC-AS1
ENSG00000125170.6	861.688	0.428856	0.0573864	7.47313	7.83078e-14	1.91434e-12	DOK4
ENSG00000107438.4	1201.26	0.353849	0.047386	7.46738	8.18093e-14	1.99778e-12	PDLIM1
ENSG00000117280.8	331.63	0.537614	0.0720024	7.4666	8.22906e-14	2.00736e-12	RAB7L1
ENSG00000184922.9	1294.17	0.334987	0.044878	7.46441	8.36768e-14	2.03897e-12	FMNL1
ENSG00000111371.11	5912.65	0.215314	0.0288535	7.46229	8.50289e-14	2.06968e-12	SLC38A1
ENSG00000068903.15	404.477	0.513223	0.0688149	7.45801	8.78365e-14	2.13571e-12	SIRT2
ENSG00000269190.1	1228.04	-0.293079	0.0392994	-7.4576	8.81103e-14	2.14006e-12	FBXO17
ENSG00000100504.12	1133.09	-0.398651	0.053467	-7.45602	8.91778e-14	2.16366e-12	PYGL
ENSG00000189431.5	179.091	0.821204	0.110218	7.45072	9.28342e-14	2.24996e-12	RASSF10
ENSG00000179218.9	5102.15	-0.239475	0.0321421	-7.45051	9.29804e-14	2.25108e-12	CALR
ENSG00000154447.10	814.496	0.354258	0.0475687	7.44728	9.52872e-14	2.30446e-12	SH3RF1
ENSG00000137135.13	387.608	-0.548373	0.0736375	-7.44692	9.55436e-14	2.3058e-12	ARHGEF39
ENSG00000179085.7	120.931	0.838585	0.112608	7.44692	9.55472e-14	2.3058e-12	DPM3
ENSG00000180801.11	320.33	-0.550524	0.0739398	-7.44557	9.65259e-14	2.32693e-12	ARSJ
ENSG00000130948.5	16.4234	3.18841	0.428242	7.44535	9.66912e-14	2.32843e-12	HSD17B3
ENSG00000063046.13	6190.76	-0.220436	0.0296295	-7.43973	1.00888e-13	2.4269e-12	EIF4B
ENSG00000204569.5	550.152	0.482996	0.0649445	7.43706	1.02952e-13	2.47393e-12	PPP1R10
ENSG00000173848.14	1753.65	0.259379	0.0349011	7.43184	1.07095e-13	2.56801e-12	NET1
ENSG00000179604.8	1597.8	0.371305	0.0499605	7.43198	1.06986e-13	2.56801e-12	CDC42EP4
ENSG00000268516.1	59.6628	-1.17056	0.157525	-7.43097	1.07804e-13	2.58225e-12	CTD-3138B18.5
ENSG00000132535.14	397.767	-0.514508	0.0692478	-7.42995	1.08635e-13	2.59941e-12	DLG4
ENSG00000171604.7	415.047	0.607922	0.081823	7.42972	1.08831e-13	2.60134e-12	CXXC5
ENSG00000108960.3	740.154	-0.524695	0.0707032	-7.42109	1.16159e-13	2.77356e-12	MMD
ENSG00000115414.14	4666.13	0.771912	0.104043	7.4192	1.17834e-13	2.81057e-12	FN1
ENSG00000092820.13	4278.23	0.309154	0.0416921	7.41518	1.21459e-13	2.89398e-12	EZR
ENSG00000157216.11	106.641	-0.929824	0.125405	-7.41459	1.22002e-13	2.90386e-12	SSBP3
ENSG00000198901.9	2463.96	-0.270554	0.036506	-7.41121	1.25153e-13	2.97572e-12	PRC1
ENSG00000148396.14	3786.28	-0.208107	0.0280818	-7.41074	1.25599e-13	2.98318e-12	SEC16A
ENSG00000122591.7	813.93	0.412715	0.055698	7.40987	1.26424e-13	2.99961e-12	FAM126A
ENSG00000131620.13	63.5999	1.28371	0.173285	7.40811	1.28112e-13	3.03647e-12	ANO1
ENSG00000152377.8	153.622	-1.10699	0.149455	-7.40688	1.29303e-13	3.06148e-12	SPOCK1
ENSG00000081059.15	205.719	-0.781156	0.105481	-7.40568	1.30477e-13	3.08603e-12	TCF7
ENSG00000107984.5	1711.13	-0.425894	0.0575294	-7.40306	1.3308e-13	3.14431e-12	DKK1
ENSG00000198898.8	1797.02	0.260833	0.035234	7.40287	1.33268e-13	3.14546e-12	CAPZA2
ENSG00000185947.10	586.318	0.394677	0.0533439	7.39873	1.37498e-13	3.24191e-12	ZNF267
ENSG00000224660.1	217.281	0.787711	0.106497	7.39656	1.39757e-13	3.29174e-12	SH3BP5-AS1
ENSG00000152894.10	1073.16	0.294146	0.0398293	7.38516	1.52269e-13	3.5827e-12	PTPRK
ENSG00000168243.6	93.9529	-1.06666	0.144441	-7.38477	1.52713e-13	3.5894e-12	GNG4
ENSG00000134775.11	215.411	-0.643822	0.0872198	-7.38161	1.56392e-13	3.67203e-12	FHOD3
ENSG00000179933.4	460.948	-0.459498	0.0622572	-7.38064	1.57529e-13	3.6949e-12	C14orf119
ENSG00000168036.12	3778.43	0.278173	0.0377004	7.37852	1.60056e-13	3.75026e-12	CTNNB1
ENSG00000125398.5	648.87	0.407417	0.0552258	7.3773	1.61533e-13	3.78094e-12	SOX9
ENSG00000122970.11	849.119	-0.364934	0.0495005	-7.37234	1.67662e-13	3.92035e-12	IFT81
ENSG00000144712.7	28.7936	-1.75661	0.238544	-7.36386	1.78673e-13	4.17348e-12	CAND2
ENSG00000131873.5	1084.43	0.317861	0.0431777	7.3617	1.81583e-13	4.23707e-12	CHSY1
ENSG00000112787.8	818.209	0.374377	0.0508948	7.35591	1.89627e-13	4.42019e-12	FBRSL1
ENSG00000066735.10	144.039	-0.939082	0.12768	-7.35495	1.91006e-13	4.44773e-12	KIF26A
ENSG00000150457.7	557.924	0.418572	0.0569323	7.35209	1.95127e-13	4.53902e-12	LATS2
ENSG00000104833.6	110.939	-0.860078	0.116987	-7.35193	1.95358e-13	4.53972e-12	TUBB4A
ENSG00000101224.13	5855.03	0.238517	0.032446	7.35121	1.96423e-13	4.5504e-12	CDC25B
ENSG00000127946.12	762.699	-0.461527	0.0627808	-7.3514	1.96135e-13	4.5504e-12	HIP1
ENSG00000146373.12	860.794	0.362508	0.0493126	7.35122	1.96405e-13	4.5504e-12	RNF217
ENSG00000153714.5	171.647	-0.676166	0.0919954	-7.35	1.9821e-13	4.58708e-12	LURAP1L
ENSG00000139629.11	102.557	-1.00705	0.137059	-7.34761	2.01789e-13	4.66036e-12	GALNT6
ENSG00000213614.5	773.927	0.374648	0.0509883	7.34772	2.01615e-13	4.66036e-12	HEXA
ENSG00000138378.13	217.487	0.868221	0.118166	7.34744	2.02037e-13	4.66131e-12	STAT4
ENSG00000160959.3	819.308	0.443541	0.0603793	7.34592	2.04345e-13	4.70974e-12	LRRC14
ENSG00000089723.5	127.979	-0.988606	0.134594	-7.34511	2.05593e-13	4.73367e-12	OTUB2
ENSG00000176723.5	16.5096	2.73574	0.372487	7.34453	2.06486e-13	4.7494e-12	ZNF843
ENSG00000198399.10	1155.18	0.316989	0.0431875	7.33984	2.13856e-13	4.91389e-12	ITSN2
ENSG00000184939.11	401.227	-0.540325	0.0736497	-7.33643	2.1937e-13	5.03548e-12	ZFP90
ENSG00000134419.11	537.196	-0.450381	0.0614258	-7.33212	2.26541e-13	5.19479e-12	RPS15A
ENSG00000198561.8	3462.47	-0.282819	0.0385934	-7.32817	2.33318e-13	5.34476e-12	CTNND1
ENSG00000139372.10	563.435	-0.460211	0.062804	-7.32773	2.3409e-13	5.357e-12	TDG
ENSG00000177119.11	2371.6	0.228902	0.0312586	7.32284	2.42778e-13	5.55019e-12	ANO6
ENSG00000144596.7	24.8186	-1.85408	0.253224	-7.32189	2.44509e-13	5.5841e-12	GRIP2
ENSG00000170775.2	70.8267	1.07554	0.147056	7.31382	2.59646e-13	5.92382e-12	GPR37
ENSG00000137877.8	42.1543	1.56289	0.213738	7.31219	2.62827e-13	5.99034e-12	SPTBN5
ENSG00000197153.3	544.057	-0.578572	0.0793054	-7.2955	2.97544e-13	6.77477e-12	HIST1H3J
ENSG00000151692.10	268.371	-0.645008	0.088449	-7.29243	3.04412e-13	6.92415e-12	RNF144A
ENSG00000185880.8	73.4035	-1.15306	0.158154	-7.29072	3.08305e-13	7.00564e-12	TRIM69
ENSG00000070476.10	531.653	0.397458	0.0545238	7.28961	3.10848e-13	7.0563e-12	ZXDC
ENSG00000160789.15	5023.16	0.398785	0.0547567	7.28285	3.26832e-13	7.41169e-12	LMNA
ENSG00000139645.9	4310.77	-0.221465	0.030422	-7.27976	3.34411e-13	7.57596e-12	ANKRD52
ENSG00000177683.9	550.588	-0.441837	0.0607048	-7.27845	3.3768e-13	7.64234e-12	THAP5
ENSG00000148737.11	955.757	0.425387	0.0584468	7.27819	3.38336e-13	7.6495e-12	TCF7L2
ENSG00000111674.4	316.902	-0.507604	0.0697739	-7.27499	3.46454e-13	7.82521e-12	ENO2
ENSG00000242999.2	40.9574	1.49381	0.205351	7.27442	3.479e-13	7.85002e-12	RN7SL239P
ENSG00000100353.13	1346.22	-0.266332	0.0366147	-7.2739	3.49242e-13	7.86457e-12	EIF3D
ENSG00000168079.12	120.06	0.976939	0.134306	7.27395	3.49113e-13	7.86457e-12	SCARA5
ENSG00000172602.5	112.774	-0.912052	0.125499	-7.26739	3.66511e-13	8.24521e-12	RND1
ENSG00000117682.12	445.429	0.43901	0.0604237	7.26553	3.71584e-13	8.35102e-12	DHDDS
ENSG00000196141.8	1114.88	0.339075	0.0466716	7.26512	3.72697e-13	8.36771e-12	SPATS2L
ENSG00000155816.15	262.926	-0.604214	0.0831737	-7.26448	3.74469e-13	8.39911e-12	FMN2
ENSG00000167695.10	481.032	0.419201	0.0577161	7.26316	3.78158e-13	8.47345e-12	FAM57A
ENSG00000108424.5	10133.1	-0.230227	0.0317098	-7.26043	3.8585e-13	8.63721e-12	KPNB1
ENSG00000006831.9	1447.09	-0.509997	0.0702452	-7.26023	3.8643e-13	8.64164e-12	ADIPOR2
ENSG00000132481.2	990.328	0.398827	0.0549515	7.25781	3.93415e-13	8.78912e-12	TRIM47
ENSG00000253276.1	95.9567	0.886597	0.122213	7.25453	4.03058e-13	8.99565e-12	CCDC71L
ENSG00000151553.10	674.558	-0.415606	0.0573066	-7.25232	4.09699e-13	9.13484e-12	FAM160B1
ENSG00000236287.3	919.296	-0.373135	0.0514657	-7.25016	4.16265e-13	9.27206e-12	ZBED5
ENSG00000109861.11	1238.17	0.496954	0.0685834	7.24597	4.29343e-13	9.55394e-12	CTSC
ENSG00000174791.6	317.065	-0.715772	0.0988303	-7.24244	4.40692e-13	9.79681e-12	RIN1
ENSG00000064961.14	364.875	-0.600354	0.0829682	-7.23596	4.6226e-13	1.02561e-11	HMG20B
ENSG00000254999.2	778.241	0.432857	0.0598202	7.23597	4.62203e-13	1.02561e-11	BRK1
ENSG00000138160.4	2424.79	-0.333206	0.0460563	-7.23474	4.66407e-13	1.03379e-11	KIF11
ENSG00000060749.10	3439.98	-0.213906	0.0295687	-7.23421	4.68254e-13	1.03687e-11	QSER1
ENSG00000204977.5	353.803	0.542034	0.0749472	7.23221	4.75204e-13	1.05123e-11	TRIM13
ENSG00000151748.10	444.062	0.408089	0.0564607	7.22784	4.90727e-13	1.0845e-11	SAV1
ENSG00000175920.11	38.3796	1.7952	0.248507	7.22394	5.05027e-13	1.11501e-11	DOK7
ENSG00000101400.5	66.4731	-1.03941	0.144056	-7.2153	5.38154e-13	1.18699e-11	SNTA1
ENSG00000247157.2	15.7342	3.14657	0.436251	7.21276	5.48297e-13	1.20818e-11	RP11-434C1.1
ENSG00000140694.12	944.083	-0.3567	0.0495012	-7.20589	5.76655e-13	1.26943e-11	PARN
ENSG00000130202.5	1125.29	-0.289272	0.040147	-7.20533	5.7905e-13	1.27325e-11	PVRL2
ENSG00000134909.14	617.255	0.355984	0.0494074	7.20508	5.80085e-13	1.27325e-11	ARHGAP32
ENSG00000170214.3	222.268	0.614497	0.0852856	7.20517	5.79717e-13	1.27325e-11	ADRA1B
ENSG00000172731.9	285.308	-0.515973	0.0716179	-7.20453	5.82439e-13	1.27718e-11	LRRC20
ENSG00000136205.12	13130.1	-0.175328	0.0243515	-7.19987	6.02719e-13	1.32037e-11	TNS3
ENSG00000171223.4	391.996	-0.466783	0.0648377	-7.19926	6.05419e-13	1.32499e-11	JUNB
ENSG00000014641.13	1509.93	0.24382	0.0339155	7.18905	6.5245e-13	1.42654e-11	MDH1
ENSG00000151136.10	1355.5	-0.261794	0.036418	-7.18859	6.5462e-13	1.4299e-11	BTBD11
ENSG00000008710.13	1663.53	-0.282674	0.0393259	-7.188	6.57489e-13	1.43478e-11	PKD1
ENSG00000079246.11	4739.92	-0.232235	0.0323255	-7.18427	6.75691e-13	1.47307e-11	XRCC5
ENSG00000163513.13	3624.89	0.2357	0.0328254	7.18042	6.94978e-13	1.51366e-11	TGFBR2
ENSG00000143162.7	1069.8	0.29925	0.0416776	7.18012	6.96524e-13	1.51556e-11	CREG1
ENSG00000149380.7	130.977	-0.93089	0.129668	-7.17902	7.02133e-13	1.52629e-11	P4HA3
ENSG00000167900.7	1222.77	-0.40512	0.0564363	-7.17837	7.05491e-13	1.53212e-11	TK1
ENSG00000151092.12	727.931	0.320759	0.0446855	7.17816	7.06569e-13	1.53298e-11	NGLY1
ENSG00000144824.15	1083.03	-0.336452	0.0469273	-7.16964	7.51968e-13	1.62991e-11	PHLDB2
ENSG00000151632.12	7107.35	-0.308706	0.0430732	-7.16701	7.66531e-13	1.65988e-11	AKR1C2
ENSG00000245937.3	417.848	-0.478663	0.0668123	-7.1643	7.8184e-13	1.69141e-11	CTC-228N24.3
ENSG00000132846.5	292.167	0.596734	0.0833552	7.15893	8.13115e-13	1.75739e-11	ZBED3
ENSG00000074416.9	1394.04	0.30158	0.0421348	7.1575	8.21598e-13	1.77402e-11	MGLL
ENSG00000102699.5	2191.59	0.288143	0.0402698	7.1553	8.34894e-13	1.80101e-11	PARP4
ENSG00000148200.12	235.178	-0.582207	0.0814329	-7.14953	8.70781e-13	1.87663e-11	NR6A1
ENSG00000107263.14	1542.35	0.327817	0.0458798	7.14512	8.99159e-13	1.93594e-11	RAPGEF1
ENSG00000135506.11	1500.34	0.266588	0.0373293	7.14153	9.22971e-13	1.98531e-11	OS9
ENSG00000128918.10	16.9797	2.91737	0.408973	7.13341	9.79107e-13	2.10405e-11	ALDH1A2
ENSG00000177971.7	471.963	-0.46958	0.0658336	-7.13282	9.83311e-13	2.11108e-11	IMP3
ENSG00000260032.1	4089.9	0.213167	0.0298892	7.1319	9.89909e-13	2.12322e-11	LINC00657
ENSG00000106541.7	1485.56	0.463859	0.0650634	7.12935	1.00847e-12	2.16098e-11	AGR2
ENSG00000180667.6	772.622	0.428737	0.0601729	7.12508	1.04019e-12	2.22683e-11	YOD1
ENSG00000159259.7	389.903	-0.477587	0.0670343	-7.12452	1.04447e-12	2.23388e-11	CHAF1B
ENSG00000168646.8	164.734	-0.873542	0.122628	-7.12353	1.05196e-12	2.24778e-11	AXIN2
ENSG00000147471.7	583.905	0.403783	0.0567048	7.1208	1.07299e-12	2.29054e-11	PROSC
ENSG00000131711.10	12201.6	0.350776	0.0492648	7.12021	1.07761e-12	2.29822e-11	MAP1B
ENSG00000086300.11	170.406	0.640188	0.0899573	7.11658	1.10635e-12	2.3573e-11	SNX10
ENSG00000124664.6	77.2339	-1.50275	0.211289	-7.11226	1.1416e-12	2.43009e-11	SPDEF
ENSG00000067715.9	597.924	0.587146	0.0825929	7.10891	1.16962e-12	2.4874e-11	SYT1
ENSG00000134243.7	838.567	0.361691	0.0508848	7.10804	1.17704e-12	2.50081e-11	SORT1
ENSG00000092969.7	1810.89	0.91234	0.128378	7.10666	1.18881e-12	2.52344e-11	TGFB2
ENSG00000174243.5	1499.6	-0.320017	0.045036	-7.10582	1.19615e-12	2.53664e-11	DDX23
ENSG00000134285.6	405.468	-0.487133	0.0685603	-7.10518	1.2017e-12	2.54603e-11	FKBP11
ENSG00000080345.13	4034.26	-0.216003	0.0304033	-7.10459	1.20679e-12	2.55441e-11	RIF1
ENSG00000271344.1	19.5691	2.19016	0.308367	7.10244	1.22571e-12	2.59202e-11	RP11-274B21.9
ENSG00000197782.10	705.184	-0.364329	0.0513068	-7.10098	1.23871e-12	2.61707e-11	ZNF780A
ENSG00000173391.4	49.7344	1.74598	0.245914	7.09995	1.24799e-12	2.6342e-11	OLR1
ENSG00000103266.6	557.603	-0.407238	0.0573682	-7.09867	1.25965e-12	2.65633e-11	STUB1
ENSG00000099999.10	268.246	-0.561421	0.0790959	-7.09797	1.26601e-12	2.66725e-11	RNF215
ENSG00000213694.3	766.586	-0.393896	0.0555208	-7.09458	1.29749e-12	2.73102e-11	S1PR3
ENSG00000114573.5	1560.08	0.353288	0.0498775	7.08311	1.40953e-12	2.96408e-11	ATP6V1A
ENSG00000100023.13	592.35	-0.423394	0.0597776	-7.08281	1.41259e-12	2.96775e-11	PPIL2
ENSG00000105971.10	1965.39	0.322963	0.0456069	7.08145	1.42656e-12	2.99431e-11	CAV2
ENSG00000213160.5	304.348	-0.53421	0.0754534	-7.08001	1.44149e-12	3.02283e-11	KLHL23
ENSG00000163946.9	1966.36	-0.312439	0.0441746	-7.07283	1.51804e-12	3.18041e-11	FAM208A
ENSG00000268375.1	23.7199	1.85194	0.261969	7.0693	1.55715e-12	3.25934e-11	CTD-2568A17.8
ENSG00000112977.11	947.421	0.343264	0.0485619	7.06858	1.56525e-12	3.27325e-11	DAP
ENSG00000134627.7	23.4158	2.29705	0.324997	7.06791	1.57286e-12	3.28612e-11	PIWIL4
ENSG00000198586.9	1461.44	0.281418	0.0398364	7.06434	1.61385e-12	3.36863e-11	TLK1
ENSG00000151718.11	1106.26	0.339744	0.0481043	7.06265	1.63354e-12	3.40658e-11	WWC2
ENSG00000153162.8	93.9585	0.98887	0.140077	7.0595	1.67104e-12	3.48156e-11	BMP6
ENSG00000111664.6	19.1708	2.06926	0.29322	7.05703	1.70101e-12	3.54075e-11	GNB3
ENSG00000139725.3	1524.38	0.33942	0.0480993	7.05666	1.70547e-12	3.54674e-11	RHOF
ENSG00000091409.10	2141.4	0.263712	0.0373744	7.05595	1.7142e-12	3.56161e-11	ITGA6
ENSG00000158486.9	24.8382	1.9451	0.275699	7.05515	1.72409e-12	3.57888e-11	DNAH3
ENSG00000112685.9	483.738	-0.409237	0.0580156	-7.05392	1.73952e-12	3.60759e-11	EXOC2
ENSG00000118515.7	386.95	-0.476544	0.0675586	-7.05379	1.74113e-12	3.60762e-11	SGK1
ENSG00000213445.4	343.496	-0.457359	0.0648649	-7.05094	1.77708e-12	3.67872e-11	SIPA1
ENSG00000139826.5	230.709	-0.582082	0.0826073	-7.04637	1.83639e-12	3.79801e-11	ABHD13
ENSG00000147251.11	299.38	0.669547	0.0950244	7.04605	1.84075e-12	3.80353e-11	DOCK11
ENSG00000189308.6	561.45	0.41788	0.059319	7.04463	1.85958e-12	3.83894e-11	LIN54
ENSG00000250903.4	123.522	-0.763241	0.108346	-7.04444	1.86205e-12	3.84052e-11	GMDS-AS1
ENSG00000115234.6	1297.6	-0.38117	0.0541298	-7.04179	1.89791e-12	3.91092e-11	SNX17
ENSG00000110619.12	962.593	0.377925	0.0536832	7.03991	1.92369e-12	3.96041e-11	CARS
ENSG00000138678.6	859.908	0.398028	0.0565488	7.03866	1.94093e-12	3.99226e-11	AGPAT9
ENSG00000176771.11	198.791	0.727953	0.103425	7.03848	1.94347e-12	3.99386e-11	NCKAP5
ENSG00000196367.8	2767.2	-0.224644	0.0319229	-7.03708	1.96312e-12	4.03055e-11	TRRAP
ENSG00000136848.12	534.746	-0.416468	0.0592078	-7.034	2.00688e-12	4.11666e-11	DAB2IP
ENSG00000256373.1	15.4339	2.62267	0.372919	7.03283	2.0238e-12	4.1476e-11	RP11-711K1.8
ENSG00000143207.15	771.318	0.360576	0.0512847	7.03087	2.05256e-12	4.20271e-11	RFWD2
ENSG00000181019.8	14801.6	0.18043	0.0256801	7.02609	2.12403e-12	4.34511e-11	NQO1
ENSG00000108091.10	2264.38	0.225444	0.0321017	7.0228	2.17458e-12	4.44449e-11	CCDC6
ENSG00000245060.2	83.2789	-1.02877	0.14652	-7.02132	2.19786e-12	4.48801e-11	LINC00847
ENSG00000072778.15	2414.72	-0.315129	0.044895	-7.01924	2.23079e-12	4.55114e-11	ACADVL
ENSG00000153214.5	426.167	-0.558348	0.0795836	-7.01588	2.28512e-12	4.65777e-11	TMEM87B
ENSG00000214517.4	1230.2	0.287122	0.0409847	7.00559	2.45949e-12	5.00865e-11	PPME1
ENSG00000141682.11	190.378	0.76235	0.108824	7.00535	2.46368e-12	5.01267e-11	PMAIP1
ENSG00000136754.12	737.217	0.323122	0.0461298	7.00462	2.47654e-12	5.03429e-11	ABI1
ENSG00000197140.10	146.305	-0.686773	0.0980535	-7.00406	2.48649e-12	5.04997e-11	ADAM32
ENSG00000158373.7	1185.39	-0.410055	0.0585517	-7.00331	2.49987e-12	5.07257e-11	HIST1H2BD
ENSG00000232295.3	57.3877	-1.45913	0.208364	-7.00278	2.50932e-12	5.08717e-11	RP11-154D6.1
ENSG00000181104.6	773.016	-0.399345	0.0570316	-7.00217	2.52036e-12	5.10497e-11	F2R
ENSG00000126934.9	1778.06	0.287287	0.0410322	7.00149	2.53256e-12	5.12509e-11	MAP2K2
ENSG00000168569.7	145.415	-0.720913	0.103006	-6.99876	2.58236e-12	5.22117e-11	TMEM223
ENSG00000147852.11	519.626	0.419142	0.0599179	6.99528	2.64732e-12	5.34774e-11	VLDLR
ENSG00000168672.3	559.061	0.454051	0.0649097	6.99511	2.65043e-12	5.34923e-11	FAM84B
ENSG00000197813.4	85.9673	-1.02423	0.146446	-6.99388	2.67384e-12	5.39164e-11	CTC-301O7.4
ENSG00000239665.4	495.169	0.423741	0.0606231	6.98977	2.75346e-12	5.54724e-11	RP11-295P9.3
ENSG00000164253.8	828.012	0.335238	0.0479764	6.98756	2.79713e-12	5.63018e-11	WDR41
ENSG00000083290.15	549.624	-0.412792	0.059078	-6.98723	2.80365e-12	5.63829e-11	ULK2
ENSG00000163686.9	207.371	-0.587957	0.0841796	-6.98456	2.85748e-12	5.74143e-11	ABHD6
ENSG00000021762.15	187.966	-0.722942	0.103536	-6.98252	2.89939e-12	5.82046e-11	OSBPL5
ENSG00000125505.12	440.347	-0.511979	0.0733823	-6.97687	3.01825e-12	6.05367e-11	MBOAT7
ENSG00000006194.6	480.831	-0.405618	0.0581424	-6.97629	3.03086e-12	6.07356e-11	ZNF263
ENSG00000145901.10	1598.87	0.366256	0.0525036	6.97582	3.04102e-12	6.08851e-11	TNIP1
ENSG00000137809.12	43.3644	-1.39214	0.199609	-6.97435	3.07288e-12	6.14685e-11	ITGA11
ENSG00000137710.10	2947.97	0.231699	0.0332557	6.9672	3.23305e-12	6.46153e-11	RDX
ENSG00000182054.5	306.113	-0.524924	0.0753509	-6.96639	3.25182e-12	6.49328e-11	IDH2
ENSG00000072609.13	740.915	0.327223	0.0469817	6.96492	3.28598e-12	6.55568e-11	CHFR
ENSG00000166147.9	435.645	0.499278	0.0717035	6.9631	3.32866e-12	6.63498e-11	FBN1
ENSG00000158092.2	279.646	0.48144	0.0691605	6.96121	3.37372e-12	6.71885e-11	NCK1
ENSG00000113569.11	2674.42	-0.335913	0.048284	-6.95704	3.47499e-12	6.91443e-11	NUP155
ENSG00000163719.14	453.476	0.457484	0.0657613	6.95673	3.48254e-12	6.92336e-11	MTMR14
ENSG00000166228.4	1077.14	0.278746	0.0400773	6.9552	3.52051e-12	6.99268e-11	PCBD1
ENSG00000102172.11	1578.01	-0.389508	0.0560126	-6.95394	3.55234e-12	7.0497e-11	SMS
ENSG00000214944.5	1725.06	0.295645	0.0425181	6.95338	3.56628e-12	7.07114e-11	ARHGEF28
ENSG00000251209.3	36.5238	-1.45756	0.209631	-6.95299	3.57626e-12	7.0847e-11	LINC00923
ENSG00000157483.4	6549.96	0.166629	0.0239715	6.95111	3.62422e-12	7.1734e-11	MYO1E
ENSG00000259205.2	48.0018	1.27447	0.183426	6.94813	3.70164e-12	7.32022e-11	PRKXP1
ENSG00000184254.12	509.231	0.524007	0.0754926	6.94116	3.88883e-12	7.68367e-11	ALDH1A3
ENSG00000158805.7	760.88	0.310008	0.0446833	6.93789	3.98006e-12	7.85706e-11	ZNF276
ENSG00000150967.13	216.356	-0.561636	0.080962	-6.93703	4.0042e-12	7.89779e-11	ABCB9
ENSG00000176890.11	1338.42	-0.380083	0.0547958	-6.93636	4.02337e-12	7.92868e-11	TYMS
ENSG00000132793.7	316.458	-0.46818	0.0675083	-6.93515	4.05791e-12	7.98976e-11	LPIN3
ENSG00000154358.15	1639.12	-0.347191	0.0500678	-6.93441	4.0791e-12	8.02448e-11	OBSCN
ENSG00000255433.1	40.6915	1.8224	0.262873	6.93262	4.13127e-12	8.12003e-11	AP000479.1
ENSG00000063241.3	368.163	-0.490795	0.0708076	-6.93139	4.16715e-12	8.18343e-11	ISOC2
ENSG00000145545.7	354.449	0.465498	0.067174	6.92974	4.21623e-12	8.27261e-11	SRD5A1
ENSG00000154265.11	419.562	0.579744	0.0837319	6.92382	4.39634e-12	8.6185e-11	ABCA5
ENSG00000126603.4	907.151	0.38025	0.0549349	6.92183	4.45837e-12	8.73253e-11	GLIS2
ENSG00000196850.4	862.23	0.35377	0.0511553	6.91561	4.65846e-12	9.11651e-11	PPTC7
ENSG00000124788.13	608.214	0.424508	0.0614441	6.90886	4.88574e-12	9.55303e-11	ATXN1
ENSG00000117399.9	1159.18	-0.388142	0.0561886	-6.90784	4.92079e-12	9.61323e-11	CDC20
ENSG00000164062.8	700.357	-0.378637	0.0548325	-6.90534	5.00835e-12	9.7758e-11	APEH
ENSG00000137504.9	1499.04	-0.248185	0.0359456	-6.90445	5.03988e-12	9.82886e-11	CREBZF
ENSG00000024526.12	885.908	-0.539218	0.0781722	-6.89782	5.28079e-12	1.02898e-10	DEPDC1
ENSG00000109805.5	1080.37	-0.306069	0.0443778	-6.8969	5.31503e-12	1.03476e-10	NCAPG
ENSG00000185920.11	343.836	0.461972	0.066999	6.8952	5.37884e-12	1.04559e-10	PTCH1
ENSG00000258768.2	25.6228	-1.6952	0.245853	-6.89517	5.37993e-12	1.04559e-10	CTD-2292M16.8
ENSG00000131462.3	1154.99	-0.328141	0.0476402	-6.88791	5.66177e-12	1.09942e-10	TUBG1
ENSG00000104537.12	110.312	0.858139	0.124594	6.88746	5.67964e-12	1.10099e-10	ANXA13
ENSG00000112183.10	300.708	-0.656494	0.095317	-6.88749	5.67867e-12	1.10099e-10	RBM24
ENSG00000144579.3	588.516	-0.419344	0.060903	-6.88543	5.76115e-12	1.11583e-10	CTDSP1
ENSG00000129351.13	4388.11	-0.215342	0.0312782	-6.88471	5.79058e-12	1.12057e-10	ILF3
ENSG00000142864.10	3530.7	-0.219473	0.0318828	-6.88375	5.82968e-12	1.12717e-10	SERBP1
ENSG00000145349.12	1236.04	0.321762	0.0467757	6.87883	6.03453e-12	1.16478e-10	CAMK2D
ENSG00000179403.10	154.438	-0.757251	0.110084	-6.87888	6.03257e-12	1.16478e-10	VWA1
ENSG00000182749.5	89.3572	-0.911982	0.132631	-6.87609	6.15184e-12	1.18641e-10	PAQR7
ENSG00000001036.9	1002.33	0.267714	0.038936	6.87574	6.16696e-12	1.18831e-10	FUCA2
ENSG00000119801.8	332.356	-0.46241	0.0672997	-6.87091	6.37936e-12	1.22819e-10	YPEL5
ENSG00000005238.15	120.058	-0.756091	0.110087	-6.8681	6.5062e-12	1.25154e-10	FAM214B
ENSG00000161800.8	1664.52	-0.308442	0.0449113	-6.86779	6.52033e-12	1.25319e-10	RACGAP1
ENSG00000006576.12	610.052	-0.42354	0.0616987	-6.86465	6.66531e-12	1.27997e-10	PHTF2
ENSG00000128989.6	5702.8	0.177312	0.0258354	6.86314	6.73653e-12	1.29254e-10	ARPP19
ENSG00000122085.12	370.247	0.459805	0.0669996	6.8628	6.75241e-12	1.29449e-10	MTERFD2
ENSG00000111737.7	1075.05	0.284203	0.0414139	6.86251	6.76606e-12	1.296e-10	RAB35
ENSG00000174748.14	6670.64	-0.167388	0.024394	-6.86185	6.79752e-12	1.30093e-10	RPL15
ENSG00000105329.5	1661.52	-0.325762	0.0474922	-6.85929	6.92052e-12	1.32334e-10	TGFB1
ENSG00000106397.7	864.43	0.342093	0.0498994	6.85566	7.09861e-12	1.35561e-10	PLOD3
ENSG00000151876.8	149.478	0.696363	0.101577	6.85555	7.104e-12	1.35561e-10	FBXO4
ENSG00000264364.2	963.915	-0.332804	0.0485456	-6.85548	7.10728e-12	1.35561e-10	DYNLL2
ENSG00000198001.9	283.302	0.507072	0.073977	6.85446	7.1583e-12	1.36419e-10	IRAK4
ENSG00000144233.5	637.384	0.35617	0.0519893	6.85082	7.34265e-12	1.39814e-10	AMMECR1L
ENSG00000188825.9	386.499	-0.507243	0.0740581	-6.84926	7.42349e-12	1.41234e-10	LINC00910
ENSG00000173442.7	845.576	-0.518083	0.0756519	-6.84825	7.47576e-12	1.42109e-10	EHBP1L1
ENSG00000083937.4	1344.12	0.284519	0.0415496	6.8477	7.50443e-12	1.42534e-10	CHMP2B
ENSG00000023839.6	10722.6	0.164881	0.0241021	6.84096	7.86629e-12	1.49281e-10	ABCC2
ENSG00000125637.11	267.38	-0.577605	0.0845475	-6.83172	8.39001e-12	1.59086e-10	PSD4
ENSG00000103222.14	6925.64	0.163812	0.0240081	6.82319	8.90395e-12	1.68689e-10	ABCC1
ENSG00000126653.11	530.299	-0.37614	0.0551333	-6.82238	8.95438e-12	1.69502e-10	NSRP1
ENSG00000169155.5	417.55	0.466423	0.0683745	6.82159	9.00395e-12	1.70298e-10	ZBTB43
ENSG00000197182.8	894.776	-0.279396	0.0409605	-6.82111	9.0338e-12	1.70719e-10	FLJ27365
ENSG00000132424.10	1226.01	0.310357	0.0455269	6.81701	9.29578e-12	1.75313e-10	PNISR
ENSG00000147050.10	685.266	0.308392	0.0452391	6.81694	9.30022e-12	1.75313e-10	KDM6A
ENSG00000196935.4	1850.61	0.254926	0.0373954	6.81705	9.29296e-12	1.75313e-10	SRGAP1
ENSG00000256087.2	145.166	0.737923	0.108271	6.8155	9.39366e-12	1.76927e-10	ZNF432
ENSG00000019505.3	495.266	-0.542572	0.0796341	-6.81332	9.5375e-12	1.79486e-10	SYT13
ENSG00000160867.10	796.867	-0.43131	0.0633079	-6.81289	9.56544e-12	1.79862e-10	FGFR4
ENSG00000198736.7	244.548	-0.638548	0.0937522	-6.81102	9.69114e-12	1.82074e-10	MSRB1
ENSG00000136235.11	44.5996	1.351	0.198391	6.80978	9.77501e-12	1.83497e-10	GPNMB
ENSG00000103415.7	439.7	0.379181	0.055765	6.79961	1.04899e-11	1.96753e-10	HMOX2
ENSG00000254827.1	38.4654	-1.47218	0.216519	-6.79932	1.05113e-11	1.96991e-10	SLC22A18AS
ENSG00000187583.6	58.14	-1.2282	0.180676	-6.79777	1.06248e-11	1.98953e-10	PLEKHN1
ENSG00000107742.8	64.2816	1.24061	0.182506	6.79764	1.06346e-11	1.98972e-10	SPOCK2
ENSG00000157388.9	208.402	-0.741043	0.109116	-6.79135	1.11089e-11	2.07672e-10	CACNA1D
ENSG00000178188.10	825.681	0.300225	0.0442103	6.79083	1.1149e-11	2.0825e-10	SH2B1
ENSG00000170876.7	999.765	0.325993	0.0480276	6.78763	1.13991e-11	2.12745e-10	TMEM43
ENSG00000172888.7	491.959	0.394709	0.0581783	6.78447	1.16512e-11	2.17271e-10	ZNF621
ENSG00000188321.9	67.9188	-0.929901	0.137071	-6.78406	1.16845e-11	2.17712e-10	ZNF559
ENSG00000167670.11	765.902	-0.375107	0.0553228	-6.78033	1.19902e-11	2.23224e-10	CHAF1A
ENSG00000117569.14	680.572	0.402338	0.0593478	6.77933	1.20732e-11	2.24584e-10	PTBP2
ENSG00000077684.11	1562.77	0.287983	0.0425064	6.77504	1.24371e-11	2.3108e-10	PHF17
ENSG00000178531.4	109.733	-0.89229	0.131704	-6.77497	1.24429e-11	2.3108e-10	CTXN1
ENSG00000135750.10	254.091	0.516558	0.0762556	6.77404	1.25236e-11	2.32387e-10	KCNK1
ENSG00000174177.8	357.325	0.426781	0.0630057	6.77369	1.25535e-11	2.32751e-10	CTU2
ENSG00000115486.7	626.409	-0.38583	0.056963	-6.77335	1.25832e-11	2.33109e-10	GGCX
ENSG00000127366.4	18.0534	-2.08202	0.30745	-6.77188	1.27119e-11	2.35301e-10	TAS2R5
ENSG00000110047.13	1451.58	0.374566	0.0553179	6.77115	1.27766e-11	2.36304e-10	EHD1
ENSG00000186260.12	1420.57	-0.299627	0.0442646	-6.769	1.29674e-11	2.39637e-10	MKL2
ENSG00000122884.8	817.496	0.323914	0.0478773	6.76551	1.32841e-11	2.45288e-10	P4HA1
ENSG00000134278.10	592.437	0.387774	0.0573198	6.76509	1.33228e-11	2.45802e-10	SPIRE1
ENSG00000101407.8	742.565	-0.356402	0.052687	-6.76452	1.33754e-11	2.4657e-10	TTI1
ENSG00000219545.5	213.455	-0.742547	0.109811	-6.76206	1.36039e-11	2.50579e-10	RPA3-AS1
ENSG00000135655.9	1192.36	0.281707	0.041678	6.75913	1.38823e-11	2.55497e-10	USP15
ENSG00000153250.13	1266.2	0.338719	0.0501425	6.75514	1.42699e-11	2.62416e-10	RBMS1
ENSG00000101665.4	466.004	0.453043	0.0670784	6.75394	1.43887e-11	2.64387e-10	SMAD7
ENSG00000186529.10	516.725	0.472193	0.0699219	6.75314	1.44679e-11	2.65625e-10	CYP4F3
ENSG00000140564.6	791.993	-0.422473	0.0625788	-6.75105	1.46778e-11	2.6926e-10	FURIN
ENSG00000161970.8	249.08	-0.537047	0.0795736	-6.74905	1.48811e-11	2.72768e-10	RPL26
ENSG00000140382.10	749.657	-0.427865	0.0634045	-6.74818	1.49713e-11	2.74198e-10	HMG20A
ENSG00000047644.13	1229.31	-0.323017	0.047889	-6.74512	1.52905e-11	2.79817e-10	WWC3
ENSG00000174136.7	348.197	0.447794	0.0664368	6.74016	1.58215e-11	2.893e-10	RGMB
ENSG00000184014.3	1272.35	0.273882	0.0406376	6.73962	1.58806e-11	2.90146e-10	DENND5A
ENSG00000175873.3	36.6071	-1.33579	0.198211	-6.73925	1.59202e-11	2.90633e-10	AC004840.9
ENSG00000008256.11	641.379	0.343249	0.0509358	6.73885	1.59645e-11	2.91206e-10	CYTH3
ENSG00000156599.6	2172.89	0.220392	0.0327054	6.73871	1.59802e-11	2.91258e-10	ZDHHC5
ENSG00000135052.12	1775	-0.349157	0.0518216	-6.73767	1.60951e-11	2.93116e-10	GOLM1
ENSG00000186301.7	29.4091	1.65074	0.245045	6.73649	1.62261e-11	2.95262e-10	MST1P2
ENSG00000001617.7	58.6578	-1.09771	0.16303	-6.73319	1.65978e-11	3.01782e-10	SEMA3F
ENSG00000081923.6	643.338	0.356491	0.0529513	6.73243	1.66854e-11	3.03131e-10	ATP8B1
ENSG00000178726.6	527.014	0.403109	0.0599333	6.72596	1.7444e-11	3.16658e-10	THBD
ENSG00000143337.14	1133.32	0.262781	0.0390859	6.72316	1.77824e-11	3.22543e-10	TOR1AIP1
ENSG00000136383.6	70.9644	1.17069	0.174227	6.71931	1.82584e-11	3.30808e-10	ALPK3
ENSG00000176871.4	1265.9	-0.391872	0.0583209	-6.71924	1.82675e-11	3.30808e-10	WSB2
ENSG00000198933.5	134.224	-0.757359	0.11272	-6.71895	1.83042e-11	3.31208e-10	TBKBP1
ENSG00000089220.4	1603.89	0.232703	0.0346359	6.71855	1.83543e-11	3.31849e-10	PEBP1
ENSG00000143321.14	5878.17	0.197838	0.0294779	6.71139	1.92779e-11	3.48267e-10	HDGF
ENSG00000251574.2	38.8221	1.27548	0.190168	6.70714	1.98475e-11	3.57984e-10	RP11-6N13.1
ENSG00000259939.1	55.9549	1.05292	0.156983	6.7072	1.98394e-11	3.57984e-10	RP11-77H9.5
ENSG00000166016.4	739.798	0.308037	0.0459419	6.70493	2.01504e-11	3.63158e-10	ABTB2
ENSG00000057935.9	618.569	-0.343648	0.051277	-6.7018	2.05873e-11	3.7044e-10	MTA3
ENSG00000076554.11	1346.74	0.274315	0.0409312	6.70184	2.05806e-11	3.7044e-10	TPD52
ENSG00000247679.2	56.9911	1.14792	0.171429	6.69617	2.13957e-11	3.8468e-10	RP11-1277A3.1
ENSG00000061938.12	456.861	-0.411651	0.0615576	-6.68726	2.27393e-11	4.08186e-10	TNK2
ENSG00000185551.8	796.581	0.398359	0.0595697	6.68727	2.27373e-11	4.08186e-10	NR2F2
ENSG00000140612.9	1974.23	0.269312	0.0402834	6.68543	2.30241e-11	4.1297e-10	SEC11A
ENSG00000153201.11	3960.06	0.185564	0.0277641	6.6836	2.33147e-11	4.17851e-10	RANBP2
ENSG00000126368.5	130.083	0.713983	0.106857	6.68166	2.36248e-11	4.23072e-10	NR1D1
ENSG00000138829.6	2111.64	-0.3524	0.0527904	-6.67546	2.46458e-11	4.41005e-10	FBN2
ENSG00000138398.11	535.305	-0.380834	0.0570716	-6.67293	2.50748e-11	4.48327e-10	PPIG
ENSG00000170222.11	94.9458	0.774039	0.116054	6.66965	2.56422e-11	4.58107e-10	ADPRM
ENSG00000116903.6	635.582	0.354609	0.0532547	6.65873	2.76195e-11	4.93043e-10	EXOC8
ENSG00000090920.9	202.791	0.734076	0.110324	6.65379	2.8564e-11	5.095e-10	FCGBP
ENSG00000123136.10	896.982	-0.332013	0.0499152	-6.65154	2.90048e-11	5.16955e-10	DDX39A
ENSG00000069849.6	1465	-0.434858	0.0653944	-6.64977	2.93543e-11	5.22771e-10	ATP1B3
ENSG00000149260.10	42.3294	-1.37726	0.20719	-6.64735	2.98413e-11	5.30606e-10	CAPN5
ENSG00000235092.1	56.9337	1.19614	0.179941	6.64741	2.983e-11	5.30606e-10	AC011747.7
ENSG00000128512.15	887.354	0.282543	0.0425299	6.64341	3.06504e-11	5.44563e-10	DOCK4
ENSG00000135622.8	197.997	-0.638432	0.0961469	-6.64017	3.13329e-11	5.56251e-10	SEMA4F
ENSG00000107771.11	967.283	-0.271337	0.0408742	-6.63835	3.17212e-11	5.62702e-10	CCSER2
ENSG00000234473.1	24.3064	-1.72391	0.259776	-6.63615	3.21993e-11	5.70734e-10	ZNF101P2
ENSG00000116514.12	330.909	0.420754	0.0634152	6.6349	3.24726e-11	5.75126e-10	RNF19B
ENSG00000182481.4	4371.58	-0.263245	0.0396883	-6.6328	3.2937e-11	5.82894e-10	KPNA2
ENSG00000148120.10	3315.46	-0.180131	0.027161	-6.63196	3.31258e-11	5.85776e-10	C9orf3
ENSG00000109819.4	117.051	0.997861	0.150521	6.62936	3.37138e-11	5.95707e-10	PPARGC1A
ENSG00000147100.5	421.436	-0.410585	0.0619606	-6.62655	3.43616e-11	6.06678e-10	SLC16A2
ENSG00000143515.12	765.924	-0.436113	0.0658238	-6.62546	3.46176e-11	6.1072e-10	ATP8B2
ENSG00000140807.4	64.9125	-1.43694	0.216888	-6.62528	3.46595e-11	6.10982e-10	NKD1
ENSG00000216162.1	6.11722	6.03697	0.911455	6.62345	3.5092e-11	6.18123e-10	AL121988.1
ENSG00000111880.11	519.908	-0.370488	0.055948	-6.62201	3.54344e-11	6.23667e-10	RNGTT
ENSG00000183576.8	1140.17	0.264958	0.0400279	6.61933	3.60838e-11	6.34602e-10	SETD3
ENSG00000120725.8	261.694	-0.492149	0.0743853	-6.61621	3.6852e-11	6.47609e-10	SIL1
ENSG00000175556.12	307.736	0.482025	0.0728802	6.61394	3.74236e-11	6.57141e-10	LONRF3
ENSG00000131981.11	403.313	0.481249	0.0728107	6.60959	3.85386e-11	6.76194e-10	LGALS3
ENSG00000119514.5	60.8584	-0.986216	0.149237	-6.60839	3.8851e-11	6.81145e-10	GALNT12
ENSG00000244026.2	315.895	-0.499385	0.0755897	-6.60652	3.93448e-11	6.89267e-10	FAM86DP
ENSG00000139174.6	202.938	0.643705	0.0974644	6.60452	3.9882e-11	6.98137e-10	PRICKLE1
ENSG00000110841.9	1255.86	0.277602	0.0420439	6.60268	4.03804e-11	7.06313e-10	PPFIBP1
ENSG00000072310.12	3150.6	-0.338339	0.0512693	-6.59925	4.13244e-11	7.22264e-10	SREBF1
ENSG00000174130.8	410.342	-0.436856	0.0662049	-6.59855	4.15196e-11	7.25114e-10	TLR6
ENSG00000136895.14	201.385	-0.56928	0.0862976	-6.5967	4.20403e-11	7.33641e-10	GARNL3
ENSG00000163635.13	792.96	0.295151	0.0447619	6.5938	4.28712e-11	7.47563e-10	ATXN7
ENSG00000014824.9	962.194	0.272525	0.0413325	6.59348	4.2963e-11	7.48584e-10	SLC30A9
ENSG00000136010.9	242.995	0.617054	0.0936248	6.59072	4.37708e-11	7.62072e-10	ALDH1L2
ENSG00000151292.13	932.735	0.272166	0.0413417	6.58332	4.60063e-11	8.00376e-10	CSNK1G3
ENSG00000116133.7	1154.96	-0.256586	0.0389812	-6.5823	4.63215e-11	8.05238e-10	DHCR24
ENSG00000172493.16	1416.16	0.241085	0.0366382	6.58016	4.69944e-11	8.16306e-10	AFF1
ENSG00000117602.7	413.121	-0.42673	0.0648726	-6.57797	4.76908e-11	8.27766e-10	RCAN3
ENSG00000182197.6	816.764	-0.281654	0.042825	-6.57686	4.80489e-11	8.3334e-10	EXT1
ENSG00000042286.10	746.924	0.359718	0.0546983	6.5764	4.81963e-11	8.35254e-10	AIFM2
ENSG00000101868.6	1514.48	-0.209918	0.0319332	-6.57365	4.90972e-11	8.50214e-10	POLA1
ENSG00000141384.7	275.715	0.499041	0.0759664	6.56924	5.05732e-11	8.75102e-10	TAF4B
ENSG00000182117.4	741.373	0.319482	0.0486374	6.56865	5.07721e-11	8.77871e-10	NOP10
ENSG00000013364.14	1441.23	-0.331796	0.0505509	-6.56359	5.25264e-11	9.07508e-10	MVP
ENSG00000144843.7	103.688	0.773553	0.117883	6.56205	5.30714e-11	9.16223e-10	ADPRH
ENSG00000106799.8	1106.4	-0.780859	0.11903	-6.56018	5.37446e-11	9.27135e-10	TGFBR1
ENSG00000102393.5	715.631	0.355124	0.054191	6.5532	5.63189e-11	9.70802e-10	GLA
ENSG00000113719.11	2863.55	-0.220431	0.0336434	-6.55198	5.67778e-11	9.77965e-10	ERGIC1
ENSG00000091317.7	1242.98	0.32685	0.0498951	6.55076	5.7246e-11	9.85278e-10	CMTM6
ENSG00000177192.9	799.184	0.342122	0.0522865	6.54322	6.02095e-11	1.03549e-09	PUS1
ENSG00000175387.11	3345.86	-0.264986	0.040505	-6.54206	6.06763e-11	1.04273e-09	SMAD2
ENSG00000153560.7	2025.54	0.234613	0.0358649	6.54158	6.0874e-11	1.04533e-09	UBP1
ENSG00000196923.9	681.153	-0.552225	0.0844231	-6.54116	6.10428e-11	1.04743e-09	PDLIM7
ENSG00000072501.13	1256.23	-0.308049	0.047106	-6.5395	6.17266e-11	1.05836e-09	SMC1A
ENSG00000249464.1	39.38	1.52187	0.232772	6.53802	6.23369e-11	1.06801e-09	RP11-93L9.1
ENSG00000136802.7	1266.3	0.276103	0.0422522	6.53465	6.37602e-11	1.09157e-09	LRRC8A
ENSG00000165424.6	102.122	-0.912481	0.139676	-6.53285	6.45302e-11	1.10391e-09	ZCCHC24
ENSG00000112335.10	883.629	0.308922	0.0472936	6.532	6.48983e-11	1.10937e-09	SNX3
ENSG00000188070.8	218.776	-0.608909	0.0932798	-6.52777	6.67552e-11	1.14025e-09	C11orf95
ENSG00000070718.7	499.6	-0.363444	0.055682	-6.52713	6.70428e-11	1.14429e-09	AP3M2
ENSG00000111961.12	308.593	0.451928	0.0692423	6.52677	6.7205e-11	1.14576e-09	SASH1
ENSG00000174837.10	113.691	0.790452	0.12111	6.52671	6.72305e-11	1.14576e-09	EMR1
ENSG00000135047.10	2248.56	0.298235	0.0457088	6.52468	6.81452e-11	1.16047e-09	CTSL
ENSG00000050555.13	66.213	-0.937241	0.143699	-6.52225	6.9262e-11	1.17829e-09	LAMC3
ENSG00000189057.6	565.553	-0.422297	0.0647478	-6.52217	6.92956e-11	1.17829e-09	FAM111B
ENSG00000113384.9	1202.53	0.235252	0.0360831	6.51975	7.0427e-11	1.19662e-09	GOLPH3
ENSG00000267288.1	78.9587	0.947032	0.145283	6.51854	7.09941e-11	1.20535e-09	RP13-890H12.2
ENSG00000168872.11	583.678	-0.332453	0.0510031	-6.51829	7.11132e-11	1.20647e-09	DDX19A
ENSG00000174516.10	122.608	-0.72906	0.111965	-6.51152	7.43963e-11	1.26121e-09	PELI3
ENSG00000144848.6	685.181	0.298823	0.0458964	6.51082	7.47407e-11	1.2661e-09	ATG3
ENSG00000131650.9	24.4629	-1.8781	0.288534	-6.5091	7.56039e-11	1.27976e-09	KREMEN2
ENSG00000239521.3	468.667	0.472055	0.0725251	6.50885	7.57268e-11	1.28088e-09	GATS
ENSG00000068654.11	3928.9	0.206085	0.0316701	6.50724	7.65429e-11	1.29372e-09	POLR1A
ENSG00000240771.2	130.76	-0.744453	0.114469	-6.50353	7.84575e-11	1.32509e-09	ARHGEF25
ENSG00000160007.13	3873.79	-0.244041	0.0375335	-6.50195	7.92849e-11	1.33806e-09	ARHGAP35
ENSG00000173706.8	405.162	0.397727	0.0612504	6.49345	8.38905e-11	1.41473e-09	HEG1
ENSG00000111412.4	598.025	0.357685	0.0551198	6.48922	8.62819e-11	1.45397e-09	C12orf49
ENSG00000146038.7	600.663	-0.330082	0.0509059	-6.48417	8.92222e-11	1.5024e-09	DCDC2
ENSG00000103381.7	702.166	0.314939	0.0485729	6.48386	8.94078e-11	1.5044e-09	CPPED1
ENSG00000147164.7	1122.08	0.32315	0.0498415	6.48355	8.95902e-11	1.50634e-09	SNX12
ENSG00000139998.10	1074.44	0.429702	0.066306	6.4806	9.13585e-11	1.53493e-09	RAB15
ENSG00000102226.5	906.622	-0.367434	0.0567536	-6.47421	9.53124e-11	1.60017e-09	USP11
ENSG00000175105.5	271.182	0.534998	0.0826476	6.47324	9.59217e-11	1.6092e-09	ZNF654
ENSG00000137038.7	372.498	0.438537	0.0677564	6.47226	9.65497e-11	1.61853e-09	TMEM261
ENSG00000168137.11	3878.81	0.176088	0.0272094	6.47158	9.69814e-11	1.62456e-09	SETD5
ENSG00000188786.9	506.717	0.374955	0.0579432	6.47108	9.73042e-11	1.62876e-09	MTF1
ENSG00000189159.11	1923.16	-0.300089	0.0463758	-6.47081	9.74788e-11	1.63048e-09	HN1
ENSG00000100523.10	702.798	0.333681	0.0516083	6.46565	1.00863e-10	1.68584e-09	DDHD1
ENSG00000196668.3	116.434	-0.896494	0.138683	-6.46434	1.01741e-10	1.69925e-09	LINC00173
ENSG00000063177.8	4858.12	-0.196608	0.030416	-6.46397	1.01992e-10	1.70218e-09	RPL18
ENSG00000021826.10	1260.18	-0.348568	0.0539393	-6.46221	1.03182e-10	1.72076e-09	CPS1
ENSG00000213699.4	1670.49	-0.290944	0.0450633	-6.45634	1.07265e-10	1.78755e-09	SLC35F6
ENSG00000150782.7	692.411	0.397868	0.0616285	6.45591	1.07572e-10	1.79134e-09	IL18
ENSG00000185324.17	608.038	-0.317029	0.0491095	-6.45555	1.07829e-10	1.79428e-09	CDK10
ENSG00000166206.9	2309.23	-0.27243	0.0422171	-6.45308	1.09599e-10	1.8224e-09	GABRB3
ENSG00000124181.10	894.39	-0.346208	0.053658	-6.45212	1.10295e-10	1.83262e-09	PLCG1
ENSG00000166582.5	711.958	0.299146	0.0463733	6.45082	1.11246e-10	1.84706e-09	CENPV
ENSG00000146757.9	361.42	0.412671	0.0639745	6.45055	1.11443e-10	1.84898e-09	ZNF92
ENSG00000168090.5	978.312	-0.324168	0.050271	-6.44842	1.13022e-10	1.87378e-09	COPS6
ENSG00000169251.8	1068.28	0.285705	0.0443235	6.44589	1.14921e-10	1.90388e-09	NMD3
ENSG00000144893.8	105.008	-0.760868	0.118078	-6.44376	1.16551e-10	1.92946e-09	MED12L
ENSG00000165355.7	238.571	0.512652	0.0795739	6.44246	1.17551e-10	1.94459e-09	FBXO33
ENSG00000198369.5	720.763	0.385011	0.0597628	6.44232	1.17664e-10	1.94503e-09	SPRED2
ENSG00000166887.11	549.464	-0.43665	0.0677874	-6.44147	1.1832e-10	1.95445e-09	VPS39
ENSG00000137203.6	786.345	-0.344441	0.053487	-6.43973	1.1969e-10	1.97563e-09	TFAP2A
ENSG00000108654.7	2964.49	0.191661	0.0297703	6.438	1.21055e-10	1.99669e-09	DDX5
ENSG00000158483.11	132.657	-0.673763	0.104671	-6.43694	1.21903e-10	2.00921e-09	FAM86C1
ENSG00000142949.12	3964.47	-0.314091	0.0488252	-6.43296	1.25139e-10	2.06105e-09	PTPRF
ENSG00000114631.10	199.853	0.553707	0.0861363	6.42827	1.29066e-10	2.12418e-09	PODXL2
ENSG00000184897.4	830.354	0.335219	0.0521662	6.42598	1.31023e-10	2.15481e-09	H1FX
ENSG00000040199.14	950.77	0.266613	0.0414945	6.42526	1.31645e-10	2.16347e-09	PHLPP2
ENSG00000138685.8	1201.35	-0.463007	0.0720642	-6.42492	1.31936e-10	2.16666e-09	FGF2
ENSG00000153786.8	1018.14	0.279672	0.0435381	6.42361	1.33082e-10	2.1839e-09	ZDHHC7
ENSG00000168306.8	31.7163	-1.47027	0.228911	-6.42291	1.33696e-10	2.19238e-09	ACOX2
ENSG00000175048.12	146.004	-0.629252	0.097991	-6.42153	1.34916e-10	2.21078e-09	ZDHHC14
ENSG00000028203.13	2294.7	0.215808	0.0336228	6.41849	1.37633e-10	2.25366e-09	VEZT
ENSG00000101363.8	580.72	-0.360032	0.0560975	-6.41797	1.38106e-10	2.25977e-09	MANBAL
ENSG00000095383.15	294.326	0.50313	0.0784562	6.41288	1.428e-10	2.33489e-09	TBC1D2
ENSG00000122779.12	1004.64	0.386434	0.060262	6.41256	1.43093e-10	2.33798e-09	TRIM24
ENSG00000112658.6	478.157	0.451939	0.0704852	6.41183	1.43784e-10	2.34757e-09	SRF
ENSG00000072274.8	5616.6	0.231493	0.0361361	6.40616	1.49233e-10	2.43478e-09	TFRC
ENSG00000164615.3	288.16	0.451275	0.0704554	6.40512	1.50255e-10	2.44968e-09	CAMLG
ENSG00000167642.8	1690.56	-0.306803	0.0479069	-6.40415	1.51207e-10	2.46342e-09	SPINT2
ENSG00000196419.8	3128.14	-0.22729	0.0355043	-6.40178	1.5358e-10	2.50027e-09	XRCC6
ENSG00000183742.8	9.98632	4.95611	0.774289	6.40085	1.54518e-10	2.51373e-09	MACC1
ENSG00000104131.8	1209.99	0.273627	0.0427514	6.40043	1.54942e-10	2.5188e-09	EIF3J
ENSG00000106351.8	600.405	-0.448938	0.0701646	-6.39836	1.57052e-10	2.55127e-09	AGFG2
ENSG00000196182.6	292.974	0.492142	0.0769197	6.39813	1.57294e-10	2.55336e-09	STK40
ENSG00000168003.12	6392.83	0.202206	0.0316117	6.39657	1.58907e-10	2.5777e-09	SLC3A2
ENSG00000163141.14	22.6079	1.75261	0.274004	6.3963	1.59185e-10	2.58036e-09	BNIPL
ENSG00000184661.9	1399.63	-0.299006	0.0467545	-6.39522	1.60317e-10	2.59683e-09	CDCA2
ENSG00000189423.7	53.5192	1.06508	0.166573	6.39406	1.61542e-10	2.6148e-09	USP32P3
ENSG00000198919.8	477.066	-0.544113	0.0851034	-6.39354	1.62084e-10	2.62169e-09	DZIP3
ENSG00000162772.12	55.8526	1.09296	0.170998	6.39167	1.64087e-10	2.65218e-09	ATF3
ENSG00000225190.4	297.284	0.482103	0.0754416	6.39041	1.65441e-10	2.67217e-09	PLEKHM1
ENSG00000105472.8	57.1956	1.0894	0.170491	6.38975	1.66154e-10	2.68176e-09	CLEC11A
ENSG00000100503.19	1361.73	-0.278122	0.0435436	-6.38722	1.68932e-10	2.72464e-09	NIN
ENSG00000139921.8	1349.12	0.283954	0.0444625	6.38637	1.6987e-10	2.73783e-09	TMX1
ENSG00000035499.8	446.188	-0.429223	0.0672408	-6.38337	1.73238e-10	2.78811e-09	DEPDC1B
ENSG00000136002.12	118.911	-0.762698	0.119482	-6.38338	1.73225e-10	2.78811e-09	ARHGEF4
ENSG00000136842.9	40.0939	1.24355	0.194826	6.38288	1.73786e-10	2.79494e-09	TMOD1
ENSG00000105996.5	36.5568	-1.29046	0.202247	-6.38062	1.76375e-10	2.83333e-09	HOXA2
ENSG00000197702.7	903.249	0.295799	0.0463593	6.38058	1.76424e-10	2.83333e-09	PARVA
ENSG00000167244.13	64.3506	-1.27837	0.20039	-6.3794	1.77781e-10	2.85309e-09	IGF2
ENSG00000183020.9	1531.2	0.229978	0.0360668	6.37646	1.81231e-10	2.90639e-09	AP2A2
ENSG00000117335.14	3484.76	0.256104	0.0401838	6.37331	1.84997e-10	2.96468e-09	CD46
ENSG00000146966.8	46.1665	-1.44714	0.227148	-6.37093	1.87889e-10	3.00889e-09	DENND2A
ENSG00000071082.6	1237.9	-0.317889	0.0499019	-6.37029	1.88675e-10	3.01934e-09	RPL31
ENSG00000092010.10	540.068	-0.40979	0.0643493	-6.36821	1.91245e-10	3.05829e-09	PSME1
ENSG00000214776.5	99.7357	-0.854848	0.13431	-6.36472	1.95648e-10	3.12648e-09	RP11-726G1.1
ENSG00000106992.13	38.8697	-1.28272	0.201539	-6.3646	1.95803e-10	3.12676e-09	AK1
ENSG00000092853.9	792.441	-0.373094	0.0586237	-6.36422	1.96285e-10	3.13222e-09	CLSPN
ENSG00000270067.1	36.7728	1.36733	0.21485	6.36411	1.96424e-10	3.13223e-09	CTC-487M23.5
ENSG00000253729.3	15350.4	-0.152229	0.0239307	-6.36123	2.00148e-10	3.18936e-09	PRKDC
ENSG00000164023.10	417.688	-0.41296	0.0649389	-6.3592	2.02804e-10	3.2294e-09	SGMS2
ENSG00000123416.11	12570	-0.199103	0.0313136	-6.35834	2.03944e-10	3.24527e-09	TUBA1B
ENSG00000135835.6	82.0595	0.969063	0.152421	6.35779	2.04676e-10	3.25463e-09	KIAA1614
ENSG00000167861.11	153.955	-0.634273	0.0997924	-6.35592	2.07177e-10	3.29207e-09	HID1
ENSG00000139211.5	3603.04	-0.291013	0.0457875	-6.35573	2.07437e-10	3.29388e-09	AMIGO2
ENSG00000136048.9	570.89	0.343579	0.0540592	6.3556	2.07616e-10	3.2944e-09	DRAM1
ENSG00000113716.8	1431.47	0.226152	0.035594	6.35366	2.10251e-10	3.33388e-09	HMGXB3
ENSG00000164576.7	339.421	-0.412645	0.0649726	-6.35107	2.13825e-10	3.38816e-09	SAP30L
ENSG00000100526.15	349.174	-0.523628	0.0824712	-6.34922	2.16406e-10	3.42665e-09	CDKN3
ENSG00000066777.4	1748.56	0.239996	0.0378057	6.34815	2.17919e-10	3.44819e-09	ARFGEF1
ENSG00000112759.12	755.521	-0.299365	0.0471755	-6.34577	2.21315e-10	3.49948e-09	SLC29A1
ENSG00000128655.12	65.4539	-1.33501	0.210407	-6.34489	2.22583e-10	3.51706e-09	PDE11A
ENSG00000213853.5	641.043	-0.338378	0.0533688	-6.34036	2.29228e-10	3.61952e-09	EMP2
ENSG00000131323.10	1234.62	-0.281556	0.0444642	-6.33218	2.4172e-10	3.81411e-09	TRAF3
ENSG00000169976.5	332.559	0.480056	0.0758183	6.33166	2.42537e-10	3.82432e-09	SF3B5
ENSG00000179862.5	184.313	0.67633	0.106852	6.32961	2.45781e-10	3.87277e-09	CITED4
ENSG00000162775.10	927.775	0.31725	0.050124	6.32929	2.46287e-10	3.87803e-09	RBM15
ENSG00000182572.2	365.414	-0.479085	0.0756983	-6.32887	2.46957e-10	3.88587e-09	HIST1H3I
ENSG00000248323.1	403.042	0.454337	0.071792	6.32852	2.47521e-10	3.89202e-09	LUCAT1
ENSG00000204394.8	900.117	-0.311977	0.0493186	-6.32575	2.52011e-10	3.95987e-09	VARS
ENSG00000240429.1	40.3981	1.35469	0.214222	6.32377	2.55265e-10	4.00821e-09	LRRFIP1P1
ENSG00000170142.7	1201.07	0.246908	0.0390709	6.31947	2.62459e-10	4.1183e-09	UBE2E1
ENSG00000102225.11	1450.19	-0.24838	0.0393134	-6.31796	2.65046e-10	4.15602e-09	CDK16
ENSG00000187147.13	474.383	-0.456703	0.0723171	-6.31528	2.69668e-10	4.224e-09	RNF220
ENSG00000197565.11	829.397	0.333463	0.0528029	6.31523	2.69757e-10	4.224e-09	COL4A6
ENSG00000234072.1	283.49	0.476651	0.0754941	6.31375	2.72354e-10	4.26171e-09	AC074117.10
ENSG00000128923.6	689.135	0.345137	0.0546805	6.31188	2.75667e-10	4.31057e-09	FAM63B
ENSG00000164587.7	3908.35	-0.222456	0.0352455	-6.3116	2.76161e-10	4.3153e-09	RPS14
ENSG00000197106.6	89.9408	-0.901881	0.142917	-6.31051	2.78126e-10	4.343e-09	SLC6A17
ENSG00000136783.9	230.027	0.5447	0.0863277	6.30967	2.79626e-10	4.3634e-09	NIPSNAP3A
ENSG00000198807.8	93.2017	0.839587	0.133073	6.30922	2.80453e-10	4.37329e-09	PAX9
ENSG00000166035.6	12.4845	3.06681	0.486108	6.30891	2.81013e-10	4.37898e-09	LIPC
ENSG00000084774.9	3580.94	-0.176321	0.0279513	-6.30816	2.8238e-10	4.39726e-09	CAD
ENSG00000089053.8	1541.56	0.232821	0.0369312	6.30417	2.89742e-10	4.50879e-09	ANAPC5
ENSG00000196628.9	246.252	-0.500138	0.0793502	-6.30293	2.92074e-10	4.54195e-09	TCF4
ENSG00000166189.6	348.215	-0.496821	0.0788298	-6.30245	2.9297e-10	4.55274e-09	HPS6
ENSG00000267270.1	60.6749	0.995645	0.15803	6.30035	2.96972e-10	4.61175e-09	AC139100.2
ENSG00000182670.9	2577.45	-0.187833	0.0298149	-6.29997	2.97696e-10	4.61982e-09	TTC3
ENSG00000164975.11	916.081	0.298561	0.0473945	6.29949	2.9862e-10	4.63097e-09	SNAPC3
ENSG00000173334.3	709.195	0.362339	0.05753	6.29826	3.01002e-10	4.6647e-09	TRIB1
ENSG00000055609.13	2904.63	0.242813	0.0385562	6.29765	3.02197e-10	4.68001e-09	KMT2C
ENSG00000164347.13	724.282	0.279509	0.0443926	6.29628	3.04867e-10	4.71813e-09	GFM2
ENSG00000185624.10	7928.29	0.174861	0.0277743	6.29581	3.05808e-10	4.72944e-09	P4HB
ENSG00000139291.9	397.03	-0.423596	0.067285	-6.29554	3.06325e-10	4.73419e-09	TMEM19
ENSG00000085514.11	69.9271	1.02251	0.16248	6.29311	3.11164e-10	4.80568e-09	PILRA
ENSG00000163659.8	813.095	0.489492	0.0777872	6.2927	3.11988e-10	4.81511e-09	TIPARP
ENSG00000134575.5	289.048	-0.496858	0.07896	-6.29253	3.12334e-10	4.81715e-09	ACP2
ENSG00000244165.1	88.0053	1.0078	0.16021	6.29054	3.1637e-10	4.87608e-09	P2RY11
ENSG00000173517.6	1427.39	0.242338	0.0385265	6.29017	3.17111e-10	4.88415e-09	PEAK1
ENSG00000177732.6	1164.14	-0.382111	0.0607665	-6.28817	3.21224e-10	4.94414e-09	SOX12
ENSG00000205937.7	2316.92	-0.205956	0.0327601	-6.28678	3.24124e-10	4.98536e-09	RNPS1
ENSG00000100644.12	4845.01	-0.289167	0.0459971	-6.28664	3.24414e-10	4.98643e-09	HIF1A
ENSG00000225746.4	73.7157	-1.04853	0.166794	-6.2864	3.24922e-10	4.99084e-09	AL132709.5
ENSG00000123095.5	26.3533	1.60561	0.255508	6.28397	3.30043e-10	5.06605e-09	BHLHE41
ENSG00000153113.19	3810.38	0.185494	0.0295455	6.27824	3.42435e-10	5.25268e-09	CAST
ENSG00000109501.9	358.708	-0.397854	0.0633748	-6.27779	3.43414e-10	5.25812e-09	WFS1
ENSG00000149480.2	1588.59	-0.295718	0.0471057	-6.27776	3.43488e-10	5.25812e-09	MTA2
ENSG00000254682.1	32.3355	1.43997	0.229373	6.27785	3.43294e-10	5.25812e-09	RP11-660L16.2
ENSG00000003249.9	594.065	-0.378072	0.0602512	-6.27493	3.49788e-10	5.35093e-09	DBNDD1
ENSG00000170515.9	1648.98	-0.318452	0.0507559	-6.27417	3.51496e-10	5.37341e-09	PA2G4
ENSG00000183317.12	41.5848	-1.17379	0.187105	-6.27343	3.53187e-10	5.39561e-09	EPHA10
ENSG00000188064.5	2139.54	-0.294814	0.0469957	-6.2732	3.53692e-10	5.39967e-09	WNT7B
ENSG00000144554.6	1302.11	-0.318808	0.0508341	-6.27155	3.57463e-10	5.44985e-09	FANCD2
ENSG00000198642.5	668.5	-0.305105	0.048649	-6.27156	3.57452e-10	5.44985e-09	KLHL9
ENSG00000150471.11	58.967	-1.3462	0.214667	-6.27109	3.58521e-10	5.4623e-09	LPHN3
ENSG00000123094.11	429.428	0.362103	0.057771	6.2679	3.65961e-10	5.57189e-09	RASSF8
ENSG00000112343.8	327.354	0.558294	0.0891148	6.26489	3.73096e-10	5.67669e-09	TRIM38
ENSG00000130402.7	21799.6	0.21384	0.0341399	6.26363	3.76117e-10	5.71495e-09	ACTN4
ENSG00000215447.3	98.3405	-0.829814	0.13248	-6.26369	3.75969e-10	5.71495e-09	BX322557.10
ENSG00000109929.5	329.412	0.449132	0.0717231	6.26204	3.79981e-10	5.76978e-09	SC5D
ENSG00000242802.2	448.281	0.394284	0.0629799	6.26048	3.838e-10	5.82385e-09	AP5Z1
ENSG00000132646.6	3281.04	-0.251076	0.0401156	-6.25882	3.87912e-10	5.88229e-09	PCNA
ENSG00000181744.4	442.701	0.421988	0.0674255	6.25858	3.885e-10	5.88724e-09	C3orf58
ENSG00000121236.15	281.589	-0.449876	0.071891	-6.25775	3.9056e-10	5.9145e-09	TRIM6
ENSG00000185567.6	14646.5	-0.276689	0.0442221	-6.25681	3.9292e-10	5.94623e-09	AHNAK2
ENSG00000139117.9	649.831	0.312113	0.0498992	6.25486	3.97867e-10	6.01708e-09	CPNE8
ENSG00000161091.8	1037.03	-0.275786	0.0440947	-6.25441	3.99028e-10	6.03059e-09	MFSD12
ENSG00000078177.9	563.392	-0.327149	0.0523228	-6.25252	4.03883e-10	6.09988e-09	N4BP2
ENSG00000135185.7	175.397	0.564492	0.0902861	6.25227	4.04541e-10	6.10572e-09	TMEM243
ENSG00000073792.11	472.111	0.436407	0.0698016	6.25211	4.04944e-10	6.10773e-09	IGF2BP2
ENSG00000165410.10	1483.55	0.236785	0.0379147	6.24521	4.23222e-10	6.37915e-09	CFL2
ENSG00000116661.9	32.726	-1.30438	0.208872	-6.24485	4.24216e-10	6.38985e-09	FBXO2
ENSG00000196705.4	267.096	0.485867	0.0778213	6.24336	4.28256e-10	6.44641e-09	ZNF431
ENSG00000141258.8	934.337	-0.402447	0.0644635	-6.24302	4.29213e-10	6.45651e-09	SGSM2
ENSG00000129646.9	163.715	0.713521	0.114301	6.24248	4.307e-10	6.47434e-09	QRICH2
ENSG00000149428.14	679.124	-0.375251	0.0601134	-6.24238	4.30972e-10	6.47434e-09	HYOU1
ENSG00000169180.7	2362.14	0.234055	0.0374952	6.24226	4.31293e-10	6.47485e-09	XPO6
ENSG00000120071.8	1220.47	0.270056	0.0432876	6.23865	4.41368e-10	6.62169e-09	KANSL1
ENSG00000005893.11	1633.34	0.228379	0.0366156	6.23721	4.45431e-10	6.67821e-09	LAMP2
ENSG00000133961.15	1256.53	0.244081	0.0391338	6.23707	4.45831e-10	6.67848e-09	NUMB
ENSG00000135540.7	508.122	0.390253	0.0625707	6.237	4.46041e-10	6.67848e-09	NHSL1
ENSG00000123411.10	142.456	0.807884	0.129559	6.23565	4.49909e-10	6.73193e-09	IKZF4
ENSG00000168758.6	320.486	-0.436495	0.0700081	-6.23492	4.5201e-10	6.75527e-09	SEMA4C
ENSG00000196715.5	1509.22	-0.260605	0.0417977	-6.2349	4.52068e-10	6.75527e-09	VKORC1L1
ENSG00000170832.8	1364.91	0.275782	0.0442341	6.23461	4.52898e-10	6.76319e-09	USP32
ENSG00000111145.3	1134.05	-0.262558	0.0421137	-6.2345	4.53225e-10	6.7636e-09	ELK3
ENSG00000171606.13	504.326	0.431541	0.0692386	6.23267	4.5856e-10	6.8387e-09	ZNF274
ENSG00000144468.12	314.511	-0.441436	0.0708499	-6.23059	4.64682e-10	6.92542e-09	RHBDD1
ENSG00000116237.11	1500.12	-0.225959	0.0362807	-6.22806	4.72237e-10	7.03338e-09	ICMT
ENSG00000070614.10	2315.96	-0.19363	0.0310984	-6.22637	4.77365e-10	7.10506e-09	NDST1
ENSG00000133195.7	394.207	-0.385831	0.0620022	-6.22286	4.88176e-10	7.26118e-09	SLC39A11
ENSG00000180787.5	81.6344	0.832353	0.133776	6.22199	4.90897e-10	7.29684e-09	ZFP3
ENSG00000163466.11	1872.12	0.229455	0.0368882	6.22028	4.96271e-10	7.37187e-09	ARPC2
ENSG00000272462.2	72.8705	0.898603	0.14454	6.21701	5.06726e-10	7.52221e-09	U91328.19
ENSG00000272077.1	41.474	1.27088	0.204425	6.21688	5.07139e-10	7.52339e-09	RP11-348P10.2
ENSG00000115484.10	4232.23	-0.221916	0.0356984	-6.2164	5.08684e-10	7.54135e-09	CCT4
ENSG00000135525.14	1770.95	-0.323617	0.0520786	-6.21401	5.16488e-10	7.65203e-09	MAP7
ENSG00000123838.6	40.5891	1.39899	0.225142	6.21379	5.17204e-10	7.6576e-09	C4BPA
ENSG00000127054.14	680.226	-0.295693	0.0475906	-6.21326	5.18959e-10	7.67854e-09	CPSF3L
ENSG00000008086.6	417.458	0.42971	0.0691781	6.21164	5.24347e-10	7.75319e-09	CDKL5
ENSG00000107738.15	357.087	0.474823	0.0764521	6.21072	5.27415e-10	7.79344e-09	C10orf54
ENSG00000160469.12	68.9547	-0.936792	0.150839	-6.21054	5.28039e-10	7.79756e-09	BRSK1
ENSG00000161217.7	827.755	0.299828	0.0482836	6.20973	5.30767e-10	7.83272e-09	PCYT1A
ENSG00000103647.8	25.6889	-1.55369	0.250234	-6.20893	5.33478e-10	7.86758e-09	CORO2B
ENSG00000197128.7	149.208	0.77366	0.12462	6.20813	5.36181e-10	7.90228e-09	ZNF772
ENSG00000198585.7	284.653	0.487371	0.0785666	6.20328	5.52986e-10	8.14463e-09	NUDT16
ENSG00000142235.4	237.043	-0.564376	0.0910271	-6.20009	5.64321e-10	8.30615e-09	LMTK3
ENSG00000187091.9	38.3178	-1.27649	0.205887	-6.19994	5.64837e-10	8.30833e-09	PLCD1
ENSG00000006652.9	809.916	0.311708	0.0502885	6.19838	5.70464e-10	8.38563e-09	IFRD1
ENSG00000226674.4	251.842	0.470512	0.0759224	6.19727	5.745e-10	8.43947e-09	TEX41
ENSG00000010292.8	3218.85	-0.212055	0.034235	-6.19411	5.86156e-10	8.60509e-09	NCAPD2
ENSG00000164619.4	77.1468	-0.885018	0.142896	-6.19346	5.88569e-10	8.63489e-09	BMPER
ENSG00000132182.7	2849.1	-0.194666	0.0314351	-6.19263	5.9169e-10	8.67505e-09	NUP210
ENSG00000140157.10	1916.65	0.200535	0.0323876	6.19173	5.95084e-10	8.71914e-09	NIPA2
ENSG00000182199.6	1016.83	-0.271015	0.043787	-6.18939	6.03959e-10	8.84343e-09	SHMT2
ENSG00000170791.13	127.218	0.645025	0.104231	6.18844	6.07621e-10	8.89129e-09	CHCHD7
ENSG00000079691.15	863.48	0.30603	0.0494535	6.18825	6.08365e-10	8.89641e-09	LRRC16A
ENSG00000267898.1	17.8294	1.97627	0.319515	6.18524	6.20072e-10	9.06172e-09	CTD-2639E6.9
ENSG00000255414.1	161.664	-0.644438	0.104209	-6.18408	6.2467e-10	9.12301e-09	LINC01059
ENSG00000261452.1	223.995	-0.644623	0.10427	-6.18223	6.32027e-10	9.22449e-09	RP11-509E16.1
ENSG00000270081.1	189.41	-0.554794	0.0897444	-6.18194	6.33185e-10	9.23542e-09	RP5-935K16.1
ENSG00000170385.9	1520.19	0.247464	0.0400389	6.18059	6.38608e-10	9.3085e-09	SLC30A1
ENSG00000060642.6	109.335	-0.671811	0.108719	-6.17931	6.43805e-10	9.37819e-09	PIGV
ENSG00000104967.6	19.0504	-2.24236	0.362934	-6.17843	6.47421e-10	9.42478e-09	NOVA2
ENSG00000006114.11	1079.88	-0.305485	0.0494526	-6.17733	6.51951e-10	9.48461e-09	SYNRG
ENSG00000183978.7	387.515	-0.395704	0.0641375	-6.16961	6.84568e-10	9.95269e-09	COA3
ENSG00000134996.11	115.461	0.735611	0.119244	6.16897	6.87351e-10	9.98673e-09	OSTF1
ENSG00000188878.12	161.775	-0.608721	0.0986815	-6.16855	6.89212e-10	1.00073e-08	FBF1
ENSG00000128595.12	3617.75	0.169097	0.027424	6.16602	7.00307e-10	1.01608e-08	CALU
ENSG00000169085.7	24.597	1.67476	0.271614	6.16593	7.00682e-10	1.01608e-08	C8orf46
ENSG00000160213.5	302.508	0.4475	0.0726071	6.16331	7.12403e-10	1.03241e-08	CSTB
ENSG00000037897.12	201.085	-0.538336	0.0873544	-6.16267	7.15301e-10	1.03595e-08	METTL1
ENSG00000080822.12	456.034	0.377574	0.0612731	6.16214	7.17671e-10	1.03871e-08	CLDND1
ENSG00000166938.8	1244.57	-0.233297	0.0378639	-6.16146	7.20785e-10	1.04255e-08	DIS3L
ENSG00000188582.4	100.044	0.874691	0.141992	6.16016	7.26706e-10	1.05044e-08	PAQR9
ENSG00000198373.8	763.633	0.3059	0.0496792	6.1575	7.39012e-10	1.06755e-08	WWP2
ENSG00000048140.13	712.429	-0.307314	0.0499114	-6.15719	7.40452e-10	1.06894e-08	TSPAN17
ENSG00000119392.10	894.321	-0.289209	0.0469929	-6.1543	7.54076e-10	1.08791e-08	GLE1
ENSG00000139178.6	430.699	-0.436525	0.0709346	-6.15391	7.55978e-10	1.08996e-08	C1RL
ENSG00000184357.3	603.836	-0.476974	0.0775865	-6.14764	7.86456e-10	1.13318e-08	HIST1H1B
ENSG00000108578.10	732.241	-0.355446	0.05783	-6.14639	7.92673e-10	1.14141e-08	BLMH
ENSG00000115944.10	922.151	0.260816	0.0424571	6.14304	8.09546e-10	1.16496e-08	COX7A2L
ENSG00000169418.9	81.6928	1.02901	0.167553	6.14141	8.1793e-10	1.17628e-08	NPR1
ENSG00000139132.10	269.395	0.656039	0.106831	6.1409	8.20562e-10	1.17931e-08	FGD4
ENSG00000273297.1	105.098	0.752921	0.122638	6.13936	8.28536e-10	1.19001e-08	RP11-38M8.1
ENSG00000142192.16	4998.66	0.171415	0.0279219	6.13911	8.29862e-10	1.19116e-08	APP
ENSG00000260260.1	113.186	0.700732	0.114144	6.139	8.30405e-10	1.19118e-08	RP11-304L19.5
ENSG00000107890.12	672.603	-0.318817	0.0519498	-6.13702	8.40826e-10	1.20536e-08	ANKRD26
ENSG00000163655.11	2405.98	-0.194531	0.0317186	-6.13303	8.62215e-10	1.23524e-08	GMPS
ENSG00000258472.4	152.857	0.668771	0.109069	6.13166	8.69689e-10	1.24516e-08	RP11-192H23.4
ENSG00000127362.2	30.1266	-1.35843	0.221646	-6.12884	8.85212e-10	1.26658e-08	TAS2R3
ENSG00000163754.13	573.694	0.367471	0.0599742	6.12715	8.94658e-10	1.27928e-08	GYG1
ENSG00000197261.7	387.083	0.446792	0.072927	6.12657	8.97916e-10	1.28313e-08	C6orf141
ENSG00000183161.3	259.6	0.487175	0.0795508	6.12407	9.12152e-10	1.30265e-08	FANCF
ENSG00000185130.4	750.604	-0.410967	0.0671188	-6.12298	9.18411e-10	1.31075e-08	HIST1H2BL
ENSG00000145687.11	153.639	0.649342	0.106095	6.12041	9.33355e-10	1.33124e-08	SSBP2
ENSG00000107854.5	1647.98	0.22855	0.0373459	6.11982	9.36835e-10	1.33536e-08	TNKS2
ENSG00000170689.8	177.433	0.601124	0.0982693	6.11711	9.52896e-10	1.3574e-08	HOXB9
ENSG00000086289.7	1659.84	0.215888	0.0353047	6.11498	9.65667e-10	1.37472e-08	EPDR1
ENSG00000182752.8	6026.67	0.223604	0.0365672	6.11488	9.66282e-10	1.37473e-08	PAPPA
ENSG00000100906.6	1280.39	0.304761	0.0498453	6.11413	9.70823e-10	1.38032e-08	NFKBIA
ENSG00000115464.10	5019.16	-0.189472	0.0309996	-6.11209	9.83366e-10	1.39727e-08	USP34
ENSG00000074527.7	1223.12	0.233656	0.0382332	6.11133	9.88043e-10	1.40223e-08	NTN4
ENSG00000088340.11	271.978	-0.497008	0.0813257	-6.11132	9.88097e-10	1.40223e-08	FER1L4
ENSG00000111667.9	1058.68	-0.251858	0.0412174	-6.11049	9.93252e-10	1.40843e-08	USP5
ENSG00000165804.11	665.141	0.417169	0.0682718	6.11042	9.93715e-10	1.40843e-08	ZNF219
ENSG00000062822.8	1242.74	-0.273812	0.0448167	-6.10959	9.98845e-10	1.41481e-08	POLD1
ENSG00000226721.2	21.1535	1.87563	0.307049	6.10857	1.00529e-09	1.42304e-08	EEF1DP2
ENSG00000115963.9	807.02	0.339761	0.0556259	6.10796	1.0091e-09	1.42755e-08	RND3
ENSG00000175832.8	739.885	0.33078	0.0541763	6.10562	1.02399e-09	1.44771e-08	ETV4
ENSG00000092871.12	1123.14	0.260491	0.0426982	6.10074	1.05578e-09	1.49171e-08	RFFL
ENSG00000132471.7	808.641	0.277486	0.0455027	6.09823	1.07251e-09	1.5144e-08	WBP2
ENSG00000133872.9	1562.35	0.242889	0.0398376	6.09697	1.08095e-09	1.52536e-08	TMEM66
ENSG00000138760.4	1362.1	0.229868	0.0377032	6.09679	1.08217e-09	1.52613e-08	SCARB2
ENSG00000104880.13	250.586	-0.471308	0.0773117	-6.09621	1.08611e-09	1.53073e-08	ARHGEF18
ENSG00000235609.4	124.592	-0.738175	0.121143	-6.09339	1.10542e-09	1.55697e-08	AF127936.7
ENSG00000102316.12	640.826	-0.33681	0.0552854	-6.09221	1.11366e-09	1.5676e-08	MAGED2
ENSG00000070269.9	302.096	-0.43267	0.071047	-6.08992	1.12968e-09	1.58916e-08	TMEM260
ENSG00000131725.9	506.335	0.350546	0.0575641	6.08966	1.13151e-09	1.59074e-08	WDR44
ENSG00000196810.4	231.88	0.461029	0.0757107	6.08936	1.13366e-09	1.59277e-08	CTBP1-AS2
ENSG00000089682.12	602.64	-0.346382	0.0568925	-6.08836	1.14071e-09	1.60168e-08	RBM41
ENSG00000129007.10	244.761	-0.527807	0.0867365	-6.08518	1.16364e-09	1.63285e-08	CALML4
ENSG00000232098.2	248.596	0.470915	0.0774229	6.08238	1.1841e-09	1.66054e-08	CTD-2619J13.14
ENSG00000134086.7	794.76	0.339883	0.0558859	6.08172	1.18897e-09	1.66529e-08	VHL
ENSG00000144815.10	1093.3	0.261545	0.0430045	6.08181	1.1883e-09	1.66529e-08	NXPE3
ENSG00000173402.7	2912.94	0.191842	0.0315468	6.08118	1.19304e-09	1.66996e-08	DAG1
ENSG00000154222.10	648.199	0.303039	0.0498403	6.0802	1.2003e-09	1.67908e-08	CC2D1B
ENSG00000101181.13	555.098	0.338354	0.0556566	6.07931	1.207e-09	1.68741e-08	MTG2
ENSG00000159692.11	1719.93	0.220651	0.0363142	6.07617	1.2309e-09	1.71976e-08	CTBP1
ENSG00000177225.12	919.469	0.296427	0.0487876	6.07587	1.23321e-09	1.72192e-08	PDDC1
ENSG00000121579.8	3106.75	-0.397655	0.0654579	-6.07498	1.24006e-09	1.73041e-08	NAA50
ENSG00000144120.8	146.429	-0.602224	0.099154	-6.07363	1.25054e-09	1.74396e-08	TMEM177
ENSG00000259994.1	102.627	0.894996	0.147372	6.07305	1.25503e-09	1.74914e-08	RP11-305E6.4
ENSG00000130054.4	85.077	-0.901257	0.148444	-6.07137	1.2682e-09	1.7664e-08	FAM155B
ENSG00000116406.14	950.834	0.252048	0.0415171	6.07093	1.27171e-09	1.7702e-08	EDEM3
ENSG00000179818.9	355.961	0.477066	0.0786138	6.06847	1.29132e-09	1.79638e-08	PCBP1-AS1
ENSG00000076555.11	630.782	-0.317577	0.0523357	-6.06808	1.29449e-09	1.79969e-08	ACACB
ENSG00000188385.7	516.459	0.404903	0.0667292	6.06785	1.29635e-09	1.80116e-08	JAKMIP3
ENSG00000076382.12	1444.69	-0.260557	0.0429553	-6.06576	1.31329e-09	1.82358e-08	SPAG5
ENSG00000103356.11	880.984	-0.26189	0.0431772	-6.06548	1.31564e-09	1.82571e-08	EARS2
ENSG00000156052.6	1484.98	0.207296	0.0341804	6.06475	1.32157e-09	1.83281e-08	GNAQ
ENSG00000169635.5	265.7	0.454956	0.0750359	6.06318	1.33458e-09	1.84972e-08	HIC2
ENSG00000178026.8	60.7936	-0.933312	0.153957	-6.06217	1.34298e-09	1.86022e-08	FAM211B
ENSG00000152147.6	213.317	-0.656536	0.108311	-6.06159	1.34783e-09	1.86579e-08	GEMIN6
ENSG00000181904.8	825.839	-0.314545	0.051897	-6.06095	1.35321e-09	1.87209e-08	C5orf24
ENSG00000104611.7	871.618	-0.41123	0.0678647	-6.05956	1.36497e-09	1.8872e-08	SH2D4A
ENSG00000175911.4	44.9893	1.12629	0.185875	6.05941	1.36624e-09	1.88781e-08	AC127496.1
ENSG00000230453.5	470.711	0.387325	0.0639401	6.05762	1.38146e-09	1.90767e-08	ANKRD18B
ENSG00000158985.9	1274.66	0.243298	0.0401648	6.05749	1.3826e-09	1.90807e-08	CDC42SE2
ENSG00000110344.5	604.897	0.313524	0.0517644	6.05674	1.38909e-09	1.91585e-08	UBE4A
ENSG00000101605.8	9.64856	-3.79116	0.626088	-6.05531	1.40147e-09	1.93175e-08	MYOM1
ENSG00000106628.6	1230.6	-0.282315	0.0466303	-6.05434	1.40997e-09	1.94229e-08	POLD2
ENSG00000090060.13	4244.15	-0.189367	0.0312948	-6.05108	1.43877e-09	1.98075e-08	PAPOLA
ENSG00000210082.2	380.091	-2.7001	0.446262	-6.05048	1.44411e-09	1.98689e-08	MT-RNR2
ENSG00000131504.11	3353.15	0.196976	0.0325584	6.04993	1.44912e-09	1.99256e-08	DIAPH1
ENSG00000197312.7	698.243	-0.369584	0.0611395	-6.04494	1.49467e-09	2.05394e-08	DDI2
ENSG00000156535.9	3321.21	0.221875	0.0367114	6.04377	1.50556e-09	2.06765e-08	CD109
ENSG00000102882.7	261.218	-0.45539	0.075366	-6.04238	1.51862e-09	2.08431e-08	MAPK3
ENSG00000060138.8	2159.42	0.215137	0.0356083	6.04176	1.52439e-09	2.08969e-08	YBX3
ENSG00000113594.5	461.865	-0.511217	0.0846131	-6.04182	1.52385e-09	2.08969e-08	LIFR
ENSG00000168488.14	3358.23	0.194276	0.0321565	6.04156	1.5263e-09	2.09104e-08	ATXN2L
ENSG00000119979.11	380.874	-0.398253	0.0659222	-6.04125	1.52925e-09	2.09381e-08	FAM45A
ENSG00000115561.10	788.378	-0.268594	0.0444789	-6.03869	1.55371e-09	2.12602e-08	CHMP3
ENSG00000100034.9	584.81	-0.334953	0.055486	-6.03672	1.57278e-09	2.1508e-08	PPM1F
ENSG00000070371.11	205.408	-0.58012	0.0961071	-6.03618	1.57801e-09	2.15665e-08	CLTCL1
ENSG00000132485.8	979.907	0.256225	0.0424536	6.03542	1.58552e-09	2.1656e-08	ZRANB2
ENSG00000158125.5	107.06	1.14729	0.190147	6.03369	1.60262e-09	2.18763e-08	XDH
ENSG00000116539.6	2997.79	0.188702	0.0312761	6.03342	1.60521e-09	2.18984e-08	ASH1L
ENSG00000256537.1	9.34111	3.25488	0.539484	6.03331	1.60633e-09	2.19005e-08	RP11-785H5.1
ENSG00000146416.12	144.484	-0.579788	0.0962503	-6.02376	1.70415e-09	2.32201e-08	AIG1
ENSG00000229425.1	38.5555	1.41401	0.234866	6.02051	1.73872e-09	2.36768e-08	AJ006998.2
ENSG00000115524.11	3898.16	0.163409	0.0271504	6.01865	1.75876e-09	2.39353e-08	SF3B1
ENSG00000132688.10	63.5319	-0.994628	0.165261	-6.01854	1.75993e-09	2.39368e-08	NES
ENSG00000135828.7	68.2335	-0.885405	0.147377	-6.00775	1.88116e-09	2.55702e-08	RNASEL
ENSG00000122786.15	2049.65	0.271007	0.0451218	6.00614	1.89997e-09	2.58095e-08	CALD1
ENSG00000241058.1	148.806	0.645718	0.107511	6.00604	1.90105e-09	2.58095e-08	NSUN6
ENSG00000203392.2	14.2113	-2.68516	0.447118	-6.00549	1.90757e-09	2.58824e-08	AC105020.1
ENSG00000136816.11	493.747	0.333347	0.0555223	6.00385	1.92697e-09	2.61299e-08	TOR1B
ENSG00000188313.8	656.053	0.332677	0.055413	6.00358	1.93009e-09	2.61565e-08	PLSCR1
ENSG00000179094.9	225.065	-0.502438	0.0837119	-6.00198	1.94922e-09	2.63999e-08	PER1
ENSG00000129255.10	752.99	-0.464524	0.0774017	-6.00146	1.95549e-09	2.64689e-08	MPDU1
ENSG00000056586.11	1823.93	-0.291494	0.0486157	-5.99589	2.0238e-09	2.73771e-08	RC3H2
ENSG00000005884.13	6901.62	-0.701568	0.117026	-5.99497	2.03522e-09	2.75152e-08	ITGA3
ENSG00000101298.9	227.419	-0.486583	0.0811698	-5.99463	2.03949e-09	2.75563e-08	SNPH
ENSG00000101210.6	1028.04	-0.681698	0.113743	-5.99332	2.05595e-09	2.77621e-08	EEF1A2
ENSG00000170871.7	1059.8	0.263364	0.0439749	5.98896	2.11187e-09	2.85001e-08	KIAA0232
ENSG00000184675.5	321.101	-0.417124	0.0696524	-5.98866	2.11576e-09	2.85355e-08	AMER1
ENSG00000075618.13	3044.58	-0.25795	0.0430833	-5.98724	2.13428e-09	2.87682e-08	FSCN1
ENSG00000143376.8	1460.99	-0.206042	0.0344155	-5.9869	2.13874e-09	2.8811e-08	SNX27
ENSG00000170035.11	500.97	0.360111	0.0601682	5.98507	2.16291e-09	2.91193e-08	UBE2E3
ENSG00000145506.9	52.7493	-0.995942	0.166453	-5.98333	2.18622e-09	2.94156e-08	NKD2
ENSG00000082458.7	111.269	-0.901602	0.15076	-5.98036	2.22645e-09	2.99211e-08	DLG3
ENSG00000240291.1	75.8937	0.882695	0.147598	5.9804	2.22585e-09	2.99211e-08	RP11-499P20.2
ENSG00000095261.9	1154.73	-0.219893	0.0367743	-5.97953	2.23785e-09	3.00565e-08	PSMD5
ENSG00000119408.12	1130.26	0.293815	0.0491379	5.9794	2.23963e-09	3.00624e-08	NEK6
ENSG00000157693.10	311.316	-0.482557	0.0807073	-5.97909	2.24381e-09	3.01007e-08	C9orf91
ENSG00000135482.2	117.279	0.719418	0.120384	5.97601	2.28675e-09	3.06584e-08	ZC3H10
ENSG00000140025.11	122.671	-0.649861	0.108775	-5.97438	2.3096e-09	3.09465e-08	EFCAB11
ENSG00000148677.6	118.232	1.60578	0.268792	5.97406	2.31425e-09	3.09904e-08	ANKRD1
ENSG00000144674.12	2808.75	0.2049	0.0343098	5.97204	2.34306e-09	3.13575e-08	GOLGA4
ENSG00000053747.11	1702.91	-0.43746	0.0732592	-5.9714	2.35224e-09	3.14617e-08	LAMA3
ENSG00000196230.8	2212.36	-0.268165	0.0449307	-5.9684	2.39589e-09	3.20266e-08	TUBB
ENSG00000162430.12	1005.44	-0.267546	0.0448286	-5.9682	2.39884e-09	3.20471e-08	SEPN1
ENSG00000221823.6	1221.55	0.242309	0.0406048	5.96748	2.40942e-09	3.21694e-08	PPP3R1
ENSG00000146676.5	1240.48	0.299473	0.0502513	5.95951	2.52995e-09	3.37586e-08	PURB
ENSG00000163312.6	163.691	0.566508	0.0950883	5.9577	2.55813e-09	3.41145e-08	HELQ
ENSG00000198131.9	460.784	0.399461	0.0670897	5.95414	2.6145e-09	3.48456e-08	ZNF544
ENSG00000167106.7	1912.05	0.199063	0.0334404	5.95278	2.63631e-09	3.51156e-08	FAM102A
ENSG00000137962.8	1367.34	0.210229	0.0353192	5.95227	2.64454e-09	3.52044e-08	ARHGAP29
ENSG00000169258.6	329.271	-0.471427	0.079214	-5.95131	2.66e-09	3.53893e-08	GPRIN1
ENSG00000086200.12	861.207	-0.357658	0.0601061	-5.95044	2.6742e-09	3.55572e-08	IPO11
ENSG00000205581.6	1143	-0.253603	0.042622	-5.95005	2.68062e-09	3.56216e-08	HMGN1
ENSG00000091542.8	2296.2	0.218741	0.0367735	5.94832	2.70912e-09	3.59792e-08	ALKBH5
ENSG00000103994.12	1194.22	-0.26915	0.0452573	-5.9471	2.72938e-09	3.62269e-08	ZNF106
ENSG00000197774.8	701.501	0.365219	0.0614154	5.9467	2.73598e-09	3.62932e-08	EME2
ENSG00000141540.6	32.5917	-1.32737	0.223306	-5.94418	2.77849e-09	3.68353e-08	TTYH2
ENSG00000232224.1	45.9344	-1.04049	0.17523	-5.93784	2.88802e-09	3.8265e-08	LINC00202-1
ENSG00000122008.11	878.717	0.257202	0.0433213	5.93708	2.90145e-09	3.84204e-08	POLK
ENSG00000130702.9	14871.2	-0.265333	0.0446993	-5.93595	2.92147e-09	3.86628e-08	LAMA5
ENSG00000065325.8	401.044	0.537572	0.0906269	5.93171	2.99796e-09	3.96286e-08	GLP2R
ENSG00000163171.6	1089	0.363353	0.0612558	5.93174	2.99743e-09	3.96286e-08	CDC42EP3
ENSG00000232677.2	33.8815	1.26026	0.212532	5.92975	3.03401e-09	4.00816e-08	LINC00665
ENSG00000160336.10	341.686	0.385461	0.0650078	5.92945	3.03944e-09	4.01299e-08	ZNF761
ENSG00000198755.6	2723.88	-0.193626	0.0326562	-5.92921	3.04393e-09	4.01656e-08	RPL10A
ENSG00000263843.1	41.9791	-1.11243	0.187629	-5.92889	3.04985e-09	4.02202e-08	RP11-649A18.12
ENSG00000140262.13	2092.27	0.236921	0.0399748	5.92676	3.08968e-09	4.07217e-08	TCF12
ENSG00000100105.13	622.648	0.318402	0.0537326	5.92568	3.11006e-09	4.09664e-08	PATZ1
ENSG00000164944.7	1551.15	0.189324	0.0319516	5.92533	3.11674e-09	4.10305e-08	KIAA1429
ENSG00000233429.5	81.8422	0.965491	0.162975	5.92418	3.13861e-09	4.12942e-08	HOTAIRM1
ENSG00000136444.5	536.217	-0.387869	0.0654756	-5.92387	3.1446e-09	4.13489e-08	RSAD1
ENSG00000144642.16	86.2253	-0.90384	0.152583	-5.92361	3.14951e-09	4.13893e-08	RBMS3
ENSG00000162337.7	2197.48	0.220616	0.0372484	5.92283	3.16449e-09	4.15621e-08	LRP5
ENSG00000162413.12	394.837	0.428906	0.0724357	5.92121	3.19591e-09	4.19502e-08	KLHL21
ENSG00000186567.8	419.327	0.52906	0.0893726	5.91971	3.2251e-09	4.23089e-08	CEACAM19
ENSG00000107281.5	474.117	-0.371453	0.0627534	-5.91926	3.23399e-09	4.24008e-08	NPDC1
ENSG00000122482.16	1093.57	0.234613	0.0396466	5.9176	3.26674e-09	4.28053e-08	ZNF644
ENSG00000023318.7	627.101	0.32156	0.0543446	5.91706	3.27754e-09	4.29219e-08	ERP44
ENSG00000100280.12	930.428	0.258358	0.0436712	5.91598	3.29905e-09	4.31786e-08	AP1B1
ENSG00000136153.15	1004.85	0.315315	0.0533017	5.91566	3.3055e-09	4.32378e-08	LMO7
ENSG00000161249.16	152.503	-0.633088	0.107074	-5.91264	3.3667e-09	4.40128e-08	DMKN
ENSG00000124429.13	553.077	0.837563	0.141659	5.91254	3.36875e-09	4.40141e-08	POF1B
ENSG00000102805.9	166.167	-0.675044	0.114182	-5.91201	3.37959e-09	4.41302e-08	CLN5
ENSG00000134333.9	19000.1	-0.274851	0.0464915	-5.91186	3.38272e-09	4.41456e-08	LDHA
ENSG00000154122.8	338.616	0.489808	0.0828797	5.90987	3.42375e-09	4.46295e-08	ANKH
ENSG00000163870.10	435.098	0.513558	0.0868974	5.90994	3.42237e-09	4.46295e-08	TPRA1
ENSG00000164961.11	1619.75	0.21343	0.0361485	5.90425	3.5426e-09	4.6152e-08	KIAA0196
ENSG00000078747.8	1685.92	0.193958	0.0328545	5.90353	3.55796e-09	4.63254e-08	ITCH
ENSG00000105793.11	401.146	-0.347103	0.0587979	-5.90333	3.5624e-09	4.63564e-08	GTPBP10
ENSG00000166900.10	458.279	0.333289	0.0564605	5.90304	3.5687e-09	4.64116e-08	STX3
ENSG00000007866.14	102.158	-0.7166	0.121403	-5.90267	3.57675e-09	4.64895e-08	TEAD3
ENSG00000136108.10	1177	-0.28925	0.0490105	-5.90179	3.59568e-09	4.67087e-08	CKAP2
ENSG00000137502.5	235.855	0.504099	0.0854597	5.89867	3.66436e-09	4.75734e-08	RAB30
ENSG00000173599.9	668.11	0.272284	0.0461725	5.8971	3.69943e-09	4.80011e-08	PC
ENSG00000115993.7	804.924	0.287581	0.0487695	5.89675	3.70736e-09	4.80764e-08	TRAK2
ENSG00000162139.5	147.149	-0.636551	0.107963	-5.89602	3.72374e-09	4.82611e-08	NEU3
ENSG00000122592.6	63.142	0.988155	0.167604	5.89576	3.72954e-09	4.83085e-08	HOXA7
ENSG00000143382.9	33.231	-1.49492	0.253615	-5.89446	3.7591e-09	4.86635e-08	ADAMTSL4
ENSG00000073711.6	179.254	-0.563996	0.0957277	-5.89167	3.82311e-09	4.94636e-08	PPP2R3A
ENSG00000172992.7	396.122	0.40587	0.0689146	5.88947	3.87434e-09	5.00977e-08	DCAKD
ENSG00000119185.8	892.73	0.281653	0.0478519	5.88594	3.95799e-09	5.11501e-08	ITGB1BP1
ENSG00000109099.9	804.943	0.311279	0.0529079	5.88342	4.01867e-09	5.19045e-08	PMP22
ENSG00000113163.11	767.133	0.283162	0.048131	5.88315	4.02532e-09	5.19607e-08	COL4A3BP
ENSG00000066583.7	215.731	-0.490729	0.0834289	-5.882	4.05329e-09	5.22918e-08	ISOC1
ENSG00000162814.6	78.1712	0.953825	0.162205	5.88036	4.09375e-09	5.27836e-08	SPATA17
ENSG00000117360.8	454.474	-0.353443	0.0601117	-5.87977	4.10843e-09	5.29426e-08	PRPF3
ENSG00000175416.8	383.275	0.410137	0.0697665	5.87871	4.13485e-09	5.32527e-08	CLTB
ENSG00000167615.12	1033.89	0.280808	0.0477792	5.87719	4.1728e-09	5.37109e-08	LENG8
ENSG00000197858.6	609.328	-0.316117	0.053801	-5.87567	4.2114e-09	5.41459e-08	GPAA1
ENSG00000261697.1	19.2131	-1.81717	0.309267	-5.87575	4.20942e-09	5.41459e-08	RP11-178L8.5
ENSG00000084090.9	1842.79	-0.858669	0.146155	-5.87505	4.22722e-09	5.43183e-08	STARD7
ENSG00000151150.16	172.943	1.2572	0.214098	5.87206	4.30411e-09	5.52749e-08	ANK3
ENSG00000196724.8	114.392	0.702906	0.119734	5.87056	4.34336e-09	5.57472e-08	ZNF418
ENSG00000246273.2	149.707	-0.594629	0.101296	-5.87022	4.35208e-09	5.58274e-08	SBF2-AS1
ENSG00000099365.5	143.925	0.629396	0.107236	5.86926	4.37749e-09	5.61214e-08	STX1B
ENSG00000149273.10	7236.91	-0.208539	0.0355399	-5.86773	4.41789e-09	5.66071e-08	RPS3
ENSG00000155313.11	1199.32	0.23414	0.0399066	5.8672	4.43208e-09	5.67568e-08	USP25
ENSG00000163257.6	385.763	-0.432377	0.0736981	-5.86687	4.44112e-09	5.68403e-08	DCAF16
ENSG00000070882.8	716.141	0.286873	0.0489011	5.8664	4.45369e-09	5.69688e-08	OSBPL3
ENSG00000181704.7	924.029	-0.713461	0.121648	-5.86496	4.49236e-09	5.74309e-08	YIPF6
ENSG00000172927.3	1623.15	0.266926	0.0455243	5.86337	4.53569e-09	5.7952e-08	MYEOV
ENSG00000088854.11	542.378	0.330023	0.0563084	5.86098	4.60138e-09	5.8758e-08	C20orf194
ENSG00000104164.6	555.897	0.349939	0.0597078	5.86085	4.60506e-09	5.87718e-08	BLOC1S6
ENSG00000061987.10	1980.55	0.186946	0.0319046	5.85954	4.64157e-09	5.91709e-08	MON2
ENSG00000125848.9	461.869	0.961803	0.164141	5.8596	4.63993e-09	5.91709e-08	FLRT3
ENSG00000068137.10	304.66	-0.430203	0.0734403	-5.85785	4.68884e-09	5.97397e-08	PLEKHH3
ENSG00000157800.13	484.532	-0.371239	0.0634077	-5.8548	4.77588e-09	6.08143e-08	SLC37A3
ENSG00000223496.1	446.559	-0.444243	0.075881	-5.85447	4.78532e-09	6.09002e-08	EXOSC6
ENSG00000150551.10	98.959	-0.819104	0.139938	-5.85336	4.81748e-09	6.12749e-08	LYPD1
ENSG00000067182.3	3859.48	-0.196915	0.0336461	-5.85254	4.84129e-09	6.1543e-08	TNFRSF1A
ENSG00000143157.7	1506.54	-0.23276	0.0397839	-5.85062	4.89735e-09	6.22206e-08	POGK
ENSG00000101190.8	171.244	-0.526286	0.089987	-5.84847	4.96115e-09	6.29958e-08	TCFL5
ENSG00000136883.8	67.8206	-1.08828	0.186114	-5.84739	4.99351e-09	6.3371e-08	KIF12
ENSG00000105997.18	485.341	-0.396053	0.0677676	-5.84429	5.08743e-09	6.45266e-08	HOXA3
ENSG00000163738.14	332.479	0.401098	0.0686321	5.84417	5.09112e-09	6.4537e-08	MTHFD2L
ENSG00000106266.4	680.318	0.284307	0.0486501	5.84391	5.09902e-09	6.4601e-08	SNX8
ENSG00000108602.13	13584.3	0.251197	0.0429926	5.8428	5.13303e-09	6.49953e-08	ALDH3A1
ENSG00000176473.9	113.221	-0.690172	0.118154	-5.84128	5.18028e-09	6.55568e-08	WDR25
ENSG00000144036.10	1029.97	-0.229576	0.0393292	-5.8373	5.30547e-09	6.71034e-08	EXOC6B
ENSG00000125257.9	2302.11	-0.270723	0.0463846	-5.83649	5.3312e-09	6.73911e-08	ABCC4
ENSG00000204054.7	1081.43	0.773727	0.132574	5.83618	5.34101e-09	6.74774e-08	LINC00963
ENSG00000080947.10	147.332	-0.566738	0.0972424	-5.8281	5.60628e-09	7.07891e-08	CROCCP3
ENSG00000264885.1	70.6605	0.918176	0.1576	5.826	5.67725e-09	7.16451e-08	RP11-815I9.4
ENSG00000185122.6	615.873	0.316152	0.0542712	5.82541	5.69734e-09	7.18183e-08	HSF1
ENSG00000259845.1	21.2198	-1.60883	0.276174	-5.82542	5.69707e-09	7.18183e-08	HERC2P10
ENSG00000175104.10	329.887	0.396313	0.0680461	5.82419	5.73898e-09	7.23028e-08	TRAF6
ENSG00000072210.14	3299.33	-0.158453	0.0272132	-5.82266	5.79189e-09	7.29287e-08	ALDH3A2
ENSG00000109320.7	804.848	0.259677	0.0446155	5.82032	5.87334e-09	7.3913e-08	NFKB1
ENSG00000073584.14	768.33	-0.292429	0.0502535	-5.81908	5.91716e-09	7.4423e-08	SMARCE1
ENSG00000126391.9	591.563	0.294963	0.0507036	5.81739	5.97752e-09	7.51403e-08	FRMD8
ENSG00000152726.14	143.941	0.577287	0.0992518	5.81639	6.01327e-09	7.55475e-08	FAM21B
ENSG00000112855.10	455.183	-0.337362	0.0580053	-5.81605	6.02538e-09	7.56575e-08	HARS2
ENSG00000102786.10	812.57	0.420022	0.0722384	5.81439	6.0855e-09	7.637e-08	INTS6
ENSG00000113580.10	3630.78	-0.255835	0.0440205	-5.81172	6.18327e-09	7.75538e-08	NR3C1
ENSG00000185275.6	60.9541	-1.06024	0.182542	-5.80822	6.31397e-09	7.91491e-08	CD24P4
ENSG00000128245.10	1357.19	0.326299	0.0561801	5.80808	6.31928e-09	7.91717e-08	YWHAH
ENSG00000164362.14	248.267	-0.497751	0.0857144	-5.80708	6.35703e-09	7.96004e-08	TERT
ENSG00000185621.7	148.917	-0.598876	0.10315	-5.80588	6.40295e-09	8.0131e-08	LMLN
ENSG00000228623.2	49.2578	0.984532	0.169645	5.80348	6.4952e-09	8.12404e-08	ZNF883
ENSG00000241878.5	468.46	0.323548	0.0557573	5.80279	6.522e-09	8.15305e-08	PISD
ENSG00000134851.8	744.572	0.333057	0.0574017	5.80223	6.54401e-09	8.17603e-08	TMEM165
ENSG00000169247.7	30.2127	1.63478	0.281759	5.80203	6.55156e-09	8.18093e-08	SH3TC2
ENSG00000177943.9	243.349	-0.485862	0.083756	-5.80092	6.59508e-09	8.23072e-08	MAMDC4
ENSG00000072041.12	241.292	0.551946	0.0951496	5.80082	6.59924e-09	8.23136e-08	SLC6A15
ENSG00000122861.11	1688.66	0.384168	0.0662408	5.79957	6.64847e-09	8.28818e-08	PLAU
ENSG00000155380.7	1311.95	0.266283	0.0459271	5.79794	6.71338e-09	8.36448e-08	SLC16A1
ENSG00000141404.11	215.324	-0.475503	0.0820156	-5.79771	6.72271e-09	8.37147e-08	GNAL
ENSG00000198959.7	3837.43	-0.95946	0.16554	-5.79594	6.79375e-09	8.45528e-08	TGM2
ENSG00000170270.4	151.043	0.665231	0.114789	5.79526	6.82162e-09	8.48529e-08	C14orf142
ENSG00000129480.8	288.681	-0.412785	0.0712553	-5.79304	6.91243e-09	8.5935e-08	DTD2
ENSG00000110237.3	625.874	-0.326191	0.0563091	-5.79286	6.91975e-09	8.59786e-08	ARHGEF17
ENSG00000134072.6	73.7282	-0.885703	0.152964	-5.79027	7.02731e-09	8.7267e-08	CAMK1
ENSG00000111846.11	649.856	-0.27268	0.0471078	-5.78843	7.10492e-09	8.81822e-08	GCNT2
ENSG00000257818.1	16.464	-1.98848	0.343626	-5.78675	7.17621e-09	8.90182e-08	RP11-1143G9.2
ENSG00000103257.4	31832.8	0.195043	0.0337074	5.78636	7.19282e-09	8.91334e-08	SLC7A5
ENSG00000198700.5	3003.18	-0.16386	0.0283183	-5.78635	7.1934e-09	8.91334e-08	IPO9
ENSG00000170962.8	491.304	0.323481	0.0559212	5.78459	7.2689e-09	9.00194e-08	PDGFD
ENSG00000230124.2	249.846	0.429401	0.0742818	5.7807	7.43894e-09	9.20747e-08	RP5-1180C10.2
ENSG00000269896.1	14.2303	-2.05638	0.356047	-5.77559	7.6682e-09	9.48604e-08	RP4-740C4.6
ENSG00000131788.11	158.146	-0.585076	0.101363	-5.7721	7.82876e-09	9.67935e-08	PIAS3
ENSG00000196890.3	168.072	-0.637533	0.110465	-5.77138	7.86238e-09	9.71559e-08	HIST3H2BB
ENSG00000179627.9	56.588	-1.07392	0.186105	-5.77051	7.90297e-09	9.76041e-08	ZBTB42
ENSG00000196981.2	102.773	-0.796841	0.138114	-5.76944	7.95344e-09	9.81736e-08	WDR5B
ENSG00000102978.8	964.962	0.247291	0.0428852	5.76635	8.10049e-09	9.99341e-08	POLR2C
ENSG00000169738.3	209.457	-0.470922	0.0816792	-5.76552	8.14086e-09	1.00377e-07	DCXR
ENSG00000135392.11	308.24	-0.527547	0.0915133	-5.76471	8.17997e-09	1.00804e-07	DNAJC14
ENSG00000170542.5	431.302	-0.583479	0.10125	-5.76274	8.27613e-09	1.01934e-07	SERPINB9
ENSG00000117528.7	1120.56	-0.243544	0.0422625	-5.76264	8.28101e-09	1.01938e-07	ABCD3
ENSG00000140463.9	410.559	-0.417437	0.0724527	-5.76152	8.33618e-09	1.02561e-07	BBS4
ENSG00000071127.12	3652.27	0.194646	0.0337935	5.75985	8.41872e-09	1.0352e-07	WDR1
ENSG00000265962.1	89.1522	0.818213	0.142088	5.75851	8.48595e-09	1.0429e-07	RP11-674N23.1
ENSG00000101856.8	1680.67	0.217423	0.0377761	5.75557	8.63504e-09	1.06065e-07	PGRMC1
ENSG00000169756.12	1052.13	0.229297	0.0398437	5.7549	8.66908e-09	1.06425e-07	LIMS1
ENSG00000125691.8	4581.29	-0.322437	0.0560324	-5.75448	8.69069e-09	1.06574e-07	RPL23
ENSG00000198551.5	109.581	-0.639191	0.111076	-5.75456	8.68692e-09	1.06574e-07	ZNF627
ENSG00000138069.12	1877.49	0.217673	0.0378322	5.75366	8.73336e-09	1.07039e-07	RAB1A
ENSG00000175575.8	242.208	-0.478107	0.083111	-5.75264	8.78627e-09	1.07629e-07	PAAF1
ENSG00000067533.5	805.481	0.272708	0.047408	5.75237	8.80006e-09	1.0774e-07	RRP15
ENSG00000123728.5	914.452	0.299997	0.0521577	5.75173	8.83353e-09	1.08091e-07	RAP2C
ENSG00000166949.11	6829.27	-0.197851	0.0344144	-5.74909	8.97237e-09	1.0973e-07	SMAD3
ENSG00000269728.1	261.575	0.423194	0.0736343	5.74724	9.07096e-09	1.10876e-07	RP11-145M9.4
ENSG00000169967.12	1608.64	0.220519	0.0383775	5.74605	9.13525e-09	1.11601e-07	MAP3K2
ENSG00000254166.1	52.6866	0.911569	0.158683	5.74457	9.21535e-09	1.12519e-07	RP11-255B23.4
ENSG00000106771.8	3421.9	-0.35243	0.0613938	-5.74047	9.44119e-09	1.15214e-07	TMEM245
ENSG00000166140.13	289.104	0.476458	0.0830456	5.7373	9.61961e-09	1.17328e-07	ZFYVE19
ENSG00000269657.1	23.9548	-1.49165	0.260033	-5.73639	9.67133e-09	1.17895e-07	AC079210.1
ENSG00000204682.5	643.475	-0.422344	0.0736356	-5.73559	9.71752e-09	1.18394e-07	CASC10
ENSG00000165757.8	596.871	-0.289873	0.0505494	-5.73445	9.78288e-09	1.19126e-07	KIAA1462
ENSG00000253982.1	75.4476	-0.792938	0.138303	-5.73336	9.84601e-09	1.1983e-07	CTD-2336O2.1
ENSG00000104524.9	413.195	-0.37551	0.0655104	-5.73207	9.92124e-09	1.20681e-07	PYCRL
ENSG00000167703.10	218.054	0.530838	0.0926689	5.72832	1.01428e-08	1.23309e-07	SLC43A2
ENSG00000267321.1	102.883	0.658886	0.115106	5.72416	1.03947e-08	1.26304e-07	RP11-1094M14.11
ENSG00000188833.5	9.12846	-2.95484	0.516344	-5.72261	1.04898e-08	1.2739e-07	ENTPD8
ENSG00000117593.8	978.574	-0.251237	0.0439103	-5.7216	1.05528e-08	1.28086e-07	DARS2
ENSG00000117114.15	498.445	-0.33418	0.0584172	-5.72058	1.06161e-08	1.28786e-07	LPHN2
ENSG00000159423.12	87.0058	-0.7371	0.128899	-5.71845	1.07497e-08	1.30337e-07	ALDH4A1
ENSG00000187145.10	209.251	0.531304	0.0929166	5.71807	1.07739e-08	1.30559e-07	MRPS21
ENSG00000055332.12	2288.85	-0.25545	0.0446965	-5.71521	1.09567e-08	1.32704e-07	EIF2AK2
ENSG00000120742.6	1239.63	0.263504	0.0461079	5.71494	1.0974e-08	1.32842e-07	SERP1
ENSG00000118900.10	1319.07	0.206892	0.0362146	5.71294	1.1104e-08	1.34343e-07	UBN1
ENSG00000151914.13	8545.49	0.213034	0.0372943	5.71224	1.115e-08	1.34828e-07	DST
ENSG00000140750.12	722.636	0.279361	0.0489116	5.71154	1.11959e-08	1.35279e-07	ARHGAP17
ENSG00000155660.6	2962.77	-0.227579	0.0398459	-5.71149	1.11993e-08	1.35279e-07	PDIA4
ENSG00000048405.5	804.847	0.325128	0.0569311	5.7109	1.12379e-08	1.35672e-07	ZNF800
ENSG00000114391.8	1802.9	-0.278216	0.0487517	-5.7068	1.15118e-08	1.38905e-07	RPL24
ENSG00000143458.7	258.707	0.428758	0.0751331	5.70664	1.15227e-08	1.38963e-07	GABPB2
ENSG00000176697.14	539.49	0.538611	0.0943874	5.70639	1.15398e-08	1.39094e-07	BDNF
ENSG00000198695.2	4137.77	-0.920788	0.161371	-5.70603	1.15645e-08	1.39317e-07	MT-ND6
ENSG00000152990.9	846.144	-0.263698	0.0462182	-5.7055	1.16005e-08	1.39676e-07	GPR125
ENSG00000120158.7	580.228	0.358218	0.0627908	5.70494	1.16383e-08	1.40057e-07	RCL1
ENSG00000160014.12	4036.46	-0.177587	0.0311352	-5.70375	1.17199e-08	1.40963e-07	CALM3
ENSG00000215193.8	999.891	0.291842	0.0511842	5.70179	1.18558e-08	1.42522e-07	PEX26
ENSG00000141959.12	801.849	-0.272835	0.0478579	-5.70093	1.19153e-08	1.43161e-07	PFKL
ENSG00000120306.5	504.488	0.349926	0.0613935	5.69972	1.20003e-08	1.44106e-07	CYSTM1
ENSG00000130255.8	752.812	-0.317262	0.055666	-5.69939	1.2024e-08	1.44237e-07	RPL36
ENSG00000270863.1	7.84226	3.89349	0.683142	5.69939	1.2024e-08	1.44237e-07	RP11-434C1.3
ENSG00000197903.6	1686.61	0.324706	0.0569926	5.69733	1.21699e-08	1.45909e-07	HIST1H2BK
ENSG00000165917.5	11.4372	-2.72549	0.478634	-5.69431	1.23872e-08	1.48436e-07	RAPSN
ENSG00000150938.5	4929.02	0.203021	0.0356864	5.68903	1.27764e-08	1.53018e-07	CRIM1
ENSG00000161243.4	95.9174	-0.742847	0.13059	-5.68841	1.28231e-08	1.53496e-07	FBXO27
ENSG00000136478.3	382.65	-0.354141	0.0622646	-5.68767	1.28783e-08	1.54075e-07	TEX2
ENSG00000132429.5	107.575	0.655149	0.11519	5.68754	1.28884e-08	1.54115e-07	POPDC3
ENSG00000162729.9	129.731	-0.576932	0.101459	-5.68636	1.29779e-08	1.55102e-07	IGSF8
ENSG00000188352.8	1291.04	-0.261684	0.0460224	-5.68601	1.30041e-08	1.55333e-07	FOCAD
ENSG00000261286.1	84.7768	-0.723785	0.127295	-5.68589	1.30135e-08	1.55363e-07	RP11-517C16.2
ENSG00000165105.9	877.638	0.311834	0.0548474	5.68548	1.30444e-08	1.55567e-07	RASEF
ENSG00000205765.4	837.92	-0.25434	0.0447344	-5.68555	1.30394e-08	1.55567e-07	C5orf51
ENSG00000263711.1	739.217	-0.400025	0.070373	-5.68435	1.31309e-08	1.56516e-07	RP11-169F17.1
ENSG00000108799.8	461.98	0.373927	0.065791	5.68356	1.31916e-08	1.57157e-07	EZH1
ENSG00000094914.8	746.311	-0.279741	0.0492517	-5.67982	1.34839e-08	1.60555e-07	AAAS
ENSG00000105810.5	3908.39	-0.514356	0.0905798	-5.67848	1.35894e-08	1.61725e-07	CDK6
ENSG00000227036.2	786.81	0.323618	0.0570106	5.67645	1.37518e-08	1.63571e-07	LINC00511
ENSG00000142065.9	221.999	-0.477867	0.0842212	-5.67396	1.39537e-08	1.65885e-07	ZFP14
ENSG00000132879.9	176.295	-0.655432	0.115555	-5.67205	1.41098e-08	1.67653e-07	FBXO44
ENSG00000176907.3	654.324	-0.400852	0.0706903	-5.67054	1.42352e-08	1.69054e-07	C8orf4
ENSG00000163517.10	72.9405	-0.806182	0.142194	-5.66961	1.43121e-08	1.69878e-07	HDAC11
ENSG00000119321.4	668.88	-0.260047	0.0458904	-5.6667	1.45571e-08	1.72696e-07	FKBP15
ENSG00000165819.7	1002.73	0.257984	0.0456039	5.65705	1.54001e-08	1.826e-07	METTL3
ENSG00000107789.11	424.497	-0.481299	0.0850842	-5.65674	1.54279e-08	1.82834e-07	MINPP1
ENSG00000157741.10	1026.39	0.315858	0.0558682	5.65362	1.57102e-08	1.86081e-07	UBN2
ENSG00000106258.9	174.319	0.633141	0.112041	5.65096	1.59554e-08	1.88886e-07	CYP3A5
ENSG00000177465.4	46.9429	1.06235	0.188005	5.65061	1.59878e-08	1.89171e-07	ACOT4
ENSG00000136874.6	430.715	-0.322083	0.0570031	-5.65026	1.60203e-08	1.89456e-07	STX17
ENSG00000110921.7	355.49	0.485559	0.0859559	5.64893	1.61452e-08	1.90833e-07	MVK
ENSG00000167183.2	11.3402	-2.55894	0.453036	-5.64843	1.61919e-08	1.91285e-07	PRR15L
ENSG00000065361.10	64.932	-0.894691	0.158417	-5.64771	1.62601e-08	1.9199e-07	ERBB3
ENSG00000092931.7	401.914	0.411617	0.0728973	5.64654	1.63713e-08	1.93202e-07	MFSD11
ENSG00000188001.5	57.3883	0.927676	0.164307	5.64599	1.64234e-08	1.93716e-07	TPRG1
ENSG00000104522.11	385.701	-0.358596	0.0635694	-5.64102	1.6905e-08	1.99292e-07	TSTA3
ENSG00000151090.13	149.904	0.575928	0.102106	5.64048	1.69572e-08	1.99803e-07	THRB
ENSG00000136826.10	224.3	0.541734	0.0960649	5.63925	1.70791e-08	2.01134e-07	KLF4
ENSG00000162368.9	1521.36	-0.285221	0.0505834	-5.63864	1.714e-08	2.01746e-07	CMPK1
ENSG00000026103.15	223.277	0.48324	0.0857072	5.63826	1.71775e-08	2.02082e-07	FAS
ENSG00000241973.6	846.12	-0.329711	0.0584876	-5.63728	1.72761e-08	2.03136e-07	PI4KA
ENSG00000197847.8	56.437	0.873162	0.154915	5.63639	1.73647e-08	2.04072e-07	SLC22A20
ENSG00000136869.13	29.1456	1.25143	0.222046	5.63593	1.7412e-08	2.04521e-07	TLR4
ENSG00000198146.4	1843.77	0.230658	0.0409361	5.63457	1.75493e-08	2.06027e-07	ZNF770
ENSG00000100731.11	2084.34	-0.16774	0.0297931	-5.63016	1.80038e-08	2.11252e-07	PCNX
ENSG00000101445.5	20.0415	-1.65914	0.294706	-5.62983	1.80383e-08	2.11547e-07	PPP1R16B
ENSG00000070018.4	3216.36	0.159414	0.0283318	5.62666	1.8373e-08	2.1536e-07	LRP6
ENSG00000113273.11	552.543	-0.330344	0.0587351	-5.6243	1.86264e-08	2.18217e-07	ARSB
ENSG00000119718.6	448.547	0.333953	0.0594117	5.621	1.8986e-08	2.22314e-07	EIF2B2
ENSG00000174502.14	65.1295	2.07149	0.36872	5.61807	1.931e-08	2.25991e-07	SLC26A9
ENSG00000116151.9	192.103	-0.497507	0.0885584	-5.61785	1.93353e-08	2.26141e-07	MORN1
ENSG00000146729.5	817.49	-0.324871	0.0578291	-5.61778	1.93428e-08	2.26141e-07	GBAS
ENSG00000132199.14	1270.41	0.211162	0.0376123	5.61416	1.9752e-08	2.30805e-07	ENOSF1
ENSG00000162520.10	212.793	0.530035	0.094418	5.6137	1.98043e-08	2.31296e-07	SYNC
ENSG00000164403.10	170.362	-0.513279	0.0914459	-5.61292	1.98939e-08	2.32223e-07	SHROOM1
ENSG00000100033.12	210.145	0.486882	0.0867476	5.61263	1.99275e-08	2.32374e-07	PRODH
ENSG00000247556.2	2166.07	-0.238109	0.0424235	-5.61267	1.99227e-08	2.32374e-07	OIP5-AS1
ENSG00000169129.10	305.97	-0.406776	0.0724775	-5.61245	1.99485e-08	2.32498e-07	AFAP1L2
ENSG00000196782.8	689.886	-0.294198	0.0524261	-5.61167	2.00378e-08	2.33419e-07	MAML3
ENSG00000071205.7	335.514	0.378936	0.0675432	5.61028	2.01999e-08	2.35186e-07	ARHGAP10
ENSG00000176209.7	180.785	0.55394	0.0987388	5.61016	2.02144e-08	2.35234e-07	SMIM19
ENSG00000237975.2	67.5688	-0.860867	0.153469	-5.60937	2.03061e-08	2.36178e-07	FLG-AS1
ENSG00000157927.12	99.5996	-0.673441	0.120102	-5.60723	2.05595e-08	2.39002e-07	RADIL
ENSG00000273290.1	393.192	0.395353	0.0705491	5.60394	2.09537e-08	2.4346e-07	CTC-297N7.8
ENSG00000108352.7	157.768	-0.626233	0.111769	-5.60294	2.10742e-08	2.44608e-07	RAPGEFL1
ENSG00000169139.7	780.644	-0.305593	0.054541	-5.603	2.10674e-08	2.44608e-07	UBE2V2
ENSG00000110048.7	1199.18	0.220485	0.0393595	5.60181	2.12122e-08	2.46083e-07	OSBP
ENSG00000071967.7	791.231	0.274074	0.0489271	5.60168	2.12287e-08	2.46149e-07	CYBRD1
ENSG00000139631.14	236.916	-0.444153	0.0793047	-5.60059	2.13628e-08	2.47576e-07	CSAD
ENSG00000215021.4	1083.42	-0.249613	0.0445826	-5.5989	2.15713e-08	2.49864e-07	PHB2
ENSG00000178035.7	1494.71	-0.365229	0.0652346	-5.5987	2.15965e-08	2.50028e-07	IMPDH2
ENSG00000112319.13	889.266	0.240749	0.0430212	5.59606	2.19282e-08	2.53738e-07	EYA4
ENSG00000092203.9	946.808	0.254659	0.0455374	5.5923	2.24081e-08	2.58948e-07	TOX4
ENSG00000119396.6	1681.03	0.20923	0.0374142	5.59226	2.24129e-08	2.58948e-07	RAB14
ENSG00000158079.10	348.761	0.385987	0.0690212	5.5923	2.24083e-08	2.58948e-07	PTPDC1
ENSG00000154914.12	165.632	0.62599	0.111951	5.59164	2.24939e-08	2.59751e-07	USP43
ENSG00000171988.13	1987.8	0.253777	0.0453918	5.59081	2.26018e-08	2.60863e-07	JMJD1C
ENSG00000131473.12	9238.35	-0.157217	0.028124	-5.59014	2.26884e-08	2.61729e-07	ACLY
ENSG00000127955.11	954.465	0.26103	0.0466987	5.58965	2.27522e-08	2.6233e-07	GNAI1
ENSG00000125755.14	2799.61	-0.16242	0.0290611	-5.58891	2.285e-08	2.63323e-07	SYMPK
ENSG00000125733.13	630.162	-0.316704	0.0566688	-5.58869	2.28786e-08	2.63519e-07	TRIP10
ENSG00000158106.8	536.085	-0.386371	0.0691437	-5.58795	2.29766e-08	2.64512e-07	RHPN1
ENSG00000143543.10	1026.9	0.21819	0.0390512	5.5873	2.30633e-08	2.65375e-07	JTB
ENSG00000086717.14	53.0857	1.01163	0.181102	5.58595	2.32427e-08	2.67303e-07	PPEF1
ENSG00000157637.8	1985.05	0.217021	0.0388741	5.58267	2.3685e-08	2.72251e-07	SLC38A10
ENSG00000025039.10	166.905	0.595402	0.106655	5.58253	2.37051e-08	2.72343e-07	RRAGD
ENSG00000151338.14	299.314	-0.426979	0.0764959	-5.58173	2.38142e-08	2.73457e-07	MIPOL1
ENSG00000245025.2	67.4127	0.893595	0.160269	5.5756	2.46677e-08	2.83113e-07	RP11-875O11.1
ENSG00000141098.8	383.781	-0.379764	0.068115	-5.57534	2.47047e-08	2.83395e-07	GFOD2
ENSG00000122741.11	919.725	0.239192	0.042918	5.57323	2.50063e-08	2.86668e-07	DCAF10
ENSG00000141380.9	1377.79	0.194423	0.0348855	5.57316	2.50155e-08	2.86668e-07	SS18
ENSG00000118894.10	289.264	-0.430134	0.0771865	-5.57266	2.50876e-08	2.87348e-07	FAM86A
ENSG00000218336.3	765.897	-0.414304	0.0743763	-5.57038	2.54188e-08	2.90994e-07	TENM3
ENSG00000251322.3	212.27	-0.466447	0.0837581	-5.56898	2.56239e-08	2.93194e-07	SHANK3
ENSG00000087074.7	449.813	0.403452	0.0724479	5.56886	2.56415e-08	2.93246e-07	PPP1R15A
ENSG00000168610.10	3888.15	0.177745	0.0319245	5.56765	2.58195e-08	2.95132e-07	STAT3
ENSG00000169752.12	77.6951	1.14442	0.205628	5.5655	2.61404e-08	2.9865e-07	NRG4
ENSG00000131470.10	189.183	-0.464853	0.0835509	-5.56371	2.64104e-08	3.01582e-07	PSMC3IP
ENSG00000133816.9	1834.95	-0.29753	0.0535127	-5.56	2.6978e-08	3.07906e-07	MICAL2
ENSG00000257621.3	665.703	-0.278475	0.050111	-5.55717	2.74183e-08	3.12774e-07	RP11-349A22.5
ENSG00000049323.11	502.469	0.359861	0.0647576	5.55705	2.74368e-08	3.12827e-07	LTBP1
ENSG00000179954.10	28.0787	-1.35805	0.244563	-5.55299	2.80826e-08	3.20028e-07	SSC5D
ENSG00000273230.1	137.34	-0.609972	0.109863	-5.55209	2.82272e-08	3.21514e-07	RP11-1246C19.1
ENSG00000183762.8	152.173	-0.584801	0.105342	-5.55143	2.83347e-08	3.22575e-07	KREMEN1
ENSG00000236255.1	84.4883	0.714447	0.128703	5.55113	2.83826e-08	3.22958e-07	AC009404.2
ENSG00000260006.1	83.9732	-0.772642	0.139272	-5.54772	2.89411e-08	3.29147e-07	RP11-469M7.1
ENSG00000256037.1	10.6409	2.36783	0.426902	5.54655	2.91359e-08	3.31195e-07	MRPL40P1
ENSG00000116717.7	128.711	0.633256	0.114192	5.54555	2.93037e-08	3.32934e-07	GADD45A
ENSG00000118418.10	211.977	0.463487	0.0835917	5.54465	2.94537e-08	3.34471e-07	HMGN3
ENSG00000124383.4	548.404	0.323068	0.0582887	5.54255	2.98093e-08	3.38339e-07	MPHOSPH10
ENSG00000118508.4	253.831	0.448562	0.0809554	5.54086	3.00989e-08	3.41454e-07	RAB32
ENSG00000146083.7	877.497	0.333614	0.0602131	5.54056	3.01511e-08	3.41874e-07	RNF44
ENSG00000100908.9	188.387	-0.521391	0.0941218	-5.53953	3.03281e-08	3.43709e-07	EMC9
ENSG00000043591.4	52.4745	0.886498	0.160117	5.53655	3.08493e-08	3.49439e-07	ADRB1
ENSG00000117115.8	431.163	-0.550814	0.0995406	-5.53356	3.13804e-08	3.55277e-07	PADI2
ENSG00000197375.8	1176.61	0.261018	0.0471764	5.5328	3.15152e-08	3.56624e-07	SLC22A5
ENSG00000101109.7	1402.19	0.223303	0.0403617	5.53254	3.15619e-08	3.56974e-07	STK4
ENSG00000240857.1	171.427	-0.664793	0.120176	-5.53183	3.16916e-08	3.58261e-07	RDH14
ENSG00000158796.12	419.168	0.348457	0.0629997	5.53108	3.1826e-08	3.59601e-07	DEDD
ENSG00000141448.4	79.0409	0.73836	0.133576	5.52764	3.24562e-08	3.66537e-07	GATA6
ENSG00000076826.5	92.0987	-0.677775	0.122631	-5.52696	3.25824e-08	3.67779e-07	CAMSAP3
[truncated: 20,565 more rows]

## Sheet: Sheet2
ENSMBL_ID	Gene_ID	Relative_position	Position	siDC1_IRScore	siSCR_IRScore	delta_IRScore	pvalue
ENSG00000187634.6	SAMD11	anti-over	chr1:860328-861301:+	0.500373	0.358111	0.142262	0.653002
ENSG00000187634.6	SAMD11	anti-over	chr1:860569-861301:+	0.468305	0.339539	0.128765	0.678288
ENSG00000187634.6	SAMD11	anti-over	chr1:861393-865534:+	0.513382	0.393468	0.119914	0.550454
ENSG00000187634.6	SAMD11	anti-over	chr1:865716-866418:+	0.294389	0.122927	0.171462	0.436006
ENSG00000187634.6	SAMD11	anti-near	chr1:866469-871151:+	0.178559	0.120525	0.0580338	0.832195
ENSG00000187634.6	SAMD11	clean	chr1:871276-874419:+	0.190731	0.138779	0.0519514	0.807693
ENSG00000187634.6	SAMD11	anti-near	chr1:874509-874654:+	0.111577	0.213414	-0.101837	0.539929
ENSG00000187634.6	SAMD11	anti-near	chr1:874792-876523:+	0.4748	0.370558	0.104242	0.433274
ENSG00000187634.6	SAMD11	anti-near	chr1:874840-876523:+	0.483546	0.376354	0.107193	0.438641
ENSG00000187634.6	SAMD11	anti-near	chr1:875842-876523:+	0.505009	0.415155	0.0898547	0.587241
ENSG00000187634.6	SAMD11	anti-near	chr1:876686-877515:+	0.255618	0.143231	0.112387	0.163175
ENSG00000187634.6	SAMD11	anti-near	chr1:877631-877789:+	0.386636	0.254005	0.132631	0.0909845
ENSG00000187634.6	SAMD11	anti-near	chr1:877868-877938:+	0.343689	0.259651	0.0840378	0.346922
ENSG00000187634.6	SAMD11	anti-near	chr1:878438-878632:+	0.38561	0.399013	-0.013403	0.807397
ENSG00000187634.6	SAMD11	anti-near	chr1:878757-879077:+	0.102869	0.112163	-0.00929319	0.757849
ENSG00000187634.6	SAMD11	known-exon+anti-near	chr1:879188-879287:+	0.259487	0.270887	-0.0114002	0.888582
ENSG00000188976.6	NOC2L	anti-near	chr1:880180-880436:-	0.0822545	0.0599452	0.0223092	0.742285
ENSG00000188976.6	NOC2L	anti-near	chr1:880802-880897:-	0.0594792	0.0478893	0.0115899	0.605863
ENSG00000188976.6	NOC2L	anti-near	chr1:881033-881552:-	0.0530694	0.0390771	0.0139923	0.723815
ENSG00000188976.6	NOC2L	anti-near	chr1:881666-881781:-	0.0462936	0.0325088	0.0137847	0.370513
ENSG00000188976.6	NOC2L	anti-near	chr1:881925-883510:-	0.0439091	0.0434405	0.000468633	0.833376
ENSG00000188976.6	NOC2L	anti-near	chr1:883612-883869:-	0.00966553	0.0163524	-0.00668687	0.190003
ENSG00000188976.6	NOC2L	anti-near	chr1:883983-886506:-	0.0250228	0.0336894	-0.00866652	0.773624
ENSG00000188976.6	NOC2L	clean	chr1:886618-887379:-	0.00855436	0.00789416	0.000660203	0.671934
ENSG00000188976.6	NOC2L	clean	chr1:887519-887791:-	0.0133524	0.0192206	-0.00586822	0.638886
ENSG00000188976.6	NOC2L	clean	chr1:887980-888554:-	0.0180832	0.0203794	-0.00229619	0.712347
ENSG00000188976.6	NOC2L	clean	chr1:888668-889161:-	0.0337437	0.0567181	-0.0229744	0.272945
ENSG00000188976.6	NOC2L	clean	chr1:889272-889383:-	0.0436852	0.0391623	0.00452288	0.583012
ENSG00000188976.6	NOC2L	clean	chr1:889462-891302:-	0.139893	0.146245	-0.006352	0.884188
ENSG00000188976.6	NOC2L	clean	chr1:889903-891302:-	0.147141	0.156995	-0.00985443	0.930397
ENSG00000188976.6	NOC2L	clean	chr1:891393-891474:-	0.0230804	0.0314043	-0.00832385	0.411471
ENSG00000188976.6	NOC2L	clean	chr1:891595-892273:-	0.0603291	0.0339224	0.0264067	0.0208503
ENSG00000188976.6	NOC2L	clean	chr1:892405-892478:-	0.0469665	0.0380468	0.00891967	0.506451
ENSG00000188976.6	NOC2L	clean	chr1:892653-894308:-	0.0674972	0.0771021	-0.0096049	0.843352
ENSG00000187961.9	KLHL17	clean	chr1:896932-897008:+	0.506405	0.699138	-0.192733	0.301854
ENSG00000187961.9	KLHL17	clean	chr1:897427-897734:+	0.809219	0.779046	0.0301728	0.917345
ENSG00000187961.9	KLHL17	clean	chr1:897851-898083:+	0.425765	0.221839	0.203927	0.41496
ENSG00000187961.9	KLHL17	clean	chr1:898633-898716:+	0.400998	0.435188	-0.0341909	0.747749
ENSG00000187961.9	KLHL17	clean	chr1:898884-899299:+	0.633328	0.528589	0.104739	0.716266
ENSG00000187961.9	KLHL17	clean	chr1:899560-899728:+	0.387615	0.484167	-0.0965525	0.724388
ENSG00000187583.6	PLEKHN1	anti-near	chr1:909744-909821:+	0.548338	0.357503	0.190834	0.847444
ENSG00000188290.6	HES4	clean	chr1:934812-934905:-	0.0462263	0.0535861	-0.00735983	0.875318
ENSG00000188290.6	HES4	clean	chr1:934993-935071:-	0.150805	0.314804	-0.163999	0.363504
ENSG00000188290.6	HES4	known-exon+anti-near	chr1:935167-935245:-	0.560948	0.427211	0.133736	0.147382
ENSG00000188157.9	AGRN	clean	chr1:955753-957580:+	0.0417654	0.0404195	0.00134597	0.759754
ENSG00000188157.9	AGRN	clean	chr1:957842-970656:+	0.0300906	0.0291768	0.000913767	0.907163
ENSG00000188157.9	AGRN	clean	chr1:970083-970656:+	0.0100057	0.0120691	-0.00206346	0.217366
ENSG00000188157.9	AGRN	clean	chr1:970704-976044:+	0.15471	0.136995	0.017715	0.650435
ENSG00000188157.9	AGRN	clean	chr1:976260-976552:+	0.00365809	0.00255997	0.00109812	0.306924
ENSG00000188157.9	AGRN	clean	chr1:976777-976857:+	0.163915	0.128183	0.0357319	0.20578
ENSG00000188157.9	AGRN	clean	chr1:977082-977335:+	0.0159558	0.0113428	0.00461301	0.52836
ENSG00000188157.9	AGRN	clean	chr1:977542-978618:+	0.310889	0.276206	0.0346827	0.51288
ENSG00000188157.9	AGRN	clean	chr1:978837-978917:+	0.0767006	0.0487725	0.0279281	0.0224325
ENSG00000188157.9	AGRN	clean	chr1:979112-979202:+	0.0359154	0.0178968	0.0180186	0.0818412
ENSG00000188157.9	AGRN	clean	chr1:979637-979713:+	0.032603	0.0335771	-0.00097405	0.842382
ENSG00000188157.9	AGRN	clean	chr1:979819-980540:+	0.03126	0.0205657	0.0106944	0.15657
ENSG00000188157.9	AGRN	clean	chr1:980657-980738:+	0.0246877	0.0215243	0.00316338	0.745513
ENSG00000188157.9	AGRN	clean	chr1:980903-981112:+	0.119965	0.0931267	0.0268378	0.0159331
ENSG00000188157.9	AGRN	clean	chr1:981256-981343:+	0.146554	0.102484	0.04407	0.161933
ENSG00000188157.9	AGRN	clean	chr1:981468-981539:+	0.116546	0.115596	0.000950083	0.898416
ENSG00000188157.9	AGRN	clean	chr1:981645-981776:+	0.235577	0.190535	0.0450423	0.383326
ENSG00000188157.9	AGRN	clean	chr1:982115-982199:+	0.0789253	0.0456638	0.0332616	0.669463
ENSG00000188157.9	AGRN	clean	chr1:982337-982706:+	0.321174	0.279258	0.0419158	0.619095
ENSG00000188157.9	AGRN	clean	chr1:982834-982952:+	0.171193	0.0897745	0.081418	0.0227664
ENSG00000188157.9	AGRN	clean	chr1:983067-983155:+	0.0807714	0.0507244	0.030047	0.042899
ENSG00000188157.9	AGRN	clean	chr1:983275-983391:+	0.0189157	0.0106238	0.00829183	0.51493
ENSG00000188157.9	AGRN	clean	chr1:983745-984246:+	0.124948	0.102436	0.0225114	0.870531
ENSG00000188157.9	AGRN	clean	chr1:984831-984945:+	0.025612	0.0123574	0.0132545	0.1124
ENSG00000188157.9	AGRN	clean	chr1:985175-985282:+	0.0437431	0.0235253	0.0202178	0.0144361
ENSG00000188157.9	AGRN	clean	chr1:985417-985612:+	0.0289627	0.0414074	-0.0124447	0.682845
ENSG00000188157.9	AGRN	clean	chr1:985709-985806:+	0.075968	0.0827065	-0.00673847	0.534737
ENSG00000188157.9	AGRN	clean	chr1:985971-986105:+	0.017646	0.0173523	0.000293762	0.859967
ENSG00000188157.9	AGRN	clean	chr1:986217-986411:+	0.0746891	0.0418145	0.0328746	0.125786
ENSG00000188157.9	AGRN	clean	chr1:986217-986632:+	0.0501175	0.0277318	0.0223857	0.142991
ENSG00000188157.9	AGRN	clean	chr1:986423-986632:+	0.0209206	0.015246	0.00567462	0.904667
ENSG00000188157.9	AGRN	clean	chr1:986749-986832:+	0.0988876	0.0979281	0.00095945	0.574068
ENSG00000188157.9	AGRN	clean	chr1:987025-987107:+	0.101314	0.0730555	0.0282587	0.0534406
ENSG00000188157.9	AGRN	clean	chr1:987195-987372:+	0.203212	0.153166	0.0500463	0.123272
ENSG00000188157.9	AGRN	clean	chr1:987195-989132:+	0.159214	0.119995	0.0392196	0.197411
ENSG00000188157.9	AGRN	clean	chr1:988873-989132:+	0.203594	0.139496	0.0640983	0.116874
ENSG00000188157.9	AGRN	clean	chr1:989357-989827:+	0.0756599	0.0712995	0.00436042	0.509722
ENSG00000188157.9	AGRN	anti-near	chr1:989931-990203:+	0.164313	0.13666	0.0276527	0.0857924
ENSG00000131591.13	C1orf159	clean	chr1:1018367-1019294:-	0.373374	0.437037	-0.0636622	0.238878
ENSG00000131591.13	C1orf159	known-exon	chr1:1019391-1019732:-	0.391693	0.452579	-0.0608862	0.53053
ENSG00000131591.13	C1orf159	known-exon	chr1:1019466-1019732:-	0.391693	0.452579	-0.0608862	0.53053
ENSG00000131591.13	C1orf159	clean	chr1:1019886-1020630:-	0.0522261	0.039269	0.0129571	0.518404
ENSG00000131591.13	C1orf159	clean	chr1:1019886-1021257:-	0.051698	0.0615694	-0.00987142	0.536342
ENSG00000131591.13	C1orf159	clean	chr1:1020690-1021257:-	0.0608313	0.0928801	-0.0320488	0.403878
ENSG00000131591.13	C1orf159	clean	chr1:1021392-1022518:-	0.160993	0.0904544	0.0705385	0.787462
ENSG00000131591.13	C1orf159	clean	chr1:1022584-1022881:-	0.15096	0.205228	-0.0542679	0.522062
ENSG00000131591.13	C1orf159	clean	chr1:1022977-1025732:-	0.102211	0.137725	-0.0355135	0.323832
ENSG00000131591.13	C1orf159	known-exon	chr1:1025808-1026255:-	0.317155	0.295494	0.0216612	0.549997
ENSG00000131591.13	C1orf159	known-exon	chr1:1025808-1026657:-	0.283678	0.294065	-0.0103868	0.409356
ENSG00000131591.13	C1orf159	clean	chr1:1026754-1026851:-	0.17261	0.196979	-0.024369	0.0905001
ENSG00000131591.13	C1orf159	known-exon	chr1:1026945-1027370:-	0.322465	0.367591	-0.045126	0.462406
ENSG00000131591.13	C1orf159	known-exon	chr1:1026989-1027370:-	0.32358	0.367591	-0.0440112	0.480992
ENSG00000131591.13	C1orf159	clean	chr1:1027483-1027945:-	0.448061	0.575642	-0.127581	0.324108
ENSG00000131591.13	C1orf159	clean	chr1:1027483-1041335:-	0.441659	0.558257	-0.116598	0.347315
ENSG00000131591.13	C1orf159	clean	chr1:1027483-1050401:-	0.456282	0.566374	-0.110091	0.363423
ENSG00000131591.13	C1orf159	clean	chr1:1027483-1051439:-	0.441192	0.522837	-0.081644	0.382132
ENSG00000131591.13	C1orf159	clean	chr1:1041429-1051439:-	0.472833	0.565643	-0.0928102	0.387221
ENSG00000131591.13	C1orf159	anti-near	chr1:1050455-1051439:-	0.203845	0.197914	0.00593143	0.832982
ENSG00000078808.12	SDF4	clean	chr1:1153068-1153837:-	0.0392921	0.0362422	0.00304989	0.789136
ENSG00000078808.12	SDF4	clean	chr1:1153184-1153837:-	0.0392921	0.0362422	0.00304989	0.789136
ENSG00000078808.12	SDF4	clean	chr1:1154013-1154148:-	0.0190466	0.0299344	-0.0108877	0.510739
ENSG00000078808.12	SDF4	clean	chr1:1154307-1158623:-	0.0997425	0.111735	-0.0119923	0.75275
ENSG00000078808.12	SDF4	clean	chr1:1154385-1158623:-	0.0997425	0.111735	-0.0119923	0.75275
ENSG00000078808.12	SDF4	clean	chr1:1156110-1158623:-	0.117845	0.135896	-0.0180505	0.620476
ENSG00000078808.12	SDF4	clean	chr1:1158737-1159211:-	0.0109047	0.0293253	-0.0184205	0.021865
ENSG00000078808.12	SDF4	clean	chr1:1159348-1163847:-	0.0157103	0.0141075	0.00160277	0.761942
ENSG00000078808.12	SDF4	clean	chr1:1162699-1163847:-	0.0198832	0.0154479	0.00443532	0.467819
ENSG00000078808.12	SDF4	clean	chr1:1164326-1167271:-	0.014484	0.0167054	-0.00222146	0.72102
ENSG00000160087.16	UBE2J2	clean	chr1:1190867-1191424:-	0.0849116	0.0962199	-0.0113083	0.610014
ENSG00000160087.16	UBE2J2	clean	chr1:1192510-1192587:-	0.0557318	0.0547292	0.00100256	0.536982
ENSG00000160087.16	UBE2J2	clean	chr1:1192510-1198725:-	0.0581598	0.0732863	-0.0151265	0.393056
ENSG00000160087.16	UBE2J2	clean	chr1:1192690-1198725:-	0.0616138	0.0781257	-0.0165119	0.349374
ENSG00000160087.16	UBE2J2	clean	chr1:1192690-1208878:-	0.0687551	0.0836583	-0.0149032	0.445497
ENSG00000160087.16	UBE2J2	clean	chr1:1198766-1200162:-	0.0867333	0.0857293	0.00100395	0.740478
ENSG00000160087.16	UBE2J2	clean	chr1:1198766-1201477:-	0.0875547	0.0909261	-0.00337142	0.659494
ENSG00000160087.16	UBE2J2	clean	chr1:1198766-1203112:-	0.0711455	0.0713547	-0.0002092	0.864088
ENSG00000160087.16	UBE2J2	clean	chr1:1198766-1203241:-	0.0711455	0.0713547	-0.0002092	0.864088
ENSG00000160087.16	UBE2J2	clean	chr1:1198766-1209045:-	0.0862227	0.0998719	-0.0136492	0.389426
ENSG00000160087.16	UBE2J2	clean	chr1:1200210-1203241:-	0.0683743	0.0746935	-0.00631922	0.539676
ENSG00000160087.16	UBE2J2	clean	chr1:1203372-1206889:-	0.135617	0.187683	-0.0520664	0.275124
ENSG00000160087.16	UBE2J2	clean	chr1:1203372-1208232:-	0.141367	0.188088	-0.0467211	0.314813
ENSG00000160087.16	UBE2J2	clean	chr1:1203372-1208756:-	0.141367	0.188088	-0.0467211	0.314813
ENSG00000160087.16	UBE2J2	clean	chr1:1203372-1208878:-	0.141367	0.188088	-0.0467211	0.314813
ENSG00000160087.16	UBE2J2	clean	chr1:1203372-1209045:-	0.140961	0.188088	-0.0471274	0.304513
ENSG00000131584.14	ACAP3	anti-near	chr1:1229313-1229469:-	0.235423	0.109089	0.126335	0.270515
ENSG00000131584.14	ACAP3	anti-near	chr1:1230008-1230826:-	0.101432	0.0887185	0.0127136	0.906874
ENSG00000131584.14	ACAP3	anti-near	chr1:1230196-1230826:-	0.165027	0.107125	0.0579016	0.992565
ENSG00000131584.14	ACAP3	clean	chr1:1233313-1233392:-	0.0599614	0.236076	-0.176115	0.562199
ENSG00000131584.14	ACAP3	clean	chr1:1234059-1234724:-	0.535896	0.443964	0.0919323	0.45339
ENSG00000131584.14	ACAP3	clean	chr1:1235285-1235352:-	0.236673	0.248179	-0.0115065	0.409101
ENSG00000131584.14	ACAP3	clean	chr1:1235448-1235537:-	0.214384	0.235908	-0.0215243	0.906161
ENSG00000131584.14	ACAP3	clean	chr1:1235582-1235888:-	0.162231	0.185553	-0.0233225	0.83509
ENSG00000131584.14	ACAP3	clean	chr1:1236072-1237367:-	0.201759	0.191646	0.0101124	0.818399
ENSG00000131584.14	ACAP3	clean	chr1:1237426-1238301:-	0.0780768	0.0800836	-0.00200683	0.786144
ENSG00000131584.14	ACAP3	clean	chr1:1238355-1238541:-	0.0471237	0.0698254	-0.0227017	0.163791
ENSG00000131584.14	ACAP3	clean	chr1:1238661-1239465:-	0.351746	0.488355	-0.136609	0.790168
ENSG00000131584.14	ACAP3	clean	chr1:1239523-1242451:-	0.458631	0.458189	0.000442333	0.988684
ENSG00000131584.14	ACAP3	anti-near	chr1:1239523-1243148:-	0.447124	0.45103	-0.003906	0.975245
ENSG00000131584.14	ACAP3	anti-near	chr1:1242536-1243148:-	0.376187	0.427547	-0.0513593	0.951678
ENSG00000169972.7	PUSL1	anti-over	chr1:1244352-1244465:+	0.0970454	0.159792	-0.062747	0.0191343
ENSG00000169972.7	PUSL1	anti-over	chr1:1244653-1244833:+	0.112059	0.103092	0.00896658	0.842784
ENSG00000169972.7	PUSL1	anti-over	chr1:1244983-1245060:+	0.31297	0.26491	0.0480608	0.929446
ENSG00000169972.7	PUSL1	anti-near	chr1:1245231-1246013:+	0.319085	0.257099	0.0619862	0.915871
ENSG00000169972.7	PUSL1	anti-near	chr1:1246068-1246288:+	0.122042	0.193836	-0.0717938	0.342748
ENSG00000169972.7	PUSL1	anti-near	chr1:1246451-1246709:+	0.0695678	0.0570346	0.0125332	0.533472
ENSG00000127054.14	CPSF3L	anti-near	chr1:1247304-1247397:-	0.164575	0.203474	-0.0388986	0.972155
ENSG00000127054.14	CPSF3L	anti-near	chr1:1247527-1247605:-	0.0779849	0.0412597	0.0367252	0.0139195
ENSG00000127054.14	CPSF3L	anti-near	chr1:1247748-1247819:-	0.272032	0.151385	0.120647	0.355213
ENSG00000127054.14	CPSF3L	anti-near	chr1:1247881-1247972:-	0.267575	0.152679	0.114895	0.0781241
ENSG00000127054.14	CPSF3L	anti-near	chr1:1248080-1248166:-	0.334133	0.234144	0.0999893	0.0226623
ENSG00000127054.14	CPSF3L	anti-near	chr1:1248329-1248414:-	0.139878	0.0955287	0.0443491	0.223383
ENSG00000127054.14	CPSF3L	anti-near	chr1:1248504-1248888:-	0.145882	0.143242	0.00264055	0.160354
ENSG00000127054.14	CPSF3L	anti-near	chr1:1248972-1249111:-	0.121277	0.0883588	0.0329179	0.427851
ENSG00000127054.14	CPSF3L	anti-near	chr1:1249485-1249680:-	0.287605	0.209284	0.0783208	0.166443
ENSG00000127054.14	CPSF3L	anti-near	chr1:1249745-1250203:-	0.273108	0.25297	0.0201387	0.545614
ENSG00000127054.14	CPSF3L	anti-near	chr1:1250342-1250783:-	0.36297	0.224599	0.138371	0.2269
ENSG00000127054.14	CPSF3L	anti-near	chr1:1250818-1250899:-	0.315133	0.257783	0.0573503	0.394019
ENSG00000127054.14	CPSF3L	anti-near	chr1:1250998-1251536:-	0.430141	0.338869	0.0912723	0.463296
ENSG00000127054.14	CPSF3L	clean	chr1:1255085-1255835:-	0.107587	0.0688842	0.0387028	0.0716565
ENSG00000127054.14	CPSF3L	clean	chr1:1255223-1255835:-	0.107587	0.0688842	0.0387028	0.0716565
ENSG00000127054.14	CPSF3L	clean	chr1:1255265-1255835:-	0.107587	0.0688842	0.0387028	0.0716565
ENSG00000127054.14	CPSF3L	anti-near	chr1:1254904-1259960:-	0.0865125	0.0608905	0.025622	0.277676
ENSG00000127054.14	CPSF3L	clean	chr1:1256473-1257287:-	0.0984239	0.0883761	0.0100479	0.582017
ENSG00000127054.14	CPSF3L	clean	chr1:1256473-1258526:-	0.121013	0.0838865	0.0371263	0.248576
ENSG00000127054.14	CPSF3L	clean	chr1:1256473-1258560:-	0.121013	0.0838865	0.0371263	0.248576
ENSG00000127054.14	CPSF3L	anti-near	chr1:1256473-1259960:-	0.107701	0.0795989	0.0281018	0.572664
ENSG00000127054.14	CPSF3L	anti-near	chr1:1256476-1259960:-	0.107701	0.0795989	0.0281018	0.572664
ENSG00000127054.14	CPSF3L	anti-near	chr1:1257364-1259960:-	0.113782	0.0769287	0.0368532	0.412103
ENSG00000127054.14	CPSF3L	anti-near	chr1:1258667-1259960:-	0.104656	0.0779933	0.0266627	0.592841
ENSG00000224051.2	GLTPD1	anti-near	chr1:1260482-1262215:+	0.0292011	0.0426837	-0.0134826	0.262978
ENSG00000224051.2	GLTPD1	anti-near	chr1:1260482-1262620:+	0.0273511	0.0383942	-0.011043	0.244151
ENSG00000224051.2	GLTPD1	anti-near	chr1:1260975-1262215:+	0.0293363	0.045551	-0.0162147	0.19936
ENSG00000224051.2	GLTPD1	anti-near	chr1:1262412-1262620:+	0.0761076	0.0545653	0.0215423	0.933064
ENSG00000107404.13	DVL1	anti-near	chr1:1271895-1273356:-	0.0958726	0.139029	-0.0431568	0.212571
ENSG00000107404.13	DVL1	anti-near	chr1:1273816-1273901:-	0.126056	0.0653014	0.0607551	0.27627
ENSG00000107404.13	DVL1	anti-near	chr1:1274033-1274666:-	0.0925736	0.0866583	0.00591535	0.251036
ENSG00000107404.13	DVL1	anti-near	chr1:1274033-1274741:-	0.0925736	0.0866583	0.00591535	0.251036
ENSG00000107404.13	DVL1	anti-near	chr1:1274819-1274961:-	0.169553	0.196173	-0.0266193	0.906468
ENSG00000107404.13	DVL1	anti-near	chr1:1275029-1275115:-	0.0411392	0.0739997	-0.0328605	0.477449
ENSG00000107404.13	DVL1	clean	chr1:1275696-1275789:-	0.0216897	0.00887952	0.0128102	0.203978
ENSG00000107404.13	DVL1	clean	chr1:1275883-1277046:-	0.0263341	0.0337045	-0.0073704	0.376258
ENSG00000107404.13	DVL1	clean	chr1:1277185-1277432:-	0.232513	0.212073	0.0204398	0.502089
ENSG00000107404.13	DVL1	clean	chr1:1277536-1277742:-	0.0367437	0.0430284	-0.00628467	0.702776
ENSG00000107404.13	DVL1	clean	chr1:1277864-1278068:-	0.0451034	0.0383856	0.0067178	0.588361
ENSG00000107404.13	DVL1	clean	chr1:1278138-1284275:-	0.0838342	0.0799674	0.00386678	0.619778
ENSG00000175756.9	AURKAIP1	known-exon	chr1:1309970-1310084:-	0.0340704	0.0452623	-0.0111919	0.794463
ENSG00000175756.9	AURKAIP1	known-exon	chr1:1310170-1310376:-	0.168956	0.110365	0.0585912	0.0141029
ENSG00000221978.7	CCNL2	clean	chr1:1322962-1323156:-	0.047525	0.0495394	-0.00201435	0.844721
ENSG00000221978.7	CCNL2	clean	chr1:1323445-1323871:-	0.0797235	0.0974682	-0.0177447	0.428071
ENSG00000221978.7	CCNL2	clean	chr1:1323445-1325609:-	0.0707365	0.0756988	-0.00496232	0.814922
ENSG00000221978.7	CCNL2	clean	chr1:1324123-1325609:-	0.0713966	0.0684883	0.00290832	0.835714
ENSG00000221978.7	CCNL2	clean	chr1:1325751-1325838:-	0.0541618	0.0586465	-0.0044846	0.654351
ENSG00000221978.7	CCNL2	clean	chr1:1325943-1326145:-	0.036813	0.0602462	-0.0234331	0.417021
ENSG00000221978.7	CCNL2	clean	chr1:1328183-1328775:-	0.178105	0.205858	-0.0277537	0.343402
ENSG00000221978.7	CCNL2	clean	chr1:1328840-1330773:-	0.114587	0.147464	-0.0328769	0.362392
ENSG00000221978.7	CCNL2	clean	chr1:1330894-1333612:-	0.0423436	0.0476125	-0.00526882	0.632145
ENSG00000221978.7	CCNL2	clean	chr1:1330917-1333612:-	0.0423436	0.0478497	-0.005506	0.627057
ENSG00000221978.7	CCNL2	anti-near	chr1:1333722-1333976:-	0.122587	0.144244	-0.0216571	0.648708
ENSG00000242485.1	MRPL20	anti-near	chr1:1337981-1341188:-	0.0980336	0.105577	-0.00754392	0.781306
ENSG00000242485.1	MRPL20	anti-near	chr1:1341266-1341605:-	0.095794	0.0971525	-0.00135855	0.695504
ENSG00000242485.1	MRPL20	anti-near	chr1:1341266-1342288:-	0.0974281	0.0985763	-0.00114828	0.729938
ENSG00000242485.1	MRPL20	anti-near	chr1:1341726-1342288:-	0.0965207	0.105768	-0.009247	0.498239
ENSG00000242485.1	MRPL20	anti-near	chr1:1342399-1342510:-	0.0406697	0.0270551	0.0136146	0.646543
ENSG00000179403.10	VWA1	clean	chr1:1372864-1374460:+	0.0353615	0.0463022	-0.0109407	0.665041
ENSG00000197785.9	ATAD3A	clean	chr1:1455997-1458123:+	0.124816	0.155651	-0.0308356	0.63721
ENSG00000197785.9	ATAD3A	clean	chr1:1458279-1458890:+	0.0557999	0.0581334	-0.0023335	0.683624
ENSG00000197785.9	ATAD3A	clean	chr1:1458947-1459218:+	0.0549655	0.0436103	0.0113552	0.269311
ENSG00000197785.9	ATAD3A	clean	chr1:1460671-1461840:+	0.0374455	0.0304241	0.00702133	0.424165
ENSG00000197785.9	ATAD3A	clean	chr1:1462618-1463074:+	0.143728	0.124229	0.019499	0.992246
ENSG00000197785.9	ATAD3A	clean	chr1:1463242-1464602:+	0.142461	0.165617	-0.0231556	0.640475
ENSG00000197785.9	ATAD3A	anti-near	chr1:1464711-1469305:+	0.106101	0.128262	-0.0221609	0.516977
ENSG00000160075.10	SSU72	clean	chr1:1477547-1479248:-	0.0140164	0.0211711	-0.0071547	0.217432
ENSG00000160075.10	SSU72	clean	chr1:1479367-1480242:-	0.0143213	0.0170558	-0.00273456	0.932648
ENSG00000160075.10	SSU72	clean	chr1:1480382-1500152:-	0.0489853	0.059562	-0.0105767	0.24821
ENSG00000160075.10	SSU72	clean	chr1:1500296-1509857:-	0.0403624	0.0392935	0.00106888	0.866947
ENSG00000197530.8	MIB2	clean	chr1:1551994-1552457:+	0.388882	0.337369	0.0515127	0.412544
ENSG00000197530.8	MIB2	clean	chr1:1551994-1558768:+	0.267743	0.280286	-0.012543	0.665521
ENSG00000197530.8	MIB2	clean	chr1:1551994-1558810:+	0.267743	0.280286	-0.012543	0.665521
ENSG00000197530.8	MIB2	clean	chr1:1560808-1560925:+	0.395049	0.57896	-0.183912	0.631484
ENSG00000197530.8	MIB2	clean	chr1:1560808-1560937:+	0.395049	0.57896	-0.183912	0.631484
ENSG00000197530.8	MIB2	clean	chr1:1563559-1563652:+	0.439853	0.224489	0.215364	0.722654
ENSG00000197530.8	MIB2	clean	chr1:1563779-1563868:+	0.19335	0.229914	-0.0365637	0.779462
ENSG00000248333.3	CDK11B	anti-near	chr1:1572160-1572258:-	0.276385	0.092004	0.184381	0.325945
ENSG00000248333.3	CDK11B	anti-near	chr1:1572564-1572769:-	0.375773	0.262572	0.113201	0.659187
ENSG00000248333.3	CDK11B	anti-near	chr1:1572875-1573123:-	0.100867	0.164022	-0.0631552	0.623006
ENSG00000189339.7	SLC35E2B	anti-near	chr1:1597458-1599765:-	0.0730912	0.092673	-0.0195817	0.95908
ENSG00000189339.7	SLC35E2B	clean	chr1:1599911-1601102:-	0.0355337	0.0933221	-0.0577884	0.949377
ENSG00000189339.7	SLC35E2B	clean	chr1:1601175-1601536:-	0.373394	0.329654	0.0437393	0.26159
ENSG00000189339.7	SLC35E2B	clean	chr1:1601590-1602947:-	0.404297	0.235711	0.168586	0.301667
ENSG00000008128.18	CDK11A	anti-near	chr1:1635783-1635988:-	0.485729	0.573059	-0.0873298	0.905451
ENSG00000008128.18	CDK11A	anti-near	chr1:1636094-1636342:-	0.596764	0.634032	-0.0372685	0.731141
ENSG00000008128.18	CDK11A	clean	chr1:1647917-1650766:-	0.243875	0.21171	0.0321657	0.908988
ENSG00000008128.18	CDK11A	clean	chr1:1647917-1650796:-	0.243875	0.21171	0.0321657	0.908988
ENSG00000008128.18	CDK11A	clean	chr1:1650894-1653034:-	0.0429674	0.0554313	-0.0124639	0.558009
ENSG00000008128.18	CDK11A	clean	chr1:1653150-1654026:-	0.0528113	0.0889126	-0.0361013	0.29937
ENSG00000008128.18	CDK11A	clean	chr1:1653150-1654146:-	0.0528113	0.0889126	-0.0361013	0.29937
ENSG00000008130.11	NADK	clean	chr1:1684499-1685005:-	0.119097	0.122431	-0.00333363	0.973229
ENSG00000008130.11	NADK	clean	chr1:1685088-1685489:-	0.198733	0.250865	-0.0521317	0.977724
ENSG00000008130.11	NADK	clean	chr1:1685647-1685722:-	0.179675	0.136082	0.0435929	0.757228
ENSG00000008130.11	NADK	clean	chr1:1685822-1685982:-	0.0594258	0.037921	0.0215048	0.276817
ENSG00000008130.11	NADK	clean	chr1:1686137-1686812:-	0.347615	0.313686	0.0339288	0.81492
ENSG00000008130.11	NADK	clean	chr1:1686915-1687696:-	0.304989	0.35948	-0.0544902	0.750422
ENSG00000008130.11	NADK	clean	chr1:1687782-1687941:-	0.0972582	0.0573624	0.0398958	0.124398
ENSG00000008130.11	NADK	clean	chr1:1688321-1688619:-	0.11336	0.157525	-0.0441651	0.314637
ENSG00000008130.11	NADK	clean	chr1:1688749-1689803:-	0.122629	0.129407	-0.00677807	0.904967
ENSG00000008130.11	NADK	clean	chr1:1688749-1690539:-	0.132093	0.120951	0.0111421	0.788129
ENSG00000008130.11	NADK	clean	chr1:1688749-1693390:-	0.127851	0.114817	0.0130346	0.782199
ENSG00000008130.11	NADK	clean	chr1:1691341-1693390:-	0.140645	0.119871	0.0207736	0.582706
ENSG00000008130.11	NADK	clean	chr1:1693474-1696666:-	0.0325765	0.0381493	-0.00557272	0.967988
ENSG00000008130.11	NADK	clean	chr1:1696885-1709727:-	0.0811627	0.0941906	-0.0130279	0.88803
ENSG00000008130.11	NADK	clean	chr1:1696885-1710184:-	0.0809061	0.0926248	-0.0117187	0.980542
ENSG00000008130.11	NADK	clean	chr1:1696885-1711343:-	0.0776924	0.083936	-0.00624362	0.857512
ENSG00000078369.13	GNB1	clean	chr1:1718492-1718760:-	0.0170189	0.0209184	-0.00389943	0.316073
ENSG00000078369.13	GNB1	clean	chr1:1718876-1720491:-	0.0328678	0.0290913	0.00377657	0.879608
ENSG00000078369.13	GNB1	clean	chr1:1720708-1721833:-	0.00612118	0.00853738	-0.0024162	0.942623
ENSG00000078369.13	GNB1	clean	chr1:1722035-1724683:-	0.0115722	0.012344	-0.000771733	0.682788
ENSG00000078369.13	GNB1	clean	chr1:1724750-1735857:-	0.0236425	0.0249519	-0.00130935	0.776068
ENSG00000078369.13	GNB1	clean	chr1:1736020-1737913:-	0.0140862	0.0162433	-0.00215716	0.538872
ENSG00000078369.13	GNB1	clean	chr1:1737977-1747194:-	0.0133199	0.0127844	0.000535442	0.982089
ENSG00000078369.13	GNB1	clean	chr1:1747301-1749275:-	0.0180664	0.0171825	0.000883867	0.986228
ENSG00000078369.13	GNB1	clean	chr1:1747301-1756835:-	0.0197604	0.0181148	0.00164565	0.924863
ENSG00000078369.13	GNB1	clean	chr1:1749314-1756835:-	0.0226864	0.021146	0.00154038	0.955288
ENSG00000078369.13	GNB1	clean	chr1:1756938-1763670:-	0.0194938	0.0194073	8.655e-05	0.85364
ENSG00000078369.13	GNB1	clean	chr1:1756938-1770628:-	0.0238668	0.0244495	-0.0005827	0.765748
ENSG00000078369.13	GNB1	clean	chr1:1770677-1771067:-	0.0647432	0.0589027	0.00584053	0.676361
ENSG00000078369.13	GNB1	anti-near	chr1:1770677-1822258:-	0.0783137	0.0758423	0.0024714	0.923315
ENSG00000078369.13	GNB1	anti-near	chr1:1771121-1821802:-	0.739183	0.812084	-0.0729008	0.626063
ENSG00000067606.11	PRKCZ	anti-near	chr1:1982140-1986879:+	0.0790649	0.230308	-0.151243	0.867672
ENSG00000067606.11	PRKCZ	anti-near	chr1:1982451-1986879:+	0.0801888	0.235933	-0.155744	0.838884
ENSG00000067606.11	PRKCZ	clean	chr1:1987001-1990979:+	0.0811085	0.0977952	-0.0166867	0.960873
ENSG00000067606.11	PRKCZ	clean	chr1:1988012-1990979:+	0.0327906	0.079203	-0.0464125	0.867124
ENSG00000067606.11	PRKCZ	clean	chr1:1991030-2002737:+	0.159796	0.294278	-0.134482	0.819726
ENSG00000067606.11	PRKCZ	clean	chr1:1991030-2066700:+	0.11626	0.264929	-0.148668	0.775653
ENSG00000067606.11	PRKCZ	clean	chr1:2005368-2066700:+	0.128892	0.259625	-0.130732	0.91479
ENSG00000067606.11	PRKCZ	clean	chr1:2005714-2066700:+	0.128772	0.259632	-0.13086	0.91479
ENSG00000067606.11	PRKCZ	clean	chr1:2006206-2066700:+	0.128705	0.259342	-0.130638	0.91479
ENSG00000067606.11	PRKCZ	clean	chr1:2006572-2066700:+	0.128709	0.25944	-0.13073	0.91479
ENSG00000067606.11	PRKCZ	clean	chr1:2006818-2066700:+	0.128564	0.25931	-0.130746	0.91479
ENSG00000067606.11	PRKCZ	clean	chr1:2029994-2066700:+	0.101579	0.246162	-0.144583	0.926036
ENSG00000067606.11	PRKCZ	clean	chr1:2036334-2066700:+	0.0910147	0.241723	-0.150709	0.838329
ENSG00000067606.11	PRKCZ	clean	chr1:2043256-2066700:+	0.0811319	0.228724	-0.147592	0.652669
ENSG00000067606.11	PRKCZ	clean	chr1:2047749-2066700:+	0.0773561	0.224002	-0.146646	0.652669
ENSG00000067606.11	PRKCZ	clean	chr1:2076950-2077465:+	0.0345237	0.0830332	-0.0485095	0.108672
ENSG00000067606.11	PRKCZ	clean	chr1:2077547-2080310:+	0.0616482	0.129366	-0.0677175	0.379625
ENSG00000067606.11	PRKCZ	clean	chr1:2080363-2082228:+	0.0337443	0.0455805	-0.0118362	0.922768
ENSG00000067606.11	PRKCZ	clean	chr1:2082417-2087433:+	0.0249345	0.0586351	-0.0337005	0.584329
ENSG00000067606.11	PRKCZ	clean	chr1:2087531-2100956:+	0.0848679	0.0866853	-0.00181735	0.602455
ENSG00000067606.11	PRKCZ	clean	chr1:2101043-2102991:+	0.0771211	0.0375065	0.0396146	0.682075
ENSG00000067606.11	PRKCZ	clean	chr1:2101043-2103493:+	0.074224	0.0433265	0.0308975	0.438087
ENSG00000067606.11	PRKCZ	clean	chr1:2103084-2103493:+	0.0608402	0.251341	-0.190501	0.589826
ENSG00000067606.11	PRKCZ	clean	chr1:2103827-2105335:+	0.0549421	0.0601223	-0.00518023	0.74263
ENSG00000067606.11	PRKCZ	clean	chr1:2105455-2106192:+	0.0829774	0.0543318	0.0286456	0.31979
ENSG00000067606.11	PRKCZ	clean	chr1:2106272-2106662:+	0.082081	0.0863288	-0.00424783	0.92514
ENSG00000067606.11	PRKCZ	anti-over	chr1:2106752-2116021:+	0.16968	0.119275	0.050405	0.544523
ENSG00000067606.11	PRKCZ	known-exon+anti-near+anti-over	chr1:2116137-2116360:+	0.471905	0.445409	0.026496	0.697616
ENSG00000162585.12	C1orf86	anti-near	chr1:2116952-2117442:-	0.340502	0.271089	0.0694124	0.927663
ENSG00000162585.12	C1orf86	clean	chr1:2124414-2125077:-	0.0844046	0.0609459	0.0234587	0.379655
ENSG00000162585.12	C1orf86	clean	chr1:2125349-2125436:-	0.0877377	0.0952892	-0.00755152	0.979453
ENSG00000162585.12	C1orf86	clean	chr1:2125349-2129445:-	0.0142269	0.0199976	-0.00577077	0.772081
ENSG00000162585.12	C1orf86	clean	chr1:2125572-2126126:-	0.183088	0.131686	0.0514014	0.975243
ENSG00000162585.12	C1orf86	clean	chr1:2125572-2129445:-	0.0461791	0.0316174	0.0145617	0.758995
ENSG00000157933.9	SKI	clean	chr1:2161174-2234416:+	0.149313	0.180331	-0.0310178	0.358881
ENSG00000157933.9	SKI	clean	chr1:2164108-2234416:+	0.147307	0.178708	-0.0314008	0.358881
ENSG00000157933.9	SKI	clean	chr1:2179510-2234416:+	0.140875	0.172156	-0.0312816	0.353127
ENSG00000157933.9	SKI	clean	chr1:2234542-2234723:+	0.0158915	0.0188235	-0.00293205	0.891194
ENSG00000157933.9	SKI	clean	chr1:2234839-2235278:+	0.0185725	0.0331452	-0.0145727	0.158849
ENSG00000157933.9	SKI	clean	chr1:2235541-2235731:+	0.0176019	0.0496323	-0.0320303	0.160605
ENSG00000157933.9	SKI	clean	chr1:2236024-2237458:+	0.0612896	0.0809413	-0.0196517	0.365841
ENSG00000116151.9	MORN1	clean	chr1:2304030-2305899:-	0.081441	0.0964931	-0.0150521	0.551142
ENSG00000116151.9	MORN1	clean	chr1:2305996-2307037:-	0.178322	0.212568	-0.0342454	0.946081
ENSG00000116151.9	MORN1	anti-near	chr1:2305996-2316416:-	0.287483	0.323926	-0.0364427	0.982013
ENSG00000116151.9	MORN1	anti-near	chr1:2310666-2316416:-	0.33728	0.371184	-0.033904	0.832024
ENSG00000116151.9	MORN1	known-exon+anti-near+anti-over	chr1:2317336-2318857:-	0.329551	0.291626	0.037925	0.989269
ENSG00000116151.9	MORN1	anti-over	chr1:2319776-2321363:-	0.290674	0.210976	0.0796975	0.538772
ENSG00000116151.9	MORN1	anti-over	chr1:2319776-2322896:-	0.327896	0.254991	0.072905	0.405377
ENSG00000116151.9	MORN1	anti-near	chr1:2321435-2322896:-	0.514204	0.409764	0.10444	0.537073
ENSG00000157916.14	RER1	known-exon	chr1:2327087-2327222:+	0.111879	0.154056	-0.0421768	0.107078
ENSG00000157916.14	RER1	clean	chr1:2327310-2328554:+	0.0306234	0.0452479	-0.0146244	0.0996422
ENSG00000157916.14	RER1	clean	chr1:2328659-2330853:+	0.0463154	0.0431964	0.00311902	0.811394
ENSG00000157916.14	RER1	anti-near	chr1:2328659-2332295:+	0.0286598	0.0304839	-0.00182408	0.5389
ENSG00000157916.14	RER1	anti-near	chr1:2330953-2332295:+	0.0327014	0.0410959	-0.00839448	0.381357
ENSG00000157916.14	RER1	anti-near	chr1:2332374-2333535:+	0.0368216	0.039234	-0.00241237	0.746453
ENSG00000157916.14	RER1	anti-near	chr1:2332374-2333645:+	0.0368216	0.039234	-0.00241237	0.746453
ENSG00000157916.14	RER1	anti-near	chr1:2333781-2334473:+	0.031781	0.0335039	-0.00172295	0.426383
ENSG00000157911.5	PEX10	anti-near	chr1:2337267-2337922:-	0.127902	0.223084	-0.0951821	0.748582
ENSG00000157911.5	PEX10	anti-near	chr1:2337273-2337922:-	0.127147	0.223084	-0.0959367	0.719322
ENSG00000157911.5	PEX10	anti-near	chr1:2338334-2339890:-	0.146104	0.25161	-0.105506	0.436044
ENSG00000157911.5	PEX10	anti-near	chr1:2338394-2339890:-	0.147843	0.25161	-0.103767	0.436044
ENSG00000157911.5	PEX10	anti-near	chr1:2340297-2341116:-	0.0593346	0.0725971	-0.0132624	0.69414
ENSG00000157911.5	PEX10	clean	chr1:2341890-2342068:-	0.164178	0.190773	-0.0265952	0.553987
ENSG00000157911.5	PEX10	clean	chr1:2341890-2343829:-	0.116121	0.173485	-0.0573634	0.551176
ENSG00000157911.5	PEX10	clean	chr1:2341890-2345035:-	0.0955865	0.14671	-0.0511239	0.36835
ENSG00000157881.9	PANK4	anti-near	chr1:2440499-2441300:-	0.183682	0.293364	-0.109682	0.612077
ENSG00000157881.9	PANK4	anti-near	chr1:2441596-2442116:-	0.115622	0.170334	-0.0547122	0.718583
ENSG00000157881.9	PANK4	clean	chr1:2442221-2442776:-	0.197114	0.194327	0.00278748	0.501585
ENSG00000157881.9	PANK4	clean	chr1:2443122-2444326:-	0.112788	0.152014	-0.0392255	0.37859
ENSG00000157881.9	PANK4	clean	chr1:2444478-2445440:-	0.222021	0.109985	0.112036	0.630606
ENSG00000157881.9	PANK4	clean	chr1:2445528-2445792:-	0.0632076	0.0804198	-0.0172122	0.916455
ENSG00000157881.9	PANK4	clean	chr1:2445905-2447000:-	0.209603	0.25967	-0.0500666	0.234063
ENSG00000157881.9	PANK4	clean	chr1:2447156-2449602:-	0.317306	0.469766	-0.15246	0.35553
ENSG00000157881.9	PANK4	clean	chr1:2449703-2449954:-	0.180015	0.153788	0.0262274	0.534259
ENSG00000157881.9	PANK4	clean	chr1:2450036-2450581:-	0.165738	0.201643	-0.0359058	0.816722
ENSG00000157881.9	PANK4	clean	chr1:2450763-2451239:-	0.152028	0.0885633	0.0634648	0.695888
ENSG00000157881.9	PANK4	clean	chr1:2451393-2451760:-	0.160202	0.130566	0.0296367	0.439799
ENSG00000157881.9	PANK4	known-exon	chr1:2452754-2453156:-	0.19403	0.208886	-0.0148565	0.878521
ENSG00000157881.9	PANK4	clean	chr1:2453239-2457039:-	0.127266	0.143368	-0.0161021	0.682998
ENSG00000157881.9	PANK4	clean	chr1:2453239-2457902:-	0.119058	0.122604	-0.00354538	0.875265
ENSG00000157870.10	FAM213B	anti-near	chr1:2520479-2520848:+	0.072859	0.0586345	0.0142246	0.6344
ENSG00000130762.10	ARHGEF16	clean	chr1:3371375-3379629:+	0.307484	0.119079	0.188406	0.421535
ENSG00000130762.10	ARHGEF16	clean	chr1:3380236-3382711:+	0.141316	0.0999533	0.041363	0.585459
ENSG00000130762.10	ARHGEF16	clean	chr1:3382757-3383731:+	0.119649	0.277012	-0.157363	0.893229
ENSG00000130762.10	ARHGEF16	clean	chr1:3383901-3385443:+	0.0587235	0.0608282	-0.00210472	0.746835
ENSG00000130762.10	ARHGEF16	clean	chr1:3385500-3385996:+	0.166414	0.209644	-0.0432297	0.418756
ENSG00000130762.10	ARHGEF16	clean	chr1:3390086-3391271:+	0.253379	0.194972	0.058407	0.626741
ENSG00000130762.10	ARHGEF16	clean	chr1:3392626-3394438:+	0.0820507	0.0651513	0.0168994	0.446808
ENSG00000130762.10	ARHGEF16	clean	chr1:3394590-3394987:+	0.294379	0.262487	0.0318923	0.790853
ENSG00000130762.10	ARHGEF16	clean	chr1:3396477-3397011:+	0.279337	0.184751	0.0945856	0.566161
ENSG00000162591.11	MEGF6	clean	chr1:3407153-3407475:-	0.0983883	0.0768784	0.0215099	0.32775
ENSG00000162591.11	MEGF6	clean	chr1:3407523-3409202:-	0.186293	0.176759	0.00953418	0.903968
ENSG00000162591.11	MEGF6	clean	chr1:3409331-3410334:-	0.293048	0.333107	-0.0400583	0.375963
ENSG00000162591.11	MEGF6	clean	chr1:3409331-3410559:-	0.291088	0.146617	0.144471	0.093761
ENSG00000162591.11	MEGF6	clean	chr1:3410463-3410559:-	0.321408	0.110966	0.210443	0.00172571
ENSG00000162591.11	MEGF6	clean	chr1:3410688-3410934:-	0.428577	0.203141	0.225436	0.10533
ENSG00000162591.11	MEGF6	clean	chr1:3411305-3412453:-	0.327219	0.225349	0.101871	0.290659
ENSG00000162591.11	MEGF6	clean	chr1:3412582-3413218:-	0.275672	0.286438	-0.010766	0.926652
ENSG00000162591.11	MEGF6	clean	chr1:3415063-3415261:-	0.330599	0.34923	-0.0186312	0.455895
ENSG00000162591.11	MEGF6	clean	chr1:3415063-3416151:-	0.455994	0.339795	0.116199	0.062693
ENSG00000162591.11	MEGF6	clean	chr1:3415390-3415701:-	0.681003	0.525588	0.155416	0.204406
ENSG00000162591.11	MEGF6	clean	chr1:3415830-3416151:-	0.616278	0.515014	0.101264	0.0962372
ENSG00000162591.11	MEGF6	clean	chr1:3417328-3417529:-	0.123038	0.153147	-0.0301096	0.393143
ENSG00000162591.11	MEGF6	clean	chr1:3418485-3421771:-	0.157201	0.13316	0.0240409	0.942688
ENSG00000162591.11	MEGF6	clean	chr1:3421906-3421985:-	0.184872	0.215575	-0.0307033	0.734949
ENSG00000162591.11	MEGF6	clean	chr1:3424487-3425121:-	0.457259	0.440071	0.0171877	0.698786
ENSG00000162591.11	MEGF6	clean	chr1:3425253-3425638:-	0.0793391	0.0736925	0.0056467	0.405504
ENSG00000162591.11	MEGF6	clean	chr1:3425809-3426433:-	0.475758	0.49173	-0.0159723	0.851669
ENSG00000162591.11	MEGF6	clean	chr1:3426556-3427346:-	0.396857	0.316796	0.0800612	0.917593
ENSG00000162591.11	MEGF6	clean	chr1:3428251-3428569:-	0.528883	0.460186	0.068696	0.275834
ENSG00000162591.11	MEGF6	clean	chr1:3428692-3431113:-	0.316864	0.208254	0.108611	0.470659
ENSG00000162591.11	MEGF6	clean	chr1:3431236-3431965:-	0.333993	0.364841	-0.0308478	0.665378
ENSG00000162591.11	MEGF6	clean	chr1:3432091-3440687:-	0.318039	0.138739	0.1793	0.745671
ENSG00000162591.11	MEGF6	clean	chr1:3440810-3447643:-	0.179818	0.148322	0.0314951	0.567983
ENSG00000162591.11	MEGF6	clean	chr1:3440810-3496388:-	0.0279656	0.0562945	-0.0283288	0.517279
ENSG00000158109.10	TPRG1L	anti-near	chr1:3542079-3544063:+	0.0178922	0.0143739	0.00351822	0.867193
ENSG00000158109.10	TPRG1L	anti-near	chr1:3542453-3544063:+	0.0212961	0.0252621	-0.00396601	0.687045
ENSG00000158109.10	TPRG1L	anti-near	chr1:3544217-3544972:+	0.0196507	0.0242649	-0.00461423	0.689875
ENSG00000116213.11	WRAP73	known-exon+anti-near	chr1:3547681-3548029:-	0.322734	0.360912	-0.038178	0.402509
ENSG00000116213.11	WRAP73	anti-near	chr1:3548221-3548776:-	0.0775231	0.138255	-0.0607322	0.465382
ENSG00000116213.11	WRAP73	anti-near	chr1:3548902-3549961:-	0.13266	0.183762	-0.0511017	0.564473
ENSG00000116213.11	WRAP73	anti-near	chr1:3550067-3551560:-	0.0630132	0.0670419	-0.00402873	0.85682
ENSG00000116213.11	WRAP73	anti-near	chr1:3551638-3552507:-	0.150252	0.183834	-0.0335825	0.911946
ENSG00000116213.11	WRAP73	clean	chr1:3551858-3552507:-	0.247759	0.275557	-0.027798	0.712564
ENSG00000116213.11	WRAP73	clean	chr1:3551858-3553558:-	0.133386	0.109462	0.0239237	0.780949
ENSG00000116213.11	WRAP73	clean	chr1:3552594-3553558:-	0.121363	0.0905168	0.0308459	0.77579
ENSG00000116213.11	WRAP73	clean	chr1:3553662-3555313:-	0.0809052	0.0392552	0.0416501	0.859982
ENSG00000116213.11	WRAP73	clean	chr1:3555386-3563229:-	0.107668	0.091062	0.0166064	0.409026
ENSG00000116213.11	WRAP73	clean	chr1:3563346-3563971:-	0.0734284	0.0599299	0.0134985	0.607535
ENSG00000116213.11	WRAP73	clean	chr1:3564124-3566494:-	0.125488	0.114351	0.0111371	0.446737
ENSG00000116213.11	WRAP73	anti-over	chr1:3564124-3569276:-	0.0486782	0.0433053	0.00537295	0.427579
ENSG00000130764.5	LRRC47	clean	chr1:3698165-3699224:-	0.0167717	0.0187064	-0.00193467	0.511393
ENSG00000130764.5	LRRC47	clean	chr1:3700675-3701650:-	0.0700593	0.0636161	0.00644317	0.742373
ENSG00000130764.5	LRRC47	clean	chr1:3701767-3703412:-	0.0708673	0.110783	-0.0399156	0.537005
ENSG00000130764.5	LRRC47	clean	chr1:3703874-3712425:-	0.0292566	0.039958	-0.0107014	0.857945
ENSG00000116198.8	CEP104	clean	chr1:3732934-3739737:-	0.16511	0.160406	0.0047042	0.918882
ENSG00000116198.8	CEP104	clean	chr1:3740126-3742321:-	0.110524	0.135353	-0.0248288	0.576848
ENSG00000116198.8	CEP104	clean	chr1:3742430-3742933:-	0.0264157	0.0178627	0.00855305	0.998917
ENSG00000116198.8	CEP104	clean	chr1:3743308-3745829:-	0.0902838	0.097265	-0.00698113	0.783468
ENSG00000116198.8	CEP104	clean	chr1:3745937-3746354:-	0.0552678	0.0226376	0.0326302	0.0304074
ENSG00000116198.8	CEP104	clean	chr1:3746561-3747609:-	0.0223908	0.0393317	-0.0169409	0.662416
ENSG00000116198.8	CEP104	clean	chr1:3747786-3750425:-	0.0360869	0.0312252	0.00486172	0.659754
ENSG00000116198.8	CEP104	clean	chr1:3750599-3751488:-	0.0801731	0.10069	-0.020517	0.501294
ENSG00000116198.8	CEP104	clean	chr1:3751656-3753058:-	0.0595637	0.0515379	0.00802583	0.661135
ENSG00000116198.8	CEP104	clean	chr1:3751656-3753478:-	0.0603391	0.053524	0.00681512	0.850853
ENSG00000116198.8	CEP104	clean	chr1:3753909-3755527:-	0.0452912	0.0687345	-0.0234433	0.609096
ENSG00000116198.8	CEP104	clean	chr1:3754083-3755527:-	0.0452912	0.0678093	-0.0225181	0.631687
ENSG00000116198.8	CEP104	clean	chr1:3755683-3756171:-	0.0256171	0.0409062	-0.0152891	0.945871
ENSG00000116198.8	CEP104	clean	chr1:3756340-3761470:-	0.0705939	0.0892359	-0.018642	0.602757
ENSG00000116198.8	CEP104	clean	chr1:3759887-3761470:-	0.0694261	0.0894175	-0.0199914	0.447986
ENSG00000116198.8	CEP104	clean	chr1:3761915-3764038:-	0.0492899	0.0396279	0.00966202	0.489431
ENSG00000116198.8	CEP104	clean	chr1:3764177-3765171:-	0.118718	0.0949359	0.0237822	0.649192
ENSG00000116198.8	CEP104	clean	chr1:3764177-3768858:-	0.0884675	0.0623574	0.0261101	0.723289
ENSG00000116198.8	CEP104	clean	chr1:3765345-3768858:-	0.117804	0.222941	-0.105136	0.723839
ENSG00000116198.8	CEP104	anti-near	chr1:3768985-3773452:-	0.0340251	0.0297429	0.00428222	0.846243
ENSG00000169598.11	DFFB	anti-near	chr1:3774281-3775281:+	0.130691	0.132045	-0.00135413	0.72525
ENSG00000169598.11	DFFB	clean	chr1:3782564-3784537:+	0.289053	0.169755	0.119298	0.734575
ENSG00000169598.11	DFFB	clean	chr1:3784617-3786168:+	0.0667976	0.0755928	-0.00879525	0.932285
ENSG00000169598.11	DFFB	clean	chr1:3789136-3789577:+	0.187648	0.0966084	0.0910393	0.321383
ENSG00000169598.11	DFFB	anti-near	chr1:3789136-3800070:+	0.106742	0.0888237	0.0179183	0.602492
ENSG00000198912.6	C1orf174	anti-near	chr1:3806637-3807132:-	0.0351739	0.0773289	-0.042155	0.137823
ENSG00000198912.6	C1orf174	clean	chr1:3809560-3811858:-	0.115794	0.0810682	0.0347262	0.682548
ENSG00000198912.6	C1orf174	anti-near	chr1:3809560-3816735:-	0.118176	0.0775527	0.0406234	0.951323
ENSG00000198912.6	C1orf174	anti-near	chr1:3812747-3816735:-	0.120042	0.0772423	0.0427992	0.805519
ENSG00000131697.13	NPHP4	clean	chr1:5923465-5923949:-	0.372596	0.402124	-0.0295273	0.760081
ENSG00000131697.13	NPHP4	clean	chr1:5924093-5924397:-	0.123271	0.185155	-0.0618834	0.508026
ENSG00000131697.13	NPHP4	clean	chr1:5926518-5927089:-	0.204011	0.126452	0.0775589	0.165743
ENSG00000131697.13	NPHP4	clean	chr1:5933395-5934530:-	0.257512	0.225973	0.0315398	0.643753
ENSG00000131697.13	NPHP4	clean	chr1:5935160-5937152:-	0.238325	0.107368	0.130958	0.644108
ENSG00000131697.13	NPHP4	clean	chr1:5937358-5940173:-	0.145946	0.211821	-0.065875	0.419161
ENSG00000131697.13	NPHP4	clean	chr1:5940299-5947345:-	0.353096	0.212588	0.140508	0.934597
ENSG00000131697.13	NPHP4	clean	chr1:5947526-5950927:-	0.399545	0.285837	0.113708	0.816148
ENSG00000131697.13	NPHP4	clean	chr1:5951088-5964676:-	0.129939	0.0953997	0.0345392	0.730817
ENSG00000131697.13	NPHP4	clean	chr1:5965843-5987708:-	0.262477	0.106569	0.155907	0.854603
ENSG00000131697.13	NPHP4	clean	chr1:5969273-5987708:-	0.270819	0.103746	0.167073	0.784448
ENSG00000131697.13	NPHP4	clean	chr1:5987847-5993206:-	0.131028	0.332534	-0.201506	0.874048
ENSG00000131697.13	NPHP4	clean	chr1:5993389-6007163:-	0.0589973	0.0968197	-0.0378224	0.835163
ENSG00000131697.13	NPHP4	clean	chr1:6007290-6008129:-	0.0383186	0.0230806	0.015238	0.722737
ENSG00000131697.13	NPHP4	clean	chr1:6012896-6021853:-	0.126324	0.15219	-0.0258658	0.577459
ENSG00000131697.13	NPHP4	clean	chr1:6022009-6027358:-	0.113037	0.086867	0.0261696	0.917514
ENSG00000131697.13	NPHP4	clean	chr1:6027423-6029146:-	0.0692556	0.0703399	-0.00108433	0.153311
ENSG00000131697.13	NPHP4	clean	chr1:6029319-6038329:-	0.0518769	0.0621521	-0.0102752	0.543739
ENSG00000131697.13	NPHP4	anti-over	chr1:6029319-6052303:-	0.0936527	0.110143	-0.0164905	0.716502
ENSG00000131697.13	NPHP4	clean	chr1:6038473-6046214:-	0.212661	0.230489	-0.0178278	0.728826
ENSG00000069424.10	KCNAB2	anti-over	chr1:6051616-6100576:+	0.0394991	0.0509801	-0.011481	0.997408
ENSG00000069424.10	KCNAB2	anti-near	chr1:6052848-6055922:+	0.247993	0.276361	-0.0283688	0.824718
ENSG00000069424.10	KCNAB2	anti-near	chr1:6052848-6078694:+	0.21522	0.212381	0.00283922	0.813018
ENSG00000069424.10	KCNAB2	anti-near	chr1:6052848-6100576:+	0.0392783	0.0507639	-0.0114857	0.997408
ENSG00000069424.10	KCNAB2	anti-near	chr1:6078895-6100576:+	0.0315686	0.0385964	-0.00702782	0.574955
ENSG00000069424.10	KCNAB2	anti-near	chr1:6086505-6100576:+	0.0377532	0.0393855	-0.00163228	0.808619
ENSG00000069424.10	KCNAB2	anti-near	chr1:6087519-6100576:+	0.0373709	0.0389238	-0.00155288	0.808619
ENSG00000069424.10	KCNAB2	anti-near	chr1:6094854-6100576:+	0.0258573	0.0310943	-0.00523703	0.574955
ENSG00000069424.10	KCNAB2	anti-near	chr1:6096108-6100576:+	0.0316624	0.0344136	-0.00275117	0.574955
ENSG00000069424.10	KCNAB2	anti-over	chr1:6100705-6101227:+	0.0802759	0.133412	-0.0531365	0.672786
ENSG00000069424.10	KCNAB2	anti-over	chr1:6100705-6132814:+	0.0581832	0.0478413	0.010342	0.518704
ENSG00000069424.10	KCNAB2	anti-near	chr1:6101932-6132814:+	0.061003	0.0472569	0.0137461	0.487282
ENSG00000069424.10	KCNAB2	clean	chr1:6106243-6132814:+	0.0559583	0.0425495	0.0134088	0.248816
ENSG00000069424.10	KCNAB2	clean	chr1:6111814-6132814:+	0.0491298	0.0375916	0.0115382	0.720179
ENSG00000069424.10	KCNAB2	clean	chr1:6132858-6133792:+	0.0106822	0.0188412	-0.00815901	0.431663
ENSG00000069424.10	KCNAB2	clean	chr1:6133830-6142254:+	0.0340506	0.0487722	-0.0147216	0.741543
ENSG00000069424.10	KCNAB2	clean	chr1:6142334-6145263:+	0.0194003	0.0264152	-0.00701493	0.520716
ENSG00000069424.10	KCNAB2	clean	chr1:6145308-6145799:+	0.031818	0.0375852	-0.00576723	0.968821
ENSG00000069424.10	KCNAB2	clean	chr1:6145308-6147526:+	0.031477	0.0281196	0.00335742	0.856693
ENSG00000069424.10	KCNAB2	clean	chr1:6145308-6156180:+	0.0434297	0.0604677	-0.017038	0.646769
ENSG00000069424.10	KCNAB2	anti-near	chr1:6145308-6159882:+	0.0440128	0.0623087	-0.0182958	0.349135
ENSG00000069424.10	KCNAB2	clean	chr1:6147571-6149067:+	0.0477462	0.0423756	0.00537063	0.340173
ENSG00000069424.10	KCNAB2	clean	chr1:6149111-6150448:+	0.0663941	0.0849539	-0.0185598	0.190211
ENSG00000069424.10	KCNAB2	clean	chr1:6150535-6151322:+	0.0769331	0.0531056	0.0238274	0.766053
ENSG00000069424.10	KCNAB2	clean	chr1:6150535-6154459:+	0.0680932	0.0624419	0.00565128	0.919405
ENSG00000069424.10	KCNAB2	clean	chr1:6151367-6154459:+	0.0695235	0.0658972	0.0036263	0.565416
ENSG00000069424.10	KCNAB2	clean	chr1:6154545-6155382:+	0.117897	0.132337	-0.0144407	0.541352
ENSG00000069424.10	KCNAB2	clean	chr1:6155684-6156695:+	0.124153	0.144619	-0.0204658	0.666809
ENSG00000069424.10	KCNAB2	anti-near	chr1:6156816-6157328:+	0.035249	0.0717183	-0.0364693	0.24865
ENSG00000069424.10	KCNAB2	known-exon+anti-near	chr1:6157417-6158544:+	0.0745407	0.0654506	0.00909007	0.773811
ENSG00000116251.5	RPL22	clean	chr1:6241546-6252989:-	0.0175204	0.0195437	-0.00202332	0.526416
ENSG00000116251.5	RPL22	clean	chr1:6246876-6252989:-	0.0337503	0.0323643	0.00138597	0.975603
ENSG00000116251.5	RPL22	clean	chr1:6253114-6257711:-	0.0135426	0.0121996	0.00134298	0.520697
ENSG00000116251.5	RPL22	clean	chr1:6257816-6259429:-	0.20427	0.220591	-0.0163206	0.949596
ENSG00000116251.5	RPL22	clean	chr1:6257816-6259621:-	0.20427	0.220591	-0.0163206	0.949596
ENSG00000116251.5	RPL22	clean	chr1:6257816-6260548:-	0.148858	0.16425	-0.0153922	0.994729
ENSG00000116251.5	RPL22	anti-over	chr1:6257816-6268740:-	0.0606732	0.0597492	0.000924068	0.821463
ENSG00000158286.8	RNF207	anti-over	chr1:6266362-6266595:+	0.278326	0.269041	0.00928433	0.922683
ENSG00000158286.8	RNF207	anti-over	chr1:6266786-6267438:+	0.326064	0.469506	-0.143442	0.617637
ENSG00000158286.8	RNF207	anti-over	chr1:6269085-6269174:+	0.176773	0.256544	-0.0797702	0.685464
ENSG00000158286.8	RNF207	anti-near	chr1:6270030-6270282:+	0.40528	0.382612	0.0226678	0.78725
ENSG00000158286.8	RNF207	anti-near	chr1:6270355-6270429:+	0.22997	0.248772	-0.0188018	0.862586
ENSG00000158286.8	RNF207	clean	chr1:6270498-6271926:+	0.646958	0.651974	-0.00501567	0.974963
ENSG00000158286.8	RNF207	clean	chr1:6270998-6271080:+	0.673013	0.714696	-0.0416832	0.80361
ENSG00000158286.8	RNF207	clean	chr1:6272113-6272290:+	0.231801	0.238251	-0.006449	0.689456
ENSG00000158286.8	RNF207	clean	chr1:6272476-6272741:+	0.218007	0.351708	-0.133701	0.0939244
ENSG00000158286.8	RNF207	anti-near	chr1:6273243-6278348:+	0.44785	0.500247	-0.0523972	0.784538
ENSG00000158286.8	RNF207	anti-near	chr1:6278429-6279295:+	0.382578	0.520148	-0.137571	0.252001
ENSG00000116237.11	ICMT	anti-near	chr1:6285322-6291961:-	0.0196831	0.0143062	0.00537697	0.572161
ENSG00000116237.11	ICMT	clean	chr1:6292179-6293533:-	0.0157434	0.023195	-0.00745163	0.183664
ENSG00000116237.11	ICMT	clean	chr1:6293703-6294945:-	0.0217649	0.0254601	-0.00369515	0.721942
ENSG00000116237.11	ICMT	clean	chr1:6294571-6294945:-	0.0261622	0.040322	-0.0141598	0.697161
ENSG00000116237.11	ICMT	anti-near	chr1:6295034-6295776:-	0.0340644	0.0237594	0.010305	0.681188
ENSG00000097021.15	ACOT7	clean	chr1:6324755-6341161:-	0.0203268	0.0231638	-0.00283697	0.712483
ENSG00000097021.15	ACOT7	clean	chr1:6341346-6354923:-	0.0274912	0.0245398	0.0029514	0.873993
ENSG00000097021.15	ACOT7	clean	chr1:6355040-6378551:-	0.0202949	0.01865	0.00164493	0.989556
ENSG00000097021.15	ACOT7	clean	chr1:6366942-6378551:-	0.0246128	0.0216815	0.0029313	0.707508
ENSG00000097021.15	ACOT7	clean	chr1:6378638-6387358:-	0.032982	0.0337161	-0.000734117	0.942903
ENSG00000097021.15	ACOT7	clean	chr1:6387473-6393536:-	0.0157323	0.0175859	-0.0018535	0.793909
ENSG00000097021.15	ACOT7	clean	chr1:6393628-6399492:-	0.0148114	0.0124403	0.0023711	0.52618
ENSG00000097021.15	ACOT7	clean	chr1:6399649-6409808:-	0.0176081	0.0197558	-0.0021478	0.632726
ENSG00000097021.15	ACOT7	clean	chr1:6399649-6453320:-	0.0261966	0.0254401	0.000756517	0.745127
ENSG00000097021.15	ACOT7	clean	chr1:6409926-6412284:-	0.0303299	0.0373814	-0.00705142	0.368637
ENSG00000097021.15	ACOT7	clean	chr1:6409926-6418885:-	0.0209135	0.0289371	-0.00802358	0.719214
ENSG00000097021.15	ACOT7	clean	chr1:6409926-6420629:-	0.0217349	0.0281401	-0.0064052	0.962435
ENSG00000097021.15	ACOT7	clean	chr1:6409926-6445553:-	0.0340328	0.0356949	-0.0016621	0.963903
ENSG00000097021.15	ACOT7	clean	chr1:6409926-6453316:-	0.0354303	0.0368356	-0.00140525	0.890488
ENSG00000171680.16	PLEKHG5	clean	chr1:6537718-6545383:-	0.0801056	0.0990189	-0.0189133	0.566104
ENSG00000171680.16	PLEKHG5	clean	chr1:6537718-6545895:-	0.0767617	0.0953037	-0.018542	0.566104
ENSG00000171680.16	PLEKHG5	clean	chr1:6537718-6550504:-	0.0845806	0.103486	-0.0189056	0.730323
ENSG00000171680.16	PLEKHG5	clean	chr1:6537718-6551696:-	0.098101	0.10948	-0.0113793	0.730323
ENSG00000171680.16	PLEKHG5	clean	chr1:6537718-6556552:-	0.107626	0.109755	-0.00212865	0.730323
ENSG00000162408.10	NOL9	clean	chr1:6586063-6586755:-	0.069803	0.114202	-0.0443989	0.248205
ENSG00000162408.10	NOL9	clean	chr1:6586889-6589053:-	0.0694936	0.0736912	-0.00419758	0.671174
ENSG00000162408.10	NOL9	clean	chr1:6589231-6592027:-	0.0303905	0.0433795	-0.012989	0.785504
ENSG00000162408.10	NOL9	clean	chr1:6592139-6592522:-	0.0737073	0.0989717	-0.0252644	0.800767
ENSG00000162408.10	NOL9	clean	chr1:6592820-6593339:-	0.108067	0.118816	-0.0107492	0.549384
ENSG00000162408.10	NOL9	clean	chr1:6593501-6601889:-	0.0362928	0.0326373	0.00365545	0.962484
ENSG00000162408.10	NOL9	clean	chr1:6601987-6604885:-	0.0414848	0.0431929	-0.00170805	0.816734
ENSG00000162408.10	NOL9	clean	chr1:6604982-6605104:-	0.103433	0.0897948	0.0136381	0.221307
ENSG00000162408.10	NOL9	anti-over	chr1:6605240-6609630:-	0.169744	0.196155	-0.02641	0.909968
ENSG00000162408.10	NOL9	anti-near	chr1:6609758-6610455:-	0.0247867	0.0247953	-8.61333e-06	0.588602
ENSG00000162408.10	NOL9	anti-near	chr1:6610675-6614166:-	0.0225785	0.0195297	0.00304882	0.56307
ENSG00000204859.7	ZBTB48	clean	chr1:6640109-6640600:+	0.401479	0.294537	0.106943	0.562169
ENSG00000204859.7	ZBTB48	clean	chr1:6640130-6640600:+	0.401479	0.294537	0.106943	0.562169
ENSG00000204859.7	ZBTB48	clean	chr1:6640196-6640600:+	0.401479	0.294537	0.106943	0.562169
ENSG00000204859.7	ZBTB48	clean	chr1:6641359-6642117:+	0.411459	0.345993	0.0654668	0.313529
ENSG00000204859.7	ZBTB48	anti-near	chr1:6646847-6647264:+	0.143241	0.23932	-0.096079	0.231207
ENSG00000204859.7	ZBTB48	anti-near	chr1:6647351-6647537:+	0.124769	0.171137	-0.046368	0.27658
ENSG00000204859.7	ZBTB48	anti-near	chr1:6647692-6648119:+	0.227087	0.383465	-0.156377	0.810327
ENSG00000204859.7	ZBTB48	anti-near	chr1:6648502-6648815:+	0.177911	0.216715	-0.0388041	0.300762
ENSG00000204859.7	ZBTB48	anti-near	chr1:6648904-6648975:+	0.229172	0.238181	-0.00900883	0.357417
ENSG00000162413.12	KLHL21	known-exon+anti-near	chr1:6653718-6655544:-	0.192094	0.231519	-0.0394252	0.438809
ENSG00000162413.12	KLHL21	known-exon+anti-near	chr1:6654170-6655544:-	0.190515	0.205081	-0.0145665	0.384629
ENSG00000162413.12	KLHL21	clean	chr1:6655617-6659106:-	0.218298	0.149112	0.0691866	0.988422
ENSG00000162413.12	KLHL21	clean	chr1:6659512-6659809:-	0.136383	0.0460702	0.0903127	0.159737
ENSG00000162413.12	KLHL21	clean	chr1:6659512-6661856:-	0.124751	0.248031	-0.12328	0.369255
ENSG00000162413.12	KLHL21	anti-over	chr1:6659512-6674509:-	0.0214606	0.0195242	0.00193638	1
ENSG00000116273.5	PHF13	anti-over	chr1:6674165-6676816:+	0.0619939	0.0986192	-0.0366253	0.867918
ENSG00000116273.5	PHF13	anti-over	chr1:6674165-6682251:+	0.0753194	0.117167	-0.0418479	0.597007
ENSG00000116273.5	PHF13	clean	chr1:6676918-6679862:+	0.0678032	0.122203	-0.0543998	0.64094
ENSG00000116273.5	PHF13	clean	chr1:6680397-6681470:+	0.0415171	0.0758387	-0.0343216	0.427699
ENSG00000041988.11	THAP3	clean	chr1:6685352-6687822:+	0.118421	0.115412	0.00300917	0.878941
ENSG00000041988.11	THAP3	clean	chr1:6685352-6688558:+	0.118421	0.115412	0.00300917	0.878941
ENSG00000041988.11	THAP3	anti-near	chr1:6685352-6690347:+	0.112883	0.107856	0.00502688	0.718362
ENSG00000041988.11	THAP3	anti-near	chr1:6688751-6690347:+	0.196462	0.296464	-0.100002	0.82738
ENSG00000041988.11	THAP3	anti-near	chr1:6688751-6690350:+	0.20034	0.296464	-0.0961246	0.85985
ENSG00000041988.11	THAP3	anti-near	chr1:6690413-6692429:+	0.132533	0.117476	0.0150563	0.769689
ENSG00000041988.11	THAP3	anti-near	chr1:6690413-6692450:+	0.132533	0.117476	0.0150563	0.769689
ENSG00000041988.11	THAP3	known-exon+anti-near	chr1:6692555-6692855:+	0.224991	0.328101	-0.10311	0.525552
ENSG00000007923.11	DNAJC11	anti-near	chr1:6695760-6696176:-	0.0308444	0.0379588	-0.00711433	0.331627
ENSG00000007923.11	DNAJC11	anti-near	chr1:6696306-6697257:-	0.0459127	0.0712796	-0.0253669	0.353961
ENSG00000007923.11	DNAJC11	anti-near	chr1:6697400-6697506:-	0.0957329	0.0922639	0.00346908	0.923942
ENSG00000007923.11	DNAJC11	known-exon+anti-near	chr1:6697564-6698142:-	0.0691684	0.123136	-0.0539681	0.177253
ENSG00000007923.11	DNAJC11	known-exon+anti-near	chr1:6697564-6698354:-	0.0687568	0.123136	-0.0543797	0.172916
ENSG00000007923.11	DNAJC11	anti-near	chr1:6698424-6699961:-	0.0768545	0.0687766	0.00807788	0.894801
ENSG00000007923.11	DNAJC11	anti-near	chr1:6698424-6704617:-	0.0300502	0.0290458	0.00100445	0.865757
ENSG00000007923.11	DNAJC11	anti-near	chr1:6700117-6704617:-	0.0281066	0.02852	-0.000413383	0.64542
ENSG00000007923.11	DNAJC11	clean	chr1:6704734-6705100:-	0.0249972	0.0477549	-0.0227577	0.0979126
ENSG00000007923.11	DNAJC11	clean	chr1:6705186-6705848:-	0.0679249	0.0758817	-0.00795678	0.34741
ENSG00000007923.11	DNAJC11	clean	chr1:6706038-6711076:-	0.167969	0.192872	-0.024902	0.361449
ENSG00000007923.11	DNAJC11	clean	chr1:6706038-6711588:-	0.172773	0.198876	-0.0261033	0.292085
ENSG00000007923.11	DNAJC11	clean	chr1:6711240-6712888:-	0.172316	0.21881	-0.0464938	0.199753
ENSG00000007923.11	DNAJC11	clean	chr1:6711662-6712888:-	0.155515	0.199596	-0.0440803	0.188549
ENSG00000007923.11	DNAJC11	clean	chr1:6713011-6713970:-	0.123165	0.12081	0.00235578	0.964847
ENSG00000007923.11	DNAJC11	clean	chr1:6714099-6727768:-	0.0572379	0.0506164	0.00662145	0.759349
ENSG00000007923.11	DNAJC11	clean	chr1:6714347-6727768:-	0.0586108	0.0505972	0.0080136	0.726494
ENSG00000007923.11	DNAJC11	clean	chr1:6727870-6728184:-	0.0309358	0.0319234	-0.000987627	0.791877
ENSG00000007923.11	DNAJC11	clean	chr1:6727870-6738453:-	0.0332264	0.0289048	0.00432163	0.902623
ENSG00000007923.11	DNAJC11	clean	chr1:6727870-6740967:-	0.0243939	0.0228813	0.00151257	0.941872
ENSG00000007923.11	DNAJC11	clean	chr1:6730970-6738453:-	0.0366977	0.0325186	0.00417917	0.948371
ENSG00000007923.11	DNAJC11	clean	chr1:6738527-6740967:-	0.0233424	0.0201918	0.00315056	0.999438
ENSG00000007923.11	DNAJC11	clean	chr1:6741097-6741292:-	0.0433397	0.0275239	0.0158159	0.448021
ENSG00000007923.11	DNAJC11	anti-near	chr1:6741097-6761788:-	0.0426002	0.0413373	0.00126287	0.944802
ENSG00000171735.14	CAMTA1	anti-near	chr1:6845635-6867042:+	0.04103	0.0477379	-0.00670785	0.552812
ENSG00000171735.14	CAMTA1	anti-near	chr1:6845635-6880240:+	0.0337731	0.0399534	-0.00618027	0.671067
ENSG00000171735.14	CAMTA1	anti-near	chr1:6845635-6885151:+	0.0262842	0.0325698	-0.00628555	0.575337
ENSG00000171735.14	CAMTA1	clean	chr1:6867148-6885151:+	0.0248309	0.0292504	-0.00441952	0.466003
ENSG00000171735.14	CAMTA1	clean	chr1:6880310-6885151:+	0.0183497	0.0230669	-0.00471722	0.706266
ENSG00000171735.14	CAMTA1	clean	chr1:6885270-6931816:+	0.0307759	0.0439303	-0.0131544	0.457553
ENSG00000171735.14	CAMTA1	clean	chr1:6885270-6947713:+	0.032197	0.0494404	-0.0172435	0.464652
ENSG00000171735.14	CAMTA1	anti-over	chr1:6885270-7151363:+	0.00700746	0.00944055	-0.00243309	1
ENSG00000171735.14	CAMTA1	clean	chr1:6913249-6931816:+	0.0232745	0.032933	-0.00965848	0.31482
ENSG00000171735.14	CAMTA1	clean	chr1:6931900-6946299:+	0.146783	0.216951	-0.0701684	0.397516
ENSG00000171735.14	CAMTA1	clean	chr1:6931900-6947713:+	0.144452	0.214725	-0.0702727	0.370732
ENSG00000171735.14	CAMTA1	clean	chr1:6946406-6947713:+	0.146281	0.212988	-0.0667069	0.856676
ENSG00000049245.8	VAMP3	clean	chr1:7831445-7833501:+	0.0616929	0.153877	-0.092184	0.000560145
ENSG00000049245.8	VAMP3	clean	chr1:7833258-7833501:+	0.047167	0.070833	-0.023666	0.155892
ENSG00000049245.8	VAMP3	clean	chr1:7833571-7837219:+	0.0350985	0.0484576	-0.0133591	0.187278
ENSG00000049245.8	VAMP3	clean	chr1:7837378-7838177:+	0.0151084	0.024259	-0.00915056	0.214469
ENSG00000049245.8	VAMP3	clean	chr1:7838229-7839685:+	0.0112701	0.0129592	-0.00168913	0.549483
ENSG00000049246.10	PER3	clean	chr1:7845646-7846780:+	0.25662	0.233498	0.023122	0.775281
ENSG00000049246.10	PER3	clean	chr1:7846896-7848104:+	0.339351	0.285829	0.0535228	0.490391
ENSG00000049246.10	PER3	clean	chr1:7848306-7854016:+	0.182402	0.110571	0.0718308	0.838954
ENSG00000049246.10	PER3	clean	chr1:7848306-7854019:+	0.182402	0.110571	0.0718308	0.838954
ENSG00000049246.10	PER3	clean	chr1:7854068-7858584:+	0.373433	0.206582	0.166852	0.762529
ENSG00000049246.10	PER3	clean	chr1:7861251-7863106:+	0.0491853	0.0749091	-0.0257238	0.853392
ENSG00000049246.10	PER3	anti-near	chr1:7863908-7868952:+	0.109337	0.129617	-0.0202796	0.685539
ENSG00000049246.10	PER3	anti-over	chr1:7870627-7879344:+	0.383476	0.246778	0.136698	0.581604
ENSG00000049246.10	PER3	anti-over	chr1:7870648-7879344:+	0.383476	0.246778	0.136698	0.581604
ENSG00000049246.10	PER3	anti-over	chr1:7880299-7880526:+	0.0987872	0.0952066	0.00358065	0.84895
ENSG00000049246.10	PER3	anti-near	chr1:7887875-7889893:+	0.155823	0.110572	0.0452514	0.876958
ENSG00000049246.10	PER3	anti-near	chr1:7887875-7889896:+	0.155823	0.110572	0.0452514	0.876958
ENSG00000049246.10	PER3	clean	chr1:7890221-7895821:+	0.118597	0.11532	0.00327718	0.970653
ENSG00000049246.10	PER3	anti-near	chr1:7897209-7902731:+	0.065503	0.0369968	0.0285062	0.457012
ENSG00000049249.4	TNFRSF9	clean	chr1:7980983-7993221:-	0.026308	0.0323347	-0.00602675	1
ENSG00000049249.4	TNFRSF9	clean	chr1:7982081-7993221:-	0.0274197	0.0336768	-0.0062571	1
ENSG00000116288.8	PARK7	clean	chr1:8014383-8022822:+	0.00637995	0.00405535	0.0023246	1
ENSG00000116288.8	PARK7	clean	chr1:8021795-8022822:+	0.0308443	0.0345098	-0.00366552	0.626904
ENSG00000116288.8	PARK7	clean	chr1:8021853-8022822:+	0.0308443	0.0345098	-0.00366552	0.626904
ENSG00000116288.8	PARK7	clean	chr1:8022141-8022822:+	0.0297893	0.0392211	-0.0094318	0.525871
ENSG00000116288.8	PARK7	clean	chr1:8022161-8022822:+	0.0297893	0.0392211	-0.0094318	0.525871
ENSG00000116288.8	PARK7	clean	chr1:8022935-8025383:+	0.010527	0.00801457	0.00251239	0.694977
ENSG00000116288.8	PARK7	clean	chr1:8025485-8029404:+	0.0128727	0.0114566	0.0014161	0.551352
ENSG00000116288.8	PARK7	clean	chr1:8025485-8030953:+	0.0121545	0.0107704	0.00138408	0.789016
ENSG00000116288.8	PARK7	clean	chr1:8029464-8030953:+	0.0110877	0.0100987	0.00098903	0.919091
ENSG00000116288.8	PARK7	clean	chr1:8031023-8031688:+	0.0176005	0.0221371	-0.0045366	0.271938
ENSG00000116288.8	PARK7	clean	chr1:8031023-8037711:+	0.011583	0.0120437	-0.000460658	0.806949
ENSG00000116288.8	PARK7	clean	chr1:8037798-8044923:+	0.00781994	0.00915039	-0.00133045	0.690989
ENSG00000116288.8	PARK7	clean	chr1:8037798-8044953:+	0.00780649	0.00912651	-0.00132002	0.692798
ENSG00000116285.8	ERRFI1	known-exon	chr1:8074456-8075367:-	0.123068	0.142663	-0.0195943	0.762764
ENSG00000116285.8	ERRFI1	clean	chr1:8075444-8075554:-	0.132932	0.166968	-0.0340354	0.1861
ENSG00000116285.8	ERRFI1	anti-near	chr1:8075752-8086217:-	0.176973	0.210618	-0.033645	0.534781
ENSG00000162426.10	SLC45A1	clean	chr1:8386102-8390268:+	0.270429	0.171384	0.0990457	1
ENSG00000162426.10	SLC45A1	clean	chr1:8390996-8395496:+	0.0929424	0.0839786	0.00896377	1
ENSG00000162426.10	SLC45A1	clean	chr1:8398052-8399552:+	0.352472	0.186476	0.165997	0.601283
ENSG00000142599.13	RERE	clean	chr1:8415180-8415478:-	0.0389546	0.0508424	-0.0118879	0.879699
ENSG00000142599.13	RERE	clean	chr1:8415659-8416159:-	0.0839039	0.114148	-0.0302439	0.397762
ENSG00000142599.13	RERE	clean	chr1:8416306-8418255:-	0.0756731	0.0816766	-0.00600353	0.69698
ENSG00000142599.13	RERE	clean	chr1:8418976-8419823:-	0.121084	0.191938	-0.0708537	0.492584
ENSG00000142599.13	RERE	clean	chr1:8421550-8421822:-	0.0661706	0.0671165	-0.000945833	0.588083
ENSG00000142599.13	RERE	clean	chr1:8421936-8422742:-	0.132953	0.101124	0.0318289	0.474258
ENSG00000142599.13	RERE	clean	chr1:8422904-8424115:-	0.0686058	0.0686658	-5.99667e-05	0.791546
ENSG00000142599.13	RERE	clean	chr1:8424315-8424805:-	0.0871637	0.0605356	0.0266281	0.530804
ENSG00000142599.13	RERE	clean	chr1:8424898-8425871:-	0.148082	0.163581	-0.0154983	0.757477
ENSG00000142599.13	RERE	clean	chr1:8426034-8482786:-	0.175759	0.278358	-0.102599	0.358232
ENSG00000142599.13	RERE	clean	chr1:8482867-8483226:-	0.0405162	0.0535962	-0.01308	0.526497
ENSG00000142599.13	RERE	anti-over	chr1:8482867-8525984:-	0.0871821	0.0875258	-0.00034365	0.865977
ENSG00000142599.13	RERE	clean	chr1:8526083-8555122:-	0.0425686	0.0421306	0.000438017	0.825317
ENSG00000142599.13	RERE	clean	chr1:8555222-8557464:-	0.0253019	0.0280861	-0.00278427	0.714416
ENSG00000142599.13	RERE	clean	chr1:8557589-8568685:-	0.0329726	0.0388711	-0.00589847	0.582417
ENSG00000142599.13	RERE	clean	chr1:8557589-8585817:-	0.0469523	0.0503513	-0.003399	0.59147
ENSG00000142599.13	RERE	clean	chr1:8568734-8579768:-	0.0431226	0.0406765	0.00244602	0.604873
ENSG00000142599.13	RERE	clean	chr1:8568734-8585817:-	0.0460276	0.0460555	-2.79e-05	0.745934
ENSG00000142599.13	RERE	clean	chr1:8568734-8601272:-	0.0523218	0.0554667	-0.00314492	0.750265
ENSG00000142599.13	RERE	clean	chr1:8601377-8616533:-	0.0508908	0.0531856	-0.00229485	0.697721
ENSG00000142599.13	RERE	clean	chr1:8616630-8617476:-	0.0265841	0.0256475	0.000936603	0.668716
ENSG00000142599.13	RERE	clean	chr1:8617582-8650843:-	0.0955333	0.105239	-0.00970607	0.736003
ENSG00000142599.13	RERE	clean	chr1:8617582-8674619:-	0.106894	0.117593	-0.0106986	0.85318
ENSG00000142599.13	RERE	clean	chr1:8617582-8684368:-	0.0983597	0.101558	-0.00319877	0.93524
ENSG00000142599.13	RERE	clean	chr1:8674745-8684368:-	0.104789	0.104569	0.00021975	0.862276
ENSG00000142599.13	RERE	clean	chr1:8684439-8716031:-	0.067281	0.0604555	0.00682557	0.991878
ENSG00000142599.13	RERE	clean	chr1:8716500-8763113:-	0.100614	0.145885	-0.045271	0.188117
ENSG00000142599.13	RERE	clean	chr1:8716500-8852462:-	0.0875159	0.114268	-0.0267521	0.340561
ENSG00000142599.13	RERE	anti-over	chr1:8716500-8877218:-	0.0891365	0.1136	-0.0244635	0.411167
ENSG00000142599.13	RERE	anti-over	chr1:8852647-8877218:-	0.224653	0.240424	-0.0157708	0.610009
ENSG00000074800.9	ENO1	clean	chr1:8921488-8922945:-	0.0143589	0.0128352	0.00152365	0.535005
ENSG00000074800.9	ENO1	clean	chr1:8923004-8923293:-	0.00980123	0.00997847	-0.000177245	0.806289
ENSG00000074800.9	ENO1	clean	chr1:8923402-8923949:-	0.00817201	0.0114022	-0.00323018	0.413385
ENSG00000074800.9	ENO1	clean	chr1:8924151-8925343:-	0.00521342	0.00555481	-0.000341388	0.807822
ENSG00000074800.9	ENO1	clean	chr1:8925541-8926337:-	0.00595004	0.00627543	-0.000325382	0.787872
ENSG00000074800.9	ENO1	clean	chr1:8926560-8927175:-	0.00824658	0.00804666	0.000199917	0.817531
ENSG00000074800.9	ENO1	clean	chr1:8927309-8928046:-	0.00791066	0.00670568	0.00120498	0.316808
ENSG00000074800.9	ENO1	clean	chr1:8928116-8930510:-	0.0129175	0.0121077	0.0008098	0.651553
ENSG00000074800.9	ENO1	clean	chr1:8930569-8931949:-	0.0261955	0.0268759	-0.000680417	0.857055
ENSG00000074800.9	ENO1	clean	chr1:8932045-8934882:-	0.01014	0.0100559	8.4055e-05	0.864019
ENSG00000074800.9	ENO1	anti-near	chr1:8934976-8938273:-	0.0126222	0.0122862	0.000336065	0.723304
ENSG00000074800.9	ENO1	anti-near	chr1:8934976-8938638:-	0.0125102	0.0123157	0.000194522	0.885017
ENSG00000180758.10	GPR157	clean	chr1:9164693-9165544:-	0.113103	0.179818	-0.0667148	0.728159
ENSG00000180758.10	GPR157	clean	chr1:9164693-9171334:-	0.121772	0.164546	-0.0427736	0.325126
ENSG00000180758.10	GPR157	clean	chr1:9165739-9171334:-	0.138297	0.21135	-0.0730533	0.202461
ENSG00000180758.10	GPR157	clean	chr1:9171548-9188703:-	0.144348	0.160485	-0.0161367	0.64009
ENSG00000049239.8	H6PD	clean	chr1:9295125-9304983:+	0.275599	0.316758	-0.0411585	0.609173
ENSG00000049239.8	H6PD	clean	chr1:9300077-9304983:+	0.285939	0.330477	-0.0445375	0.6929
ENSG00000049239.8	H6PD	clean	chr1:9305620-9307024:+	0.137131	0.140143	-0.00301245	0.916278
ENSG00000049239.8	H6PD	clean	chr1:9307142-9322117:+	0.245534	0.162408	0.083126	0.980844
ENSG00000049239.8	H6PD	clean	chr1:9322387-9323567:+	0.278977	0.39104	-0.112064	0.198731
ENSG00000171621.9	SPSB1	clean	chr1:9353130-9415801:+	0.270317	0.236099	0.0342183	0.809505
ENSG00000171621.9	SPSB1	clean	chr1:9354653-9415801:+	0.269415	0.236406	0.0330097	0.822651
ENSG00000171621.9	SPSB1	clean	chr1:9411669-9415801:+	0.135746	0.123423	0.0123228	0.743504
ENSG00000171621.9	SPSB1	clean	chr1:9416644-9427506:+	0.136911	0.118348	0.0185625	0.339163
ENSG00000171612.6	SLC25A33	clean	chr1:9599806-9613683:+	0.23915	0.107581	0.131569	0.6478
ENSG00000171612.6	SLC25A33	clean	chr1:9613863-9627341:+	0.0971269	0.116002	-0.0188751	0.930751
ENSG00000171612.6	SLC25A33	clean	chr1:9627419-9630315:+	0.0980023	0.156239	-0.0582363	0.332766
ENSG00000171612.6	SLC25A33	clean	chr1:9630416-9633403:+	0.0987566	0.119019	-0.0202627	0.684536
ENSG00000171612.6	SLC25A33	clean	chr1:9633470-9640011:+	0.0543881	0.0948923	-0.0405042	0.618277
ENSG00000171612.6	SLC25A33	clean	chr1:9640292-9642356:+	0.110311	0.0511457	0.0591657	0.695097
ENSG00000188807.8	TMEM201	clean	chr1:9649101-9655947:+	0.0668322	0.0787633	-0.011931	0.249114
ENSG00000188807.8	TMEM201	clean	chr1:9656068-9656916:+	0.120407	0.37596	-0.255553	0.321698
ENSG00000188807.8	TMEM201	clean	chr1:9657111-9658506:+	0.0884095	0.103746	-0.015336	0.751086
ENSG00000188807.8	TMEM201	clean	chr1:9658683-9661162:+	0.0325977	0.0520809	-0.0194832	0.467986
ENSG00000188807.8	TMEM201	clean	chr1:9661512-9662126:+	0.0710368	0.0946068	-0.02357	0.462865
ENSG00000188807.8	TMEM201	clean	chr1:9666696-9667614:+	0.265869	0.294403	-0.0285345	0.557192
ENSG00000188807.8	TMEM201	clean	chr1:9667847-9669897:+	0.276672	0.256551	0.0201216	0.510979
ENSG00000188807.8	TMEM201	clean	chr1:9667847-9670563:+	0.187401	0.243067	-0.0556663	0.292027
ENSG00000188807.8	TMEM201	clean	chr1:9670863-9671810:+	0.0567583	0.142986	-0.0862272	0.228179
ENSG00000171608.11	PIK3CD	anti-over	chr1:9711860-9751524:+	0.0490554	0.0367102	0.0123451	1
ENSG00000171608.11	PIK3CD	anti-near	chr1:9748371-9751524:+	0.0815253	0.0428357	0.0386896	0.622213
ENSG00000171608.11	PIK3CD	clean	chr1:9751629-9770481:+	0.0725356	0.0620752	0.0104604	0.708467
ENSG00000171608.11	PIK3CD	clean	chr1:9770654-9775598:+	0.127478	0.0679377	0.0595403	0.627556
ENSG00000171608.11	PIK3CD	clean	chr1:9777166-9777594:+	0.0798729	0.157142	-0.077269	0.727318
ENSG00000171608.11	PIK3CD	clean	chr1:9777684-9778751:+	0.261831	0.154184	0.107648	0.448081
ENSG00000171608.11	PIK3CD	clean	chr1:9778216-9778751:+	0.307397	0.225347	0.0820496	0.795892
ENSG00000171608.11	PIK3CD	clean	chr1:9778973-9779978:+	0.110796	0.0357863	0.0750098	0.741074
ENSG00000171608.11	PIK3CD	clean	chr1:9783350-9784026:+	0.194646	0.308364	-0.113718	0.717371
ENSG00000171608.11	PIK3CD	anti-near	chr1:9784150-9784333:+	0.192161	0.174745	0.0174161	0.804007
ENSG00000171608.11	PIK3CD	anti-near	chr1:9784479-9784861:+	0.0907644	0.107735	-0.0169707	0.849074
ENSG00000171608.11	PIK3CD	anti-near	chr1:9784994-9786966:+	0.113288	0.0432734	0.0700143	0.419746
ENSG00000171603.12	CLSTN1	anti-near	chr1:9790763-9791179:-	0.0328675	0.0348516	-0.00198405	0.876484
ENSG00000171603.12	CLSTN1	anti-near	chr1:9790763-9791263:-	0.0328675	0.0348516	-0.00198405	0.876484
ENSG00000171603.12	CLSTN1	anti-near	chr1:9791448-9791818:-	0.101156	0.115126	-0.0139699	0.357507
ENSG00000171603.12	CLSTN1	anti-near	chr1:9791954-9793458:-	0.01538	0.0192684	-0.00388841	0.672188
ENSG00000171603.12	CLSTN1	anti-near	chr1:9793604-9794029:-	0.0150179	0.0184161	-0.0033982	0.976946
ENSG00000171603.12	CLSTN1	clean	chr1:9794200-9795005:-	0.00585817	0.00846627	-0.00260809	0.417986
ENSG00000171603.12	CLSTN1	clean	chr1:9795673-9795942:-	0.0379019	0.0286175	0.00928443	0.877588
ENSG00000171603.12	CLSTN1	clean	chr1:9796100-9797555:-	0.0686603	0.0661237	0.00253667	0.801996
ENSG00000171603.12	CLSTN1	clean	chr1:9796100-9801151:-	0.0717028	0.0718125	-0.00010965	0.862034
ENSG00000171603.12	CLSTN1	clean	chr1:9797612-9801151:-	0.0761042	0.0793842	-0.00328005	0.915331
ENSG00000171603.12	CLSTN1	clean	chr1:9801314-9803941:-	0.0113201	0.0109434	0.000376662	0.698209
ENSG00000171603.12	CLSTN1	clean	chr1:9804063-9804452:-	0.00848982	0.0113518	-0.00286193	0.747589
ENSG00000171603.12	CLSTN1	clean	chr1:9804701-9809518:-	0.0132057	0.0131724	3.33083e-05	0.978077
ENSG00000171603.12	CLSTN1	clean	chr1:9809704-9809821:-	0.017355	0.0233216	-0.00596658	0.207695
ENSG00000171603.12	CLSTN1	clean	chr1:9809971-9811530:-	0.0199779	0.0179499	0.00202801	0.894127
ENSG00000171603.12	CLSTN1	clean	chr1:9811739-9815171:-	0.0146563	0.0184924	-0.00383614	0.414608
ENSG00000171603.12	CLSTN1	clean	chr1:9815367-9816538:-	0.0492613	0.0581028	-0.00884152	0.864634
ENSG00000171603.12	CLSTN1	clean	chr1:9815367-9833329:-	0.0293576	0.0359961	-0.00663847	0.869945
ENSG00000171603.12	CLSTN1	clean	chr1:9816568-9833329:-	0.0286313	0.0358896	-0.00725827	0.972303
ENSG00000171603.12	CLSTN1	anti-over	chr1:9833452-9883700:-	0.0463916	0.0458341	0.000557533	0.995516
ENSG00000178585.10	CTNNBIP1	clean	chr1:9932146-9937962:-	0.216126	0.126996	0.0891299	0.632734
ENSG00000178585.10	CTNNBIP1	clean	chr1:9938047-9943762:-	0.121562	0.271997	-0.150434	0.988447
ENSG00000178585.10	CTNNBIP1	clean	chr1:9938047-9953066:-	0.131391	0.276587	-0.145195	0.764528
ENSG00000178585.10	CTNNBIP1	clean	chr1:9938047-9970152:-	0.114153	0.277803	-0.16365	0.900136
ENSG00000178585.10	CTNNBIP1	clean	chr1:9943796-9970152:-	0.126483	0.279452	-0.152969	0.947749
ENSG00000162441.7	LZIC	clean	chr1:9982416-9991948:-	0.0702949	0.0858305	-0.0155356	0.917476
ENSG00000162441.7	LZIC	clean	chr1:9990515-9991948:-	0.035061	0.0450822	-0.0100212	0.709528
ENSG00000162441.7	LZIC	clean	chr1:9992956-9994819:-	0.0189558	0.0264458	-0.00749008	0.790408
ENSG00000162441.7	LZIC	clean	chr1:9994918-9995549:-	0.0297672	0.0183695	0.0113977	0.238179
ENSG00000162441.7	LZIC	anti-near	chr1:9996685-10002681:-	0.0419837	0.0320821	0.0099016	0.495389
ENSG00000162441.7	LZIC	anti-near	chr1:9996685-10002738:-	0.0433688	0.0328414	0.0105274	0.491116
ENSG00000162441.7	LZIC	anti-over	chr1:10002840-10003306:-	0.176291	0.119556	0.056735	0.410125
ENSG00000162441.7	LZIC	anti-over	chr1:10002840-10003406:-	0.174411	0.118787	0.0556241	0.346002
ENSG00000173614.9	NMNAT1	anti-near	chr1:10003573-10032075:+	0.191153	0.201437	-0.0102845	0.899713
ENSG00000173614.9	NMNAT1	clean	chr1:10032246-10035649:+	0.0548682	0.0453867	0.00948153	0.786037
ENSG00000173614.9	NMNAT1	clean	chr1:10035833-10041088:+	0.017378	0.030705	-0.013327	1
ENSG00000130939.14	UBE4B	clean	chr1:10093752-10132085:+	0.0587519	0.0509038	0.00784813	0.835484
ENSG00000130939.14	UBE4B	clean	chr1:10132272-10132511:+	0.0430318	0.109598	-0.0665659	0.176367
ENSG00000130939.14	UBE4B	clean	chr1:10132272-10155518:+	0.0605115	0.0708407	-0.0103291	0.991827
ENSG00000130939.14	UBE4B	clean	chr1:10155654-10161165:+	0.0398149	0.0528921	-0.0130772	0.649914
ENSG00000130939.14	UBE4B	clean	chr1:10161253-10163005:+	0.0581566	0.064984	-0.00682745	0.425951
ENSG00000130939.14	UBE4B	clean	chr1:10163150-10165573:+	0.0287691	0.0226225	0.00614666	0.812843
ENSG00000130939.14	UBE4B	clean	chr1:10165802-10166254:+	0.198887	0.234937	-0.0360503	0.743535
ENSG00000130939.14	UBE4B	clean	chr1:10165802-10177516:+	0.176148	0.170323	0.00582432	0.950676
ENSG00000130939.14	UBE4B	clean	chr1:10166641-10177516:+	0.177213	0.173452	0.00376068	0.743825
ENSG00000130939.14	UBE4B	clean	chr1:10167432-10177516:+	0.175913	0.171459	0.00445367	0.929309
ENSG00000130939.14	UBE4B	clean	chr1:10177658-10179570:+	0.0321696	0.0185047	0.0136649	0.605741
ENSG00000130939.14	UBE4B	clean	chr1:10179671-10182019:+	0.0263718	0.0319635	-0.00559165	0.829067
ENSG00000130939.14	UBE4B	clean	chr1:10182134-10186851:+	0.0599134	0.0500444	0.00986902	0.779401
ENSG00000130939.14	UBE4B	clean	chr1:10186935-10189449:+	0.14315	0.133422	0.00972858	0.803097
ENSG00000130939.14	UBE4B	clean	chr1:10189506-10190557:+	0.0397554	0.0189155	0.02084	0.333787
ENSG00000130939.14	UBE4B	clean	chr1:10189506-10190772:+	0.0363227	0.0154752	0.0208474	0.39157
ENSG00000130939.14	UBE4B	clean	chr1:10190871-10192426:+	0.230003	0.110951	0.119052	0.985275
ENSG00000130939.14	UBE4B	clean	chr1:10192540-10195045:+	0.0492218	0.0485055	0.000716317	0.774366
ENSG00000130939.14	UBE4B	clean	chr1:10195244-10197124:+	0.0239108	0.0297474	-0.0058366	0.925034
ENSG00000130939.14	UBE4B	clean	chr1:10197263-10204997:+	0.0898571	0.0699494	0.0199077	0.898974
ENSG00000130939.14	UBE4B	clean	chr1:10205097-10207020:+	0.0871937	0.0883744	-0.00118065	0.874721
ENSG00000130939.14	UBE4B	clean	chr1:10207148-10209241:+	0.0531343	0.0665076	-0.0133733	0.488693
ENSG00000130939.14	UBE4B	clean	chr1:10209340-10211383:+	0.10315	0.0512781	0.0518718	0.916809
ENSG00000130939.14	UBE4B	clean	chr1:10211619-10218413:+	0.0515175	0.0583211	-0.00680363	0.595637
ENSG00000130939.14	UBE4B	clean	chr1:10218540-10221199:+	0.0596785	0.0552989	0.00437965	0.915473
ENSG00000130939.14	UBE4B	clean	chr1:10221344-10228193:+	0.0557506	0.0514636	0.00428692	0.715744
ENSG00000130939.14	UBE4B	clean	chr1:10228328-10231195:+	0.117817	0.123628	-0.0058107	0.987496
ENSG00000130939.14	UBE4B	clean	chr1:10231387-10238701:+	0.0829828	0.048715	0.0342678	0.99145
ENSG00000130939.14	UBE4B	clean	chr1:10238888-10239473:+	0.0229771	0.0234059	-0.000428837	0.363797
ENSG00000130939.14	UBE4B	clean	chr1:10239225-10239473:+	0.0193092	0.0140045	0.00530464	0.556262
ENSG00000130939.14	UBE4B	clean	chr1:10239620-10239952:+	0.0572822	0.0624923	-0.00521006	0.656967
ENSG00000054523.12	KIF1B	clean	chr1:10270936-10292307:+	0.0355349	0.0748963	-0.0393614	0.811286
ENSG00000054523.12	KIF1B	clean	chr1:10271796-10292307:+	0.034931	0.0759948	-0.0410638	0.80086
ENSG00000054523.12	KIF1B	clean	chr1:10291055-10292307:+	0.0392697	0.0793189	-0.0400493	0.979077
ENSG00000054523.12	KIF1B	clean	chr1:10292492-10316304:+	0.0536556	0.0558427	-0.00218707	0.747011
ENSG00000054523.12	KIF1B	clean	chr1:10316381-10318550:+	0.0474453	0.0395231	0.00792217	0.718335
ENSG00000054523.12	KIF1B	clean	chr1:10318730-10321962:+	0.0613748	0.0359015	0.0254733	0.532032
ENSG00000054523.12	KIF1B	clean	chr1:10322028-10327437:+	0.0442987	0.0312899	0.0130087	0.229637
ENSG00000054523.12	KIF1B	clean	chr1:10327616-10328209:+	0.0603737	0.045989	0.0143847	0.850359
ENSG00000054523.12	KIF1B	clean	chr1:10328321-10331559:+	0.0302143	0.0328773	-0.002663	0.993291
ENSG00000054523.12	KIF1B	clean	chr1:10331637-10332298:+	0.0449538	0.0376546	0.00729915	0.709705
ENSG00000054523.12	KIF1B	clean	chr1:10332364-10333071:+	0.0934813	0.0676714	0.0258099	0.334641
ENSG00000054523.12	KIF1B	clean	chr1:10332364-10335485:+	0.0924253	0.067016	0.0254093	0.923425
ENSG00000054523.12	KIF1B	clean	chr1:10333089-10335485:+	0.0932063	0.0695156	0.0236907	0.806775
ENSG00000054523.12	KIF1B	clean	chr1:10335561-10336378:+	0.0357895	0.0230399	0.0127496	0.285323
ENSG00000054523.12	KIF1B	clean	chr1:10336457-10338043:+	0.0241324	0.0155703	0.00856211	0.93495
ENSG00000054523.12	KIF1B	clean	chr1:10338186-10339154:+	0.122066	0.16328	-0.0412132	0.443094
ENSG00000054523.12	KIF1B	clean	chr1:10338186-10342457:+	0.10226	0.118245	-0.0159857	0.994652
ENSG00000054523.12	KIF1B	clean	chr1:10339196-10342379:+	0.334048	0.375415	-0.0413672	0.642425
ENSG00000054523.12	KIF1B	clean	chr1:10342591-10351139:+	0.106759	0.106761	-2.01667e-06	0.72194
ENSG00000054523.12	KIF1B	clean	chr1:10351219-10352104:+	0.0501247	0.0492273	0.0008974	0.818072
ENSG00000054523.12	KIF1B	clean	chr1:10352180-10355143:+	0.0385957	0.0441096	-0.0055139	0.950568
ENSG00000054523.12	KIF1B	clean	chr1:10355824-10356639:+	0.0291735	0.0257755	0.00339797	0.794096
ENSG00000054523.12	KIF1B	clean	chr1:10357304-10363220:+	0.0702633	0.0966668	-0.0264035	0.243837
ENSG00000054523.12	KIF1B	clean	chr1:10357304-10380100:+	0.0497568	0.0636764	-0.0139196	0.205037
ENSG00000054523.12	KIF1B	clean	chr1:10380194-10381766:+	0.108324	0.0734516	0.0348724	0.590904
ENSG00000054523.12	KIF1B	clean	chr1:10381915-10383941:+	0.0950485	0.243507	-0.148459	0.87639
ENSG00000054523.12	KIF1B	clean	chr1:10384120-10384815:+	0.100563	0.0438346	0.0567281	0.198952
ENSG00000054523.12	KIF1B	clean	chr1:10384953-10386168:+	0.282183	0.125473	0.15671	0.23188
ENSG00000054523.12	KIF1B	clean	chr1:10386417-10394577:+	0.153077	0.0901643	0.0629124	0.188381
ENSG00000054523.12	KIF1B	clean	chr1:10394696-10396714:+	0.156639	0.107143	0.0494961	0.307187
ENSG00000054523.12	KIF1B	clean	chr1:10396800-10397131:+	0.124994	0.0896036	0.0353907	0.591215
ENSG00000054523.12	KIF1B	clean	chr1:10397261-10397428:+	0.0970999	0.0448161	0.0522838	0.122792
ENSG00000054523.12	KIF1B	clean	chr1:10397591-10399826:+	0.134512	0.0916776	0.042834	0.452579
ENSG00000054523.12	KIF1B	clean	chr1:10399917-10402107:+	0.131502	0.0788067	0.0526951	0.436218
ENSG00000054523.12	KIF1B	clean	chr1:10402226-10403289:+	0.152977	0.0927513	0.0602253	0.257737
ENSG00000054523.12	KIF1B	clean	chr1:10403345-10405902:+	0.228162	0.101298	0.126864	0.385077
ENSG00000054523.12	KIF1B	clean	chr1:10404975-10405902:+	0.283279	0.138705	0.144574	0.597875
ENSG00000054523.12	KIF1B	clean	chr1:10406011-10407818:+	0.145164	0.175212	-0.0300479	0.667731
ENSG00000054523.12	KIF1B	clean	chr1:10407885-10408706:+	0.203017	0.108987	0.0940292	0.0775319
ENSG00000054523.12	KIF1B	clean	chr1:10408791-10412688:+	0.18785	0.171686	0.0161643	0.61791
ENSG00000054523.12	KIF1B	clean	chr1:10412794-10420986:+	0.450289	0.462938	-0.0126492	0.231935
ENSG00000054523.12	KIF1B	clean	chr1:10421101-10421749:+	0.620907	0.49772	0.123187	0.647148
ENSG00000054523.12	KIF1B	clean	chr1:10421883-10423340:+	0.411765	0.394871	0.0168935	0.806448
ENSG00000054523.12	KIF1B	clean	chr1:10423402-10425157:+	0.337637	0.257855	0.079782	0.61829
ENSG00000054523.12	KIF1B	clean	chr1:10425303-10425466:+	0.583272	0.268383	0.314889	0.0731889
ENSG00000054523.12	KIF1B	clean	chr1:10425706-10428524:+	0.268238	0.268941	-0.000703167	0.712621
ENSG00000054523.12	KIF1B	clean	chr1:10431320-10434373:+	0.529679	0.513647	0.0160315	0.861374
ENSG00000054523.12	KIF1B	clean	chr1:10434523-10434911:+	0.589902	0.627483	-0.0375813	0.919966
ENSG00000054523.12	KIF1B	clean	chr1:10435104-10435312:+	0.550426	0.551372	-0.000946167	0.856741
ENSG00000054523.12	KIF1B	clean	chr1:10435431-10436602:+	0.528717	0.566892	-0.0381755	0.484469
ENSG00000142657.16	PGD	clean	chr1:10459761-10460449:+	0.049911	0.0535613	-0.00365027	0.712868
ENSG00000142657.16	PGD	clean	chr1:10459761-10471474:+	0.0308997	0.0260125	0.0048872	0.532479
ENSG00000142657.16	PGD	clean	chr1:10460629-10463127:+	0.0316323	0.0327213	-0.00108892	0.72624
ENSG00000142657.16	PGD	clean	chr1:10460629-10464217:+	0.0172871	0.0171508	0.000136283	0.781527
ENSG00000142657.16	PGD	clean	chr1:10463193-10464217:+	0.0158294	0.0148623	0.0009671	0.871313
ENSG00000142657.16	PGD	clean	chr1:10464336-10468127:+	0.0217578	0.0217108	4.70333e-05	0.882688
ENSG00000142657.16	PGD	clean	chr1:10468197-10471474:+	0.035143	0.0287629	0.00638012	0.312078
ENSG00000142657.16	PGD	clean	chr1:10471609-10473118:+	0.025841	0.0229825	0.0028585	0.509782
ENSG00000142657.16	PGD	clean	chr1:10473308-10477043:+	0.0329222	0.0311365	0.00178565	0.777562
ENSG00000142657.16	PGD	clean	chr1:10475449-10477043:+	0.0356867	0.0326828	0.0030039	0.581161
ENSG00000142657.16	PGD	clean	chr1:10477174-10477432:+	0.0302492	0.030139	0.000110267	0.500643
ENSG00000142657.16	PGD	clean	chr1:10477566-10478882:+	0.0189438	0.0192438	-0.000300017	0.957132
ENSG00000142657.16	PGD	clean	chr1:10478982-10479473:+	0.00742221	0.00691455	0.00050766	0.439855
ENSG00000142657.16	PGD	clean	chr1:10479596-10479686:+	0.0108868	0.00965952	0.00122729	0.676433
ENSG00000251503.3	APITD1-CORT	clean	chr1:10490625-10493898:+	0.122407	0.128278	-0.00587062	0.900961
ENSG00000175279.17	APITD1	clean	chr1:10491458-10493898:+	0.152953	0.146228	0.00672527	0.956426
ENSG00000251503.3	APITD1-CORT	clean	chr1:10491458-10500403:+	0.10139	0.0624522	0.0389382	0.748602
ENSG00000251503.3	APITD1-CORT	clean	chr1:10494022-10494713:+	0.0954604	0.0781827	0.0172777	0.220605
ENSG00000251503.3	APITD1-CORT	clean	chr1:10494747-10500403:+	0.0964301	0.0566007	0.0398293	0.917645
ENSG00000251503.3	APITD1-CORT	clean	chr1:10494747-10511433:+	0.102127	0.0556175	0.0465098	0.768474
ENSG00000251503.3	APITD1-CORT	clean	chr1:10500470-10502321:+	0.0279935	0.0261739	0.00181967	0.859674
ENSG00000251503.3	APITD1-CORT	clean	chr1:10500470-10511433:+	0.0302633	0.0291013	0.00116198	0.647885
ENSG00000251503.3	APITD1-CORT	clean	chr1:10502498-10511433:+	0.453299	0.398409	0.0548902	0.824757
ENSG00000241563.2	CORT	clean	chr1:10510379-10511433:+	0.620554	0.656957	-0.0364033	0.598807
ENSG00000160049.7	DFFA	anti-near	chr1:10523677-10527246:-	0.0174016	0.017645	-0.00024344	0.802704
ENSG00000160049.7	DFFA	clean	chr1:10527389-10529233:-	0.0536786	0.0742223	-0.0205437	0.845845
ENSG00000160049.7	DFFA	anti-over	chr1:10529395-10532379:-	0.0412678	0.0432712	-0.00200342	0.960281
ENSG00000142655.8	PEX14	clean	chr1:10535059-10555330:+	0.0601093	0.0511148	0.00899455	0.678587
ENSG00000142655.8	PEX14	clean	chr1:10555378-10596269:+	0.12717	0.0920353	0.0351342	0.720604
ENSG00000142655.8	PEX14	clean	chr1:10555378-10659294:+	0.132682	0.0994443	0.0332375	0.632924
ENSG00000142655.8	PEX14	clean	chr1:10596354-10659294:+	0.162032	0.151711	0.0103206	0.904588
ENSG00000142655.8	PEX14	clean	chr1:10659423-10678388:+	0.0649909	0.0701777	-0.00518688	0.897684
ENSG00000142655.8	PEX14	clean	chr1:10678474-10683075:+	0.0275993	0.0811993	-0.0536	0.430888
ENSG00000142655.8	PEX14	clean	chr1:10683178-10684396:+	0.0821064	0.0898131	-0.00770673	0.633077
ENSG00000142655.8	PEX14	clean	chr1:10684494-10687328:+	0.0431101	0.0530353	-0.00992527	0.952815
ENSG00000142655.8	PEX14	clean	chr1:10687420-10689587:+	0.0381652	0.0705373	-0.0323721	0.309646
ENSG00000130940.10	CASZ1	anti-near	chr1:10714648-10715705:-	0.184646	0.150781	0.0338659	0.574219
ENSG00000120948.11	TARDBP	clean	chr1:11072485-11073772:+	0.0979344	0.0631516	0.0347828	0.571077
ENSG00000120948.11	TARDBP	clean	chr1:11072800-11073772:+	0.111934	0.0874047	0.0245298	0.447611
ENSG00000120948.11	TARDBP	clean	chr1:11074022-11075580:+	0.0180009	0.0290125	-0.0110116	0.299239
ENSG00000120948.11	TARDBP	clean	chr1:11074022-11076900:+	0.0172415	0.019593	-0.0023515	0.881076
ENSG00000120948.11	TARDBP	clean	chr1:11074022-11078789:+	0.014202	0.0124009	0.00180105	0.769927
ENSG00000120948.11	TARDBP	clean	chr1:11075703-11076900:+	0.0160656	0.0130853	0.00298029	0.498968
ENSG00000120948.11	TARDBP	clean	chr1:11077064-11078789:+	0.0165137	0.0129708	0.00354285	0.375255
ENSG00000120948.11	TARDBP	clean	chr1:11078930-11080485:+	0.0313452	0.0223567	0.00898847	0.245179
ENSG00000120948.11	TARDBP	anti-near	chr1:11080656-11082180:+	0.0550839	0.0479312	0.0071527	0.920882
ENSG00000116649.5	SRM	known-exon	chr1:11114942-11115018:-	0.0147721	0.0189865	-0.00421433	0.567636
ENSG00000116649.5	SRM	clean	chr1:11115141-11115837:-	0.0348229	0.0335987	0.00122422	0.72725
ENSG00000116649.5	SRM	clean	chr1:11116151-11116660:-	0.0113814	0.00671591	0.00466545	0.194934
ENSG00000116649.5	SRM	clean	chr1:11116814-11118766:-	0.0199081	0.0202573	-0.000349207	0.776278
ENSG00000116649.5	SRM	clean	chr1:11116814-11118856:-	0.0199081	0.0202573	-0.000349207	0.776278
ENSG00000116649.5	SRM	clean	chr1:11118949-11119281:-	0.0141546	0.00994488	0.00420973	0.572649
ENSG00000171824.9	EXOSC10	anti-near	chr1:11126805-11128064:-	0.0210674	0.0639836	-0.0429162	0.0694923
ENSG00000171824.9	EXOSC10	anti-over	chr1:11128763-11129615:-	0.0355183	0.0422684	-0.00675013	0.977161
ENSG00000171824.9	EXOSC10	anti-over	chr1:11129787-11130956:-	0.0670835	0.0622037	0.00487977	0.686661
ENSG00000171824.9	EXOSC10	known-exon+anti-near+anti-over	chr1:11131030-11132143:-	0.0701731	0.077813	-0.00763988	0.563367
ENSG00000171824.9	EXOSC10	anti-near	chr1:11134065-11134287:-	0.0813534	0.0429131	0.0384403	0.176694
ENSG00000171824.9	EXOSC10	anti-near	chr1:11134383-11136898:-	0.0200971	0.024315	-0.00421787	0.704833
ENSG00000171824.9	EXOSC10	known-exon+anti-near	chr1:11137005-11137386:-	0.184233	0.14843	0.0358033	0.349957
ENSG00000171824.9	EXOSC10	known-exon+anti-near	chr1:11137005-11137421:-	0.184233	0.14843	0.0358033	0.349957
ENSG00000171824.9	EXOSC10	known-exon+anti-near	chr1:11137500-11137657:-	0.186836	0.204802	-0.0179664	0.370595
ENSG00000171824.9	EXOSC10	anti-near	chr1:11137708-11139767:-	0.053367	0.0489646	0.0044023	0.903027
ENSG00000171824.9	EXOSC10	clean	chr1:11139879-11140555:-	0.106482	0.137848	-0.0313656	0.991371
ENSG00000171824.9	EXOSC10	clean	chr1:11140969-11141138:-	0.0463464	0.0496181	-0.00327165	0.701712
ENSG00000171824.9	EXOSC10	clean	chr1:11141295-11142590:-	0.0619139	0.0795602	-0.0176463	0.611918
ENSG00000171824.9	EXOSC10	clean	chr1:11141295-11142744:-	0.0620251	0.0798386	-0.0178135	0.611918
ENSG00000171824.9	EXOSC10	clean	chr1:11147648-11147856:-	0.0166187	0.0478861	-0.0312674	0.0751207
ENSG00000171824.9	EXOSC10	clean	chr1:11147967-11148179:-	0.0389823	0.0520701	-0.0130878	0.60667
ENSG00000171824.9	EXOSC10	clean	chr1:11148255-11150610:-	0.0220298	0.0191603	0.00286951	0.707953
ENSG00000171824.9	EXOSC10	clean	chr1:11150725-11151070:-	0.016333	0.020466	-0.00413302	0.484124
ENSG00000171824.9	EXOSC10	clean	chr1:11151236-11151549:-	0.0284073	0.0201667	0.00824057	0.740795
ENSG00000171824.9	EXOSC10	clean	chr1:11151654-11155814:-	0.0234788	0.0209886	0.00249022	0.691641
ENSG00000171824.9	EXOSC10	clean	chr1:11155938-11158076:-	0.00805067	0.00836389	-0.000313222	0.810571
ENSG00000171824.9	EXOSC10	anti-over	chr1:11158213-11159777:-	0.0169066	0.0147342	0.00217245	0.657932
ENSG00000198793.8	MTOR	clean	chr1:11167557-11168237:-	0.0178993	0.0101952	0.00770413	0.187624
ENSG00000198793.8	MTOR	clean	chr1:11168343-11169346:-	0.0155298	0.0117506	0.00377914	0.622799
ENSG00000198793.8	MTOR	clean	chr1:11169786-11171570:-	0.038022	0.0426875	-0.00466558	0.904009
ENSG00000198793.8	MTOR	clean	chr1:11169786-11172908:-	0.038614	0.038767	-0.000153033	0.681406
ENSG00000198793.8	MTOR	clean	chr1:11171810-11172908:-	0.0466044	0.0396075	0.00699692	0.884771
ENSG00000198793.8	MTOR	clean	chr1:11172974-11174374:-	0.0369732	0.0211006	0.0158726	0.883015
ENSG00000198793.8	MTOR	clean	chr1:11174944-11175452:-	0.0659243	0.0608099	0.00511435	0.840743
ENSG00000198793.8	MTOR	clean	chr1:11175525-11177060:-	0.119347	0.0612922	0.0580545	0.135294
ENSG00000198793.8	MTOR	clean	chr1:11177143-11181302:-	0.0559542	0.0486038	0.00735038	0.80968
ENSG00000198793.8	MTOR	clean	chr1:11181425-11182035:-	0.0989213	0.0610569	0.0378643	0.651135
ENSG00000198793.8	MTOR	clean	chr1:11182183-11184554:-	0.0259386	0.0260165	-7.7865e-05	0.971139
ENSG00000198793.8	MTOR	clean	chr1:11184690-11186678:-	0.0299518	0.0265384	0.00341335	0.946021
ENSG00000198793.8	MTOR	clean	chr1:11187201-11187680:-	0.0391426	0.0491279	-0.00998528	0.587615
ENSG00000198793.8	MTOR	clean	chr1:11187863-11188060:-	0.168888	0.148709	0.0201792	0.77673
ENSG00000198793.8	MTOR	clean	chr1:11188183-11188510:-	0.0476815	0.0591751	-0.0114936	0.981484
ENSG00000198793.8	MTOR	clean	chr1:11188609-11188911:-	0.0174017	0.0384859	-0.0210842	0.171923
ENSG00000198793.8	MTOR	clean	chr1:11189008-11189794:-	0.0431528	0.0243111	0.0188418	0.0911163
ENSG00000198793.8	MTOR	clean	chr1:11189895-11190585:-	0.0272794	0.0255285	0.00175081	0.788226
ENSG00000198793.8	MTOR	clean	chr1:11193254-11194407:-	0.231466	0.179781	0.0516843	0.984174
ENSG00000198793.8	MTOR	clean	chr1:11194523-11199360:-	0.0594399	0.063983	-0.00454303	0.834005
ENSG00000198793.8	MTOR	anti-over	chr1:11199715-11204704:-	0.0466768	0.0365669	0.01011	0.820188
ENSG00000198793.8	MTOR	anti-over	chr1:11205102-11206732:-	0.0662285	0.056838	0.00939052	0.802061
ENSG00000198793.8	MTOR	anti-over	chr1:11206848-11210182:-	0.0693472	0.0626702	0.00667705	0.786019
ENSG00000198793.8	MTOR	anti-near	chr1:11210283-11217208:-	0.083225	0.0643669	0.0188582	0.906574
ENSG00000198793.8	MTOR	anti-over	chr1:11227574-11259314:-	0.0519345	0.0523719	-0.000437433	0.943408
ENSG00000198793.8	MTOR	anti-near	chr1:11259760-11264617:-	0.0287663	0.0304368	-0.0016705	0.582378
ENSG00000198793.8	MTOR	clean	chr1:11264760-11269368:-	0.0384048	0.0469387	-0.00853387	0.377798
ENSG00000198793.8	MTOR	clean	chr1:11269515-11270870:-	0.0271105	0.0326959	-0.00558542	0.443399
ENSG00000198793.8	MTOR	clean	chr1:11270963-11272368:-	0.0644698	0.0587909	0.00567892	0.687281
ENSG00000198793.8	MTOR	clean	chr1:11272531-11272852:-	0.0520759	0.0702149	-0.0181391	0.506875
ENSG00000198793.8	MTOR	clean	chr1:11272965-11273455:-	0.0934341	0.0728053	0.0206287	0.916683
ENSG00000198793.8	MTOR	clean	chr1:11273623-11276204:-	0.043598	0.0414978	0.00210022	0.831844
ENSG00000198793.8	MTOR	clean	chr1:11276291-11288724:-	0.0409366	0.0439799	-0.00304338	0.526581
ENSG00000198793.8	MTOR	clean	chr1:11288975-11290981:-	0.0343362	0.0288449	0.0054913	0.760636
ENSG00000198793.8	MTOR	clean	chr1:11291111-11291356:-	0.054094	0.0289706	0.0251234	0.731765
ENSG00000198793.8	MTOR	clean	chr1:11291491-11292492:-	0.0291093	0.0442548	-0.0151455	0.627288
ENSG00000198793.8	MTOR	clean	chr1:11292585-11293454:-	0.0228052	0.0220539	0.000751368	0.967873
ENSG00000198793.8	MTOR	clean	chr1:11293544-11294199:-	0.0411196	0.0175178	0.0236018	0.293035
ENSG00000198793.8	MTOR	clean	chr1:11294322-11297899:-	0.0536767	0.0382387	0.015438	0.439373
ENSG00000198793.8	MTOR	clean	chr1:11298105-11298458:-	0.0554465	0.0584796	-0.00303317	0.949564
ENSG00000198793.8	MTOR	clean	chr1:11298674-11300359:-	0.0233297	0.0241803	-0.000850618	0.91291
ENSG00000198793.8	MTOR	clean	chr1:11300604-11301609:-	0.0148333	0.016979	-0.00214569	0.332292
ENSG00000198793.8	MTOR	clean	chr1:11301738-11303170:-	0.0322885	0.0269089	0.00537962	0.69764
ENSG00000198793.8	MTOR	clean	chr1:11303357-11307681:-	0.0286932	0.0232115	0.0054817	0.27425
ENSG00000198793.8	MTOR	clean	chr1:11307790-11307875:-	0.0607866	0.0289542	0.0318324	0.221818
ENSG00000198793.8	MTOR	clean	chr1:11308151-11313895:-	0.029334	0.0435243	-0.0141903	0.151371
ENSG00000198793.8	MTOR	clean	chr1:11314030-11316048:-	0.00867856	0.00672986	0.0019487	0.773352
ENSG00000198793.8	MTOR	clean	chr1:11316249-11316989:-	0.0463272	0.0313928	0.0149344	0.970443
ENSG00000198793.8	MTOR	clean	chr1:11317222-11318541:-	0.0134759	0.0178465	-0.00437066	0.513109
ENSG00000198793.8	MTOR	clean	chr1:11319480-11322501:-	0.045726	0.0384729	0.00725305	0.781128
ENSG00000120942.9	UBIAD1	anti-over	chr1:11334117-11345700:+	0.0903165	0.0488995	0.041417	0.234261
ENSG00000120942.9	UBIAD1	anti-over	chr1:11334117-11354929:+	0.073872	0.0415844	0.0322876	0.111865
ENSG00000132879.9	FBXO44	anti-near	chr1:11716157-11718323:+	0.016832	0.0214986	-0.00466657	0.991598
ENSG00000132879.9	FBXO44	clean	chr1:11718421-11718589:+	0.337584	0.49576	-0.158176	0.460081
ENSG00000132879.9	FBXO44	clean	chr1:11718928-11721186:+	0.0465648	0.050277	-0.00371215	0.973931
ENSG00000116663.6	FBXO6	clean	chr1:11724312-11728712:+	0.0737668	0.0480252	0.0257416	0.68992
ENSG00000116663.6	FBXO6	anti-near	chr1:11729001-11731322:+	0.0867904	0.265018	-0.178228	0.920089
ENSG00000116663.6	FBXO6	anti-near	chr1:11731449-11733333:+	0.0535994	0.0690015	-0.0154021	0.462518
ENSG00000116663.6	FBXO6	anti-near	chr1:11732080-11733333:+	0.0479113	0.114457	-0.0665459	0.445445
ENSG00000116670.10	MAD2L2	anti-near	chr1:11736197-11736865:-	0.0182838	0.0214939	-0.00321013	0.665024
ENSG00000116670.10	MAD2L2	anti-near	chr1:11736197-11736904:-	0.0182838	0.0214939	-0.00321013	0.665024
ENSG00000116670.10	MAD2L2	anti-near	chr1:11737005-11737599:-	0.0270432	0.0253327	0.00171058	0.860397
ENSG00000116670.10	MAD2L2	anti-near	chr1:11737671-11740409:-	0.00727016	0.00854606	-0.0012759	1
ENSG00000116670.10	MAD2L2	known-exon	chr1:11740670-11741095:-	0.163479	0.168898	-0.005419	0.703676
ENSG00000177674.11	AGTRAP	clean	chr1:11796292-11804589:+	0.0574133	0.0921096	-0.0346963	0.685769
ENSG00000177674.11	AGTRAP	clean	chr1:11796292-11805859:+	0.0547335	0.0893169	-0.0345835	0.772554
ENSG00000177674.11	AGTRAP	clean	chr1:11796292-11807496:+	0.0525935	0.080886	-0.0282925	0.677964
ENSG00000177674.11	AGTRAP	clean	chr1:11804625-11805859:+	0.0418016	0.0640232	-0.0222216	0.426383
ENSG00000177674.11	AGTRAP	known-exon	chr1:11805894-11805986:+	0.150218	0.0704782	0.0797394	0.137909
ENSG00000177674.11	AGTRAP	clean	chr1:11807602-11808471:+	0.00994711	0.0249182	-0.0149711	0.0351515
ENSG00000177674.11	AGTRAP	clean	chr1:11808646-11810133:+	0.0177753	0.0258356	-0.00806036	0.321381
ENSG00000177674.11	AGTRAP	clean	chr1:11808667-11810133:+	0.0177753	0.0258356	-0.00806036	0.321381
ENSG00000177000.6	MTHFR	anti-near	chr1:11850955-11851263:-	0.312832	0.351089	-0.0382567	0.95328
ENSG00000177000.6	MTHFR	anti-near	chr1:11852436-11853963:-	0.214924	0.260192	-0.0452684	0.598412
ENSG00000177000.6	MTHFR	anti-near	chr1:11854146-11854414:-	0.23305	0.170199	0.0628512	0.928725
ENSG00000177000.6	MTHFR	clean	chr1:11855405-11856262:-	0.135302	0.138505	-0.00320265	0.543455
ENSG00000177000.6	MTHFR	clean	chr1:11860379-11861217:-	0.330201	0.331483	-0.00128167	0.95908
ENSG00000177000.6	MTHFR	clean	chr1:11861456-11862937:-	0.105837	0.135956	-0.0301189	0.45349
ENSG00000011021.17	CLCN6	anti-near	chr1:11867247-11875902:+	0.176872	0.126643	0.050229	0.424417
ENSG00000011021.17	CLCN6	anti-near	chr1:11867247-11876671:+	0.0948351	0.0905882	0.00424698	0.838143
ENSG00000011021.17	CLCN6	clean	chr1:11875968-11876671:+	0.0738056	0.084708	-0.0109025	0.780488
ENSG00000011021.17	CLCN6	clean	chr1:11876737-11879544:+	0.175739	0.321791	-0.146052	0.624623
ENSG00000011021.17	CLCN6	clean	chr1:11879611-11880418:+	0.401878	0.403768	-0.00189067	0.378652
ENSG00000011021.17	CLCN6	clean	chr1:11879611-11882751:+	0.408348	0.361713	0.0466352	0.262296
ENSG00000011021.17	CLCN6	clean	chr1:11883890-11884542:+	0.331407	0.350146	-0.0187386	0.809254
ENSG00000011021.17	CLCN6	clean	chr1:11884610-11886212:+	0.155747	0.193155	-0.0374075	0.958808
ENSG00000011021.17	CLCN6	clean	chr1:11886271-11887145:+	0.43687	0.472409	-0.0355387	0.757865
ENSG00000011021.17	CLCN6	clean	chr1:11886281-11887145:+	0.43687	0.472409	-0.0355387	0.757865
ENSG00000011021.17	CLCN6	clean	chr1:11887278-11888162:+	0.152057	0.203926	-0.0518687	0.492019
ENSG00000011021.17	CLCN6	clean	chr1:11888276-11889252:+	0.369374	0.372162	-0.00278783	0.853468
ENSG00000011021.17	CLCN6	clean	chr1:11889379-11893571:+	0.426438	0.467863	-0.0414243	0.982655
ENSG00000011021.17	CLCN6	clean	chr1:11890327-11893571:+	0.430363	0.466846	-0.0364825	0.968296
ENSG00000011021.17	CLCN6	clean	chr1:11893695-11893933:+	0.0520567	0.0995084	-0.0474517	0.684553
ENSG00000011021.17	CLCN6	clean	chr1:11894087-11894292:+	0.11783	0.142429	-0.0245986	0.733217
ENSG00000011021.17	CLCN6	clean	chr1:11896210-11897055:+	0.280962	0.393488	-0.112526	0.667339
ENSG00000011021.17	CLCN6	clean	chr1:11897213-11897399:+	0.188001	0.103618	0.0843832	0.195492
ENSG00000011021.17	CLCN6	clean	chr1:11897556-11898391:+	0.159067	0.183802	-0.0247353	0.881099
ENSG00000011021.17	CLCN6	anti-near	chr1:11898717-11900199:+	0.239467	0.47809	-0.238622	0.285628
ENSG00000116685.11	KIAA2013	clean	chr1:11980389-11982692:-	0.0363492	0.0973741	-0.0610249	0.0157731
ENSG00000116685.11	KIAA2013	clean	chr1:11983546-11985261:-	0.0118608	0.0115797	0.00028114	0.904264
ENSG00000083444.12	PLOD1	clean	chr1:11994380-12008032:+	0.0711227	0.0831974	-0.0120746	0.723384
ENSG00000083444.12	PLOD1	clean	chr1:11994912-12004578:+	0.0784603	0.0941094	-0.0156491	0.499391
ENSG00000083444.12	PLOD1	clean	chr1:11994912-12008032:+	0.0726994	0.0856068	-0.0129073	0.613441
ENSG00000083444.12	PLOD1	clean	chr1:12004719-12008032:+	0.0598306	0.0735647	-0.0137341	0.825931
ENSG00000083444.12	PLOD1	clean	chr1:12008124-12009829:+	0.0260263	0.0293094	-0.00328305	0.927287
ENSG00000083444.12	PLOD1	clean	chr1:12009963-12010413:+	0.0162533	0.0203713	-0.00411804	0.687896
ENSG00000083444.12	PLOD1	clean	chr1:12010577-12012679:+	0.0155775	0.0170381	-0.00146058	0.790615
ENSG00000083444.12	PLOD1	clean	chr1:12012792-12014630:+	0.0436326	0.0367271	0.00690552	0.477113
ENSG00000083444.12	PLOD1	clean	chr1:12012792-12014886:+	0.0452261	0.0362138	0.00901237	0.479463
ENSG00000083444.12	PLOD1	clean	chr1:12014950-12016973:+	0.0224781	0.0229129	-0.00043475	0.785531
ENSG00000083444.12	PLOD1	clean	chr1:12014950-12017146:+	0.0230998	0.0229592	0.000140617	0.909563
ENSG00000083444.12	PLOD1	clean	chr1:12017071-12017898:+	0.0434155	0.0488203	-0.00540482	0.905015
ENSG00000083444.12	PLOD1	clean	chr1:12017250-12017898:+	0.0430463	0.0518145	-0.00876817	0.754463
ENSG00000083444.12	PLOD1	clean	chr1:12018000-12018572:+	0.0612089	0.0373148	0.0238941	0.524811
ENSG00000083444.12	PLOD1	clean	chr1:12018704-12020702:+	0.0163824	0.0147578	0.00162454	0.585702
ENSG00000083444.12	PLOD1	clean	chr1:12020824-12023588:+	0.0182902	0.0219439	-0.00365368	0.783611
ENSG00000083444.12	PLOD1	clean	chr1:12023693-12024231:+	0.0533831	0.051074	0.00230915	0.879587
ENSG00000083444.12	PLOD1	clean	chr1:12024842-12025536:+	0.0225744	0.0276392	-0.00506479	0.62043
ENSG00000083444.12	PLOD1	clean	chr1:12025650-12026307:+	0.0422617	0.0373481	0.00491355	0.767055
ENSG00000083444.12	PLOD1	clean	chr1:12026373-12027043:+	0.0223969	0.0235506	-0.00115364	0.667085
ENSG00000083444.12	PLOD1	clean	chr1:12027148-12030726:+	0.0109183	0.00906784	0.00185043	0.935551
ENSG00000083444.12	PLOD1	clean	chr1:12027148-12035339:+	0.0126282	0.0113348	0.00129339	0.806978
ENSG00000083444.12	PLOD1	clean	chr1:12030873-12032928:+	0.0148604	0.0142347	0.00062577	0.570203
ENSG00000083444.12	PLOD1	clean	chr1:12033054-12034709:+	0.0194364	0.0166712	0.00276524	0.666645
ENSG00000116688.12	MFN2	clean	chr1:12040541-12041866:+	0.0825104	0.0559378	0.0265726	0.25256
ENSG00000116688.12	MFN2	clean	chr1:12040541-12042026:+	0.0869982	0.0601943	0.0268039	0.164355
ENSG00000116688.12	MFN2	clean	chr1:12040541-12049221:+	0.0348934	0.0240612	0.0108322	0.633079
ENSG00000116688.12	MFN2	clean	chr1:12041910-12042026:+	0.159774	0.109512	0.0502624	0.139267
ENSG00000116688.12	MFN2	clean	chr1:12042171-12042579:+	0.0632463	0.0471759	0.0160703	0.353277
ENSG00000116688.12	MFN2	clean	chr1:12042171-12049221:+	0.0319316	0.0246423	0.00728937	0.784147
ENSG00000116688.12	MFN2	clean	chr1:12042647-12049221:+	0.0279577	0.023768	0.00418967	0.784147
ENSG00000116688.12	MFN2	clean	chr1:12049400-12052335:+	0.0335416	0.0259364	0.00760515	0.985672
ENSG00000116688.12	MFN2	clean	chr1:12049400-12052611:+	0.0337138	0.0256352	0.00807862	0.976245
ENSG00000116688.12	MFN2	clean	chr1:12052520-12052611:+	0.0552026	0.0267521	0.0284505	0.215888
ENSG00000116688.12	MFN2	clean	chr1:12052747-12056212:+	0.0266556	0.0248756	0.00177995	0.420931
ENSG00000116688.12	MFN2	clean	chr1:12056375-12057353:+	0.0110905	0.0110589	3.15653e-05	0.380306
ENSG00000116688.12	MFN2	clean	chr1:12057478-12058826:+	0.0414816	0.0237429	0.0177387	0.41358
ENSG00000116688.12	MFN2	clean	chr1:12058935-12059044:+	0.144695	0.0764995	0.0681956	0.166375
ENSG00000116688.12	MFN2	clean	chr1:12059152-12061457:+	0.0561579	0.0586538	-0.00249597	0.72103
ENSG00000116688.12	MFN2	clean	chr1:12062160-12064048:+	0.047073	0.0360865	0.0109865	0.80089
ENSG00000116688.12	MFN2	clean	chr1:12064175-12064565:+	0.0170895	0.022532	-0.0054425	0.685963
ENSG00000116688.12	MFN2	clean	chr1:12064984-12065767:+	0.0119269	0.0204519	-0.00852501	0.137467
ENSG00000116688.12	MFN2	clean	chr1:12065988-12066594:+	0.0193	0.0140646	0.00523535	0.579823
ENSG00000116688.12	MFN2	clean	chr1:12066750-12067109:+	0.0362439	0.0303955	0.00584836	0.746888
ENSG00000116688.12	MFN2	clean	chr1:12067306-12069648:+	0.0291824	0.0287546	0.000427798	0.871946
ENSG00000116688.12	MFN2	clean	chr1:12069783-12071552:+	0.0160766	0.00860479	0.0074718	0.75469
ENSG00000116691.6	MIIP	clean	chr1:12079609-12081701:+	0.0626291	0.0462982	0.016331	1
ENSG00000116691.6	MIIP	clean	chr1:12079609-12082151:+	0.027902	0.039336	-0.011434	0.688724
ENSG00000116691.6	MIIP	clean	chr1:12081897-12082151:+	0.106216	0.101078	0.00513792	0.524646
ENSG00000116691.6	MIIP	clean	chr1:12082974-12089089:+	0.0570231	0.0684945	-0.0114714	0.898195
ENSG00000116691.6	MIIP	clean	chr1:12089198-12089279:+	0.0719242	0.0304685	0.0414558	0.377489
ENSG00000116691.6	MIIP	known-exon	chr1:12089951-12090084:+	0.168531	0.16348	0.0050506	0.878051
ENSG00000116691.6	MIIP	clean	chr1:12089951-12091322:+	0.0467636	0.0571123	-0.0103488	0.933207
ENSG00000116691.6	MIIP	clean	chr1:12090181-12091322:+	0.0758718	0.066485	0.00938675	0.985456
ENSG00000048707.9	VPS13D	clean	chr1:12290177-12294247:+	0.0418007	0.0586486	-0.0168479	0.771633
ENSG00000048707.9	VPS13D	clean	chr1:12294420-12302569:+	0.0266301	0.0243606	0.0022695	0.892387
ENSG00000048707.9	VPS13D	clean	chr1:12302647-12304302:+	0.0237242	0.0155432	0.00818094	0.477009
ENSG00000048707.9	VPS13D	clean	chr1:12304674-12309279:+	0.195749	0.0406672	0.155082	0.908938
ENSG00000048707.9	VPS13D	clean	chr1:12309396-12313778:+	0.0316693	0.0349522	-0.00328295	0.96744
ENSG00000048707.9	VPS13D	clean	chr1:12313883-12316332:+	0.180153	0.114585	0.0655671	0.378576
ENSG00000048707.9	VPS13D	clean	chr1:12313883-12316389:+	0.180153	0.114585	0.0655671	0.378576
ENSG00000048707.9	VPS13D	clean	chr1:12316560-12317043:+	0.0734199	0.0658556	0.00756435	0.935634
ENSG00000048707.9	VPS13D	clean	chr1:12317144-12317991:+	0.088661	0.0875196	0.00114143	0.683476
ENSG00000048707.9	VPS13D	clean	chr1:12318160-12320749:+	0.0614714	0.0539678	0.0075036	0.938139
ENSG00000048707.9	VPS13D	clean	chr1:12321206-12321957:+	0.057346	0.050881	0.00646493	0.767253
ENSG00000048707.9	VPS13D	clean	chr1:12322137-12326937:+	0.196441	0.0593614	0.13708	0.874948
ENSG00000048707.9	VPS13D	clean	chr1:12327068-12327901:+	0.0230966	0.0316006	-0.00850402	0.797178
ENSG00000048707.9	VPS13D	clean	chr1:12327977-12328762:+	0.0199219	0.0156585	0.00426339	0.555871
ENSG00000048707.9	VPS13D	clean	chr1:12328933-12331050:+	0.0636174	0.0440917	0.0195257	0.889032
ENSG00000048707.9	VPS13D	clean	chr1:12331181-12333059:+	0.0346725	0.0521264	-0.0174539	0.621096
ENSG00000048707.9	VPS13D	clean	chr1:12333192-12335881:+	0.0195047	0.0180517	0.00145303	0.538896
ENSG00000048707.9	VPS13D	clean	chr1:12338095-12339555:+	0.0812079	0.0429895	0.0382183	0.401951
ENSG00000048707.9	VPS13D	clean	chr1:12339707-12342761:+	0.0348469	0.0276437	0.00720316	0.335596
ENSG00000048707.9	VPS13D	clean	chr1:12343793-12348279:+	0.0606887	0.036061	0.0246277	0.255023
ENSG00000048707.9	VPS13D	clean	chr1:12348370-12351054:+	0.0460946	0.0356824	0.0104122	0.584353
ENSG00000048707.9	VPS13D	clean	chr1:12351181-12353580:+	0.0691014	0.0993923	-0.0302909	0.507916
ENSG00000048707.9	VPS13D	clean	chr1:12353761-12359258:+	0.0667554	0.103469	-0.0367137	0.561144
ENSG00000048707.9	VPS13D	clean	chr1:12359441-12364562:+	0.0757687	0.235988	-0.160219	0.508046
ENSG00000048707.9	VPS13D	clean	chr1:12364785-12368487:+	0.0499729	0.0501724	-0.0001995	0.948858
ENSG00000048707.9	VPS13D	clean	chr1:12368698-12371510:+	0.0856621	0.085635	2.71e-05	0.762571
ENSG00000048707.9	VPS13D	clean	chr1:12371982-12374171:+	0.0884633	0.0942408	-0.00577753	0.861035
ENSG00000048707.9	VPS13D	clean	chr1:12374384-12378128:+	0.0998263	0.0775764	0.0222499	0.784864
ENSG00000048707.9	VPS13D	clean	chr1:12378394-12379553:+	0.0952354	0.154665	-0.0594295	0.650727
ENSG00000048707.9	VPS13D	clean	chr1:12379687-12381865:+	0.10512	0.150937	-0.0458169	0.516707
ENSG00000048707.9	VPS13D	clean	chr1:12382021-12382592:+	0.0477862	0.0515915	-0.00380537	0.511309
ENSG00000048707.9	VPS13D	clean	chr1:12382803-12383762:+	0.0374863	0.0628957	-0.0254095	0.721684
ENSG00000048707.9	VPS13D	clean	chr1:12383837-12387704:+	0.052006	0.0696385	-0.0176325	0.726683
ENSG00000048707.9	VPS13D	clean	chr1:12387911-12389885:+	0.0664268	0.0577315	0.00869527	0.688139
ENSG00000048707.9	VPS13D	clean	chr1:12389975-12393282:+	0.0333031	0.0324177	0.000885383	0.703489
ENSG00000048707.9	VPS13D	clean	chr1:12393423-12395761:+	0.0568309	0.0438309	0.013	0.78944
ENSG00000048707.9	VPS13D	clean	chr1:12398362-12401836:+	0.209086	0.281657	-0.0725712	0.70813
ENSG00000048707.9	VPS13D	clean	chr1:12398362-12401839:+	0.111981	0.10955	0.00243117	0.90638
ENSG00000048707.9	VPS13D	clean	chr1:12401942-12402955:+	0.393832	0.323255	0.0705775	0.943401
ENSG00000048707.9	VPS13D	clean	chr1:12403108-12405430:+	0.150881	0.139647	0.0112341	0.442922
ENSG00000048707.9	VPS13D	clean	chr1:12405067-12405430:+	0.188711	0.140757	0.0479544	0.178553
ENSG00000048707.9	VPS13D	clean	chr1:12405566-12406661:+	0.0201696	0.0531181	-0.0329485	0.419144
ENSG00000048707.9	VPS13D	clean	chr1:12406709-12408879:+	0.0668033	0.0994833	-0.0326799	0.786435
ENSG00000048707.9	VPS13D	known-exon	chr1:12409030-12409220:+	0.314819	0.286915	0.0279043	0.811842
ENSG00000048707.9	VPS13D	clean	chr1:12409431-12414030:+	0.0778606	0.0901535	-0.0122929	0.59076
ENSG00000048707.9	VPS13D	clean	chr1:12414278-12415955:+	0.286442	0.0875292	0.198912	0.508022
ENSG00000048707.9	VPS13D	clean	chr1:12416147-12416454:+	0.0646375	0.0432075	0.0214301	0.525659
ENSG00000048707.9	VPS13D	clean	chr1:12416581-12418514:+	0.0577932	0.089956	-0.0321628	0.656749
ENSG00000048707.9	VPS13D	clean	chr1:12418657-12422775:+	0.131745	0.115603	0.0161423	0.890117
ENSG00000048707.9	VPS13D	clean	chr1:12423303-12428522:+	0.062507	0.0738681	-0.0113611	0.983789
ENSG00000048707.9	VPS13D	clean	chr1:12427756-12428522:+	0.0462887	0.0638056	-0.0175169	0.714448
ENSG00000048707.9	VPS13D	clean	chr1:12428646-12429521:+	0.0364145	0.0712148	-0.0348004	0.114043
ENSG00000048707.9	VPS13D	clean	chr1:12429757-12433804:+	0.0324667	0.0419769	-0.00951025	0.86166
ENSG00000048707.9	VPS13D	clean	chr1:12433913-12438481:+	0.0219543	0.0277128	-0.00575852	0.400503
ENSG00000048707.9	VPS13D	clean	chr1:12438645-12439541:+	0.0581631	0.0319646	0.0261985	0.68635
ENSG00000048707.9	VPS13D	clean	chr1:12439650-12443034:+	0.0286945	0.0407439	-0.0120494	0.490888
ENSG00000048707.9	VPS13D	clean	chr1:12443214-12445318:+	0.033471	0.0508697	-0.0173987	0.59673
ENSG00000048707.9	VPS13D	clean	chr1:12445432-12446243:+	0.0670887	0.148406	-0.0813171	0.343439
ENSG00000048707.9	VPS13D	clean	chr1:12446393-12460237:+	0.0780064	0.0970661	-0.0190597	0.765387
ENSG00000048707.9	VPS13D	clean	chr1:12460387-12461660:+	0.0552187	0.236624	-0.181405	0.15924
ENSG00000048707.9	VPS13D	clean	chr1:12461757-12463877:+	0.061138	0.035509	0.025629	0.637683
ENSG00000048707.9	VPS13D	clean	chr1:12464026-12475139:+	0.0995025	0.104294	-0.00479187	0.993345
ENSG00000048707.9	VPS13D	clean	chr1:12467383-12475139:+	0.096745	0.100672	-0.00392722	0.801819
ENSG00000048707.9	VPS13D	clean	chr1:12469947-12475139:+	0.0965112	0.108131	-0.0116194	0.593392
ENSG00000048707.9	VPS13D	clean	chr1:12475274-12476712:+	0.069708	0.0446334	0.0250747	0.738201
ENSG00000048707.9	VPS13D	clean	chr1:12476880-12516053:+	0.0731527	0.0780511	-0.00489842	0.851261
ENSG00000048707.9	VPS13D	clean	chr1:12516186-12520255:+	0.0409253	0.0488912	-0.0079659	0.856164
ENSG00000048707.9	VPS13D	clean	chr1:12520451-12557553:+	0.105995	0.158143	-0.0521476	0.424991
ENSG00000048707.9	VPS13D	clean	chr1:12525304-12557553:+	0.104058	0.154204	-0.0501461	0.555491
ENSG00000048707.9	VPS13D	clean	chr1:12538928-12557553:+	0.0937837	0.140461	-0.0466772	0.864384
ENSG00000048707.9	VPS13D	clean	chr1:12557685-12566906:+	0.112455	0.239765	-0.12731	0.85622
ENSG00000048707.9	VPS13D	clean	chr1:12567147-12568946:+	0.124592	0.290562	-0.16597	0.560175
ENSG00000162496.4	DHRS3	clean	chr1:12628453-12632755:-	0.0286167	0.0325107	-0.00389398	0.712942
ENSG00000162496.4	DHRS3	clean	chr1:12632881-12638745:-	0.0391992	0.0509384	-0.0117393	0.310755
ENSG00000162496.4	DHRS3	clean	chr1:12632881-12640550:-	0.0353284	0.0472829	-0.0119545	0.389477
ENSG00000162496.4	DHRS3	clean	chr1:12638984-12639320:-	0.0583663	0.0674459	-0.00907955	0.41624
ENSG00000162496.4	DHRS3	clean	chr1:12640694-12655998:-	0.0590647	0.0657477	-0.00668293	0.680887
ENSG00000162496.4	DHRS3	clean	chr1:12640694-12676563:-	0.0881934	0.095838	-0.00764455	0.657194
ENSG00000162496.4	DHRS3	clean	chr1:12640694-12677158:-	0.0887534	0.096406	-0.0076525	0.610512
ENSG00000116731.18	PRDM2	clean	chr1:14057612-14059273:+	0.218924	0.106777	0.112147	0.491078
ENSG00000116731.18	PRDM2	clean	chr1:14068652-14075855:+	0.0810387	0.131881	-0.050842	0.606601
ENSG00000116731.18	PRDM2	clean	chr1:14075982-14095612:+	0.393626	0.432978	-0.039353	0.487762
ENSG00000116731.18	PRDM2	clean	chr1:14075982-14095533:+	0.393626	0.432978	-0.039353	0.487762
ENSG00000116731.18	PRDM2	clean	chr1:14075982-14099572:+	0.38003	0.406734	-0.0267042	0.600621
ENSG00000116731.18	PRDM2	clean	chr1:14075982-14142921:+	0.206235	0.233022	-0.0267872	0.438597
ENSG00000116731.18	PRDM2	clean	chr1:14095668-14099572:+	0.36305	0.386462	-0.0234118	0.704505
ENSG00000116731.18	PRDM2	clean	chr1:14098709-14099572:+	0.373804	0.369104	0.00469983	0.757794
ENSG00000116731.18	PRDM2	clean	chr1:14099683-14104912:+	0.077725	0.128958	-0.0512325	0.227085
ENSG00000116731.18	PRDM2	clean	chr1:14099683-14142921:+	0.0266493	0.0691154	-0.0424661	0.185887
ENSG00000116731.18	PRDM2	clean	chr1:14109326-14113009:+	0.348211	0.423442	-0.0752315	0.730057
ENSG00000116731.18	PRDM2	clean	chr1:14109326-14142921:+	0.0405409	0.140872	-0.100331	0.62738
ENSG00000189337.11	KAZN	clean	chr1:15361381-15370484:+	0.0367629	0.0443802	-0.00761737	1
ENSG00000189337.11	KAZN	clean	chr1:15370655-15382586:+	0.0330955	0.0259848	0.00711072	1
ENSG00000171729.9	TMEM51	anti-over	chr1:15479280-15536985:+	0.334345	0.3316	0.0027455	0.774684
ENSG00000171729.9	TMEM51	anti-over	chr1:15479280-15541390:+	0.209276	0.24572	-0.0364437	0.515677
ENSG00000171729.9	TMEM51	anti-over	chr1:15480450-15536985:+	0.232065	0.292238	-0.0601737	0.32094
ENSG00000171729.9	TMEM51	anti-over	chr1:15480450-15541390:+	0.197612	0.217134	-0.0195225	0.640919
ENSG00000171729.9	TMEM51	clean	chr1:15537058-15541390:+	0.124511	0.161681	-0.0371692	0.516793
ENSG00000171729.9	TMEM51	clean	chr1:15541927-15545821:+	0.1747	0.149664	0.0250365	0.756204
ENSG00000171729.9	TMEM51	clean	chr1:15541927-15545825:+	0.183137	0.151857	0.0312798	0.653326
ENSG00000142634.8	EFHD2	anti-near	chr1:15736775-15752366:+	0.0388182	0.0467707	-0.0079525	0.573548
ENSG00000142634.8	EFHD2	clean	chr1:15752514-15753645:+	0.0687625	0.0644525	0.00431007	0.902341
ENSG00000142634.8	EFHD2	clean	chr1:15753780-15754393:+	0.0361252	0.0472199	-0.0110946	0.337824
ENSG00000142634.8	EFHD2	clean	chr1:15753780-15755088:+	0.0291847	0.0405265	-0.0113417	0.288388
ENSG00000142634.8	EFHD2	clean	chr1:15754505-15755088:+	0.029031	0.0404289	-0.0113979	0.466701
ENSG00000132906.13	CASP9	known-exon+anti-near	chr1:15819530-15820386:-	0.0503051	0.0784342	-0.0281291	0.755436
ENSG00000132906.13	CASP9	anti-near	chr1:15820496-15821767:-	0.0909194	0.0678783	0.0230411	0.581729
ENSG00000132906.13	CASP9	anti-near	chr1:15820496-15831105:-	0.0714099	0.0789496	-0.00753978	0.611488
ENSG00000132906.13	CASP9	anti-near	chr1:15821947-15831105:-	0.0969175	0.0875732	0.00934423	0.814445
ENSG00000132906.13	CASP9	anti-near	chr1:15821947-15844604:-	0.108001	0.0697742	0.0382269	0.745399
ENSG00000132906.13	CASP9	clean	chr1:15831253-15832484:-	0.114729	0.132677	-0.0179478	0.781325
ENSG00000132906.13	CASP9	clean	chr1:15831253-15833393:-	0.0939024	0.082141	0.0117615	0.899306
ENSG00000132906.13	CASP9	clean	chr1:15832574-15833393:-	0.0893156	0.0660237	0.0232919	0.640075
ENSG00000132906.13	CASP9	clean	chr1:15833570-15834367:-	0.389445	0.278379	0.111066	0.995621
ENSG00000132906.13	CASP9	clean	chr1:15834402-15844604:-	0.128107	0.091209	0.0368977	0.784526
ENSG00000132906.13	CASP9	clean	chr1:15844890-15850563:-	0.0560577	0.0894878	-0.0334301	0.521221
ENSG00000132906.13	CASP9	clean	chr1:15844890-15851077:-	0.0548555	0.0876789	-0.0328234	0.521221
ENSG00000132906.13	CASP9	clean	chr1:15844890-15851346:-	0.0538107	0.0861032	-0.0322924	0.521221
ENSG00000116138.8	DNAJC16	anti-near	chr1:15853453-15855582:+	0.264044	0.266772	-0.00272767	0.85455
ENSG00000116138.8	DNAJC16	clean	chr1:15855767-15860731:+	0.135043	0.18394	-0.0488968	0.489124
ENSG00000116138.8	DNAJC16	clean	chr1:15860798-15862969:+	0.103166	0.0679283	0.0352378	0.369047
ENSG00000116138.8	DNAJC16	clean	chr1:15863309-15870893:+	0.0564241	0.0865169	-0.0300928	0.421649
ENSG00000116138.8	DNAJC16	clean	chr1:15871078-15873261:+	0.308986	0.101997	0.206989	0.529359
ENSG00000116138.8	DNAJC16	clean	chr1:15873366-15874764:+	0.095363	0.12191	-0.0265468	0.198803
ENSG00000116138.8	DNAJC16	clean	chr1:15874923-15886020:+	0.105682	0.0742436	0.0314382	0.906089
ENSG00000116138.8	DNAJC16	clean	chr1:15886151-15886625:+	0.0479936	0.0333749	0.0146187	0.272556
ENSG00000116138.8	DNAJC16	clean	chr1:15886151-15888636:+	0.0562119	0.0895841	-0.0333723	0.263373
ENSG00000116138.8	DNAJC16	clean	chr1:15886824-15888636:+	0.0574118	0.101295	-0.0438835	0.0610576
ENSG00000116138.8	DNAJC16	clean	chr1:15888820-15890423:+	0.0781441	0.034982	0.0431621	0.72288
ENSG00000116138.8	DNAJC16	clean	chr1:15890854-15891676:+	0.0901521	0.0752572	0.0148948	0.838053
ENSG00000116138.8	DNAJC16	clean	chr1:15892494-15892576:+	0.349343	0.228747	0.120595	0.037376
ENSG00000116138.8	DNAJC16	anti-near	chr1:15893764-15894272:+	0.170075	0.145417	0.0246575	0.937909
ENSG00000116771.5	AGMAT	anti-over	chr1:15900219-15901251:-	0.0924061	0.10261	-0.0102041	0.612333
ENSG00000116771.5	AGMAT	anti-over	chr1:15904359-15905353:-	0.149156	0.256524	-0.107369	0.349515
ENSG00000116771.5	AGMAT	anti-over	chr1:15905549-15906588:-	0.0864295	0.0589622	0.0274672	0.335291
ENSG00000116771.5	AGMAT	anti-over	chr1:15906637-15909687:-	0.0403712	0.0422441	-0.00187287	0.641179
ENSG00000116771.5	AGMAT	anti-over	chr1:15909890-15911190:-	0.0268381	0.0209073	0.00593081	0.793835
ENSG00000197312.7	DDI2	clean	chr1:15944303-15953163:+	0.0552368	0.0504525	0.00478427	0.69996
ENSG00000197312.7	DDI2	clean	chr1:15953293-15956819:+	0.184427	0.175762	0.00866478	0.490107
ENSG00000197312.7	DDI2	clean	chr1:15957056-15959933:+	0.047721	0.0372562	0.0104648	0.882937
ENSG00000197312.7	DDI2	clean	chr1:15960060-15964801:+	0.11833	0.108315	0.0100146	0.941293
ENSG00000197312.7	DDI2	clean	chr1:15964929-15970016:+	0.0826826	0.0849362	-0.00225363	0.750979
ENSG00000197312.7	DDI2	clean	chr1:15970145-15976214:+	0.0862493	0.105219	-0.0189698	0.885262
ENSG00000197312.7	DDI2	clean	chr1:15976318-15978200:+	0.0335973	0.0424118	-0.00881457	0.747545
ENSG00000197312.7	DDI2	clean	chr1:15978390-15983111:+	0.167087	0.229379	-0.0622918	0.841616
ENSG00000197312.7	DDI2	clean	chr1:15983174-15986331:+	0.168075	0.15116	0.0169156	0.81348
ENSG00000116786.7	PLEKHM2	clean	chr1:16011113-16042731:+	0.0500763	0.0459191	0.00415723	0.911557
ENSG00000116786.7	PLEKHM2	clean	chr1:16042838-16043201:+	0.0634551	0.0519549	0.0115001	0.866855
ENSG00000116786.7	PLEKHM2	anti-near	chr1:16042838-16044387:+	0.0770166	0.0614813	0.0155354	0.476573
ENSG00000116786.7	PLEKHM2	anti-near	chr1:16043311-16044387:+	0.102959	0.0840856	0.0188731	0.468321
ENSG00000116786.7	PLEKHM2	anti-near	chr1:16044487-16045032:+	0.035076	0.0451252	-0.0100492	0.66087
ENSG00000116786.7	PLEKHM2	anti-near	chr1:16045120-16046228:+	0.0409299	0.0467294	-0.00579952	0.742961
ENSG00000116786.7	PLEKHM2	anti-near	chr1:16046415-16047823:+	0.0785368	0.0863503	-0.00781358	0.651998
ENSG00000116786.7	PLEKHM2	anti-over	chr1:16046415-16051811:+	0.0822169	0.0873554	-0.00513853	0.610006
ENSG00000116786.7	PLEKHM2	anti-over	chr1:16047883-16051811:+	0.0981477	0.0958186	0.00232915	0.828061
ENSG00000116786.7	PLEKHM2	anti-over	chr1:16052040-16053508:+	0.0540176	0.0420065	0.0120111	0.532505
ENSG00000116786.7	PLEKHM2	anti-over	chr1:16054327-16054573:+	0.259796	0.13047	0.129326	0.0490024
ENSG00000116786.7	PLEKHM2	anti-over	chr1:16054852-16055163:+	0.0790774	0.0894795	-0.0104021	0.667814
ENSG00000116786.7	PLEKHM2	anti-over	chr1:16055228-16055596:+	0.0939411	0.168633	-0.0746919	0.649072
ENSG00000116786.7	PLEKHM2	anti-over	chr1:16055685-16056291:+	0.0862731	0.060309	0.025964	0.46228
ENSG00000116786.7	PLEKHM2	anti-over	chr1:16056424-16057026:+	0.0393264	0.0439229	-0.00459652	0.262237
ENSG00000116786.7	PLEKHM2	anti-over	chr1:16057217-16057686:+	0.0253442	0.032032	-0.00668779	0.92082
ENSG00000116786.7	PLEKHM2	anti-over	chr1:16057752-16058383:+	0.0743878	0.0717392	0.00264857	0.788145
ENSG00000116786.7	PLEKHM2	anti-over	chr1:16057752-16058444:+	0.0743878	0.0717392	0.00264857	0.788145
ENSG00000116786.7	PLEKHM2	anti-over	chr1:16058543-16058844:+	0.0603205	0.0519749	0.00834562	0.556327
ENSG00000116786.7	PLEKHM2	anti-over	chr1:16059223-16060291:+	0.0488666	0.0323388	0.0165278	0.794629
ENSG00000162458.8	FBLIM1	clean	chr1:16084824-16090987:+	0.117168	0.134607	-0.0174392	0.702229
ENSG00000162458.8	FBLIM1	clean	chr1:16084824-16090990:+	0.115206	0.10391	0.011296	0.890091
ENSG00000162458.8	FBLIM1	clean	chr1:16084850-16090987:+	0.117168	0.134607	-0.0174392	0.702229
ENSG00000162458.8	FBLIM1	clean	chr1:16084850-16090990:+	0.115206	0.10391	0.011296	0.890091
ENSG00000162458.8	FBLIM1	clean	chr1:16085343-16090987:+	0.0703762	0.0619088	0.0084674	0.711303
ENSG00000162458.8	FBLIM1	clean	chr1:16085343-16090990:+	0.0703762	0.0619088	0.0084674	0.711303
ENSG00000162458.8	FBLIM1	clean	chr1:16091180-16091458:+	0.0737315	0.0478147	0.0259167	0.128551
ENSG00000162458.8	FBLIM1	clean	chr1:16091728-16093870:+	0.06214	0.0567303	0.00540972	0.727186
ENSG00000162458.8	FBLIM1	clean	chr1:16091728-16096903:+	0.0573626	0.0500112	0.00735143	0.802649
ENSG00000162458.8	FBLIM1	clean	chr1:16094058-16095022:+	0.164808	0.286352	-0.121544	0.542323
ENSG00000162458.8	FBLIM1	clean	chr1:16095125-16096903:+	0.0789977	0.0594082	0.0195895	0.931678
ENSG00000162458.8	FBLIM1	clean	chr1:16097073-16101112:+	0.125302	0.0974209	0.0278808	0.723283
ENSG00000162458.8	FBLIM1	known-exon	chr1:16103573-16103664:+	0.191597	0.146557	0.0450392	0.222894
ENSG00000162458.8	FBLIM1	anti-near	chr1:16103782-16111042:+	0.180975	0.113818	0.0671566	0.665424
ENSG00000065526.6	SPEN	anti-near	chr1:16174645-16199310:+	0.0377441	0.046504	-0.00875995	0.696273
ENSG00000065526.6	SPEN	clean	chr1:16199631-16202696:+	0.132762	0.15349	-0.0207283	0.628071
ENSG00000065526.6	SPEN	clean	chr1:16200890-16202696:+	0.181434	0.140279	0.0411552	0.246045
ENSG00000065526.6	SPEN	clean	chr1:16203173-16235815:+	0.0996981	0.137418	-0.0377201	0.375667
ENSG00000065526.6	SPEN	clean	chr1:16203173-16235818:+	0.143868	0.15389	-0.0100224	0.936397
ENSG00000065526.6	SPEN	clean	chr1:16235976-16237595:+	0.0620364	0.0424256	0.0196108	0.921221
ENSG00000065526.6	SPEN	clean	chr1:16237796-16242622:+	0.0956625	0.128323	-0.0326607	0.627607
ENSG00000065526.6	SPEN	clean	chr1:16242774-16245420:+	0.0238193	0.0423277	-0.0185084	0.31565
ENSG00000065526.6	SPEN	clean	chr1:16245546-16245898:+	0.0365956	0.0588721	-0.0222765	0.618401
ENSG00000065526.6	SPEN	clean	chr1:16246012-16247364:+	0.130574	0.144383	-0.0138087	0.913546
ENSG00000065526.6	SPEN	clean	chr1:16247478-16248743:+	0.0332578	0.0511029	-0.0178451	0.310934
ENSG00000065526.6	SPEN	clean	chr1:16248844-16254585:+	0.0624131	0.0638228	-0.00140967	0.776141
ENSG00000065526.6	SPEN	anti-near	chr1:16262761-16263657:+	0.0992075	0.165702	-0.0664943	0.154839
ENSG00000065526.6	SPEN	anti-near	chr1:16264140-16264306:+	0.0845619	0.177164	-0.0926024	0.205382
ENSG00000065526.6	SPEN	anti-near	chr1:16264501-16265212:+	0.224656	0.169762	0.0548945	0.831387
ENSG00000065526.6	SPEN	anti-near	chr1:16265371-16265790:+	0.172559	0.161234	0.0113256	0.938676
ENSG00000116809.7	ZBTB17	anti-near	chr1:16268747-16268825:-	0.128119	0.174701	-0.0465816	0.94769
ENSG00000116809.7	ZBTB17	known-exon+anti-near	chr1:16268915-16269023:-	0.296911	0.303935	-0.00702383	0.431592
ENSG00000116809.7	ZBTB17	known-exon+anti-near	chr1:16268936-16269023:-	0.296911	0.303935	-0.00702383	0.410483
ENSG00000116809.7	ZBTB17	anti-near	chr1:16269396-16269558:-	0.299769	0.227449	0.07232	0.575067
ENSG00000116809.7	ZBTB17	anti-near	chr1:16270014-16270093:-	0.229954	0.159199	0.0707556	0.445787
ENSG00000116809.7	ZBTB17	known-exon+anti-near	chr1:16270390-16270794:-	0.454615	0.352137	0.102478	0.495898
ENSG00000116809.7	ZBTB17	anti-near	chr1:16271095-16271191:-	0.394029	0.251681	0.142348	0.462896
ENSG00000116809.7	ZBTB17	anti-near	chr1:16271697-16272209:-	0.215884	0.200006	0.0158781	0.762784
ENSG00000116809.7	ZBTB17	clean	chr1:16272789-16273429:-	0.474384	0.336468	0.137916	0.657298
ENSG00000116809.7	ZBTB17	clean	chr1:16272811-16273429:-	0.478067	0.339821	0.138245	0.654319
ENSG00000116809.7	ZBTB17	clean	chr1:16272789-16274785:-	0.277421	0.24467	0.0327505	0.613771
ENSG00000116809.7	ZBTB17	clean	chr1:16273618-16274785:-	0.410437	0.242597	0.16784	0.547365
ENSG00000116809.7	ZBTB17	clean	chr1:16273618-16299533:-	0.185922	0.128587	0.0573346	0.734532
ENSG00000116809.7	ZBTB17	clean	chr1:16274992-16279404:-	0.248181	0.196643	0.0515376	0.568942
ENSG00000116809.7	ZBTB17	clean	chr1:16274992-16299533:-	0.217615	0.191721	0.0258943	0.722759
ENSG00000116809.7	ZBTB17	anti-near	chr1:16299620-16302477:-	0.0375308	0.0688662	-0.0313353	0.300334
ENSG00000185519.8	FAM131C	anti-near	chr1:16386546-16388593:-	0.0496332	0.0443595	0.00527363	0.703773
ENSG00000185519.8	FAM131C	clean	chr1:16389029-16399915:-	0.0456971	0.0822783	-0.0365813	0.991473
ENSG00000185519.8	FAM131C	clean	chr1:16390131-16399915:-	0.049772	0.0965787	-0.0468067	0.91197
ENSG00000142627.9	EPHA2	clean	chr1:16451815-16455928:-	0.0987878	0.143985	-0.045197	0.41377
ENSG00000142627.9	EPHA2	clean	chr1:16456084-16456720:-	0.0990271	0.120299	-0.0212715	0.546968
ENSG00000142627.9	EPHA2	clean	chr1:16456914-16458215:-	0.0729731	0.075627	-0.00265392	0.932282
ENSG00000142627.9	EPHA2	clean	chr1:16458365-16458558:-	0.0396519	0.0518398	-0.0121879	0.974021
ENSG00000142627.9	EPHA2	clean	chr1:16458768-16458872:-	0.0715727	0.0826353	-0.0110627	0.791184
ENSG00000142627.9	EPHA2	clean	chr1:16459863-16459975:-	0.072683	0.0523317	0.0203513	0.717297
ENSG00000142627.9	EPHA2	clean	chr1:16460101-16460354:-	0.0137436	0.02308	-0.00933642	0.10458
ENSG00000142627.9	EPHA2	clean	chr1:16460410-16460962:-	0.0927426	0.0758126	0.01693	0.683671
ENSG00000142627.9	EPHA2	clean	chr1:16461062-16461530:-	0.0881925	0.132113	-0.0439205	0.141784
ENSG00000142627.9	EPHA2	clean	chr1:16461684-16462149:-	0.128076	0.150992	-0.0229151	0.695823
ENSG00000142627.9	EPHA2	clean	chr1:16462265-16464347:-	0.0647374	0.0726989	-0.00796148	0.985179
ENSG00000142627.9	EPHA2	clean	chr1:16464680-16464769:-	0.0343246	0.0505661	-0.0162414	0.0531235
ENSG00000142627.9	EPHA2	clean	chr1:16464925-16472917:-	0.179572	0.161156	0.0184162	0.916341
ENSG00000142627.9	EPHA2	clean	chr1:16464925-16474872:-	0.186482	0.166651	0.0198312	0.869601
ENSG00000142627.9	EPHA2	clean	chr1:16475542-16477390:-	0.0852197	0.0834522	0.00176748	0.747618
ENSG00000142627.9	EPHA2	anti-over	chr1:16475542-16482342:-	0.0897718	0.086596	0.00317582	0.78174
ENSG00000142627.9	EPHA2	anti-over	chr1:16477458-16482342:-	0.101625	0.0952101	0.00641485	0.605889
ENSG00000142632.12	ARHGEF19	clean	chr1:16531671-16531845:-	0.202863	0.247592	-0.0447294	0.869642
ENSG00000037637.6	FBXO42	clean	chr1:16578280-16578782:-	0.154639	0.152275	0.00236466	0.923107
ENSG00000037637.6	FBXO42	clean	chr1:16578899-16579590:-	0.264852	0.256332	0.00851983	0.474234
ENSG00000037637.6	FBXO42	clean	chr1:16582316-16583100:-	0.0446814	0.0884754	-0.0437939	0.178215
ENSG00000037637.6	FBXO42	clean	chr1:16583254-16621277:-	0.0786624	0.12731	-0.0486473	0.296929
ENSG00000037637.6	FBXO42	clean	chr1:16621412-16632297:-	0.0441273	0.0431941	0.000933183	0.19947
ENSG00000037637.6	FBXO42	clean	chr1:16632414-16641663:-	0.15526	0.16607	-0.0108097	0.505754
ENSG00000037637.6	FBXO42	anti-near	chr1:16641930-16678749:-	0.0908309	0.0941734	-0.00334247	0.878967
ENSG00000055070.12	SZRD1	anti-over	chr1:16679918-16719722:+	0.0272374	0.0401221	-0.0128847	0.358797
ENSG00000055070.12	SZRD1	anti-near	chr1:16693803-16713549:+	0.0436742	0.0550568	-0.0113826	0.461529
ENSG00000055070.12	SZRD1	anti-over	chr1:16693803-16717044:+	0.042278	0.0529762	-0.0106983	0.389612
ENSG00000055070.12	SZRD1	anti-over	chr1:16693803-16717869:+	0.0422969	0.0530791	-0.0107822	0.389612
ENSG00000055070.12	SZRD1	anti-over	chr1:16693803-16719722:+	0.0411659	0.0521091	-0.0109432	0.31983
ENSG00000055070.12	SZRD1	anti-over	chr1:16693803-16719725:+	0.0411659	0.0521091	-0.0109432	0.31983
ENSG00000055070.12	SZRD1	anti-over	chr1:16694510-16717869:+	0.125867	0.150211	-0.0243441	0.305317
ENSG00000055070.12	SZRD1	anti-over	chr1:16713620-16717869:+	0.110022	0.131974	-0.0219516	0.42191
ENSG00000055070.12	SZRD1	anti-over	chr1:16717121-16717869:+	0.128225	0.167058	-0.0388326	0.260824
ENSG00000055070.12	SZRD1	anti-over	chr1:16717919-16719722:+	0.0407758	0.0715205	-0.0307446	0.151675
ENSG00000055070.12	SZRD1	anti-over	chr1:16717919-16719725:+	0.0658136	0.0917309	-0.0259173	0.41554
ENSG00000055070.12	SZRD1	anti-over	chr1:16719977-16721532:+	0.0112156	0.0238671	-0.0126515	0.223967
ENSG00000157191.15	NECAP2	clean	chr1:16767348-16767660:+	0.0524027	0.0784337	-0.026031	0.32283
ENSG00000157191.15	NECAP2	clean	chr1:16767270-16770126:+	0.0542327	0.0776675	-0.0234348	0.859202
ENSG00000157191.15	NECAP2	clean	chr1:16767348-16770126:+	0.0518027	0.0598462	-0.0080435	0.855438
ENSG00000157191.15	NECAP2	clean	chr1:16767348-16774364:+	0.0336837	0.0427622	-0.00907853	0.864033
ENSG00000157191.15	NECAP2	clean	chr1:16770227-16774364:+	0.0396714	0.0440748	-0.00440337	0.834885
ENSG00000157191.15	NECAP2	clean	chr1:16774469-16775587:+	0.0274501	0.0381989	-0.0107488	0.257767
ENSG00000157191.15	NECAP2	clean	chr1:16774636-16774743:+	0.0990087	0.140127	-0.0411185	0.499418
ENSG00000157191.15	NECAP2	clean	chr1:16774636-16775587:+	0.040145	0.0766151	-0.03647	0.139463
ENSG00000157191.15	NECAP2	clean	chr1:16775696-16778332:+	0.082399	0.110207	-0.0278076	0.32695
ENSG00000157191.15	NECAP2	clean	chr1:16778510-16782312:+	0.0701384	0.0857589	-0.0156206	0.336043
ENSG00000157191.15	NECAP2	clean	chr1:16778510-16785336:+	0.0515172	0.0594104	-0.00789328	0.42406
ENSG00000157191.15	NECAP2	clean	chr1:16782388-16785336:+	0.0445232	0.057634	-0.0131108	0.266027
ENSG00000080947.10	CROCCP3	clean	chr1:16803569-16804749:-	0.213782	0.24182	-0.0280383	0.787382
ENSG00000080947.10	CROCCP3	clean	chr1:16810959-16812063:-	0.178875	0.156458	0.0224173	0.406922
ENSG00000080947.10	CROCCP3	clean	chr1:16811401-16812063:-	0.331878	0.199976	0.131903	0.802929
ENSG00000080947.10	CROCCP3	clean	chr1:16813156-16817112:-	0.158727	0.155562	0.00316415	0.891459
ENSG00000219481.6	NBPF1	clean	chr1:16890681-16891301:-	0.168403	0.140794	0.0276096	0.387821
ENSG00000219481.6	NBPF1	clean	chr1:16892300-16892902:-	0.165627	0.131321	0.0343051	0.361426
ENSG00000219481.6	NBPF1	clean	chr1:16892954-16893673:-	0.153122	0.155686	-0.00256385	0.740641
ENSG00000219481.6	NBPF1	clean	chr1:16920248-16921086:-	0.334257	0.367719	-0.0334618	0.879351
ENSG00000219481.6	NBPF1	clean	chr1:16921156-16921425:-	0.0727209	0.120349	-0.0476286	0.141102
ENSG00000219481.6	NBPF1	clean	chr1:16934186-16935002:-	0.116746	0.158113	-0.0413678	0.218804
ENSG00000219481.6	NBPF1	clean	chr1:16935274-16939832:-	0.0294509	0.034383	-0.00493207	0.641229
ENSG00000058453.12	CROCC	clean	chr1:17257089-17263131:+	0.0733405	0.0865425	-0.013202	0.898105
ENSG00000058453.12	CROCC	clean	chr1:17257892-17264135:+	0.100103	0.133103	-0.0329998	0.925183
ENSG00000058453.12	CROCC	clean	chr1:17264232-17264894:+	0.30064	0.212267	0.0883724	0.625511
ENSG00000058453.12	CROCC	clean	chr1:17264232-17265403:+	0.2671	0.179791	0.0873088	0.760574
ENSG00000058453.12	CROCC	clean	chr1:17292614-17292902:+	0.264215	0.390228	-0.126012	0.596279
ENSG00000058453.12	CROCC	anti-near	chr1:17294913-17296747:+	0.241029	0.453124	-0.212094	0.315482
ENSG00000058453.12	CROCC	anti-near	chr1:17295835-17296279:+	0.284201	0.444291	-0.16009	0.552122
ENSG00000159363.13	ATP13A2	anti-over	chr1:17313764-17314632:-	0.0418181	0.0303926	0.0114255	0.356453
ENSG00000159363.13	ATP13A2	anti-over	chr1:17314969-17316185:-	0.0194356	0.0452082	-0.0257727	0.692873
ENSG00000159363.13	ATP13A2	anti-over	chr1:17316782-17318228:-	0.0565385	0.030583	0.0259555	0.413962
ENSG00000159363.13	ATP13A2	anti-over	chr1:17319076-17320123:-	0.0540108	0.0619926	-0.00798175	0.90263
ENSG00000159363.13	ATP13A2	anti-over	chr1:17319076-17322470:-	0.0569883	0.0571626	-0.000174283	0.938921
ENSG00000159363.13	ATP13A2	anti-over	chr1:17320330-17322470:-	0.07975	0.0894401	-0.00969013	0.976057
ENSG00000159363.13	ATP13A2	anti-over	chr1:17322795-17322880:-	0.098459	0.0593439	0.039115	0.0753756
ENSG00000159363.13	ATP13A2	anti-over	chr1:17322795-17323514:-	0.0550963	0.0580092	-0.00291283	0.34757
ENSG00000159363.13	ATP13A2	anti-over	chr1:17322973-17323514:-	0.0600884	0.0768776	-0.0167891	0.18938
ENSG00000159363.13	ATP13A2	anti-over	chr1:17322991-17323514:-	0.0600884	0.0768776	-0.0167891	0.18938
ENSG00000159363.13	ATP13A2	anti-over	chr1:17323670-17326505:-	0.114022	0.0864094	0.0276123	0.763154
ENSG00000159363.13	ATP13A2	anti-over	chr1:17327002-17328528:-	0.119849	0.0964246	0.0234246	0.905291
ENSG00000159363.13	ATP13A2	anti-over	chr1:17327029-17328528:-	0.115277	0.0964246	0.0188524	0.961166
ENSG00000159363.13	ATP13A2	anti-over	chr1:17328868-17330826:-	0.0799703	0.0536944	0.0262759	0.74946
ENSG00000159363.13	ATP13A2	known-exon+anti-near+anti-over	chr1:17331316-17331508:-	0.0418605	0.0332104	0.00865007	0.603633
ENSG00000159363.13	ATP13A2	anti-over	chr1:17331567-17331868:-	0.0327508	0.0143721	0.0183787	0.603136
ENSG00000159363.13	ATP13A2	anti-near	chr1:17332273-17338223:-	0.0192639	0.022716	-0.00345216	0.570514
ENSG00000117118.5	SDHB	clean	chr1:17345453-17349102:-	0.0106503	0.0104624	0.000187855	0.949104
ENSG00000117118.5	SDHB	clean	chr1:17350569-17354243:-	0.0341655	0.0299514	0.00421418	0.897977
ENSG00000117118.5	SDHB	clean	chr1:17354360-17355094:-	0.00936135	0.00944871	-8.736e-05	0.890991
ENSG00000117118.5	SDHB	clean	chr1:17354360-17355148:-	0.00936135	0.00948346	-0.000122107	0.896129
ENSG00000117118.5	SDHB	clean	chr1:17355231-17359554:-	0.010099	0.0105111	-0.000412107	0.931749
ENSG00000117118.5	SDHB	clean	chr1:17359640-17371255:-	0.00870642	0.00958348	-0.000877068	0.553954
ENSG00000117118.5	SDHB	clean	chr1:17371383-17371635:-	0.0219267	0.0219124	1.42933e-05	0.666634
ENSG00000117118.5	SDHB	clean	chr1:17371383-17378749:-	0.0226497	0.0203006	0.0023491	0.799445
ENSG00000117118.5	SDHB	clean	chr1:17371383-17380442:-	0.0228969	0.0195261	0.00337077	0.630787
ENSG00000117115.8	PADI2	clean	chr1:17396711-17397900:-	0.0112014	0.00552113	0.00568026	1
ENSG00000117115.8	PADI2	clean	chr1:17397986-17401350:-	0.0298047	0.0227329	0.00707174	0.834791
ENSG00000117115.8	PADI2	clean	chr1:17402318-17405758:-	0.0401835	0.0390574	0.00112614	0.521788
ENSG00000117115.8	PADI2	clean	chr1:17405910-17409039:-	0.023464	0.0697998	-0.0463359	0.337773
ENSG00000117115.8	PADI2	clean	chr1:17410332-17411093:-	0.0998485	0.0642097	0.0356388	0.922375
ENSG00000117115.8	PADI2	clean	chr1:17410332-17413015:-	0.0378534	0.0435649	-0.00571147	0.45031
ENSG00000117115.8	PADI2	clean	chr1:17411197-17413015:-	0.0423694	0.0477234	-0.00535397	0.354249
ENSG00000117115.8	PADI2	clean	chr1:17413194-17418902:-	0.0338815	0.0433233	-0.00944187	0.56266
ENSG00000117115.8	PADI2	clean	chr1:17413194-17422403:-	0.0251038	0.0335538	-0.00845	0.72969
ENSG00000117115.8	PADI2	clean	chr1:17419028-17420061:-	0.0396949	0.0361178	0.00357704	0.894549
ENSG00000117115.8	PADI2	clean	chr1:17420179-17422403:-	0.216077	0.0283869	0.18769	0.63045
ENSG00000117115.8	PADI2	clean	chr1:17422465-17429481:-	0.0397341	0.0450164	-0.00528227	0.602345
ENSG00000117115.8	PADI2	clean	chr1:17429554-17431372:-	0.015197	0.0255088	-0.0103118	1
ENSG00000117115.8	PADI2	clean	chr1:17431556-17445774:-	0.0520521	0.0869087	-0.0348565	0.522834
ENSG00000142623.8	PADI1	clean	chr1:17559933-17563808:+	0.121564	0.245863	-0.1243	0.842702
ENSG00000142623.8	PADI1	known-exon	chr1:17566278-17567129:+	0.183409	0.237775	-0.0543666	0.35357
ENSG00000142619.4	PADI3	clean	chr1:17586253-17588627:+	0.608255	0.484812	0.123443	0.682997
ENSG00000142619.4	PADI3	clean	chr1:17588700-17592153:+	0.0686735	0.171976	-0.103302	0.696984
ENSG00000142619.4	PADI3	clean	chr1:17592215-17593213:+	0.0666313	0.0706568	-0.00402547	0.654732
ENSG00000142619.4	PADI3	clean	chr1:17593331-17594331:+	0.135931	0.271122	-0.135191	0.643113
ENSG00000142619.4	PADI3	clean	chr1:17594457-17596727:+	0.0921976	0.21761	-0.125412	0.577707
ENSG00000142619.4	PADI3	clean	chr1:17596906-17597373:+	0.281533	0.220186	0.0613474	0.322912
ENSG00000142619.4	PADI3	clean	chr1:17599942-17601129:+	0.30949	0.384459	-0.0749692	0.145311
ENSG00000142619.4	PADI3	clean	chr1:17603371-17606844:+	0.399905	0.212315	0.18759	0.701499
ENSG00000179051.9	RCC2	anti-near	chr1:17735690-17736469:-	0.0799843	0.100682	-0.0206975	0.351879
ENSG00000179051.9	RCC2	anti-near	chr1:17736547-17738617:-	0.0593468	0.0513776	0.00796912	0.744467
ENSG00000179051.9	RCC2	anti-near	chr1:17738690-17739568:-	0.0811131	0.0609539	0.0201592	0.404086
ENSG00000179051.9	RCC2	clean	chr1:17739674-17740032:-	0.261492	0.165208	0.0962836	0.1934
ENSG00000179051.9	RCC2	clean	chr1:17740213-17742975:-	0.138151	0.125159	0.0129923	0.784783
ENSG00000179051.9	RCC2	clean	chr1:17743142-17747209:-	0.06352	0.0625325	0.000987567	0.882904
ENSG00000179051.9	RCC2	clean	chr1:17747324-17748698:-	0.0500793	0.0615819	-0.0115026	0.246977
ENSG00000179051.9	RCC2	clean	chr1:17748787-17749200:-	0.0271935	0.0434557	-0.0162622	0.0578669
ENSG00000179051.9	RCC2	clean	chr1:17749332-17752036:-	0.0958643	0.0973395	-0.00147522	0.753778
ENSG00000179051.9	RCC2	clean	chr1:17752180-17755601:-	0.0776571	0.0791576	-0.00150047	0.838912
ENSG00000179051.9	RCC2	clean	chr1:17755695-17764725:-	0.0574848	0.0651003	-0.00761548	0.583511
ENSG00000179051.9	RCC2	clean	chr1:17765018-17766040:-	0.06709	0.10411	-0.0370203	0.254351
ENSG00000074964.12	ARHGEF10L	clean	chr1:17866445-17907047:+	0.180146	0.135833	0.0443124	0.945043
ENSG00000074964.12	ARHGEF10L	clean	chr1:17907127-17913954:+	0.0983129	0.103016	-0.00470357	0.957485
ENSG00000074964.12	ARHGEF10L	clean	chr1:17914974-17928621:+	0.116647	0.160425	-0.0437784	0.983039
ENSG00000074964.12	ARHGEF10L	clean	chr1:17928713-17930002:+	0.235718	0.0420734	0.193645	0.157443
ENSG00000074964.12	ARHGEF10L	clean	chr1:17930086-17930970:+	0.0906468	0.124532	-0.0338855	0.385666
ENSG00000074964.12	ARHGEF10L	clean	chr1:17930086-17934296:+	0.114161	0.112491	0.0016697	0.751948
ENSG00000074964.12	ARHGEF10L	clean	chr1:17934472-17939552:+	0.100943	0.121118	-0.0201758	0.770139
ENSG00000074964.12	ARHGEF10L	clean	chr1:17934472-17942588:+	0.0935296	0.104306	-0.010776	0.965244
ENSG00000074964.12	ARHGEF10L	clean	chr1:17942697-17945833:+	0.109891	0.0929509	0.0169399	0.71612
ENSG00000074964.12	ARHGEF10L	clean	chr1:17945017-17945833:+	0.0840125	0.0617735	0.022239	0.622921
ENSG00000074964.12	ARHGEF10L	clean	chr1:17945940-17948358:+	0.0596564	0.0556807	0.00397572	0.728454
ENSG00000074964.12	ARHGEF10L	clean	chr1:17948436-17949490:+	0.061063	0.0495353	0.0115277	0.484716
ENSG00000074964.12	ARHGEF10L	clean	chr1:17949670-17950881:+	0.129075	0.155176	-0.0261015	0.664096
ENSG00000074964.12	ARHGEF10L	clean	chr1:17949670-17953824:+	0.0921273	0.109247	-0.0171199	0.742202
ENSG00000074964.12	ARHGEF10L	clean	chr1:17950998-17952450:+	0.164055	0.155561	0.00849375	0.404475
ENSG00000074964.12	ARHGEF10L	clean	chr1:17952543-17953824:+	0.0902508	0.11553	-0.0252791	0.608767
ENSG00000074964.12	ARHGEF10L	clean	chr1:17953998-17958815:+	0.0763572	0.0955745	-0.0192173	0.747097
ENSG00000074964.12	ARHGEF10L	clean	chr1:17958961-17961042:+	0.329094	0.219256	0.109838	0.906607
ENSG00000074964.12	ARHGEF10L	clean	chr1:17958961-17961329:+	0.312937	0.187587	0.12535	0.972964
ENSG00000074964.12	ARHGEF10L	clean	chr1:17961511-17964382:+	0.25508	0.161521	0.0935582	0.608827
ENSG00000074964.12	ARHGEF10L	clean	chr1:17964498-17965056:+	0.0788536	0.0581938	0.0206598	0.99458
ENSG00000074964.12	ARHGEF10L	clean	chr1:17965184-17966326:+	0.093224	0.141319	-0.0480945	0.32816
ENSG00000074964.12	ARHGEF10L	clean	chr1:17965184-17966696:+	0.0909648	0.135413	-0.0444484	0.528231
ENSG00000074964.12	ARHGEF10L	clean	chr1:17966476-17966696:+	0.122717	0.153395	-0.030678	0.43967
ENSG00000074964.12	ARHGEF10L	clean	chr1:17966797-17975048:+	0.116216	0.158736	-0.0425196	0.848834
ENSG00000074964.12	ARHGEF10L	clean	chr1:17975170-17981130:+	0.165381	0.182444	-0.0170629	0.856521
ENSG00000074964.12	ARHGEF10L	clean	chr1:17981217-17982373:+	0.323637	0.210437	0.1132	0.599435
ENSG00000074964.12	ARHGEF10L	clean	chr1:17983203-17990941:+	0.098232	0.144685	-0.0464535	0.513213
ENSG00000074964.12	ARHGEF10L	clean	chr1:17991090-18014067:+	0.138522	0.134645	0.00387717	0.925857
ENSG00000074964.12	ARHGEF10L	clean	chr1:18014242-18017614:+	0.336691	0.137005	0.199686	0.307077
ENSG00000074964.12	ARHGEF10L	clean	chr1:18014242-18021652:+	0.328535	0.135707	0.192828	0.495676
ENSG00000074964.12	ARHGEF10L	clean	chr1:18017687-18021652:+	0.317455	0.150175	0.16728	0.787257
ENSG00000074964.12	ARHGEF10L	clean	chr1:18021775-18023342:+	0.100401	0.110443	-0.0100423	0.747752
ENSG00000009709.7	PAX7	clean	chr1:19018447-19027146:+	0.0808875	0.0612198	0.0196677	1
ENSG00000159423.12	ALDH4A1	clean	chr1:19199451-19200956:-	0.0504974	0.109397	-0.0588991	0.458073
ENSG00000159423.12	ALDH4A1	clean	chr1:19201075-19201875:-	0.282577	0.119072	0.163505	0.916099
ENSG00000159423.12	ALDH4A1	clean	chr1:19201997-19202808:-	0.0591744	0.0889333	-0.0297589	0.661758
ENSG00000159423.12	ALDH4A1	clean	chr1:19201997-19203701:-	0.0577997	0.0512797	0.00652002	0.872939
ENSG00000159423.12	ALDH4A1	clean	chr1:19202961-19203701:-	0.235115	0.09187	0.143245	0.536755
ENSG00000159423.12	ALDH4A1	clean	chr1:19205867-19208193:-	0.181171	0.247422	-0.0662511	0.987219
ENSG00000159423.12	ALDH4A1	clean	chr1:19208381-19209617:-	0.220341	0.141155	0.0791859	0.451275
ENSG00000159423.12	ALDH4A1	clean	chr1:19209166-19209617:-	0.291519	0.193068	0.0984504	0.289408
ENSG00000159423.12	ALDH4A1	clean	chr1:19209922-19211966:-	0.0608241	0.0464514	0.0143727	0.598979
ENSG00000159423.12	ALDH4A1	clean	chr1:19212122-19212957:-	0.093847	0.0813892	0.0124578	0.867804
ENSG00000159423.12	ALDH4A1	clean	chr1:19212122-19215855:-	0.0761563	0.0828786	-0.00672232	0.412596
ENSG00000159423.12	ALDH4A1	clean	chr1:19213005-19215855:-	0.0927878	0.0945535	-0.00176575	0.240042
ENSG00000159423.12	ALDH4A1	clean	chr1:19216599-19217187:-	0.145357	0.361689	-0.216332	0.197373
ENSG00000159423.12	ALDH4A1	clean	chr1:19216599-19228955:-	0.186072	0.318518	-0.132446	0.331577
ENSG00000169991.6	IFFO2	clean	chr1:19235160-19236835:-	0.0423252	0.0593365	-0.0170114	0.294515
ENSG00000169991.6	IFFO2	clean	chr1:19236966-19237877:-	0.0604201	0.0773488	-0.0169287	0.442654
ENSG00000169991.6	IFFO2	clean	chr1:19236966-19238456:-	0.0461065	0.0599232	-0.0138167	0.344802
ENSG00000169991.6	IFFO2	clean	chr1:19237970-19238456:-	0.0477529	0.0374453	0.0103076	0.54715
ENSG00000169991.6	IFFO2	clean	chr1:19238577-19243396:-	0.0579839	0.0674415	-0.0094576	0.370445
ENSG00000169991.6	IFFO2	clean	chr1:19243536-19244855:-	0.0411945	0.0393926	0.0018019	0.871143
ENSG00000169991.6	IFFO2	clean	chr1:19243536-19246171:-	0.0429706	0.0404676	0.00250293	0.752523
ENSG00000169991.6	IFFO2	clean	chr1:19244996-19246171:-	0.0597966	0.0621995	-0.00240287	0.274102
ENSG00000169991.6	IFFO2	clean	chr1:19246267-19247554:-	0.0768901	0.11048	-0.0335899	0.675692
ENSG00000169991.6	IFFO2	clean	chr1:19247615-19282161:-	0.108166	0.131123	-0.0229565	0.640572
ENSG00000127481.10	UBR4	clean	chr1:19403396-19404278:-	0.0268253	0.0165376	0.0102877	0.448021
ENSG00000127481.10	UBR4	clean	chr1:19403396-19404469:-	0.0285813	0.0162576	0.0123237	0.289241
ENSG00000127481.10	UBR4	clean	chr1:19404341-19404469:-	0.0502711	0.0182407	0.0320304	0.0172015
ENSG00000127481.10	UBR4	clean	chr1:19404560-19407842:-	0.0496255	0.0642818	-0.0146563	0.546614
ENSG00000127481.10	UBR4	clean	chr1:19408067-19410997:-	0.208701	0.174517	0.0341847	0.569191
ENSG00000127481.10	UBR4	clean	chr1:19411192-19412638:-	0.0297656	0.0285698	0.00119577	0.981508
ENSG00000127481.10	UBR4	clean	chr1:19412764-19413172:-	0.0833685	0.0853257	-0.00195712	0.722781
ENSG00000127481.10	UBR4	clean	chr1:19413315-19414309:-	0.0640595	0.0518822	0.0121773	0.570483
ENSG00000127481.10	UBR4	clean	chr1:19414423-19415252:-	0.0416015	0.0445841	-0.00298262	0.930647
ENSG00000127481.10	UBR4	clean	chr1:19415471-19419312:-	0.13036	0.12118	0.00917925	0.97952
ENSG00000127481.10	UBR4	clean	chr1:19419412-19419806:-	0.0512203	0.0552136	-0.00399335	0.919513
ENSG00000127481.10	UBR4	clean	chr1:19419980-19420442:-	0.10473	0.149007	-0.0442778	0.177585
ENSG00000127481.10	UBR4	clean	chr1:19420633-19421399:-	0.0271741	0.0380949	-0.0109208	0.679726
ENSG00000127481.10	UBR4	clean	chr1:19420633-19422038:-	0.025087	0.0330173	-0.0079303	0.851864
ENSG00000127481.10	UBR4	clean	chr1:19421519-19422038:-	0.0298011	0.054735	-0.0249339	0.99441
ENSG00000127481.10	UBR4	clean	chr1:19422146-19423016:-	0.0994024	0.144522	-0.0451199	0.19348
ENSG00000127481.10	UBR4	clean	chr1:19423144-19423686:-	0.0678268	0.0513644	0.0164624	0.57706
ENSG00000127481.10	UBR4	clean	chr1:19423774-19426090:-	0.0493193	0.0374848	0.0118345	0.669357
ENSG00000127481.10	UBR4	clean	chr1:19423774-19426869:-	0.0385551	0.031038	0.0075171	0.703795
ENSG00000127481.10	UBR4	clean	chr1:19426171-19426571:-	0.0418898	0.0373122	0.00457759	0.53869
ENSG00000127481.10	UBR4	clean	chr1:19426171-19426869:-	0.0397342	0.043567	-0.0038328	0.324615
ENSG00000127481.10	UBR4	clean	chr1:19427067-19428013:-	0.039202	0.0369566	0.00224543	0.975336
ENSG00000127481.10	UBR4	clean	chr1:19428135-19430577:-	0.0631524	0.0492172	0.0139352	0.449751
ENSG00000127481.10	UBR4	clean	chr1:19431683-19432226:-	0.0227755	0.0398668	-0.0170913	0.192606
ENSG00000127481.10	UBR4	clean	chr1:19432336-19433062:-	0.0435134	0.0643731	-0.0208597	0.602889
ENSG00000127481.10	UBR4	clean	chr1:19433460-19436589:-	0.0344383	0.0401522	-0.00571395	0.460061
ENSG00000127481.10	UBR4	clean	chr1:19436717-19436873:-	0.0252086	0.0216299	0.00357872	0.806646
ENSG00000127481.10	UBR4	known-exon	chr1:19439361-19440192:-	0.0425337	0.0684049	-0.0258712	0.379171
ENSG00000127481.10	UBR4	clean	chr1:19440564-19441304:-	0.0288047	0.027836	0.000968693	0.789075
ENSG00000127481.10	UBR4	clean	chr1:19441443-19441891:-	0.01437	0.0174143	-0.0030443	0.307376
ENSG00000127481.10	UBR4	clean	chr1:19442131-19443714:-	0.0715714	0.0730065	-0.001435	0.756333
ENSG00000127481.10	UBR4	clean	chr1:19443908-19444316:-	0.0530775	0.0510418	0.00203563	0.561742
ENSG00000127481.10	UBR4	clean	chr1:19445451-19446050:-	0.0669157	0.0590445	0.0078712	0.509921
ENSG00000127481.10	UBR4	clean	chr1:19446195-19446673:-	0.0211509	0.0280433	-0.00689243	0.653437
ENSG00000127481.10	UBR4	clean	chr1:19446842-19447682:-	0.0357205	0.0285568	0.0071637	0.86054
ENSG00000127481.10	UBR4	clean	chr1:19447928-19448427:-	0.0454488	0.0723934	-0.0269447	0.0434521
ENSG00000127481.10	UBR4	clean	chr1:19448506-19449326:-	0.0431359	0.0602655	-0.0171296	0.358551
ENSG00000127481.10	UBR4	clean	chr1:19449554-19451034:-	0.0350779	0.0450195	-0.00994163	0.423612
ENSG00000127481.10	UBR4	clean	chr1:19451184-19452096:-	0.0319485	0.0524929	-0.0205444	0.293577
ENSG00000127481.10	UBR4	clean	chr1:19451184-19452939:-	0.0350653	0.0525342	-0.0174689	0.220691
ENSG00000127481.10	UBR4	clean	chr1:19452193-19452939:-	0.0361895	0.0510332	-0.0148437	0.484682
ENSG00000127481.10	UBR4	clean	chr1:19453149-19454116:-	0.0943693	0.103708	-0.00933847	0.659215
ENSG00000127481.10	UBR4	clean	chr1:19454233-19454704:-	0.0330918	0.0284637	0.00462813	0.823315
ENSG00000127481.10	UBR4	clean	chr1:19454812-19455471:-	0.0342039	0.0393659	-0.00516203	0.33812
ENSG00000127481.10	UBR4	clean	chr1:19455568-19464500:-	0.0368002	0.0318401	0.00496013	0.879295
ENSG00000127481.10	UBR4	clean	chr1:19464675-19465576:-	0.0465275	0.0432405	0.00328697	0.79909
ENSG00000127481.10	UBR4	clean	chr1:19465714-19467281:-	0.0572737	0.0549182	0.00235543	0.982192
ENSG00000127481.10	UBR4	clean	chr1:19465714-19467840:-	0.0570537	0.0525217	0.00453198	0.764172
ENSG00000127481.10	UBR4	clean	chr1:19467386-19467840:-	0.0654624	0.083301	-0.0178386	0.864351
ENSG00000127481.10	UBR4	clean	chr1:19468018-19468140:-	0.0461264	0.0299536	0.0161728	0.56697
ENSG00000127481.10	UBR4	clean	chr1:19468271-19470473:-	0.0781132	0.0995224	-0.0214093	0.504849
ENSG00000127481.10	UBR4	clean	chr1:19470585-19471279:-	0.0457204	0.0454046	0.000315867	0.526228
ENSG00000127481.10	UBR4	clean	chr1:19471401-19472286:-	0.058925	0.0548377	0.00408732	0.981101
ENSG00000127481.10	UBR4	known-exon	chr1:19472427-19472516:-	0.0743802	0.0904491	-0.0160688	0.286191
ENSG00000127481.10	UBR4	clean	chr1:19472427-19473319:-	0.106999	0.121751	-0.0147526	0.700085
ENSG00000127481.10	UBR4	clean	chr1:19472600-19473319:-	0.106999	0.121751	-0.0147526	0.700085
ENSG00000127481.10	UBR4	clean	chr1:19473494-19474486:-	0.0572993	0.0647774	-0.00747805	0.696221
ENSG00000127481.10	UBR4	clean	chr1:19474621-19475056:-	0.0571983	0.0475276	0.00967075	0.736081
ENSG00000127481.10	UBR4	clean	chr1:19475120-19476256:-	0.0442704	0.0520048	-0.00773447	0.672823
ENSG00000127481.10	UBR4	clean	chr1:19475120-19477070:-	0.0407832	0.0492136	-0.0084304	0.205953
ENSG00000127481.10	UBR4	clean	chr1:19476289-19477070:-	0.0370397	0.053433	-0.0163933	0.206613
ENSG00000127481.10	UBR4	clean	chr1:19477287-19478136:-	0.0427274	0.0455197	-0.00279232	0.631946
ENSG00000127481.10	UBR4	clean	chr1:19478353-19478806:-	0.0700677	0.0644854	0.00558232	0.995346
ENSG00000127481.10	UBR4	clean	chr1:19478970-19479794:-	0.0503406	0.0426907	0.00764997	0.369476
ENSG00000127481.10	UBR4	clean	chr1:19479996-19480261:-	0.075604	0.0421014	0.0335025	0.147437
ENSG00000127481.10	UBR4	clean	chr1:19480393-19481411:-	0.140804	0.0879013	0.0529025	0.0455447
ENSG00000127481.10	UBR4	clean	chr1:19480433-19481411:-	0.140804	0.0879013	0.0529025	0.0455447
ENSG00000127481.10	UBR4	clean	chr1:19481569-19481934:-	0.0370838	0.050355	-0.0132711	0.700538
ENSG00000127481.10	UBR4	clean	chr1:19482162-19482764:-	0.0550327	0.0584052	-0.00337247	0.316081
ENSG00000127481.10	UBR4	clean	chr1:19482917-19483260:-	0.0899693	0.111611	-0.0216414	0.0285218
ENSG00000127481.10	UBR4	clean	chr1:19483419-19484308:-	0.0114396	0.0236759	-0.0122363	0.351539
ENSG00000127481.10	UBR4	clean	chr1:19484491-19486604:-	0.058217	0.0523511	0.0058659	0.694325
ENSG00000127481.10	UBR4	clean	chr1:19486775-19487410:-	0.0452845	0.0297629	0.0155216	0.717895
ENSG00000127481.10	UBR4	clean	chr1:19487641-19488082:-	0.0460426	0.0418911	0.00415157	0.822839
ENSG00000127481.10	UBR4	clean	chr1:19488230-19488320:-	0.0217916	0.0372847	-0.0154931	0.739823
ENSG00000127481.10	UBR4	clean	chr1:19488391-19488913:-	0.0370021	0.0183448	0.0186572	0.232385
ENSG00000127481.10	UBR4	clean	chr1:19489105-19490257:-	0.0708756	0.0734658	-0.00259022	0.987899
ENSG00000127481.10	UBR4	clean	chr1:19490321-19490746:-	0.0468089	0.0345154	0.0122935	0.856409
ENSG00000127481.10	UBR4	clean	chr1:19490935-19491292:-	0.0313758	0.0140888	0.017287	0.0456825
ENSG00000127481.10	UBR4	clean	chr1:19491491-19491742:-	0.0367979	0.0212578	0.0155401	0.546792
ENSG00000127481.10	UBR4	clean	chr1:19491843-19492149:-	0.041686	0.0343633	0.00732273	0.835158
ENSG00000127481.10	UBR4	clean	chr1:19492251-19493515:-	0.043862	0.0445603	-0.000698283	0.783215
ENSG00000127481.10	UBR4	clean	chr1:19493725-19494520:-	0.0226932	0.0304295	-0.0077363	0.580896
ENSG00000127481.10	UBR4	clean	chr1:19494678-19495928:-	0.0213084	0.0246469	-0.00333849	0.807699
ENSG00000127481.10	UBR4	clean	chr1:19496026-19497255:-	0.0252537	0.0254335	-0.0001798	0.731702
ENSG00000127481.10	UBR4	clean	chr1:19497377-19499357:-	0.0286968	0.0282902	0.000406617	0.927565
ENSG00000127481.10	UBR4	clean	chr1:19499587-19499674:-	0.0414884	0.057833	-0.0163446	0.773862
ENSG00000127481.10	UBR4	clean	chr1:19500115-19500812:-	0.0479492	0.0519846	-0.00403545	0.94212
ENSG00000127481.10	UBR4	clean	chr1:19500941-19501447:-	0.057709	0.06075	-0.00304107	0.685561
ENSG00000127481.10	UBR4	clean	chr1:19501527-19503085:-	0.021194	0.0199889	0.00120507	0.759984
ENSG00000127481.10	UBR4	clean	chr1:19503221-19503954:-	0.0197044	0.0262706	-0.0065662	0.6946
ENSG00000127481.10	UBR4	clean	chr1:19504237-19505544:-	0.0546452	0.0776302	-0.022985	0.247987
ENSG00000127481.10	UBR4	clean	chr1:19505714-19510304:-	0.102515	0.107725	-0.00521023	0.590157
ENSG00000127481.10	UBR4	clean	chr1:19510669-19511592:-	0.0387892	0.0475753	-0.00878608	0.459531
ENSG00000127481.10	UBR4	clean	chr1:19511780-19513033:-	0.035667	0.0462207	-0.0105538	0.545469
ENSG00000127481.10	UBR4	clean	chr1:19513151-19513657:-	0.0727618	0.0600883	0.0126735	0.711693
ENSG00000127481.10	UBR4	clean	chr1:19513795-19513934:-	0.0336382	0.033481	0.000157217	0.0730213
ENSG00000127481.10	UBR4	clean	chr1:19514034-19518681:-	0.0644918	0.0638894	0.000602433	0.502066
ENSG00000127481.10	UBR4	clean	chr1:19518872-19518974:-	0.0487906	0.055686	-0.00689544	0.781272
ENSG00000127481.10	UBR4	clean	chr1:19519034-19519926:-	0.0923228	0.0819253	0.0103975	0.459424
ENSG00000127481.10	UBR4	clean	chr1:19520051-19523634:-	0.0359823	0.034038	0.00194432	0.974437
ENSG00000127481.10	UBR4	clean	chr1:19523759-19524163:-	0.0211933	0.026331	-0.00513771	0.587549
ENSG00000127481.10	UBR4	clean	chr1:19524305-19524440:-	0.0205934	0.0180046	0.00258873	0.510279
ENSG00000127481.10	UBR4	clean	chr1:19524543-19525034:-	0.0139839	0.0170319	-0.003048	0.937781
ENSG00000127481.10	UBR4	clean	chr1:19525174-19525292:-	0.0142059	0.0133459	0.000860025	0.544648
ENSG00000127481.10	UBR4	clean	chr1:19525422-19526144:-	0.0364236	0.0608923	-0.0244687	0.133885
ENSG00000127481.10	UBR4	clean	chr1:19526248-19528211:-	0.0200567	0.0193175	0.0007392	0.677548
ENSG00000127481.10	UBR4	anti-near	chr1:19528309-19536566:-	0.0586696	0.064297	-0.00562748	0.611295
ENSG00000127463.9	EMC1	anti-over	chr1:19545976-19546062:-	0.0798442	0.0181149	0.0617293	0.0665023
ENSG00000127463.9	EMC1	known-exon+anti-near+anti-over	chr1:19546163-19547257:-	0.0796158	0.0711616	0.00845418	0.65721
ENSG00000127463.9	EMC1	known-exon+anti-near+anti-over	chr1:19546192-19547257:-	0.0796158	0.0711616	0.00845418	0.65721
ENSG00000127463.9	EMC1	anti-over	chr1:19549328-19549889:-	0.100914	0.0967154	0.00419857	0.923606
ENSG00000127463.9	EMC1	anti-over	chr1:19550063-19553806:-	0.0439721	0.0343924	0.00957975	0.714925
ENSG00000127463.9	EMC1	anti-over	chr1:19553944-19555848:-	0.0688777	0.0383817	0.0304961	0.115192
ENSG00000127463.9	EMC1	anti-over	chr1:19553944-19557337:-	0.0716131	0.0395508	0.0320622	0.457308
ENSG00000127463.9	EMC1	anti-over	chr1:19557457-19557754:-	0.0760274	0.0636957	0.0123317	0.795594
ENSG00000127463.9	EMC1	anti-over	chr1:19557916-19559117:-	0.0928765	0.0505292	0.0423473	0.357031
ENSG00000127463.9	EMC1	anti-over	chr1:19559629-19561623:-	0.0414305	0.0513267	-0.00989622	0.43282
ENSG00000127463.9	EMC1	anti-over	chr1:19561746-19563635:-	0.0510767	0.0540924	-0.00301578	0.433637
ENSG00000127463.9	EMC1	anti-over	chr1:19563732-19564510:-	0.082065	0.0806853	0.00137975	0.665898
ENSG00000127463.9	EMC1	anti-over	chr1:19564633-19565288:-	0.0425196	0.0301549	0.0123648	0.216703
ENSG00000127463.9	EMC1	known-exon+anti-near+anti-over	chr1:19565348-19565724:-	0.0646295	0.0333129	0.0313165	0.712003
ENSG00000127463.9	EMC1	known-exon+anti-near+anti-over	chr1:19565351-19565724:-	0.0646295	0.0333129	0.0313165	0.712003
ENSG00000127463.9	EMC1	known-exon+anti-near+anti-over	chr1:19565796-19566311:-	0.192892	0.140045	0.0528469	0.525381
ENSG00000127463.9	EMC1	anti-over	chr1:19566479-19566790:-	0.0246762	0.0481097	-0.0234335	0.457409
ENSG00000127463.9	EMC1	anti-near	chr1:19567636-19568838:-	0.119953	0.113037	0.00691598	0.559429
ENSG00000127463.9	EMC1	anti-near	chr1:19568967-19570107:-	0.0518352	0.040133	0.0117022	0.506812
ENSG00000127463.9	EMC1	anti-near	chr1:19570201-19570443:-	0.0963179	0.0416028	0.0547151	0.0591645
ENSG00000127463.9	EMC1	anti-near	chr1:19570201-19571399:-	0.0643677	0.0397159	0.0246518	0.243334
ENSG00000127463.9	EMC1	anti-near	chr1:19570509-19571399:-	0.061371	0.0473479	0.0140231	0.543367
ENSG00000127463.9	EMC1	anti-near	chr1:19571524-19577908:-	0.0308003	0.0261597	0.00464055	0.977122
ENSG00000053372.4	MRTO4	anti-near	chr1:19578357-19581275:+	0.0752098	0.0957945	-0.0205847	0.414708
ENSG00000053372.4	MRTO4	anti-near	chr1:19578742-19581275:+	0.0754313	0.0959515	-0.0205202	0.419385
ENSG00000053372.4	MRTO4	clean	chr1:19581334-19582441:+	0.0653264	0.0641129	0.00121347	0.662608
ENSG00000053372.4	MRTO4	clean	chr1:19582545-19583557:+	0.0257643	0.0232899	0.00247439	0.795519
ENSG00000053372.4	MRTO4	clean	chr1:19583639-19583947:+	0.0402601	0.0477349	-0.00747485	0.488537
ENSG00000053372.4	MRTO4	clean	chr1:19584478-19584970:+	0.0188803	0.0161777	0.00270266	0.599997
ENSG00000053372.4	MRTO4	clean	chr1:19585047-19585174:+	0.0165545	0.0091127	0.0074418	0.898535
ENSG00000053371.8	AKR7A2	clean	chr1:19630880-19632511:-	0.103824	0.086788	0.0170363	0.91798
ENSG00000053371.8	AKR7A2	clean	chr1:19632641-19633495:-	0.0753171	0.0500135	0.0253037	0.827873
ENSG00000053371.8	AKR7A2	clean	chr1:19632641-19634651:-	0.0430698	0.0353695	0.00770038	0.504225
ENSG00000053371.8	AKR7A2	clean	chr1:19633595-19633807:-	0.0257054	0.0143475	0.0113578	0.459092
ENSG00000053371.8	AKR7A2	clean	chr1:19633904-19634651:-	0.0520373	0.0491028	0.00293453	0.797055
ENSG00000053371.8	AKR7A2	clean	chr1:19633904-19634948:-	0.0387267	0.0363376	0.00238908	0.977452
ENSG00000053371.8	AKR7A2	clean	chr1:19634756-19634948:-	0.0287176	0.0295797	-0.000862105	0.333127
ENSG00000053371.8	AKR7A2	anti-near	chr1:19635136-19638320:-	0.044185	0.0969604	-0.0527754	0.457003
ENSG00000040487.8	PQLC2	known-exon+anti-near	chr1:19638852-19639222:+	0.365084	0.387218	-0.022134	0.591024
ENSG00000040487.8	PQLC2	anti-near	chr1:19639383-19644093:+	0.0790503	0.0702283	0.00882193	0.50958
ENSG00000040487.8	PQLC2	anti-near	chr1:19639383-19651126:+	0.0578352	0.0683592	-0.010524	0.579767
ENSG00000040487.8	PQLC2	clean	chr1:19644335-19651126:+	0.0633833	0.0842263	-0.0208431	0.52699
ENSG00000040487.8	PQLC2	clean	chr1:19652076-19652738:+	0.043028	0.0414373	0.0015907	0.455406
ENSG00000040487.8	PQLC2	clean	chr1:19653117-19653720:+	0.130458	0.136287	-0.00582923	0.897771
ENSG00000040487.8	PQLC2	clean	chr1:19653117-19654064:+	0.141279	0.173739	-0.0324597	0.913305
ENSG00000077549.13	CAPZB	clean	chr1:19666111-19669245:-	0.0273091	0.0219083	0.00540078	0.895842
ENSG00000077549.13	CAPZB	clean	chr1:19666111-19670851:-	0.0290109	0.0228444	0.00616645	0.71686
ENSG00000077549.13	CAPZB	clean	chr1:19666111-19671680:-	0.0273023	0.021027	0.00627535	0.674056
ENSG00000077549.13	CAPZB	clean	chr1:19669358-19670851:-	0.0327433	0.024623	0.0081203	0.65919
ENSG00000077549.13	CAPZB	clean	chr1:19670928-19671680:-	0.028506	0.0208749	0.00763107	0.661112
ENSG00000077549.13	CAPZB	clean	chr1:19671746-19683128:-	0.030128	0.0273578	0.00277013	0.949227
ENSG00000077549.13	CAPZB	clean	chr1:19683245-19683915:-	0.00811447	0.00851653	-0.000402051	0.724388
ENSG00000077549.13	CAPZB	clean	chr1:19684057-19705033:-	0.0381767	0.0434778	-0.00530112	0.69572
ENSG00000077549.13	CAPZB	clean	chr1:19700949-19705033:-	0.0429927	0.05141	-0.00841727	0.64904
ENSG00000077549.13	CAPZB	clean	chr1:19705147-19711998:-	0.00537843	0.0058321	-0.000453672	0.945875
ENSG00000077549.13	CAPZB	clean	chr1:19712120-19712214:-	0.00817765	0.00579873	0.00237892	0.608531
ENSG00000077549.13	CAPZB	clean	chr1:19712120-19746154:-	0.0106493	0.0095145	0.00113482	0.805165
ENSG00000077549.13	CAPZB	clean	chr1:19712120-19811929:-	0.0134185	0.0137268	-0.00030835	0.967071
ENSG00000077549.13	CAPZB	clean	chr1:19746244-19746518:-	0.00975022	0.00808574	0.00166449	0.866337
ENSG00000077549.13	CAPZB	clean	chr1:19746244-19775327:-	0.0174185	0.0171063	0.0003122	0.962443
ENSG00000077549.13	CAPZB	clean	chr1:19746244-19810377:-	0.0243538	0.0244247	-7.08667e-05	0.788901
ENSG00000077549.13	CAPZB	clean	chr1:19746244-19810683:-	0.0243856	0.0244564	-7.07167e-05	0.788901
ENSG00000077549.13	CAPZB	clean	chr1:19746244-19811929:-	0.0245911	0.0246228	-3.16667e-05	0.788901
ENSG00000077549.13	CAPZB	anti-near	chr1:19775824-19811929:-	0.0320773	0.0322734	-0.00019615	0.794763
ENSG00000173436.9	MINOS1	anti-near	chr1:19923603-19924327:+	0.0589435	0.0709755	-0.012032	0.481238
ENSG00000173436.9	MINOS1	anti-near	chr1:19923603-19927280:+	0.078823	0.101211	-0.0223883	0.605878
ENSG00000173436.9	MINOS1	anti-near	chr1:19923603-19940994:+	0.0701096	0.092212	-0.0221023	0.746435
ENSG00000270136.1	MINOS1-NBL1	anti-near	chr1:19923603-19943751:+	0.0666087	0.0898701	-0.0232614	0.800486
ENSG00000173436.9	MINOS1	anti-near	chr1:19923603-19948593:+	0.0609745	0.0827819	-0.0218074	0.577935
ENSG00000270136.1	MINOS1-NBL1	anti-near	chr1:19923603-19981504:+	0.0191092	0.0307743	-0.0116651	0.655795
ENSG00000173436.9	MINOS1	clean	chr1:19924347-19948593:+	0.0654112	0.086043	-0.0206318	0.614336
ENSG00000173436.9	MINOS1	clean	chr1:19927465-19948593:+	0.0617923	0.0824721	-0.0206798	0.548865
ENSG00000173436.9	MINOS1	clean	chr1:19941088-19948593:+	0.0485657	0.0622258	-0.0136601	0.550728
ENSG00000270136.1	MINOS1-NBL1	clean	chr1:19943830-19948593:+	0.0464763	0.06577	-0.0192937	0.366412
ENSG00000270136.1	MINOS1-NBL1	clean	chr1:19948641-19949967:+	0.0182062	0.0172502	0.000955967	0.913444
ENSG00000173436.9	MINOS1	clean	chr1:19950077-19951885:+	0.0241624	0.0239602	0.000202238	0.900034
ENSG00000270136.1	MINOS1-NBL1	clean	chr1:19950077-19952880:+	0.0219979	0.0229574	-0.0009595	0.993329
ENSG00000173436.9	MINOS1	clean	chr1:19952126-19952880:+	0.0170438	0.0211523	-0.00410842	0.414247
ENSG00000270136.1	MINOS1-NBL1	clean	chr1:19961018-19981504:+	0.0128675	0.0546819	-0.0418144	0.967784
ENSG00000158747.9	NBL1	clean	chr1:19967223-19981504:+	0.0163897	0.0663461	-0.0499563	0.722657
ENSG00000158747.9	NBL1	clean	chr1:19969891-19981504:+	0.190127	0.0785953	0.111531	0.949035
ENSG00000158747.9	NBL1	clean	chr1:19970119-19981504:+	0.190128	0.0786017	0.111527	0.949035
ENSG00000158747.9	NBL1	clean	chr1:19970448-19981504:+	0.190274	0.0790041	0.111269	0.949035
ENSG00000158747.9	NBL1	clean	chr1:19970940-19981504:+	0.190027	0.0801069	0.10992	0.946251
ENSG00000158747.9	NBL1	clean	chr1:19972024-19981504:+	0.189877	0.077665	0.112212	0.722657
ENSG00000158747.9	NBL1	clean	chr1:19972527-19981504:+	0.0233702	0.0779233	-0.0545531	0.949035
ENSG00000158747.9	NBL1	clean	chr1:19974164-19981504:+	0.0212239	0.0736202	-0.0523963	0.722657
ENSG00000270136.1	MINOS1-NBL1	clean	chr1:19981928-19983358:+	0.012109	0.0178939	-0.00578492	0.7881
ENSG00000162542.9	TMCO4	clean	chr1:20021044-20027260:-	0.0452388	0.0511293	-0.00589053	1
ENSG00000162542.9	TMCO4	clean	chr1:20027378-20063864:-	0.0799613	0.0840584	-0.00409712	0.620706
ENSG00000162542.9	TMCO4	clean	chr1:20067434-20072948:-	0.171337	0.113823	0.057514	0.634658
ENSG00000162542.9	TMCO4	clean	chr1:20072144-20072948:-	0.0996981	0.102738	-0.00304035	0.411186
ENSG00000162542.9	TMCO4	clean	chr1:20073753-20082126:-	0.126074	0.089309	0.0367646	0.768792
ENSG00000162542.9	TMCO4	clean	chr1:20076865-20082126:-	0.138909	0.10018	0.0387285	0.591449
ENSG00000162542.9	TMCO4	clean	chr1:20082259-20097034:-	0.272033	0.237558	0.0344755	0.7371
ENSG00000162542.9	TMCO4	clean	chr1:20097062-20097800:-	0.361976	0.230537	0.131439	0.730034
ENSG00000162542.9	TMCO4	clean	chr1:20097975-20107072:-	0.187947	0.170578	0.0173698	0.412491
ENSG00000162542.9	TMCO4	clean	chr1:20107259-20113518:-	0.0538006	0.0765575	-0.0227568	0.446534
ENSG00000162542.9	TMCO4	clean	chr1:20113610-20124563:-	0.324062	0.20544	0.118622	0.822896
ENSG00000162542.9	TMCO4	clean	chr1:20113610-20124629:-	0.324062	0.20544	0.118622	0.822896
ENSG00000162542.9	TMCO4	clean	chr1:20113610-20125666:-	0.32936	0.206109	0.12325	0.822896
ENSG00000162542.9	TMCO4	clean	chr1:20113610-20126347:-	0.21064	0.174273	0.0363667	0.769571
ENSG00000162542.9	TMCO4	clean	chr1:20124708-20126347:-	0.464111	0.238781	0.22533	0.274284
ENSG00000169914.5	OTUD3	clean	chr1:20217026-20220860:+	0.242502	0.398534	-0.156032	0.408288
ENSG00000169914.5	OTUD3	clean	chr1:20220973-20224032:+	0.0849103	0.133943	-0.0490325	0.244611
ENSG00000169914.5	OTUD3	clean	chr1:20224155-20230759:+	0.130625	0.245446	-0.114821	0.281303
ENSG00000169914.5	OTUD3	clean	chr1:20230891-20231383:+	0.300296	0.253784	0.0465119	0.934007
ENSG00000169914.5	OTUD3	clean	chr1:20231480-20232924:+	0.228724	0.329697	-0.100974	0.610647
ENSG00000169914.5	OTUD3	clean	chr1:20233109-20234062:+	0.283863	0.350819	-0.0669562	0.393869
ENSG00000162545.5	CAMK2N1	clean	chr1:20810212-20810859:-	0.0137697	0.0234965	-0.00972683	0.213203
ENSG00000162545.5	CAMK2N1	clean	chr1:20810212-20811706:-	0.0114537	0.0239261	-0.0124724	0.105405
ENSG00000090432.5	MUL1	clean	chr1:20827912-20828561:-	0.0392122	0.0622398	-0.0230276	0.740586
ENSG00000090432.5	MUL1	clean	chr1:20828682-20829714:-	0.0193268	0.0275851	-0.00825829	0.36972
ENSG00000090432.5	MUL1	clean	chr1:20829802-20834397:-	0.033764	0.0554284	-0.0216644	0.504737
ENSG00000158828.5	PINK1	anti-near	chr1:20960428-20964334:+	0.0234749	0.0341106	-0.0106357	0.59448
ENSG00000158828.5	PINK1	known-exon+anti-near	chr1:20964622-20966384:+	0.036742	0.0375842	-0.0008423	0.776391
ENSG00000158828.5	PINK1	anti-over	chr1:20966485-20970982:+	0.0312052	0.0535879	-0.0223827	0.590875
ENSG00000158828.5	PINK1	anti-over	chr1:20971165-20972052:+	0.0304247	0.0293242	0.00110051	0.944481
ENSG00000158828.5	PINK1	anti-over	chr1:20972216-20974997:+	0.133183	0.19742	-0.0642369	0.421836
ENSG00000158828.5	PINK1	known-exon+anti-near+anti-over	chr1:20975125-20975487:+	0.207156	0.317938	-0.110781	0.105836
ENSG00000158828.5	PINK1	anti-over	chr1:20975724-20976926:+	0.23351	0.215467	0.018043	0.576008
ENSG00000244038.5	DDOST	anti-near	chr1:20979021-20979113:-	0.0222412	0.0146454	0.00759575	0.338647
ENSG00000244038.5	DDOST	anti-near	chr1:20979220-20979343:-	0.0184672	0.00810025	0.0103669	0.122725
ENSG00000244038.5	DDOST	anti-near	chr1:20979464-20980119:-	0.0181291	0.0234882	-0.00535907	0.992555
ENSG00000244038.5	DDOST	anti-near	chr1:20980267-20980715:-	0.0165032	0.0170122	-0.000509025	0.956444
ENSG00000244038.5	DDOST	anti-near	chr1:20980864-20981106:-	0.0159469	0.0132418	0.00270506	0.74928
ENSG00000244038.5	DDOST	anti-near	chr1:20981200-20981932:-	0.0117804	0.0124473	-0.000666962	0.938861
ENSG00000244038.5	DDOST	anti-near	chr1:20982027-20982168:-	0.00826677	0.0135218	-0.00525505	0.247526
ENSG00000244038.5	DDOST	anti-near	chr1:20982272-20982593:-	0.00920774	0.0123988	-0.00319105	0.441628
ENSG00000244038.5	DDOST	anti-near	chr1:20982272-20987373:-	0.0209699	0.0245527	-0.00358287	0.541468
ENSG00000244038.5	DDOST	anti-near	chr1:20982680-20987373:-	0.0286028	0.0325926	-0.00398982	0.863152
ENSG00000244038.5	DDOST	anti-near	chr1:20982680-20987689:-	0.018959	0.020519	-0.00156	0.735601
ENSG00000244038.5	DDOST	clean	chr1:20987484-20987689:-	0.00475568	0.0105791	-0.00582345	0.0171978
ENSG00000189410.7	SH2D5	clean	chr1:21049408-21050118:-	0.108596	0.0948045	0.0137911	0.828356
ENSG00000189410.7	SH2D5	clean	chr1:21050227-21050575:-	0.212929	0.231093	-0.0181641	0.953167
ENSG00000189410.7	SH2D5	clean	chr1:21054096-21054450:-	0.411654	0.406903	0.0047515	0.382177
ENSG00000189410.7	SH2D5	anti-near	chr1:21054096-21058673:-	0.427564	0.509761	-0.082197	0.985453
ENSG00000127483.13	HP1BP3	anti-near	chr1:21071584-21072035:-	0.0186802	0.0240226	-0.00534234	0.652043
ENSG00000127483.13	HP1BP3	anti-near	chr1:21072149-21074036:-	0.0239272	0.0170857	0.0068415	0.723992
ENSG00000127483.13	HP1BP3	anti-near	chr1:21074148-21076215:-	0.0183796	0.0149973	0.00338232	0.881423
ENSG00000127483.13	HP1BP3	clean	chr1:21076375-21083658:-	0.151053	0.108821	0.0422315	0.284705
ENSG00000127483.13	HP1BP3	clean	chr1:21083749-21091869:-	0.062001	0.0540376	0.00796345	0.494687
ENSG00000127483.13	HP1BP3	clean	chr1:21092024-21094076:-	0.0233754	0.0200851	0.00329034	0.736223
ENSG00000127483.13	HP1BP3	clean	chr1:21092024-21097422:-	0.0282493	0.0284659	-0.000216583	0.898488
ENSG00000127483.13	HP1BP3	clean	chr1:21094157-21097422:-	0.0394007	0.0389088	0.000491883	0.879202
ENSG00000127483.13	HP1BP3	clean	chr1:21097566-21099943:-	0.0703368	0.062079	0.00825785	0.654113
ENSG00000127483.13	HP1BP3	known-exon	chr1:21102498-21103089:-	0.321087	0.296252	0.0248347	0.300464
ENSG00000127483.13	HP1BP3	clean	chr1:21103243-21106304:-	0.051582	0.0526291	-0.00104712	0.696093
ENSG00000127483.13	HP1BP3	clean	chr1:21106404-21106837:-	0.183331	0.176389	0.006942	0.973355
ENSG00000127483.13	HP1BP3	clean	chr1:21106404-21106842:-	0.183331	0.176389	0.006942	0.973355
ENSG00000127483.13	HP1BP3	clean	chr1:21106404-21112678:-	0.190817	0.176493	0.0143245	0.932785
ENSG00000127483.13	HP1BP3	clean	chr1:21106404-21112745:-	0.190817	0.176493	0.0143245	0.932785
ENSG00000127483.13	HP1BP3	clean	chr1:21106404-21113687:-	0.172196	0.163504	0.00869183	0.856874
ENSG00000127483.13	HP1BP3	clean	chr1:21107033-21112678:-	0.266	0.241257	0.024743	0.779509
ENSG00000127483.13	HP1BP3	clean	chr1:21107033-21112745:-	0.266	0.241257	0.024743	0.779509
ENSG00000127483.13	HP1BP3	clean	chr1:21107033-21113006:-	0.266	0.241257	0.024743	0.779509
ENSG00000127483.13	HP1BP3	clean	chr1:21107033-21113141:-	0.266	0.241257	0.024743	0.779509
ENSG00000127483.13	HP1BP3	clean	chr1:21107033-21113687:-	0.254513	0.227164	0.027349	0.665243
ENSG00000075151.15	EIF4G3	clean	chr1:21133993-21137230:-	0.029726	0.0279103	0.00181576	0.395641
ENSG00000075151.15	EIF4G3	clean	chr1:21137377-21139650:-	0.0296044	0.0272056	0.0023988	0.369702
ENSG00000075151.15	EIF4G3	clean	chr1:21144031-21151592:-	0.056404	0.0374277	0.0189763	0.763691
ENSG00000075151.15	EIF4G3	clean	chr1:21151691-21154109:-	0.0345758	0.0438629	-0.00928717	0.453896
ENSG00000075151.15	EIF4G3	clean	chr1:21154191-21155639:-	0.0441277	0.0354982	0.0086295	0.801224
ENSG00000075151.15	EIF4G3	clean	chr1:21155765-21167348:-	0.0302543	0.0688281	-0.0385738	0.749638
ENSG00000075151.15	EIF4G3	clean	chr1:21167521-21174298:-	0.0426601	0.045973	-0.0033129	0.520599
ENSG00000075151.15	EIF4G3	clean	chr1:21167521-21175907:-	0.0460706	0.0436375	0.00243312	0.431039
ENSG00000075151.15	EIF4G3	clean	chr1:21176023-21177750:-	0.138629	0.091586	0.0470427	0.478693
ENSG00000075151.15	EIF4G3	clean	chr1:21177971-21180052:-	0.0211405	0.0230642	-0.00192367	0.928104
ENSG00000075151.15	EIF4G3	clean	chr1:21180170-21181470:-	0.0552226	0.0463929	0.00882978	0.500734
ENSG00000075151.15	EIF4G3	clean	chr1:21181564-21183895:-	0.026347	0.034278	-0.00793102	0.701268
ENSG00000075151.15	EIF4G3	clean	chr1:21183990-21186877:-	0.10112	0.257016	-0.155896	0.0914733
ENSG00000075151.15	EIF4G3	clean	chr1:21187010-21188720:-	0.196254	0.0468886	0.149366	0.523356
ENSG00000075151.15	EIF4G3	clean	chr1:21188825-21190968:-	0.02288	0.0271586	-0.00427864	0.98586
ENSG00000075151.15	EIF4G3	clean	chr1:21191205-21191608:-	0.0330293	0.026755	0.00627429	0.699343
ENSG00000075151.15	EIF4G3	clean	chr1:21191755-21205815:-	0.0832385	0.103692	-0.020453	0.429629
ENSG00000075151.15	EIF4G3	clean	chr1:21206013-21212693:-	0.0188822	0.0230862	-0.004204	0.303265
ENSG00000075151.15	EIF4G3	clean	chr1:21212864-21219111:-	0.0787115	0.0671103	0.0116012	0.898607
ENSG00000075151.15	EIF4G3	clean	chr1:21212864-21220009:-	0.0758233	0.0665021	0.00932122	0.840597
ENSG00000075151.15	EIF4G3	clean	chr1:21220129-21221860:-	0.0433872	0.0420006	0.00138655	0.577219
ENSG00000075151.15	EIF4G3	clean	chr1:21221994-21226189:-	0.0564925	0.0607004	-0.00420788	0.845413
ENSG00000075151.15	EIF4G3	clean	chr1:21226436-21231375:-	0.0270836	0.0325211	-0.00543753	0.222611
ENSG00000075151.15	EIF4G3	clean	chr1:21231464-21267751:-	0.253997	0.123042	0.130955	0.1996
ENSG00000075151.15	EIF4G3	clean	chr1:21231464-21267983:-	0.240198	0.118138	0.122061	0.288511
ENSG00000075151.15	EIF4G3	clean	chr1:21231464-21276495:-	0.123391	0.0799924	0.0433987	0.341389
ENSG00000075151.15	EIF4G3	clean	chr1:21268823-21276495:-	0.152482	0.0937129	0.058769	0.170345
ENSG00000075151.15	EIF4G3	clean	chr1:21268823-21295966:-	0.108858	0.0874927	0.0213651	0.59149
ENSG00000075151.15	EIF4G3	clean	chr1:21276601-21295966:-	0.112238	0.0915751	0.0206627	0.614986
ENSG00000075151.15	EIF4G3	clean	chr1:21276604-21295966:-	0.112238	0.0915751	0.0206627	0.614986
ENSG00000075151.15	EIF4G3	clean	chr1:21296089-21299494:-	0.0939537	0.145853	-0.0518993	0.2296
ENSG00000075151.15	EIF4G3	clean	chr1:21299592-21306826:-	0.0735329	0.0781874	-0.00465448	0.420239
ENSG00000075151.15	EIF4G3	clean	chr1:21306941-21307540:-	0.0926407	0.0917869	0.000853833	0.661071
ENSG00000075151.15	EIF4G3	clean	chr1:21307720-21308880:-	0.0717824	0.0901394	-0.018357	0.284332
ENSG00000075151.15	EIF4G3	clean	chr1:21307720-21324093:-	0.101256	0.133023	-0.0317663	0.606327
ENSG00000075151.15	EIF4G3	clean	chr1:21307720-21327691:-	0.106199	0.138502	-0.0323028	0.675372
ENSG00000075151.15	EIF4G3	clean	chr1:21307720-21329205:-	0.105056	0.140736	-0.0356803	0.651982
ENSG00000075151.15	EIF4G3	clean	chr1:21308901-21329205:-	0.117336	0.177887	-0.0605513	0.451619
ENSG00000075151.15	EIF4G3	clean	chr1:21324126-21329205:-	0.146089	0.202606	-0.0565167	0.341944
ENSG00000075151.15	EIF4G3	clean	chr1:21327805-21329205:-	0.139075	0.196697	-0.0576226	0.228959
ENSG00000075151.15	EIF4G3	clean	chr1:21329301-21377358:-	0.10267	0.13177	-0.0291003	0.57785
ENSG00000075151.15	EIF4G3	clean	chr1:21329301-21415630:-	0.100454	0.115551	-0.0150974	0.830111
ENSG00000075151.15	EIF4G3	clean	chr1:21377487-21415630:-	0.109024	0.100757	0.00826717	0.725927
ENSG00000075151.15	EIF4G3	clean	chr1:21391484-21415630:-	0.121885	0.111729	0.0101558	0.874041
ENSG00000075151.15	EIF4G3	clean	chr1:21415706-21437815:-	0.213696	0.20617	0.00752562	0.860825
ENSG00000075151.15	EIF4G3	anti-over	chr1:21415706-21502667:-	0.291015	0.277585	0.0134293	0.900482
ENSG00000117298.10	ECE1	clean	chr1:21546624-21548239:-	0.0138497	0.0153943	-0.00154465	0.964409
ENSG00000117298.10	ECE1	clean	chr1:21546624-21551742:-	0.0164554	0.0178686	-0.00141321	0.966197
ENSG00000117298.10	ECE1	clean	chr1:21548335-21551742:-	0.0217136	0.0225837	-0.000870093	0.829795
ENSG00000117298.10	ECE1	clean	chr1:21551933-21553651:-	0.0152593	0.0189432	-0.00368399	0.618355
ENSG00000117298.10	ECE1	clean	chr1:21553719-21554423:-	0.0214761	0.033946	-0.0124699	0.731266
ENSG00000117298.10	ECE1	clean	chr1:21554534-21560050:-	0.0200499	0.0230003	-0.00295041	0.754729
ENSG00000117298.10	ECE1	clean	chr1:21560154-21562342:-	0.0182977	0.0201022	-0.00180453	0.84226
ENSG00000117298.10	ECE1	clean	chr1:21562420-21563238:-	0.0069177	0.00482521	0.00209249	0.449945
ENSG00000117298.10	ECE1	clean	chr1:21563337-21564626:-	0.027594	0.0262529	0.00134111	0.730375
ENSG00000117298.10	ECE1	clean	chr1:21564737-21571481:-	0.0374434	0.0349189	0.00252452	0.562512
ENSG00000117298.10	ECE1	clean	chr1:21571596-21573713:-	0.0198778	0.0195613	0.000316555	0.827856
ENSG00000117298.10	ECE1	clean	chr1:21573856-21582439:-	0.019552	0.0232543	-0.00370232	0.820684
ENSG00000117298.10	ECE1	clean	chr1:21582631-21583180:-	0.0214858	0.0154944	0.0059914	0.693574
ENSG00000117298.10	ECE1	clean	chr1:21582631-21584017:-	0.0213377	0.0205149	0.00082277	0.881892
ENSG00000117298.10	ECE1	clean	chr1:21584083-21585185:-	0.0194672	0.0161338	0.00333334	0.985013
ENSG00000117298.10	ECE1	clean	chr1:21585332-21586763:-	0.021388	0.0239509	-0.00256295	0.935722
ENSG00000117298.10	ECE1	anti-over	chr1:21586885-21599191:-	0.0334758	0.0420618	-0.00858608	0.375736
ENSG00000117298.10	ECE1	clean	chr1:21599404-21605683:-	0.0169576	0.02074	-0.00378241	0.867711
ENSG00000117298.10	ECE1	clean	chr1:21605825-21616562:-	0.0317145	0.0533009	-0.0215865	0.501769
ENSG00000117298.10	ECE1	anti-over	chr1:21616649-21620646:-	0.027771	0.0408951	-0.0131241	0.267197
ENSG00000117298.10	ECE1	anti-over	chr1:21616649-21625309:-	0.0286056	0.0352909	-0.0066853	0.348182
ENSG00000117298.10	ECE1	anti-over	chr1:21616649-21671429:-	0.0350186	0.0417818	-0.00676322	0.569983
ENSG00000117298.10	ECE1	anti-over	chr1:21616649-21671868:-	0.03497	0.0411906	-0.00622065	0.578394
ENSG00000142794.14	NBPF3	clean	chr1:21766841-21771440:+	0.028375	0.0237807	0.00459429	0.915419
ENSG00000142794.14	NBPF3	clean	chr1:21771712-21772529:+	0.224434	0.393578	-0.169144	0.99022
ENSG00000142794.14	NBPF3	clean	chr1:21771712-21776283:+	0.163804	0.358199	-0.194395	0.648675
ENSG00000142794.14	NBPF3	clean	chr1:21771712-21776351:+	0.163804	0.358199	-0.194395	0.648675
ENSG00000142794.14	NBPF3	clean	chr1:21771712-21779865:+	0.168608	0.336276	-0.167667	0.774106
ENSG00000142794.14	NBPF3	clean	chr1:21771712-21792579:+	0.154567	0.217525	-0.0629582	0.993082
ENSG00000142794.14	NBPF3	clean	chr1:21771712-21795180:+	0.157179	0.173792	-0.0166136	0.938216
ENSG00000142794.14	NBPF3	clean	chr1:21771712-21797124:+	0.138964	0.187647	-0.048683	0.746627
ENSG00000142794.14	NBPF3	clean	chr1:21795390-21797124:+	0.0842293	0.0528239	0.0314054	0.745889
ENSG00000142794.14	NBPF3	clean	chr1:21797227-21798061:+	0.0691864	0.0875416	-0.0183552	0.679253
ENSG00000142794.14	NBPF3	clean	chr1:21798276-21799335:+	0.10915	0.0744778	0.034672	0.469891
ENSG00000142794.14	NBPF3	clean	chr1:21800078-21801392:+	0.0632339	0.0611146	0.0021193	0.599374
ENSG00000142794.14	NBPF3	clean	chr1:21801444-21804561:+	0.0633252	0.0500968	0.0132284	0.925718
ENSG00000142794.14	NBPF3	clean	chr1:21801444-21804636:+	0.0633252	0.0500968	0.0132284	0.925718
ENSG00000142794.14	NBPF3	clean	chr1:21804689-21805841:+	0.0922556	0.161073	-0.0688175	0.42469
ENSG00000142794.14	NBPF3	clean	chr1:21804720-21805841:+	0.0922556	0.161073	-0.0688175	0.42469
ENSG00000142794.14	NBPF3	clean	chr1:21804800-21805841:+	0.0922556	0.161073	-0.0688175	0.42469
ENSG00000076864.15	RAP1GAP	clean	chr1:21923757-21924178:-	0.0337083	0.0581899	-0.0244816	0.42944
ENSG00000076864.15	RAP1GAP	clean	chr1:21924221-21924453:-	0.0632786	0.0388119	0.0244667	0.952939
ENSG00000076864.15	RAP1GAP	clean	chr1:21924533-21924892:-	0.0549633	0.0575051	-0.00254175	0.822972
ENSG00000076864.15	RAP1GAP	clean	chr1:21924557-21924892:-	0.0549633	0.0575051	-0.00254175	0.822972
ENSG00000076864.15	RAP1GAP	clean	chr1:21924995-21925986:-	0.0517773	0.0488756	0.00290171	0.687793
ENSG00000076864.15	RAP1GAP	clean	chr1:21926110-21928176:-	0.0651272	0.11343	-0.0483031	0.62241
ENSG00000076864.15	RAP1GAP	clean	chr1:21928290-21929296:-	0.132516	0.105118	0.0273978	0.864562
ENSG00000076864.15	RAP1GAP	known-exon	chr1:21929406-21930150:-	0.0815139	0.0875797	-0.00606577	0.872825
ENSG00000076864.15	RAP1GAP	known-exon	chr1:21929406-21930327:-	0.0815139	0.0875797	-0.00606577	0.872825
ENSG00000076864.15	RAP1GAP	clean	chr1:21930405-21932558:-	0.088695	0.0873578	0.0013372	0.394117
ENSG00000076864.15	RAP1GAP	clean	chr1:21932690-21934705:-	0.206663	0.218984	-0.0123207	0.420706
ENSG00000076864.15	RAP1GAP	clean	chr1:21934843-21935342:-	0.0403259	0.0520972	-0.0117713	0.740908
ENSG00000076864.15	RAP1GAP	clean	chr1:21935429-21936067:-	0.135069	0.092372	0.0426967	0.447946
ENSG00000076864.15	RAP1GAP	clean	chr1:21936139-21936612:-	0.102956	0.0888662	0.0140903	0.589182
ENSG00000076864.15	RAP1GAP	clean	chr1:21936768-21937944:-	0.0979949	0.0851613	0.0128336	0.875811
ENSG00000076864.15	RAP1GAP	clean	chr1:21938309-21938518:-	0.102939	0.0431419	0.0597966	0.145985
ENSG00000076864.15	RAP1GAP	clean	chr1:21938602-21939668:-	0.069727	0.0637157	0.00601135	0.852813
ENSG00000076864.15	RAP1GAP	clean	chr1:21939722-21940120:-	0.076329	0.0733878	0.00294121	0.208622
ENSG00000076864.15	RAP1GAP	clean	chr1:21940582-21943798:-	0.11007	0.11126	-0.00119028	0.982854
ENSG00000076864.15	RAP1GAP	clean	chr1:21943984-21944426:-	0.146054	0.248686	-0.102632	0.270071
ENSG00000076864.15	RAP1GAP	clean	chr1:21944465-21945517:-	0.0568299	0.0603944	-0.00356455	0.93389
ENSG00000076864.15	RAP1GAP	clean	chr1:21945565-21946507:-	0.0849039	0.0807155	0.00418847	0.711415
ENSG00000076864.15	RAP1GAP	clean	chr1:21946543-21948831:-	0.0538058	0.0627537	-0.00894793	0.845712
ENSG00000076864.15	RAP1GAP	clean	chr1:21946543-21952796:-	0.054457	0.0572029	-0.0027459	0.694494
ENSG00000076864.15	RAP1GAP	clean	chr1:21949474-21952796:-	0.176131	0.155407	0.0207238	0.97456
ENSG00000076864.15	RAP1GAP	clean	chr1:21952890-21976253:-	0.0518986	0.044043	0.00785557	0.465828
ENSG00000076864.15	RAP1GAP	clean	chr1:21976289-21977884:-	0.0541146	0.0293966	0.0247179	1
ENSG00000076864.15	RAP1GAP	clean	chr1:21976289-21978271:-	0.0541146	0.0293966	0.0247179	1
ENSG00000076864.15	RAP1GAP	clean	chr1:21976289-21979626:-	0.0319829	0.018615	0.0133679	1
ENSG00000076864.15	RAP1GAP	clean	chr1:21976289-21991703:-	0.0160919	0.0139067	0.00218516	1
ENSG00000076864.15	RAP1GAP	clean	chr1:21976289-21995746:-	0.0183665	0.0172457	0.00112081	1
ENSG00000090686.11	USP48	clean	chr1:22005932-22007300:-	0.145503	0.137097	0.00840587	0.822683
ENSG00000090686.11	USP48	clean	chr1:22007327-22013683:-	0.11272	0.0973341	0.0153861	0.629569
ENSG00000090686.11	USP48	clean	chr1:22013732-22016466:-	0.0829628	0.294258	-0.211296	0.956178
ENSG00000090686.11	USP48	clean	chr1:22016592-22021558:-	0.162358	0.210312	-0.0479535	0.934327
ENSG00000090686.11	USP48	clean	chr1:22016592-22027990:-	0.0999899	0.0885548	0.0114351	0.84902
ENSG00000090686.11	USP48	clean	chr1:22021714-22027990:-	0.12508	0.0702659	0.0548139	0.97268
ENSG00000090686.11	USP48	clean	chr1:22028095-22030004:-	0.30239	0.0967557	0.205635	0.506994
ENSG00000090686.11	USP48	clean	chr1:22030111-22030754:-	0.0384861	0.0543109	-0.0158248	0.971106
ENSG00000090686.11	USP48	clean	chr1:22030885-22032219:-	0.1369	0.063681	0.0732186	0.192219
ENSG00000090686.11	USP48	clean	chr1:22032330-22032618:-	0.133809	0.136819	-0.00301012	0.598896
ENSG00000090686.11	USP48	clean	chr1:22032680-22032959:-	0.359414	0.143179	0.216235	0.988478
ENSG00000090686.11	USP48	clean	chr1:22033082-22033236:-	0.100031	0.0684118	0.0316188	0.840054
ENSG00000090686.11	USP48	clean	chr1:22033361-22041881:-	0.207719	0.162753	0.0449665	0.566628
ENSG00000090686.11	USP48	clean	chr1:22033400-22041881:-	0.207719	0.162753	0.0449665	0.566628
ENSG00000090686.11	USP48	clean	chr1:22041950-22047528:-	0.186239	0.137909	0.0483306	0.625061
ENSG00000090686.11	USP48	clean	chr1:22047656-22048142:-	0.234615	0.259491	-0.0248767	0.972993
ENSG00000090686.11	USP48	clean	chr1:22047659-22048142:-	0.234615	0.259491	-0.0248767	0.972993
ENSG00000090686.11	USP48	clean	chr1:22048257-22050390:-	0.25008	0.162441	0.0876396	0.481582
ENSG00000090686.11	USP48	clean	chr1:22055212-22056196:-	0.0113387	0.0169687	-0.00562999	0.184448
ENSG00000090686.11	USP48	clean	chr1:22056322-22059254:-	0.30959	0.276161	0.0334287	0.799472
ENSG00000090686.11	USP48	clean	chr1:22056325-22059156:-	0.0797414	0.0703465	0.00939495	0.781906
ENSG00000090686.11	USP48	clean	chr1:22056322-22062938:-	0.0901997	0.0791819	0.0110178	0.847967
ENSG00000090686.11	USP48	clean	chr1:22056325-22062938:-	0.0884838	0.0776399	0.0108439	0.867658
ENSG00000090686.11	USP48	clean	chr1:22063118-22073559:-	0.0458932	0.035702	0.0101912	0.837593
ENSG00000090686.11	USP48	clean	chr1:22073642-22074630:-	0.015187	0.019174	-0.003987	0.595158
ENSG00000090686.11	USP48	clean	chr1:22074764-22077999:-	0.154789	0.145213	0.00957625	0.977293
ENSG00000090686.11	USP48	clean	chr1:22078108-22079019:-	0.0334623	0.0379116	-0.00444937	0.824607
ENSG00000090686.11	USP48	clean	chr1:22079144-22079484:-	0.0531392	0.0133919	0.0397474	0.158384
ENSG00000090686.11	USP48	clean	chr1:22079612-22083038:-	0.089403	0.108866	-0.0194628	0.608961
ENSG00000090686.11	USP48	clean	chr1:22083195-22084155:-	0.0840144	0.0908001	-0.00678575	0.684694
ENSG00000090686.11	USP48	clean	chr1:22084276-22108350:-	0.0658658	0.0464861	0.0193796	0.560086
ENSG00000090686.11	USP48	clean	chr1:22084276-22109316:-	0.0664369	0.0473814	0.0190555	0.712604
ENSG00000142798.12	HSPG2	known-exon+anti-near+anti-over	chr1:22149981-22150108:-	0.0509145	0.0515188	-0.000604333	0.633496
ENSG00000142798.12	HSPG2	known-exon+anti-near+anti-over	chr1:22150212-22150613:-	0.0487014	0.0416818	0.0070196	0.615492
ENSG00000142798.12	HSPG2	known-exon+anti-near+anti-over	chr1:22150869-22151029:-	0.0567466	0.0195715	0.0371751	0.226252
ENSG00000142798.12	HSPG2	anti-over	chr1:22151272-22154355:-	0.0413318	0.03113	0.0102017	0.713354
ENSG00000142798.12	HSPG2	anti-near	chr1:22154412-22154522:-	0.0865214	0.0602327	0.0262887	0.290508
ENSG00000142798.12	HSPG2	anti-near	chr1:22154919-22155327:-	0.0943786	0.06413	0.0302486	0.330902
ENSG00000142798.12	HSPG2	anti-near	chr1:22155572-22155875:-	0.117274	0.078126	0.0391476	0.176137
ENSG00000142798.12	HSPG2	known-exon+anti-near	chr1:22156097-22156485:-	0.182736	0.192839	-0.0101025	0.792791
ENSG00000142798.12	HSPG2	clean	chr1:22157583-22157707:-	0.0479342	0.0805171	-0.0325829	0.0749754
ENSG00000142798.12	HSPG2	clean	chr1:22158055-22158144:-	0.0555895	0.0581289	-0.00253938	0.726577
ENSG00000142798.12	HSPG2	clean	chr1:22158289-22158987:-	0.0838285	0.094223	-0.0103945	0.543029
ENSG00000142798.12	HSPG2	clean	chr1:22159099-22159760:-	0.065406	0.0807436	-0.0153376	0.577879
ENSG00000142798.12	HSPG2	clean	chr1:22159877-22159959:-	0.0404808	0.0631143	-0.0226334	0.364727
ENSG00000142798.12	HSPG2	clean	chr1:22160107-22160308:-	0.0488937	0.0430449	0.00584885	0.274384
ENSG00000142798.12	HSPG2	clean	chr1:22160418-22161171:-	0.0306719	0.0174705	0.0132015	0.152842
ENSG00000142798.12	HSPG2	clean	chr1:22162130-22163294:-	0.0288742	0.0212561	0.00761812	0.728757
ENSG00000142798.12	HSPG2	clean	chr1:22162130-22165317:-	0.0593859	0.0562298	0.00315612	0.824526
ENSG00000142798.12	HSPG2	clean	chr1:22163499-22165317:-	0.107149	0.119391	-0.0122419	0.950548
ENSG00000142798.12	HSPG2	clean	chr1:22165578-22165863:-	0.0984959	0.110302	-0.0118056	0.553058
ENSG00000142798.12	HSPG2	clean	chr1:22166510-22167593:-	0.0383613	0.0432477	-0.00488638	0.308143
ENSG00000142798.12	HSPG2	clean	chr1:22167778-22168031:-	0.129791	0.136565	-0.00677377	0.880372
ENSG00000142798.12	HSPG2	clean	chr1:22168166-22168494:-	0.10209	0.0679816	0.0341089	0.447672
ENSG00000142798.12	HSPG2	clean	chr1:22168873-22169262:-	0.0636281	0.0587067	0.00492135	0.850372
ENSG00000142798.12	HSPG2	clean	chr1:22169414-22169789:-	0.0332444	0.0269093	0.0063351	0.101846
ENSG00000142798.12	HSPG2	clean	chr1:22169931-22170640:-	0.0583513	0.0412468	0.0171045	0.820741
ENSG00000142798.12	HSPG2	clean	chr1:22170792-22172600:-	0.0364347	0.0355491	0.000885617	0.802249
ENSG00000142798.12	HSPG2	clean	chr1:22172748-22172940:-	0.0450075	0.0415143	0.0034932	0.941631
ENSG00000142798.12	HSPG2	clean	chr1:22173092-22173846:-	0.0262481	0.0249864	0.0012617	0.926822
ENSG00000142798.12	HSPG2	clean	chr1:22173985-22174181:-	0.146895	0.151323	-0.0044288	0.590853
ENSG00000142798.12	HSPG2	known-exon	chr1:22174333-22174450:-	0.0452009	0.0347777	0.0104232	0.613359
ENSG00000142798.12	HSPG2	clean	chr1:22174586-22175135:-	0.111607	0.0857703	0.0258368	0.223478
ENSG00000142798.12	HSPG2	clean	chr1:22175287-22175385:-	0.0521164	0.0533195	-0.00120314	0.22573
ENSG00000142798.12	HSPG2	clean	chr1:22175524-22176533:-	0.102189	0.151331	-0.0491428	0.856271
ENSG00000142798.12	HSPG2	clean	chr1:22176685-22176855:-	0.0978051	0.0787581	0.019047	0.959373
ENSG00000142798.12	HSPG2	clean	chr1:22178190-22178283:-	0.300258	0.258182	0.0420758	0.950289
ENSG00000142798.12	HSPG2	clean	chr1:22178419-22178580:-	0.223516	0.127317	0.0961984	0.0850389
ENSG00000142798.12	HSPG2	clean	chr1:22178726-22179192:-	0.20756	0.164468	0.0430917	0.0907094
ENSG00000142798.12	HSPG2	clean	chr1:22179325-22179411:-	0.0651301	0.0893738	-0.0242437	0.969266
ENSG00000142798.12	HSPG2	clean	chr1:22179563-22180300:-	0.0759926	0.0699148	0.00607773	0.927043
ENSG00000142798.12	HSPG2	clean	chr1:22179563-22180685:-	0.0800092	0.0797418	0.000267383	0.858938
ENSG00000142798.12	HSPG2	clean	chr1:22180836-22181103:-	0.0587313	0.0494129	0.00931845	0.264165
ENSG00000142798.12	HSPG2	clean	chr1:22181476-22181796:-	0.11499	0.0869707	0.0280195	0.47999
ENSG00000142798.12	HSPG2	clean	chr1:22182405-22183507:-	0.0308872	0.0268889	0.00399827	0.896462
ENSG00000142798.12	HSPG2	clean	chr1:22183878-22186058:-	0.0500599	0.0523831	-0.00232325	0.761994
ENSG00000142798.12	HSPG2	clean	chr1:22186169-22186327:-	0.10025	0.0528699	0.0473797	0.0613823
ENSG00000142798.12	HSPG2	clean	chr1:22186495-22186669:-	0.0718657	0.0645632	0.00730243	0.962642
ENSG00000142798.12	HSPG2	clean	chr1:22186728-22188249:-	0.0949988	0.0700064	0.0249924	0.456946
ENSG00000142798.12	HSPG2	clean	chr1:22188336-22188480:-	0.0442801	0.0429587	0.00132138	0.998008
ENSG00000142798.12	HSPG2	clean	chr1:22188608-22190592:-	0.0332542	0.0301546	0.00309965	0.786126
ENSG00000142798.12	HSPG2	clean	chr1:22190706-22191335:-	0.0371741	0.0446066	-0.00743245	0.994544
ENSG00000142798.12	HSPG2	clean	chr1:22191566-22191777:-	0.0902915	0.130406	-0.0401142	0.403362
ENSG00000142798.12	HSPG2	clean	chr1:22191858-22192209:-	0.022149	0.0136495	0.00849941	0.93625
ENSG00000142798.12	HSPG2	clean	chr1:22192302-22198678:-	0.0698118	0.064428	0.00538383	0.499405
ENSG00000142798.12	HSPG2	clean	chr1:22198870-22199112:-	0.0490334	0.0344102	0.0146232	0.906141
ENSG00000142798.12	HSPG2	clean	chr1:22199584-22199867:-	0.0656411	0.0634234	0.00221762	0.395408
ENSG00000142798.12	HSPG2	clean	chr1:22199917-22200417:-	0.134015	0.154387	-0.0203714	0.644696
ENSG00000142798.12	HSPG2	clean	chr1:22200504-22200898:-	0.168841	0.134439	0.0344018	0.299165
ENSG00000142798.12	HSPG2	clean	chr1:22201026-22201108:-	0.0433377	0.0298489	0.0134887	0.781167
ENSG00000142798.12	HSPG2	clean	chr1:22201222-22201383:-	0.0234087	0.0216538	0.00175485	0.875249
ENSG00000142798.12	HSPG2	clean	chr1:22202240-22202355:-	0.0671112	0.0580085	0.00910269	0.153137
ENSG00000142798.12	HSPG2	clean	chr1:22202535-22202721:-	0.0599248	0.0573018	0.00262302	0.835405
ENSG00000142798.12	HSPG2	clean	chr1:22202898-22203004:-	0.0488857	0.0779716	-0.0290858	0.131124
ENSG00000142798.12	HSPG2	clean	chr1:22203145-22204678:-	0.0748853	0.0776663	-0.002781	0.8472
ENSG00000142798.12	HSPG2	clean	chr1:22204746-22204925:-	0.081008	0.0836475	-0.00263952	0.609759
ENSG00000142798.12	HSPG2	clean	chr1:22204984-22205069:-	0.0347307	0.0248172	0.00991341	0.0120684
ENSG00000142798.12	HSPG2	clean	chr1:22205156-22205486:-	0.0233511	0.0344496	-0.0110985	0.257542
ENSG00000142798.12	HSPG2	clean	chr1:22205614-22206599:-	0.0556266	0.0399886	0.015638	0.251928
ENSG00000142798.12	HSPG2	clean	chr1:22206747-22206855:-	0.137488	0.0561135	0.0813741	0.00888203
ENSG00000142798.12	HSPG2	clean	chr1:22207328-22207831:-	0.0446688	0.0436349	0.00103393	0.861062
ENSG00000142798.12	HSPG2	clean	chr1:22207995-22211020:-	0.033293	0.0272191	0.00607398	0.670869
ENSG00000142798.12	HSPG2	clean	chr1:22211411-22211505:-	0.0370679	0.0398634	-0.00279545	0.372365
ENSG00000142798.12	HSPG2	clean	chr1:22211650-22211812:-	0.124218	0.118442	0.00577577	0.597608
ENSG00000142798.12	HSPG2	clean	chr1:22211944-22213707:-	0.0631217	0.0759154	-0.0127936	0.684766
ENSG00000142798.12	HSPG2	clean	chr1:22213827-22213912:-	0.0368926	0.0265465	0.010346	0.603373
ENSG00000142798.12	HSPG2	clean	chr1:22214167-22214430:-	0.0195727	0.0136981	0.00587456	0.623634
ENSG00000142798.12	HSPG2	clean	chr1:22214559-22215160:-	0.129853	0.112578	0.0172748	0.668795
ENSG00000142798.12	HSPG2	clean	chr1:22214559-22216473:-	0.112709	0.115723	-0.0030143	0.824933
ENSG00000142798.12	HSPG2	clean	chr1:22216634-22216919:-	0.0283279	0.0316993	-0.00337141	0.910275
ENSG00000142798.12	HSPG2	clean	chr1:22216634-22222414:-	0.0418313	0.030556	0.0112753	0.62498
ENSG00000142798.12	HSPG2	clean	chr1:22216978-22217077:-	0.0220085	0.0166113	0.00539726	0.834777
ENSG00000142798.12	HSPG2	clean	chr1:22217187-22222414:-	0.0476094	0.040239	0.0073705	0.727099
ENSG00000142798.12	HSPG2	clean	chr1:22222803-22263647:-	0.141797	0.153465	-0.0116676	0.542902
ENSG00000070831.11	CDC42	clean	chr1:22379235-22400586:+	0.0236377	0.0269061	-0.00326837	0.693129
ENSG00000070831.11	CDC42	clean	chr1:22379235-22404921:+	0.0223334	0.0251911	-0.00285765	0.55191
ENSG00000070831.11	CDC42	clean	chr1:22379926-22404921:+	0.0229171	0.0258572	-0.00294012	0.477085
ENSG00000070831.11	CDC42	clean	chr1:22400712-22404921:+	0.0192696	0.0219454	-0.00267579	0.678959
ENSG00000070831.11	CDC42	clean	chr1:22405076-22405198:+	0.0186811	0.0220919	-0.00341079	0.176865
ENSG00000070831.11	CDC42	clean	chr1:22405076-22408214:+	0.00924578	0.0136618	-0.00441605	0.331066
ENSG00000070831.11	CDC42	clean	chr1:22405374-22408214:+	0.00900639	0.0135969	-0.00459051	0.319347
ENSG00000070831.11	CDC42	clean	chr1:22408287-22412931:+	0.0112715	0.0136872	-0.00241575	0.757638
ENSG00000070831.11	CDC42	clean	chr1:22413041-22413161:+	0.0107908	0.0202952	-0.00950433	0.645983
ENSG00000070831.11	CDC42	clean	chr1:22413359-22416435:+	0.0189264	0.0255853	-0.00665883	0.299424
ENSG00000070831.11	CDC42	clean	chr1:22413359-22417920:+	0.0191755	0.0243583	-0.00518273	0.40383
ENSG00000184677.12	ZBTB40	clean	chr1:22778497-22779151:+	0.285226	0.26373	0.021496	0.818952
ENSG00000184677.12	ZBTB40	clean	chr1:22778497-22816372:+	0.109339	0.145325	-0.0359861	0.745063
ENSG00000184677.12	ZBTB40	clean	chr1:22779439-22816372:+	0.108436	0.168712	-0.0602767	0.719109
ENSG00000184677.12	ZBTB40	clean	chr1:22817138-22817892:+	0.0375028	0.0432224	-0.00571958	0.548854
ENSG00000184677.12	ZBTB40	clean	chr1:22818026-22827984:+	0.116704	0.10482	0.0118837	0.89317
ENSG00000184677.12	ZBTB40	clean	chr1:22818026-22832541:+	0.117247	0.116424	0.00082315	0.847527
ENSG00000184677.12	ZBTB40	clean	chr1:22828177-22828791:+	0.486156	0.389928	0.0962283	0.836157
ENSG00000184677.12	ZBTB40	clean	chr1:22828934-22832541:+	0.209876	0.245105	-0.0352292	0.733182
ENSG00000184677.12	ZBTB40	clean	chr1:22832734-22834493:+	0.175141	0.145992	0.0291492	0.561182
ENSG00000184677.12	ZBTB40	clean	chr1:22834630-22835022:+	0.0592042	0.0441455	0.0150586	0.461395
ENSG00000184677.12	ZBTB40	clean	chr1:22835224-22835592:+	0.0283353	0.0377515	-0.00941619	0.794363
ENSG00000184677.12	ZBTB40	clean	chr1:22835726-22837671:+	0.0945271	0.122782	-0.028255	0.990836
ENSG00000184677.12	ZBTB40	clean	chr1:22837840-22838168:+	0.0555428	0.0597623	-0.00421952	0.957747
ENSG00000184677.12	ZBTB40	clean	chr1:22838627-22839416:+	0.426232	0.166971	0.259261	0.22557
ENSG00000184677.12	ZBTB40	clean	chr1:22839623-22843792:+	0.0906471	0.116306	-0.0256587	0.765133
ENSG00000184677.12	ZBTB40	clean	chr1:22843957-22846553:+	0.355166	0.276576	0.0785903	0.619954
ENSG00000184677.12	ZBTB40	clean	chr1:22846768-22847988:+	0.173042	0.297803	-0.124761	0.995091
ENSG00000184677.12	ZBTB40	clean	chr1:22848151-22848869:+	0.113851	0.176212	-0.0623618	0.409757
ENSG00000184677.12	ZBTB40	clean	chr1:22848956-22850710:+	0.0822072	0.0905102	-0.008303	0.779703
ENSG00000184677.12	ZBTB40	clean	chr1:22850937-22852694:+	0.0606286	0.0930505	-0.0324219	0.734039
ENSG00000133216.12	EPHB2	clean	chr1:23037536-23107913:+	0.122222	0.204161	-0.0819393	0.954002
[truncated: 134,825 more rows]
