# Supplementary material for: YTHDC1 m6A-dependent and m6A-independent functions converge to preserve the DNA damage response
Source: EMBO J. 2024 Jul 1;43(16):10. doi: 10.1038/s44318-024-00153-x (PMC11329685; doi:10.1038/s44318-024-00153-x)
Supplement: Supplementary file 4 — Data Set EV3 [file 44318_2024_153_MOESM4_ESM.xlsx]

## Sheet: Summary
Sheet	Description
1	YTHDC1 ChIP genes
2	RNAPII Pausing index in siSCR condition
3	RNAPII Pausing index in siDC1 condition
4	Pausing index ratio genes
5	Pausing index ratio and RNA-seq log2FoldChange
6	GSEA pathway enrichment in RNAPII ChIP (siDC1 vs. siSCR)
7	m6A genes
8	non-m6A genes

## Sheet: Sheet1
ENSMBL_ID	Name	Location
ENSG00000000460.12	C1orf112	Body
ENSG00000001626.10	CFTR	Body
ENSG00000001630.11	CYP51A1	Body
ENSG00000002016.12	RAD52	Body
ENSG00000002330.9	BAD	Body
ENSG00000002834.13	LASP1	Body
ENSG00000002919.10	SNX11	Body
ENSG00000003137.4	CYP26B1	Body
ENSG00000003436.10	TFPI	Body
ENSG00000004660.10	CAMKK1	Body
ENSG00000005238.15	FAM214B	Body
ENSG00000005981.8	ASB4	Body
ENSG00000006016.6	CRLF1	Body
ENSG00000006062.9	MAP3K14	Body
ENSG00000006125.12	AP2B1	Body
ENSG00000006327.9	TNFRSF12A	Body
ENSG00000006451.3	RALA	Body
ENSG00000006534.11	ALDH3B1	Body
ENSG00000006625.13	GGCT	Body
ENSG00000006831.9	ADIPOR2	Body
ENSG00000006837.7	CDKL3	Body
ENSG00000007047.10	MARK4	Body
ENSG00000007314.7	SCN4A	Body
ENSG00000007545.11	CRAMP1L	Body
ENSG00000008300.10	CELSR3	Body
ENSG00000008853.12	RHOBTB2	Body
ENSG00000010295.15	IFFO1	Body
ENSG00000010361.9	FUZ	Body
ENSG00000010818.4	HIVEP2	Body
ENSG00000011028.9	MRC2	Body
ENSG00000011052.17	NME2	Body
ENSG00000011260.9	UTP18	Body
ENSG00000011347.5	SYT7	Body
ENSG00000011485.10	PPP5C	Body
ENSG00000011590.9	ZBTB32	Body
ENSG00000012061.11	ERCC1	Body
ENSG00000012983.7	MAP4K5	Body
ENSG00000013561.13	RNF14	Body
ENSG00000014164.6	ZC3H3	Body
ENSG00000015479.13	MATR3	Body
ENSG00000018236.10	CNTN1	Body
ENSG00000018280.12	SLC11A1	Body
ENSG00000018408.10	WWTR1	Body
ENSG00000019186.5	CYP24A1	Body
ENSG00000019485.8	PRDM11	Body
ENSG00000020256.15	ZFP64	Body
ENSG00000021645.13	NRXN3	Body
ENSG00000022567.5	SLC45A4	Body
ENSG00000023318.7	ERP44	Body
ENSG00000024422.7	EHD2	Body
ENSG00000027075.9	PRKCH	Body
ENSG00000028116.12	VRK2	Body
ENSG00000028528.10	SNX1	Body
ENSG00000029534.15	ANK1	Body
ENSG00000029639.6	TFB1M	Body
ENSG00000031081.6	ARHGAP31	Body
ENSG00000033170.12	FUT8	Body
ENSG00000033800.9	PIAS1	Body
ENSG00000034152.14	MAP2K3	Body
ENSG00000035664.7	DAPK2	Body
ENSG00000037280.11	FLT4	Body
ENSG00000039523.13	FAM65A	Body
ENSG00000040633.8	PHF23	Body
ENSG00000042062.7	FAM65C	Body
ENSG00000043143.16	PHF15	Body
ENSG00000044115.16	CTNNA1	Body
ENSG00000044459.10	CNTLN	Body
ENSG00000044524.6	EPHA3	Body
ENSG00000047617.10	ANO2	Body
ENSG00000047932.9	GOPC	Body
ENSG00000048052.17	HDAC9	Body
ENSG00000049323.11	LTBP1	Body
ENSG00000049449.4	RCN1	Body
ENSG00000049618.17	ARID1B	Body
ENSG00000049860.9	HEXB	Body
ENSG00000050344.8	NFE2L3	Body
ENSG00000050820.12	BCAR1	Body
ENSG00000051596.5	THOC3	Body
ENSG00000053254.11	FOXN3	Body
ENSG00000054267.16	ARID4B	Body
ENSG00000054392.8	HHAT	Body
ENSG00000054793.9	ATP9A	Body
ENSG00000055609.13	KMT2C	Body
ENSG00000056661.9	PCGF2	Body
ENSG00000057019.11	DCBLD2	Body
ENSG00000058453.12	CROCC	Body
ENSG00000058866.10	DGKG	Body
ENSG00000059145.14	UNKL	Body
ENSG00000060491.12	OGFR	Body
ENSG00000061273.13	HDAC7	Body
ENSG00000062716.6	VMP1	Body
ENSG00000063978.11	RNF4	Body
ENSG00000064225.8	ST3GAL6	Body
ENSG00000064270.8	ATP2C2	Body
ENSG00000064655.14	EYA2	Body
ENSG00000064687.8	ABCA7	Body
ENSG00000064787.8	BCAS1	Body
ENSG00000065308.4	TRAM2	Body
ENSG00000066032.14	CTNNA2	Body
ENSG00000066084.8	DIP2B	Body
ENSG00000066336.7	SPI1	Body
ENSG00000067057.12	PFKP	Body
ENSG00000067225.13	PKM	Body
ENSG00000067715.9	SYT1	Body
ENSG00000067798.9	NAV3	Body
ENSG00000068305.13	MEF2A	Body
ENSG00000068383.14	INPP5A	Body
ENSG00000068724.11	TTC7A	Body
ENSG00000068885.10	IFT80	Body
ENSG00000069399.8	BCL3	Body
ENSG00000069966.14	GNB5	Body
ENSG00000069974.11	RAB27A	Body
ENSG00000070081.11	NUCB2	Body
ENSG00000070182.13	SPTB	Body
ENSG00000070193.4	FGF10	Body
ENSG00000070526.10	ST6GALNAC1	Body
ENSG00000070756.9	PABPC1	Body
ENSG00000070778.8	PTPN21	Body
ENSG00000072134.11	EPN2	Body
ENSG00000072135.8	PTPN18	Body
ENSG00000072310.12	SREBF1	Body
ENSG00000072422.12	RHOBTB1	Body
ENSG00000072609.13	CHFR	Body
ENSG00000072657.4	TRHDE	Body
ENSG00000072778.15	ACADVL	Body
ENSG00000072818.7	ACAP1	Body
ENSG00000072952.14	MRVI1	Body
ENSG00000073050.7	XRCC1	Body
ENSG00000073060.11	SCARB1	Body
ENSG00000073536.13	NLE1	Body
ENSG00000073598.5	FNDC8	Body
ENSG00000073737.12	DHRS9	Body
ENSG00000074054.13	CLASP1	Body
ENSG00000074201.4	CLNS1A	Body
ENSG00000074410.9	CA12	Body
ENSG00000075043.13	KCNQ2	Body
ENSG00000075213.6	SEMA3A	Body
ENSG00000075240.12	GRAMD4	Body
ENSG00000075275.12	CELSR1	Body
ENSG00000075292.14	ZNF638	Body
ENSG00000075391.12	RASAL2	Body
ENSG00000075399.8	VPS9D1	Body
ENSG00000075420.8	FNDC3B	Body
ENSG00000075624.9	ACTB	Body
ENSG00000075891.17	PAX2	Body
ENSG00000076108.7	BAZ2A	Body
ENSG00000076513.12	ANKRD13A	Body
ENSG00000076554.11	TPD52	Body
ENSG00000077238.9	IL4R	Body
ENSG00000077684.11	PHF17	Body
ENSG00000078070.7	MCCC1	Body
ENSG00000078295.11	ADCY2	Body
ENSG00000078304.15	PPP2R5C	Body
ENSG00000079335.13	CDC14A	Body
ENSG00000079432.3	CIC	Body
ENSG00000079435.5	LIPE	Body
ENSG00000079616.8	KIF22	Body
ENSG00000079785.10	DDX1	Body
ENSG00000080819.2	CPOX	Body
ENSG00000080823.17	MOK	Body
ENSG00000081014.6	AP4E1	Body
ENSG00000081087.10	OSTM1	Body
ENSG00000081189.9	MEF2C	Body
ENSG00000081853.13	PCDHGA2	Body
ENSG00000081923.6	ATP8B1	Body
ENSG00000082068.4	WDR70	Body
ENSG00000082074.11	FYB	Body
ENSG00000082781.7	ITGB5	Body
ENSG00000083307.6	GRHL2	Body
ENSG00000083807.5	SLC27A5	Body
ENSG00000083828.11	ZNF586	Body
ENSG00000083838.11	ZNF446	Body
ENSG00000084693.11	AGBL5	Body
ENSG00000085788.9	DDHD2	Body
ENSG00000086289.7	EPDR1	Body
ENSG00000087076.4	HSD17B14	Body
ENSG00000087157.14	PGS1	Body
ENSG00000087206.12	UIMC1	Body
ENSG00000087258.9	GNAO1	Body
ENSG00000087365.10	SF3B2	Body
ENSG00000088002.7	SULT2B1	Body
ENSG00000088298.8	EDEM2	Body
ENSG00000088726.11	TMEM40	Body
ENSG00000088826.13	SMOX	Body
ENSG00000088833.13	NSFL1C	Body
ENSG00000088876.7	ZNF343	Body
ENSG00000088970.11	PLK1S1	Body
ENSG00000089057.10	SLC23A2	Body
ENSG00000089060.7	SLC8B1	Body
ENSG00000089250.14	NOS1	Body
ENSG00000089351.10	GRAMD1A	Body
ENSG00000089737.11	DDX24	Body
ENSG00000089847.8	ANKRD24	Body
ENSG00000090006.13	LTBP4	Body
ENSG00000090238.7	YPEL3	Body
ENSG00000090266.8	NDUFB2	Body
ENSG00000090273.9	NUDC	Body
ENSG00000090612.16	ZNF268	Body
ENSG00000090863.7	GLG1	Body
ENSG00000090920.9	FCGBP	Body
ENSG00000090932.6	DLL3	Body
ENSG00000091009.6	RBM27	Body
ENSG00000091129.15	NRCAM	Body
ENSG00000091536.12	MYO15A	Body
ENSG00000091947.5	TMEM101	Body
ENSG00000091986.11	CCDC80	Body
ENSG00000092108.16	SCFD1	Body
ENSG00000092847.6	AGO1	Body
ENSG00000092964.12	DPYSL2	Body
ENSG00000092969.7	TGFB2	Body
ENSG00000093167.13	LRRFIP2	Body
ENSG00000095002.8	MSH2	Body
ENSG00000095066.7	HOOK2	Body
ENSG00000095203.10	EPB41L4B	Body
ENSG00000096093.10	EFHC1	Body
ENSG00000096872.11	IFT74	Body
ENSG00000097007.13	ABL1	Body
ENSG00000099204.14	ABLIM1	Body
ENSG00000099250.13	NRP1	Body
ENSG00000099364.12	FBXL19	Body
ENSG00000099385.7	BCL7C	Body
ENSG00000099797.7	TECR	Body
ENSG00000099810.14	MTAP	Body
ENSG00000099812.6	MISP	Body
ENSG00000099869.6	IGF2-AS	Body
ENSG00000099968.13	BCL2L13	Body
ENSG00000099974.7	DDTL	Body
ENSG00000100028.7	SNRPD3	Body
ENSG00000100031.14	GGT1	Body
ENSG00000100065.10	CARD10	Body
ENSG00000100084.10	HIRA	Body
ENSG00000100092.16	SH3BP1	Body
ENSG00000100226.11	GTPBP1	Body
ENSG00000100242.11	SUN2	Body
ENSG00000100276.9	RASL10A	Body
ENSG00000100280.12	AP1B1	Body
ENSG00000100320.18	RBFOX2	Body
ENSG00000100478.10	AP4S1	Body
ENSG00000100505.9	TRIM9	Body
ENSG00000100600.10	LGMN	Body
ENSG00000100612.9	DHRS7	Body
ENSG00000100625.8	SIX4	Body
ENSG00000100852.8	ARHGAP5	Body
ENSG00000100902.6	PSMA6	Body
ENSG00000100934.10	SEC23A	Body
ENSG00000100997.14	ABHD12	Body
ENSG00000101019.17	UQCC1	Body
ENSG00000101096.15	NFATC2	Body
ENSG00000101191.12	DIDO1	Body
ENSG00000101236.12	RNF24	Body
ENSG00000101294.12	HM13	Body
ENSG00000101333.12	PLCB4	Body
ENSG00000101365.16	IDH3B	Body
ENSG00000101384.7	JAG1	Body
ENSG00000101440.5	ASIP	Body
ENSG00000101444.8	AHCY	Body
ENSG00000101463.5	SYNDIG1	Body
ENSG00000101665.4	SMAD7	Body
ENSG00000101745.11	ANKRD12	Body
ENSG00000101773.12	RBBP8	Body
ENSG00000101901.6	ALG13	Body
ENSG00000102010.10	BMX	Body
ENSG00000102445.14	KIAA0226L	Body
ENSG00000102606.13	ARHGEF7	Body
ENSG00000102780.12	DGKH	Body
ENSG00000102804.10	TSC22D1	Body
ENSG00000102858.8	MGRN1	Body
ENSG00000103043.10	VAC14	Body
ENSG00000103202.8	NME4	Body
ENSG00000103257.4	SLC7A5	Body
ENSG00000103264.11	FBXO31	Body
ENSG00000103275.14	UBE2I	Body
ENSG00000103316.6	CRYM	Body
ENSG00000103335.15	PIEZO1	Body
ENSG00000103365.11	GGA2	Body
ENSG00000103426.8	CORO7-PAM16	Body
ENSG00000103495.9	MAZ	Body
ENSG00000103549.17	RNF40	Body
ENSG00000103657.9	HERC1	Body
ENSG00000103723.8	AP3B2	Body
ENSG00000103742.7	IGDCC4	Body
ENSG00000103769.5	RAB11A	Body
ENSG00000104059.4	FAM189A1	Body
ENSG00000104067.12	TJP1	Body
ENSG00000104093.9	DMXL2	Body
ENSG00000104320.9	NBN	Body
ENSG00000104375.11	STK3	Body
ENSG00000104413.11	ESRP1	Body
ENSG00000104490.13	NCALD	Body
ENSG00000104518.6	GSDMD	Body
ENSG00000104695.8	PPP2CB	Body
ENSG00000104714.9	ERICH1	Body
ENSG00000104765.10	BNIP3L	Body
ENSG00000104812.10	GYS1	Body
ENSG00000104823.4	ECH1	Body
ENSG00000104824.12	HNRNPL	Body
ENSG00000104835.10	SARS2	Body
ENSG00000104936.13	DMPK	Body
ENSG00000104951.11	IL4I1	Body
ENSG00000104960.11	PTOV1	Body
ENSG00000104967.6	NOVA2	Body
ENSG00000105048.12	TNNT1	Body
ENSG00000105053.6	VRK3	Body
ENSG00000105088.4	OLFM2	Body
ENSG00000105176.13	URI1	Body
ENSG00000105220.10	GPI	Body
ENSG00000105227.10	PRX	Body
ENSG00000105270.10	CLIP3	Body
ENSG00000105281.8	SLC1A5	Body
ENSG00000105323.12	HNRNPUL1	Body
ENSG00000105327.11	BBC3	Body
ENSG00000105329.5	TGFB1	Body
ENSG00000105339.6	DENND3	Body
ENSG00000105401.2	CDC37	Body
ENSG00000105427.5	CNFN	Body
ENSG00000105472.8	CLEC11A	Body
ENSG00000105583.5	WDR83OS	Body
ENSG00000105699.12	LSR	Body
ENSG00000105738.6	SIPA1L3	Body
ENSG00000105778.13	AVL9	Body
ENSG00000105810.5	CDK6	Body
ENSG00000105855.5	ITGB8	Body
ENSG00000105877.13	DNAH11	Body
ENSG00000105889.10	STEAP1B	Body
ENSG00000105928.9	DFNA5	Body
ENSG00000105971.10	CAV2	Body
ENSG00000105976.10	MET	Body
ENSG00000105983.15	LMBR1	Body
ENSG00000105997.18	HOXA3	Body
ENSG00000106018.9	VIPR2	Body
ENSG00000106034.13	CPED1	Body
ENSG00000106069.16	CHN2	Body
ENSG00000106336.8	FBXO24	Body
ENSG00000106355.5	LSM5	Body
ENSG00000106366.7	SERPINE1	Body
ENSG00000106483.7	SFRP4	Body
ENSG00000106605.6	BLVRA	Body
ENSG00000106617.9	PRKAG2	Body
ENSG00000106624.4	AEBP1	Body
ENSG00000106686.12	SPATA6L	Body
ENSG00000106771.8	TMEM245	Body
ENSG00000106772.13	PRUNE2	Body
ENSG00000106780.7	MEGF9	Body
ENSG00000106868.12	SUSD1	Body
ENSG00000106952.3	TNFSF8	Body
ENSG00000107036.7	KIAA1432	Body
ENSG00000107185.8	RGP1	Body
ENSG00000107242.13	PIP5K1B	Body
ENSG00000107249.17	GLIS3	Body
ENSG00000107338.8	SHB	Body
ENSG00000107371.8	EXOSC3	Body
ENSG00000107521.14	HPS1	Body
ENSG00000107736.15	CDH23	Body
ENSG00000107738.15	C10orf54	Body
ENSG00000107798.13	LIPA	Body
ENSG00000107864.10	CPEB3	Body
ENSG00000107872.8	FBXL15	Body
ENSG00000107960.6	OBFC1	Body
ENSG00000108021.15	FAM208B	Body
ENSG00000108100.13	CCNY	Body
ENSG00000108107.8	RPL28	Body
ENSG00000108175.12	ZMIZ1	Body
ENSG00000108242.8	CYP2C18	Body
ENSG00000108255.3	CRYBA1	Body
ENSG00000108433.11	GOSR2	Body
ENSG00000108509.16	CAMTA2	Body
ENSG00000108511.8	HOXB6	Body
ENSG00000108523.11	RNF167	Body
ENSG00000108557.13	RAI1	Body
ENSG00000108561.4	C1QBP	Body
ENSG00000108588.9	CCDC47	Body
ENSG00000108602.13	ALDH3A1	Body
ENSG00000108641.10	B9D1	Body
ENSG00000108666.5	C17orf75	Body
ENSG00000108753.8	HNF1B	Body
ENSG00000108786.6	HSD17B1	Body
ENSG00000108840.11	HDAC5	Body
ENSG00000108846.11	ABCC3	Body
ENSG00000108854.11	SMURF2	Body
ENSG00000108963.13	DPH1	Body
ENSG00000109099.9	PMP22	Body
ENSG00000109265.8	KIAA1211	Body
ENSG00000109332.15	UBE2D3	Body
ENSG00000109452.8	INPP4B	Body
ENSG00000109814.7	UGDH	Body
ENSG00000110047.13	EHD1	Body
ENSG00000110057.3	UNC93B1	Body
ENSG00000110172.7	CHORDC1	Body
ENSG00000110422.7	HIPK3	Body
ENSG00000110427.10	KIAA1549L	Body
ENSG00000110660.10	SLC35F2	Body
ENSG00000110696.5	C11orf58	Body
ENSG00000110841.9	PPFIBP1	Body
ENSG00000110987.4	BCL7A	Body
ENSG00000111186.8	WNT5B	Body
ENSG00000111249.9	CUX2	Body
ENSG00000111328.2	CDK2AP1	Body
ENSG00000111481.5	COPZ1	Body
ENSG00000111596.7	CNOT2	Body
ENSG00000111640.10	GAPDH	Body
ENSG00000111700.8	SLCO1B3	Body
ENSG00000111716.8	LDHB	Body
ENSG00000111728.6	ST8SIA1	Body
ENSG00000111783.8	RFX4	Body
ENSG00000111788.9	RP11-22B23.1	Body
ENSG00000111817.12	DSE	Body
ENSG00000111859.12	NEDD9	Body
ENSG00000111877.13	MCM9	Body
ENSG00000111907.16	TPD52L1	Body
ENSG00000112096.12	SOD2	Body
ENSG00000112137.12	PHACTR1	Body
ENSG00000112182.10	BACH2	Body
ENSG00000112245.6	PTP4A1	Body
ENSG00000112414.10	GPR126	Body
ENSG00000112419.10	PHACTR2	Body
ENSG00000112576.8	CCND3	Body
ENSG00000112695.7	COX7A2	Body
ENSG00000113100.5	CDH9	Body
ENSG00000113240.8	CLK4	Body
ENSG00000113319.7	RASGRF2	Body
ENSG00000113369.4	ARRDC3	Body
ENSG00000113387.7	SUB1	Body
ENSG00000113389.11	NPR3	Body
ENSG00000113391.12	FAM172A	Body
ENSG00000113396.8	SLC27A6	Body
ENSG00000113448.12	PDE4D	Body
ENSG00000113594.5	LIFR	Body
ENSG00000113600.6	C9	Body
ENSG00000113645.9	WWC1	Body
ENSG00000113719.11	ERGIC1	Body
ENSG00000113721.9	PDGFRB	Body
ENSG00000114019.10	AMOTL2	Body
ENSG00000114200.5	BCHE	Body
ENSG00000114251.9	WNT5A	Body
ENSG00000114439.14	BBX	Body
ENSG00000114638.3	UPK1B	Body
ENSG00000114786.11	ABHD14A-ACY1	Body
ENSG00000114790.8	ARHGEF26	Body
ENSG00000114861.14	FOXP1	Body
ENSG00000115041.8	KCNIP3	Body
ENSG00000115109.9	EPB41L5	Body
ENSG00000115155.12	OTOF	Body
ENSG00000115163.10	CENPA	Body
ENSG00000115165.5	CYTIP	Body
ENSG00000115194.6	SLC30A3	Body
ENSG00000115204.10	MPV17	Body
ENSG00000115266.7	APC2	Body
ENSG00000115274.10	INO80B	Body
ENSG00000115295.15	CLIP4	Body
ENSG00000115310.13	RTN4	Body
ENSG00000115325.9	DOK1	Body
ENSG00000115363.9	EVA1A	Body
ENSG00000115415.14	STAT1	Body
ENSG00000115486.7	GGCX	Body
ENSG00000115596.3	WNT6	Body
ENSG00000115705.16	TPO	Body
ENSG00000115756.8	HPCAL1	Body
ENSG00000115840.9	SLC25A12	Body
ENSG00000115841.15	RMDN2	Body
ENSG00000115919.10	KYNU	Body
ENSG00000115963.9	RND3	Body
ENSG00000115970.14	THADA	Body
ENSG00000116016.9	EPAS1	Body
ENSG00000116044.11	NFE2L2	Body
ENSG00000116062.10	MSH6	Body
ENSG00000116191.13	RALGPS2	Body
ENSG00000116251.5	RPL22	Body
ENSG00000116285.8	ERRFI1	Body
ENSG00000116584.13	ARHGEF2	Body
ENSG00000117013.10	KCNQ4	Body
ENSG00000117054.9	ACADM	Body
ENSG00000117400.10	MPL	Body
ENSG00000117425.9	PTCH2	Body
ENSG00000117450.9	PRDX1	Body
ENSG00000117616.13	C1orf63	Body
ENSG00000117713.13	ARID1A	Body
ENSG00000117859.14	OSBPL9	Body
ENSG00000117862.7	TXNDC12	Body
ENSG00000117868.11	ESYT2	Body
ENSG00000118160.9	SLC8A2	Body
ENSG00000118777.6	ABCG2	Body
ENSG00000118804.7	FAM47E-STBD1	Body
ENSG00000118898.11	PPL	Body
ENSG00000118960.8	HS1BP3	Body
ENSG00000119042.12	SATB2	Body
ENSG00000119125.12	GDA	Body
ENSG00000119333.7	WDR34	Body
ENSG00000119408.12	NEK6	Body
ENSG00000119559.11	C19orf25	Body
ENSG00000119574.8	ZBTB45	Body
ENSG00000119614.2	VSX2	Body
ENSG00000119673.10	ACOT2	Body
ENSG00000119698.7	PPP4R4	Body
ENSG00000119715.10	ESRRB	Body
ENSG00000119888.6	EPCAM	Body
ENSG00000119899.11	SLC17A5	Body
ENSG00000119929.8	CUTC	Body
ENSG00000119950.16	MXI1	Body
ENSG00000120049.14	KCNIP2	Body
ENSG00000120054.7	CPN1	Body
ENSG00000120093.7	HOXB3	Body
ENSG00000120332.11	TNN	Body
ENSG00000120616.11	EPC1	Body
ENSG00000120708.12	TGFBI	Body
ENSG00000120709.6	FAM53C	Body
ENSG00000120725.8	SIL1	Body
ENSG00000120784.11	ZFP30	Body
ENSG00000120896.9	SORBS3	Body
ENSG00000121101.11	TEX14	Body
ENSG00000121270.11	ABCC11	Body
ENSG00000121310.12	ECHDC2	Body
ENSG00000121410.7	A1BG	Body
ENSG00000122254.6	HS3ST2	Body
ENSG00000122257.14	RBBP6	Body
ENSG00000122367.15	LDB3	Body
ENSG00000122390.13	NAA60	Body
ENSG00000122691.8	TWIST1	Body
ENSG00000122705.12	CLTA	Body
ENSG00000122779.12	TRIM24	Body
ENSG00000122877.9	EGR2	Body
ENSG00000123096.7	SSPN	Body
ENSG00000123106.6	CCDC91	Body
ENSG00000123154.7	WDR83	Body
ENSG00000123358.15	NR4A1	Body
ENSG00000123384.9	LRP1	Body
ENSG00000123815.7	ADCK4	Body
ENSG00000123908.7	AGO2	Body
ENSG00000124177.10	CHD6	Body
ENSG00000124224.12	PPP4R1L	Body
ENSG00000124232.6	RBPJL	Body
ENSG00000124357.8	NAGK	Body
ENSG00000124593.10	PRICKLE4	Body
ENSG00000124596.12	OARD1	Body
ENSG00000124613.4	ZNF391	Body
ENSG00000124743.5	KLHL31	Body
ENSG00000124762.9	CDKN1A	Body
ENSG00000124813.16	RUNX2	Body
ENSG00000124831.14	LRRFIP1	Body
ENSG00000124942.9	AHNAK	Body
ENSG00000125037.8	EMC3	Body
ENSG00000125122.10	LRRC29	Body
ENSG00000125170.6	DOK4	Body
ENSG00000125434.6	SLC25A35	Body
ENSG00000125449.2	ARMC7	Body
ENSG00000125459.10	MSTO1	Body
ENSG00000125462.12	C1orf61	Body
ENSG00000125633.6	CCDC93	Body
ENSG00000125731.8	SH2D3A	Body
ENSG00000125733.13	TRIP10	Body
ENSG00000125741.4	OPA3	Body
ENSG00000125746.10	EML2	Body
ENSG00000125775.10	SDCBP2	Body
ENSG00000125818.13	PSMF1	Body
ENSG00000125851.5	PCSK2	Body
ENSG00000125864.7	BFSP1	Body
ENSG00000125966.8	MMP24	Body
ENSG00000125971.12	DYNLRB1	Body
ENSG00000126005.11	MMP24-AS1	Body
ENSG00000126226.17	PCID2	Body
ENSG00000126460.6	PRRG2	Body
ENSG00000126602.6	TRAP1	Body
ENSG00000126603.4	GLIS2	Body
ENSG00000126705.9	AHDC1	Body
ENSG00000126773.8	PCNXL4	Body
ENSG00000126856.9	PRDM7	Body
ENSG00000127022.10	CANX	Body
ENSG00000127564.12	PKMYT1	Body
ENSG00000127603.19	MACF1	Body
ENSG00000127804.8	METTL16	Body
ENSG00000127863.11	TNFRSF19	Body
ENSG00000127928.8	GNGT1	Body
ENSG00000128487.12	SPECC1	Body
ENSG00000128512.15	DOCK4	Body
ENSG00000128573.18	FOXP2	Body
ENSG00000128585.13	MKLN1	Body
ENSG00000128626.7	MRPS12	Body
ENSG00000128683.9	GAD1	Body
ENSG00000128789.16	PSMG2	Body
ENSG00000128805.10	ARHGAP22	Body
ENSG00000128833.8	MYO5C	Body
ENSG00000128918.10	ALDH1A2	Body
ENSG00000128973.7	CLN6	Body
ENSG00000129084.13	PSMA1	Body
ENSG00000129116.13	PALLD	Body
ENSG00000129451.7	KLK10	Body
ENSG00000129521.9	EGLN3	Body
ENSG00000129595.8	EPB41L4A	Body
ENSG00000129657.10	SEC14L1	Body
ENSG00000129910.3	CDH15	Body
ENSG00000129925.6	TMEM8A	Body
ENSG00000129965.9	INS-IGF2	Body
ENSG00000130066.12	SAT1	Body
ENSG00000130255.8	RPL36	Body
ENSG00000130402.7	ACTN4	Body
ENSG00000130449.5	ZSWIM6	Body
ENSG00000130475.10	FCHO1	Body
ENSG00000130513.6	GDF15	Body
ENSG00000130612.10	CYP2G1P	Body
ENSG00000130640.9	TUBGCP2	Body
ENSG00000130702.9	LAMA5	Body
ENSG00000130706.8	ADRM1	Body
ENSG00000130751.5	NPAS1	Body
ENSG00000130779.15	CLIP1	Body
ENSG00000130810.15	PPAN	Body
ENSG00000130811.6	EIF3G	Body
ENSG00000130940.10	CASZ1	Body
ENSG00000131096.6	PYY	Body
ENSG00000131187.5	F12	Body
ENSG00000131188.7	PRR7	Body
ENSG00000131389.12	SLC6A6	Body
ENSG00000131398.9	KCNC3	Body
ENSG00000131408.9	NR1H2	Body
ENSG00000131446.11	MGAT1	Body
ENSG00000131459.8	GFPT2	Body
ENSG00000131484.3	RP11-798G7.5	Body
ENSG00000131508.11	UBE2D2	Body
ENSG00000131620.13	ANO1	Body
ENSG00000131759.13	RARA	Body
ENSG00000131941.3	RHPN2	Body
ENSG00000132141.9	CCT6B	Body
ENSG00000132153.10	DHX30	Body
ENSG00000132205.6	EMILIN2	Body
ENSG00000132334.12	PTPRE	Body
ENSG00000132359.9	RAP1GAP2	Body
ENSG00000132437.13	DDC	Body
ENSG00000132475.4	H3F3B	Body
ENSG00000132510.6	KDM6B	Body
ENSG00000132518.6	GUCY2D	Body
ENSG00000132535.14	DLG4	Body
ENSG00000132600.12	PRMT7	Body
ENSG00000132623.11	ANKEF1	Body
ENSG00000132639.8	SNAP25	Body
ENSG00000132669.8	RIN2	Body
ENSG00000132670.16	PTPRA	Body
ENSG00000132716.14	DCAF8	Body
ENSG00000132763.10	MMACHC	Body
ENSG00000132837.10	DMGDH	Body
ENSG00000132840.5	BHMT2	Body
ENSG00000132938.14	MTUS2	Body
ENSG00000133030.15	MPRIP	Body
ENSG00000133067.13	LGR6	Body
ENSG00000133121.16	STARD13	Body
ENSG00000133131.10	MORC4	Body
ENSG00000133195.7	SLC39A11	Body
ENSG00000133315.6	MACROD1	Body
ENSG00000133640.14	LRRIQ1	Body
ENSG00000133805.11	AMPD3	Body
ENSG00000133808.4	MICALCL	Body
ENSG00000133812.10	SBF2	Body
ENSG00000133816.9	MICAL2	Body
ENSG00000134013.11	LOXL2	Body
ENSG00000134014.12	ELP3	Body
ENSG00000134020.6	PEBP4	Body
ENSG00000134294.9	SLC38A2	Body
ENSG00000134313.10	KIDINS220	Body
ENSG00000134324.7	LPIN1	Body
ENSG00000134326.7	CMPK2	Body
ENSG00000134369.11	NAV1	Body
ENSG00000134504.8	KCTD1	Body
ENSG00000134824.9	FADS2	Body
ENSG00000134853.7	PDGFRA	Body
ENSG00000134970.13	TMED7	Body
ENSG00000134986.9	NREP	Body
ENSG00000135074.11	ADAM19	Body
ENSG00000135093.8	USP30	Body
ENSG00000135108.10	FBXO21	Body
ENSG00000135127.7	CCDC64	Body
ENSG00000135373.8	EHF	Body
ENSG00000135406.9	PRPH	Body
ENSG00000135452.5	TSPAN31	Body
ENSG00000135477.7	KRT121P	Body
ENSG00000135480.10	KRT7	Body
ENSG00000135525.14	MAP7	Body
ENSG00000135636.9	DYSF	Body
ENSG00000135637.9	CCDC142	Body
ENSG00000135655.9	USP15	Body
ENSG00000135749.14	PCNXL2	Body
ENSG00000136002.12	ARHGEF4	Body
ENSG00000136205.12	TNS3	Body
ENSG00000136231.9	IGF2BP3	Body
ENSG00000136240.5	KDELR2	Body
ENSG00000136273.7	HUS1	Body
ENSG00000136275.6	C7orf69	Body
ENSG00000136279.14	DBNL	Body
ENSG00000136367.12	ZFHX2	Body
ENSG00000136448.7	NMT1	Body
ENSG00000136478.3	TEX2	Body
ENSG00000136560.9	TANK	Body
ENSG00000136573.8	BLK	Body
ENSG00000136574.13	GATA4	Body
ENSG00000136918.3	WDR38	Body
ENSG00000136928.4	GABBR2	Body
ENSG00000136931.5	NR5A1	Body
ENSG00000136935.9	GOLGA1	Body
ENSG00000136944.13	LMX1B	Body
ENSG00000136950.9	ARPC5L	Body
ENSG00000137038.7	TMEM261	Body
ENSG00000137135.13	ARHGEF39	Body
ENSG00000137171.10	KLC4	Body
ENSG00000137210.9	TMEM14B	Body
ENSG00000137473.13	TTC29	Body
ENSG00000137474.15	MYO7A	Body
ENSG00000137504.9	CREBZF	Body
ENSG00000137672.8	TRPC6	Body
ENSG00000137710.10	RDX	Body
ENSG00000137764.15	MAP2K5	Body
ENSG00000137821.7	LRRC49	Body
ENSG00000137834.10	SMAD6	Body
ENSG00000137871.15	ZNF280D	Body
ENSG00000137936.12	BCAR3	Body
ENSG00000138079.9	SLC3A1	Body
ENSG00000138101.14	DTNB	Body
ENSG00000138119.12	MYOF	Body
ENSG00000138138.9	ATAD1	Body
ENSG00000138162.13	TACC2	Body
ENSG00000138185.12	ENTPD1	Body
ENSG00000138190.12	EXOC6	Body
ENSG00000138193.10	PLCE1	Body
ENSG00000138311.11	ZNF365	Body
ENSG00000138326.14	RPS24	Body
ENSG00000138336.8	TET1	Body
ENSG00000138347.11	MYPN	Body
ENSG00000138600.5	SPPL2A	Body
ENSG00000138617.10	PARP16	Body
ENSG00000138641.11	HERC3	Body
ENSG00000138757.10	G3BP2	Body
ENSG00000138780.10	GSTCD	Body
ENSG00000138785.10	INTS12	Body
ENSG00000138821.8	SLC39A8	Body
ENSG00000138892.7	TTLL8	Body
ENSG00000139116.13	KIF21A	Body
ENSG00000139117.9	CPNE8	Body
ENSG00000139144.5	PIK3C2G	Body
ENSG00000139146.9	FAM60A	Body
ENSG00000139289.9	PHLDA1	Body
ENSG00000139549.2	DHH	Body
ENSG00000139644.8	TMBIM6	Body
ENSG00000139718.6	SETD1B	Body
ENSG00000139890.5	REM2	Body
ENSG00000139971.11	C14orf37	Body
ENSG00000140009.14	ESR2	Body
ENSG00000140043.7	PTGR2	Body
ENSG00000140044.8	JDP2	Body
ENSG00000140262.13	TCF12	Body
ENSG00000140416.15	TPM1	Body
ENSG00000140443.9	IGF1R	Body
ENSG00000140675.8	SLC5A2	Body
ENSG00000140694.12	PARN	Body
ENSG00000140743.3	CDR2	Body
ENSG00000140836.10	ZFHX3	Body
ENSG00000140961.8	OSGIN1	Body
ENSG00000140990.10	NDUFB10	Body
ENSG00000141013.10	GAS8	Body
ENSG00000141068.9	KSR1	Body
ENSG00000141141.10	DDX52	Body
ENSG00000141232.4	TOB1	Body
ENSG00000141252.15	VPS53	Body
ENSG00000141371.8	C17orf64	Body
ENSG00000141376.16	BCAS3	Body
ENSG00000141404.11	GNAL	Body
ENSG00000141522.7	ARHGDIA	Body
ENSG00000141564.9	RPTOR	Body
ENSG00000141570.6	CBX8	Body
ENSG00000141576.10	RNF157	Body
ENSG00000141582.10	CBX4	Body
ENSG00000141759.10	TXNL4A	Body
ENSG00000141905.13	NFIC	Body
ENSG00000141979.4	CTD-3222D19.2	Body
ENSG00000142046.10	TMEM91	Body
ENSG00000142230.7	SAE1	Body
ENSG00000142252.6	GEMIN7	Body
ENSG00000142273.6	CBLC	Body
ENSG00000142279.8	WTIP	Body
ENSG00000142409.4	ZNF787	Body
ENSG00000142494.9	SLC47A1	Body
ENSG00000142513.4	ACPT	Body
ENSG00000142599.13	RERE	Body
ENSG00000142627.9	EPHA2	Body
ENSG00000143164.11	DCAF6	Body
ENSG00000143183.12	TMCO1	Body
ENSG00000143228.8	NUF2	Body
ENSG00000143294.10	PRCC	Body
ENSG00000143324.9	XPR1	Body
ENSG00000143367.11	TUFT1	Body
ENSG00000143552.5	NUP210L	Body
ENSG00000143603.14	KCNN3	Body
ENSG00000143641.8	GALNT2	Body
ENSG00000143772.5	ITPKB	Body
ENSG00000143786.3	CNIH3	Body
ENSG00000143891.12	GALM	Body
ENSG00000144036.10	EXOC6B	Body
ENSG00000144063.3	MALL	Body
ENSG00000144395.13	CCDC150	Body
ENSG00000144455.9	SUMF1	Body
ENSG00000144481.12	TRPM8	Body
ENSG00000144504.11	ANKMY1	Body
ENSG00000144554.6	FANCD2	Body
ENSG00000144560.9	VGLL4	Body
ENSG00000144712.7	CAND2	Body
ENSG00000144785.4	RP11-977G19.10	Body
ENSG00000144824.15	PHLDB2	Body
ENSG00000145014.13	TMEM44	Body
ENSG00000145191.7	EIF2B5	Body
ENSG00000145216.11	FIP1L1	Body
ENSG00000145217.9	SLC26A1	Body
ENSG00000145335.11	SNCA	Body
ENSG00000145555.10	MYO10	Body
ENSG00000145685.9	LHFPL2	Body
ENSG00000145743.11	FBXL17	Body
ENSG00000145779.7	TNFAIP8	Body
ENSG00000145833.11	DDX46	Body
ENSG00000145907.10	G3BP1	Body
ENSG00000145920.10	CPLX2	Body
ENSG00000146038.7	DCDC2	Body
ENSG00000146063.14	TRIM41	Body
ENSG00000146143.13	PRIM2	Body
ENSG00000146426.13	TIAM2	Body
ENSG00000146457.10	WTAP	Body
ENSG00000146540.10	C7orf50	Body
ENSG00000146592.12	CREB5	Body
ENSG00000146648.11	EGFR	Body
ENSG00000146729.5	GBAS	Body
ENSG00000146733.9	PSPH	Body
ENSG00000146776.10	ATXN7L1	Body
ENSG00000146828.13	SLC12A9	Body
ENSG00000146963.13	C7orf55-LUC7L2	Body
ENSG00000146966.8	DENND2A	Body
ENSG00000147050.10	KDM6A	Body
ENSG00000147133.11	TAF1	Body
ENSG00000147256.6	ARHGAP36	Body
ENSG00000147324.6	MFHAS1	Body
ENSG00000147408.10	CSGALNACT1	Body
ENSG00000147432.2	CHRNB3	Body
ENSG00000147457.9	CHMP7	Body
ENSG00000147459.13	DOCK5	Body
ENSG00000147509.9	RGS20	Body
ENSG00000147526.15	TACC1	Body
ENSG00000147576.11	ADHFE1	Body
ENSG00000147642.12	SYBU	Body
ENSG00000147862.10	NFIB	Body
ENSG00000148120.10	C9orf3	Body
ENSG00000148219.12	ASTN2	Body
ENSG00000148335.10	NTMT1	Body
ENSG00000148339.8	SLC25A25	Body
ENSG00000148357.12	HMCN2	Body
ENSG00000148498.11	PARD3	Body
ENSG00000148516.17	ZEB1	Body
ENSG00000148655.10	C10orf11	Body
ENSG00000148730.6	EIF4EBP2	Body
ENSG00000148737.11	TCF7L2	Body
ENSG00000148834.8	GSTO1	Body
ENSG00000148965.4	SAA4	Body
ENSG00000149084.7	HSD17B12	Body
ENSG00000149115.9	TNKS1BP1	Body
ENSG00000149150.4	SLC43A1	Body
ENSG00000149187.13	CELF1	Body
ENSG00000149313.6	AASDHPPT	Body
ENSG00000149346.10	SLX4IP	Body
ENSG00000149451.13	ADAM33	Body
ENSG00000149485.12	FADS1	Body
ENSG00000149716.8	ORAOV1	Body
ENSG00000149823.3	VPS51	Body
ENSG00000150076.18	C10orf68	Body
ENSG00000150093.14	ITGB1	Body
ENSG00000150672.12	DLG2	Body
ENSG00000150760.8	DOCK1	Body
ENSG00000150938.5	CRIM1	Body
ENSG00000150967.13	ABCB9	Body
ENSG00000150991.10	UBC	Body
ENSG00000150995.13	ITPR1	Body
ENSG00000151025.9	GPR158	Body
ENSG00000151067.16	CACNA1C	Body
ENSG00000151229.8	SLC2A13	Body
ENSG00000151240.11	DIP2C	Body
ENSG00000151338.14	MIPOL1	Body
ENSG00000151376.12	ME3	Body
ENSG00000151465.9	CDC123	Body
ENSG00000151474.15	FRMD4A	Body
ENSG00000151491.8	EPS8	Body
ENSG00000151503.8	NCAPD3	Body
ENSG00000151532.9	VTI1A	Body
ENSG00000151693.5	ASAP2	Body
ENSG00000151718.11	WWC2	Body
ENSG00000151812.10	SLC35F4	Body
ENSG00000152284.4	TCF7L1	Body
ENSG00000152527.9	PLEKHH2	Body
ENSG00000152582.8	SPEF2	Body
ENSG00000152601.13	MBNL1	Body
ENSG00000152700.9	SAR1B	Body
ENSG00000152953.8	STK32B	Body
ENSG00000153071.10	DAB2	Body
ENSG00000153157.8	SYCP2L	Body
ENSG00000153233.8	PTPRR	Body
ENSG00000153250.13	RBMS1	Body
ENSG00000153283.8	CD96	Body
ENSG00000153404.9	PLEKHG4B	Body
ENSG00000153551.9	CMTM7	Body
ENSG00000153707.11	PTPRD	Body
ENSG00000153815.12	CMIP	Body
ENSG00000153902.9	LGI4	Body
ENSG00000153914.11	SREK1	Body
ENSG00000153944.6	MSI2	Body
ENSG00000153975.5	ZUFSP	Body
ENSG00000154118.8	JPH3	Body
ENSG00000154146.8	NRGN	Body
ENSG00000154217.10	PITPNC1	Body
ENSG00000154237.8	LRRK1	Body
ENSG00000154240.12	CEP112	Body
ENSG00000154252.11	GAL3ST2	Body
ENSG00000154305.12	MIA3	Body
ENSG00000154518.5	ATP5G3	Body
ENSG00000154710.11	RABGEF1	Body
ENSG00000154914.12	USP43	Body
ENSG00000154928.12	EPHB1	Body
ENSG00000155093.13	PTPRN2	Body
ENSG00000155096.9	AZIN1	Body
ENSG00000155506.12	LARP1	Body
ENSG00000155530.2	LRGUK	Body
ENSG00000155729.8	KCTD18	Body
ENSG00000155792.5	DEPTOR	Body
ENSG00000156011.12	PSD3	Body
ENSG00000156030.8	ELMSAN1	Body
ENSG00000156113.16	KCNMA1	Body
ENSG00000156299.8	TIAM1	Body
ENSG00000156411.5	C14orf2	Body
ENSG00000156508.13	EEF1A1	Body
ENSG00000156787.12	TBC1D31	Body
ENSG00000156831.3	NSMCE2	Body
ENSG00000156853.7	ZNF689	Body
ENSG00000157168.14	NRG1	Body
ENSG00000157193.10	LRP8	Body
ENSG00000157214.9	STEAP2	Body
ENSG00000157306.10	RP11-66N24.4	Body
ENSG00000157350.8	ST3GAL2	Body
ENSG00000157388.9	CACNA1D	Body
ENSG00000157445.10	CACNA2D3	Body
ENSG00000157450.11	RNF111	Body
ENSG00000157456.3	CCNB2	Body
ENSG00000157483.4	MYO1E	Body
ENSG00000157510.9	AFAP1L1	Body
ENSG00000157551.13	KCNJ15	Body
ENSG00000157593.12	SLC35B2	Body
ENSG00000157600.7	TMEM164	Body
ENSG00000157637.8	SLC38A10	Body
ENSG00000157654.13	PALM2-AKAP2	Body
ENSG00000157734.9	SNX22	Body
ENSG00000157800.13	SLC37A3	Body
ENSG00000158089.10	GALNT14	Body
ENSG00000158290.12	CUL4B	Body
ENSG00000158321.11	AUTS2	Body
ENSG00000158458.15	NRG2	Body
ENSG00000158560.10	DYNC1I1	Body
ENSG00000158683.3	PKD1L1	Body
ENSG00000158691.10	ZSCAN12	Body
ENSG00000158825.5	CDA	Body
ENSG00000158856.13	DMTN	Body
ENSG00000158864.8	NDUFS2	Body
ENSG00000158955.6	WNT9B	Body
ENSG00000159166.9	LAD1	Body
ENSG00000159173.14	TNNI1	Body
ENSG00000159322.13	ADPGK	Body
ENSG00000159450.8	TCHH	Body
ENSG00000159593.10	NAE1	Body
ENSG00000159733.9	ZFYVE28	Body
ENSG00000159842.10	ABR	Body
ENSG00000159921.10	GNE	Body
ENSG00000160145.11	KALRN	Body
ENSG00000160207.4	HSF2BP	Body
ENSG00000160226.11	C21orf2	Body
ENSG00000160271.10	RALGDS	Body
ENSG00000160282.9	FTCD	Body
ENSG00000160410.10	SHKBP1	Body
ENSG00000160460.11	SPTBN4	Body
ENSG00000160602.9	NEK8	Body
ENSG00000160606.6	TLCD1	Body
ENSG00000160685.9	ZBTB7B	Body
ENSG00000160691.14	SHC1	Body
ENSG00000160753.11	RUSC1	Body
ENSG00000160870.8	CYP3A7	Body
ENSG00000160888.6	IER2	Body
ENSG00000160959.3	LRRC14	Body
ENSG00000161010.10	C5orf45	Body
ENSG00000161011.15	SQSTM1	Body
ENSG00000161013.12	MGAT4B	Body
ENSG00000161021.7	MAML1	Body
ENSG00000161091.8	MFSD12	Body
ENSG00000161526.10	SAP30BP	Body
ENSG00000161542.12	PRPSAP1	Body
ENSG00000161544.5	CYGB	Body
ENSG00000162032.11	SPSB3	Body
ENSG00000162039.10	MEIOB	Body
ENSG00000162194.8	C11orf48	Body
ENSG00000162227.3	TAF6L	Body
ENSG00000162415.6	ZSWIM5	Body
ENSG00000162434.7	JAK1	Body
ENSG00000162545.5	CAMK2N1	Body
ENSG00000162591.11	MEGF6	Body
ENSG00000162599.11	NFIA	Body
ENSG00000162624.10	LHX8	Body
ENSG00000162746.10	FCRLB	Body
ENSG00000162852.9	CNST	Body
ENSG00000162909.13	CAPN2	Body
ENSG00000162929.9	KIAA1841	Body
ENSG00000162946.16	DISC1	Body
ENSG00000162994.11	CLHC1	Body
ENSG00000163050.12	ADCK3	Body
ENSG00000163110.10	PDLIM5	Body
ENSG00000163171.6	CDC42EP3	Body
ENSG00000163320.6	CGGBP1	Body
ENSG00000163348.3	PYGO2	Body
ENSG00000163431.11	LMOD1	Body
ENSG00000163472.14	TMEM79	Body
ENSG00000163536.8	SERPINI1	Body
ENSG00000163539.11	CLASP2	Body
ENSG00000163581.9	SLC2A2	Body
ENSG00000163584.13	RPL22L1	Body
ENSG00000163596.12	ICA1L	Body
ENSG00000163618.13	CADPS	Body
ENSG00000163635.13	ATXN7	Body
ENSG00000163702.14	IL17RC	Body
ENSG00000163704.7	PRRT3	Body
ENSG00000163714.13	U2SURP	Body
ENSG00000163738.14	MTHFD2L	Body
ENSG00000163803.8	PLB1	Body
ENSG00000163814.3	CDCP1	Body
ENSG00000163882.5	POLR2H	Body
ENSG00000163902.7	RPN1	Body
ENSG00000163918.6	RFC4	Body
ENSG00000163923.5	RPL39L	Body
ENSG00000163938.12	GNL3	Body
ENSG00000164068.11	RNF123	Body
ENSG00000164081.8	TEX264	Body
ENSG00000164091.7	WDR82	Body
ENSG00000164099.3	PRSS12	Body
ENSG00000164122.4	ASB5	Body
ENSG00000164171.6	ITGA2	Body
ENSG00000164199.11	GPR98	Body
ENSG00000164287.8	CDC20B	Body
ENSG00000164292.8	RHOBTB3	Body
ENSG00000164300.11	SERINC5	Body
ENSG00000164414.12	SLC35A1	Body
ENSG00000164465.14	DCBLD1	Body
ENSG00000164466.8	SFXN1	Body
ENSG00000164488.7	DACT2	Body
ENSG00000164509.9	IL31RA	Body
ENSG00000164512.13	ANKRD55	Body
ENSG00000164535.10	DAGLB	Body
ENSG00000164574.11	GALNT10	Body
ENSG00000164619.4	BMPER	Body
ENSG00000164621.5	SMAD5-AS1	Body
ENSG00000164808.12	SPIDR	Body
ENSG00000164830.13	OXR1	Body
ENSG00000164850.10	GPER1	Body
ENSG00000164855.11	TMEM184A	Body
ENSG00000164889.8	SLC4A2	Body
ENSG00000164898.8	C7orf55	Body
ENSG00000164916.9	FOXK1	Body
ENSG00000164951.11	PDP1	Body
ENSG00000164989.11	CCDC171	Body
ENSG00000165092.8	ALDH1A1	Body
ENSG00000165105.9	RASEF	Body
ENSG00000165152.4	TMEM246	Body
ENSG00000165175.11	MID1IP1	Body
ENSG00000165300.6	SLITRK5	Body
ENSG00000165322.13	ARHGAP12	Body
ENSG00000165434.6	PGM2L1	Body
ENSG00000165443.7	PHYHIPL	Body
ENSG00000165521.11	EML5	Body
ENSG00000165548.6	TMEM63C	Body
ENSG00000165556.9	CDX2	Body
ENSG00000165568.13	AKR1E2	Body
ENSG00000165671.14	NSD1	Body
ENSG00000165702.8	GFI1B	Body
ENSG00000165714.6	LOH12CR1	Body
ENSG00000165752.12	STK32C	Body
ENSG00000165819.7	METTL3	Body
ENSG00000165841.5	CYP2C19	Body
ENSG00000165887.7	ANKRD2	Body
ENSG00000165899.6	OTOGL	Body
ENSG00000165959.7	CLMN	Body
ENSG00000166012.10	TAF1D	Body
ENSG00000166035.6	LIPC	Body
ENSG00000166105.11	GLB1L3	Body
ENSG00000166250.7	CLMP	Body
ENSG00000166441.8	RPL27A	Body
ENSG00000166444.13	ST5	Body
ENSG00000166532.11	RIMKLB	Body
ENSG00000166548.11	TK2	Body
ENSG00000166579.11	NDEL1	Body
ENSG00000166669.9	ATF7IP2	Body
ENSG00000166748.8	AGBL1	Body
ENSG00000166780.6	C16orf45	Body
ENSG00000166801.11	FAM111A	Body
ENSG00000166813.10	KIF7	Body
ENSG00000166819.7	PLIN1	Body
ENSG00000166866.8	MYO1A	Body
ENSG00000166888.6	STAT6	Body
ENSG00000166949.11	SMAD3	Body
ENSG00000167074.10	TEF	Body
ENSG00000167173.14	C15orf39	Body
ENSG00000167244.13	IGF2	Body
ENSG00000167281.14	RBFOX3	Body
ENSG00000167291.11	TBC1D16	Body
ENSG00000167384.6	ZNF180	Body
ENSG00000167419.6	LPO	Body
ENSG00000167460.10	TPM4	Body
ENSG00000167553.10	TUBA1C	Body
ENSG00000167601.7	AXL	Body
ENSG00000167604.9	NFKBID	Body
ENSG00000167642.8	SPINT2	Body
ENSG00000167703.10	SLC43A2	Body
ENSG00000167774.2	NDUFA7	Body
ENSG00000167779.3	IGFBP6	Body
ENSG00000167889.8	MGAT5B	Body
ENSG00000167895.10	TMC8	Body
ENSG00000167962.8	ZNF598	Body
ENSG00000167964.8	RAB26	Body
ENSG00000167971.14	CASKIN1	Body
ENSG00000167986.9	DDB1	Body
ENSG00000167995.11	BEST1	Body
ENSG00000167996.11	FTH1	Body
ENSG00000168000.10	BSCL2	Body
ENSG00000168003.12	SLC3A2	Body
ENSG00000168010.6	ATG16L2	Body
ENSG00000168016.9	TRANK1	Body
ENSG00000168056.10	LTBP3	Body
ENSG00000168071.17	CCDC88B	Body
ENSG00000168209.4	DDIT4	Body
ENSG00000168350.6	DEGS2	Body
ENSG00000168447.6	SCNN1B	Body
ENSG00000168453.10	HR	Body
ENSG00000168487.13	BMP1	Body
ENSG00000168522.8	FNTA	Body
ENSG00000168569.7	TMEM223	Body
ENSG00000168779.15	SHOX2	Body
ENSG00000168807.12	SNTB2	Body
ENSG00000168813.12	ZNF507	Body
ENSG00000168874.8	ATOH8	Body
ENSG00000168916.11	ZNF608	Body
ENSG00000169032.5	MAP2K1	Body
ENSG00000169045.13	HNRNPH1	Body
ENSG00000169375.11	SIN3A	Body
ENSG00000169427.2	KCNK9	Body
ENSG00000169499.10	PLEKHA2	Body
ENSG00000169519.15	METTL15	Body
ENSG00000169567.7	HINT1	Body
ENSG00000169783.8	LINGO1	Body
ENSG00000169894.13	MUC3A	Body
ENSG00000169918.5	OTUD7A	Body
ENSG00000169955.6	ZNF747	Body
ENSG00000170017.8	ALCAM	Body
ENSG00000170088.9	TMEM192	Body
ENSG00000170113.11	NIPA1	Body
ENSG00000170153.6	RNF150	Body
ENSG00000170175.6	CHRNB1	Body
ENSG00000170190.11	SLC16A5	Body
ENSG00000170231.11	FABP6	Body
ENSG00000170262.8	MRAP	Body
ENSG00000170310.10	STX8	Body
ENSG00000170370.10	EMX2	Body
ENSG00000170381.8	SEMA3E	Body
ENSG00000170412.12	GPRC5C	Body
ENSG00000170421.7	KRT8	Body
ENSG00000170442.7	KRT86	Body
ENSG00000170525.14	PFKFB3	Body
ENSG00000170537.8	TMC7	Body
ENSG00000170579.10	DLGAP1	Body
ENSG00000170634.8	ACYP2	Body
ENSG00000171055.10	FEZ2	Body
ENSG00000171132.9	PRKCE	Body
ENSG00000171174.9	RBKS	Body
ENSG00000171217.5	CLDN20	Body
ENSG00000171222.6	SCAND1	Body
ENSG00000171310.6	CHST11	Body
ENSG00000171425.5	ZNF581	Body
ENSG00000171446.6	KRT27	Body
ENSG00000171530.9	TBCA	Body
ENSG00000171532.4	NEUROD2	Body
ENSG00000171540.6	OTP	Body
ENSG00000171552.8	BCL2L1	Body
ENSG00000171570.6	RAB4B-EGLN2	Body
ENSG00000171574.13	ZNF584	Body
ENSG00000171631.10	P2RY6	Body
ENSG00000171680.16	PLEKHG5	Body
ENSG00000171735.14	CAMTA1	Body
ENSG00000171759.4	PAH	Body
ENSG00000171840.7	NINJ2	Body
ENSG00000171873.6	ADRA1D	Body
ENSG00000171889.3	MIR31HG	Body
ENSG00000171914.10	TLN2	Body
ENSG00000171992.8	SYNPO	Body
ENSG00000172071.7	EIF2AK3	Body
ENSG00000172183.10	ISG20	Body
ENSG00000172250.10	SERHL	Body
ENSG00000172262.7	ZNF131	Body
ENSG00000172264.12	MACROD2	Body
ENSG00000172426.11	RSPH9	Body
ENSG00000172493.16	AFF1	Body
ENSG00000172809.8	RPL38	Body
ENSG00000172927.3	MYEOV	Body
ENSG00000172987.8	HPSE2	Body
ENSG00000172992.7	DCAKD	Body
ENSG00000173065.9	FAM222B	Body
ENSG00000173068.13	BNC2	Body
ENSG00000173210.15	ABLIM3	Body
ENSG00000173226.12	IQCB1	Body
ENSG00000173227.9	SYT12	Body
ENSG00000173264.9	GPR137	Body
ENSG00000173482.12	PTPRM	Body
ENSG00000173540.8	GMPPB	Body
ENSG00000173581.3	CCDC106	Body
ENSG00000173599.9	PC	Body
ENSG00000173674.6	EIF1AX	Body
ENSG00000173702.3	MUC13	Body
ENSG00000173801.12	JUP	Body
ENSG00000173812.6	EIF1	Body
ENSG00000173821.15	RNF213	Body
ENSG00000173838.7	MARCH10	Body
ENSG00000173898.7	SPTBN2	Body
ENSG00000174282.7	ZBTB4	Body
ENSG00000174405.9	LIG4	Body
ENSG00000174444.10	RPL4	Body
ENSG00000174456.9	C12orf76	Body
ENSG00000174469.13	CNTNAP2	Body
ENSG00000174482.6	LINGO2	Body
ENSG00000174498.9	IGDCC3	Body
ENSG00000174705.7	SH3PXD2B	Body
ENSG00000174871.6	CNIH2	Body
ENSG00000174885.8	NLRP6	Body
ENSG00000174891.8	RSRC1	Body
ENSG00000174899.6	C3orf55	Body
ENSG00000174915.7	PTDSS2	Body
ENSG00000174939.6	ASPHD1	Body
ENSG00000174943.5	KCTD13	Body
ENSG00000174996.7	KLC2	Body
ENSG00000175029.12	CTBP2	Body
ENSG00000175115.7	PACS1	Body
ENSG00000175221.10	MED16	Body
ENSG00000175265.13	GOLGA8A	Body
ENSG00000175390.8	EIF3F	Body
ENSG00000175592.4	FOSL1	Body
ENSG00000175806.10	MSRA	Body
ENSG00000175832.8	ETV4	Body
ENSG00000175866.11	BAIAP2	Body
ENSG00000176020.7	AMIGO3	Body
ENSG00000176108.5	CHMP6	Body
ENSG00000176294.3	OR4N2	Body
ENSG00000176472.6	ZNF575	Body
ENSG00000176531.6	PHLDB3	Body
ENSG00000176533.8	GNG7	Body
ENSG00000176563.5	CNTD1	Body
ENSG00000176619.6	LMNB2	Body
ENSG00000176658.12	MYO1D	Body
ENSG00000176734.3	TRIL	Body
ENSG00000176771.11	NCKAP5	Body
ENSG00000176788.7	BASP1	Body
ENSG00000176884.10	GRIN1	Body
ENSG00000176915.10	ANKLE2	Body
ENSG00000177030.12	DEAF1	Body
ENSG00000177106.10	EPS8L2	Body
ENSG00000177200.11	CHD9	Body
ENSG00000177311.6	ZBTB38	Body
ENSG00000177410.8	ZFAS1	Body
ENSG00000177426.16	TGIF1	Body
ENSG00000177570.9	SAMD12	Body
ENSG00000177595.13	PIDD	Body
ENSG00000177675.4	CD163L1	Body
ENSG00000177738.3	CTD-2201E18.3	Body
ENSG00000177830.13	CHID1	Body
ENSG00000177971.7	IMP3	Body
ENSG00000177989.9	ODF3B	Body
ENSG00000178074.5	C2orf69	Body
ENSG00000178075.15	GRAMD1C	Body
ENSG00000178125.10	PPP1R42	Body
ENSG00000178149.12	DALRD3	Body
ENSG00000178150.4	ZNF114	Body
ENSG00000178188.10	SH2B1	Body
ENSG00000178233.13	TMEM151B	Body
ENSG00000178538.5	CA8	Body
ENSG00000178607.11	ERN1	Body
ENSG00000178691.6	SUZ12	Body
ENSG00000178878.8	APOLD1	Body
ENSG00000178971.9	CTC1	Body
ENSG00000179029.10	TMEM107	Body
ENSG00000179335.14	CLK3	Body
ENSG00000179348.7	GATA2	Body
ENSG00000179361.13	ARID3B	Body
ENSG00000179477.5	ALOX12B	Body
ENSG00000179526.12	SHARPIN	Body
ENSG00000179583.13	CIITA	Body
ENSG00000179715.8	PCED1B	Body
ENSG00000179820.11	MYADM	Body
ENSG00000179889.14	PDXDC1	Body
ENSG00000179943.6	FIZ1	Body
ENSG00000179965.7	ZNF771	Body
ENSG00000180035.6	ZNF48	Body
ENSG00000180116.11	C12orf40	Body
ENSG00000180198.11	RCC1	Body
ENSG00000180229.8	HERC2P3	Body
ENSG00000180287.12	PLD5	Body
ENSG00000180336.13	C17orf104	Body
ENSG00000180539.4	C9orf139	Body
ENSG00000180626.9	ZNF594	Body
ENSG00000180806.4	HOXC9	Body
ENSG00000180822.7	PSMG4	Body
ENSG00000180881.15	CAPS2	Body
ENSG00000180891.8	CUEDC1	Body
ENSG00000181355.16	OFCC1	Body
ENSG00000181409.7	AATK	Body
ENSG00000181481.9	RNF135	Body
ENSG00000181619.11	GPR135	Body
ENSG00000181666.13	HKR1	Body
ENSG00000181790.6	BAI1	Body
ENSG00000182054.5	IDH2	Body
ENSG00000182095.10	TNRC18	Body
ENSG00000182149.16	IST1	Body
ENSG00000182180.9	MRPS16	Body
ENSG00000182319.5	SGK223	Body
ENSG00000182446.9	NPLOC4	Body
ENSG00000182463.11	TSHZ2	Body
ENSG00000182472.4	CAPN12	Body
ENSG00000182704.6	TSKU	Body
ENSG00000182718.12	ANXA2	Body
ENSG00000182752.8	PAPPA	Body
ENSG00000182771.13	GRID1	Body
ENSG00000182841.8	RRP7B	Body
ENSG00000182957.11	SPATA13	Body
ENSG00000182985.12	CADM1	Body
ENSG00000183011.9	LSMD1	Body
ENSG00000183018.4	SPNS2	Body
ENSG00000183048.7	SLC25A10	Body
ENSG00000183111.7	ARHGEF37	Body
ENSG00000183117.13	CSMD1	Body
ENSG00000183283.11	DAZAP2	Body
ENSG00000183463.5	URAD	Body
ENSG00000183569.13	SERHL2	Body
ENSG00000183579.11	ZNRF3	Body
ENSG00000183666.12	GUSBP1	Body
ENSG00000183780.8	SLC35F3	Body
ENSG00000183876.8	ARSI	Body
ENSG00000183929.6	DUSP5P1	Body
ENSG00000184154.8	LRTOMT	Body
ENSG00000184221.8	OLIG1	Body
ENSG00000184261.4	KCNK12	Body
ENSG00000184305.10	CCSER1	Body
ENSG00000184349.8	EFNA5	Body
ENSG00000184363.5	PKP3	Body
ENSG00000184384.9	MAML2	Body
ENSG00000184428.8	TOP1MT	Body
ENSG00000184470.15	TXNRD2	Body
ENSG00000184471.6	C1QTNF8	Body
ENSG00000184489.7	PTP4A3	Body
ENSG00000184545.6	DUSP8	Body
ENSG00000184588.13	PDE4B	Body
ENSG00000184640.13	SEPT9	Body
ENSG00000184792.11	OSBP2	Body
ENSG00000184922.9	FMNL1	Body
ENSG00000184984.8	CHRM5	Body
ENSG00000185013.12	NT5C1B	Body
ENSG00000185033.10	SEMA4B	Body
ENSG00000185055.6	EFCAB10	Body
ENSG00000185070.6	FLRT2	Body
ENSG00000185085.2	INTS5	Body
ENSG00000185163.5	DDX51	Body
ENSG00000185187.8	SIGIRR	Body
ENSG00000185324.17	CDK10	Body
ENSG00000185359.8	HGS	Body
ENSG00000185420.14	SMYD3	Body
ENSG00000185442.8	FAM174B	Body
ENSG00000185565.7	LSAMP	Body
ENSG00000185630.14	PBX1	Body
ENSG00000185651.10	UBE2L3	Body
ENSG00000185666.10	SYN3	Body
ENSG00000185730.3	ZNF696	Body
ENSG00000185737.8	NRG3	Body
ENSG00000185787.10	MORF4L1	Body
ENSG00000185917.9	SETD4	Body
ENSG00000185924.6	RTN4RL1	Body
ENSG00000185989.9	RASA3	Body
ENSG00000186020.8	ZNF529	Body
ENSG00000186188.6	FFAR4	Body
ENSG00000186350.8	RXRA	Body
ENSG00000186395.6	KRT10	Body
ENSG00000186487.13	MYT1L	Body
ENSG00000186567.8	CEACAM19	Body
ENSG00000186594.8	MIR22HG	Body
ENSG00000186635.10	ARAP1	Body
ENSG00000186710.7	CCDC42B	Body
ENSG00000186834.2	HEXIM1	Body
ENSG00000186889.5	TMEM17	Body
ENSG00000186919.8	ZACN	Body
ENSG00000187079.10	TEAD1	Body
ENSG00000187098.10	MITF	Body
ENSG00000187134.8	AKR1C1	Body
ENSG00000187135.7	VSTM2B	Body
ENSG00000187147.13	RNF220	Body
ENSG00000187172.11	BAGE2	Body
ENSG00000187187.9	ZNF546	Body
ENSG00000187210.8	GCNT1	Body
ENSG00000187244.6	BCAM	Body
ENSG00000187446.7	CHP1	Body
ENSG00000187514.10	PTMA	Body
ENSG00000187531.9	SIRT7	Body
ENSG00000187553.5	CYP26C1	Body
ENSG00000187554.7	TLR5	Body
ENSG00000187607.11	ZNF286A	Body
ENSG00000187609.11	EXD3	Body
ENSG00000187626.7	ZKSCAN4	Body
ENSG00000187634.6	SAMD11	Body
ENSG00000187672.8	ERC2	Body
ENSG00000187720.10	THSD4	Body
ENSG00000187775.12	DNAH17	Body
ENSG00000187954.8	CYHR1	Body
ENSG00000188001.5	TPRG1	Body
ENSG00000188042.5	ARL4C	Body
ENSG00000188130.9	MAPK12	Body
ENSG00000188163.6	FAM166A	Body
ENSG00000188211.4	NCR3LG1	Body
ENSG00000188229.5	TUBB4B	Body
ENSG00000188343.8	FAM92A1	Body
ENSG00000188352.8	FOCAD	Body
ENSG00000188483.6	IER5L	Body
ENSG00000188523.4	C9orf171	Body
ENSG00000188643.6	S100A16	Body
ENSG00000188735.8	TMEM120B	Body
ENSG00000188783.5	PRELP	Body
ENSG00000188897.4	CTD-3088G3.8	Body
ENSG00000189120.3	SP6	Body
ENSG00000189144.9	ZNF573	Body
ENSG00000189306.6	RRP7A	Body
ENSG00000196150.9	ZNF250	Body
ENSG00000196154.7	S100A4	Body
ENSG00000196169.10	KIF19	Body
ENSG00000196218.7	RYR1	Body
ENSG00000196235.9	SUPT5H	Body
ENSG00000196337.6	CGB7	Body
ENSG00000196357.7	ZNF565	Body
ENSG00000196358.6	NTNG2	Body
ENSG00000196387.5	ZNF140	Body
ENSG00000196405.8	EVL	Body
ENSG00000196421.3	LINC00176	Body
ENSG00000196437.6	ZNF569	Body
ENSG00000196456.4	ZNF775	Body
ENSG00000196458.6	ZNF605	Body
ENSG00000196476.7	C20orf96	Body
ENSG00000196482.12	ESRRG	Body
ENSG00000196498.9	NCOR2	Body
ENSG00000196517.7	SLC6A9	Body
ENSG00000196526.6	AFAP1	Body
ENSG00000196557.6	CACNA1H	Body
ENSG00000196565.8	HBG2	Body
ENSG00000196576.10	PLXNB2	Body
ENSG00000196588.10	MKL1	Body
ENSG00000196597.7	ZNF782	Body
ENSG00000196652.7	ZKSCAN5	Body
ENSG00000196660.6	SLC30A10	Body
ENSG00000196678.9	ERI2	Body
ENSG00000196700.3	ZNF512B	Body
ENSG00000196743.4	GM2A	Body
ENSG00000196781.9	TLE1	Body
ENSG00000196917.4	HCAR1	Body
ENSG00000196935.4	SRGAP1	Body
ENSG00000196950.9	SLC39A10	Body
ENSG00000196975.10	ANXA4	Body
ENSG00000197070.9	ARRDC1	Body
ENSG00000197077.8	KIAA1671	Body
ENSG00000197111.11	PCBP2	Body
ENSG00000197122.7	SRC	Body
ENSG00000197153.3	HIST1H3J	Body
ENSG00000197182.8	FLJ27365	Body
ENSG00000197183.8	C20orf112	Body
ENSG00000197217.8	ENTPD4	Body
ENSG00000197308.4	GATA3-AS1	Body
ENSG00000197321.10	SVIL	Body
ENSG00000197343.6	ZNF655	Body
ENSG00000197361.5	FBXL22	Body
ENSG00000197405.3	C5AR1	Body
ENSG00000197408.4	CYP2B6	Body
ENSG00000197410.8	DCHS2	Body
ENSG00000197415.7	VEPH1	Body
ENSG00000197467.9	COL13A1	Body
ENSG00000197747.4	S100A10	Body
ENSG00000197757.7	HOXC6	Body
ENSG00000197818.7	SLC9A8	Body
ENSG00000197879.10	MYO1C	Body
ENSG00000197885.6	NKIRAS1	Body
ENSG00000197903.6	HIST1H2BK	Body
ENSG00000197969.7	VPS13A	Body
ENSG00000197971.10	MBP	Body
ENSG00000198003.7	CCDC151	Body
ENSG00000198010.7	DLGAP2	Body
ENSG00000198054.7	DSCR8	Body
ENSG00000198074.5	AKR1B10	Body
ENSG00000198216.6	CACNA1E	Body
ENSG00000198270.8	TMEM116	Body
ENSG00000198353.6	HOXC4	Body
ENSG00000198382.4	UVRAG	Body
ENSG00000198400.7	NTRK1	Body
ENSG00000198431.11	TXNRD1	Body
ENSG00000198517.5	MAFK	Body
ENSG00000198520.6	C1orf228	Body
ENSG00000198521.7	ZNF43	Body
ENSG00000198546.10	ZNF511	Body
ENSG00000198561.8	CTNND1	Body
ENSG00000198597.4	ZNF536	Body
ENSG00000198663.12	C6orf89	Body
ENSG00000198715.7	C1orf85	Body
ENSG00000198722.8	UNC13B	Body
ENSG00000198732.6	SMOC1	Body
ENSG00000198821.6	CD247	Body
ENSG00000198842.5	DUSP27	Body
ENSG00000198853.7	RUSC2	Body
ENSG00000198873.10	GRK5	Body
ENSG00000198879.7	SFMBT2	Body
ENSG00000198915.7	RASGEF1A	Body
ENSG00000198920.5	KIAA0753	Body
ENSG00000198925.6	ATG9A	Body
ENSG00000198964.9	SGMS1	Body
ENSG00000203280.3	CTA-221G9.11	Body
ENSG00000203709.5	C1orf132	Body
ENSG00000203761.4	MSTO2P	Body
ENSG00000203880.7	PCMTD2	Body
ENSG00000203999.4	RP11-290F20.1	Body
ENSG00000204054.7	LINC00963	Body
ENSG00000204055.4	RP11-247A12.2	Body
ENSG00000204316.8	MRPL38	Body
ENSG00000204514.5	ZNF814	Body
ENSG00000204634.8	TBC1D8	Body
ENSG00000204673.6	AKT1S1	Body
ENSG00000204684.2	RP5-1004I9.1	Body
ENSG00000204946.5	ZNF783	Body
ENSG00000204956.4	PCDHGA1	Body
ENSG00000205054.2	AC009236.1	Body
ENSG00000205078.5	SYCE1L	Body
ENSG00000205176.2	REXO1L1	Body
ENSG00000205426.6	KRT81	Body
ENSG00000205436.3	EXOC3L4	Body
ENSG00000205639.5	MFSD2B	Body
ENSG00000205744.5	DENND1C	Body
ENSG00000205754.6	SLCO1B7	Body
ENSG00000206053.8	HN1L	Body
ENSG00000206190.7	ATP10A	Body
ENSG00000206199.5	ANKUB1	Body
ENSG00000206531.6	CD200R1L	Body
ENSG00000206560.6	ANKRD28	Body
ENSG00000206562.7	METTL6	Body
ENSG00000213015.4	ZNF580	Body
ENSG00000213204.4	C6orf165	Body
ENSG00000213213.9	KIAA1984	Body
ENSG00000213214.3	ARHGEF35	Body
ENSG00000213316.5	LTC4S	Body
ENSG00000213380.9	COG8	Body
ENSG00000213468.3	RP11-453F18__B.1	Body
ENSG00000213551.4	DNAJC9	Body
ENSG00000213563.2	C8orf82	Body
ENSG00000213619.5	NDUFS3	Body
ENSG00000213626.7	LBH	Body
ENSG00000213777.5	CTD-2224J9.8	Body
ENSG00000213904.4	LIPE-AS1	Body
ENSG00000213918.6	DNASE1	Body
ENSG00000214050.3	FBXO16	Body
ENSG00000214140.6	PRCD	Body
ENSG00000214226.4	C17orf67	Body
ENSG00000214253.4	FIS1	Body
ENSG00000214331.4	RP11-252A24.2	Body
ENSG00000214425.2	LRRC37A4P	Body
ENSG00000214719.7	AC005562.1	Body
ENSG00000214756.3	METTL12	Body
ENSG00000214803.3	RP11-37N22.1	Body
ENSG00000214814.2	FER1L6	Body
ENSG00000214871.3	AC005082.1	Body
ENSG00000214944.5	ARHGEF28	Body
ENSG00000215041.5	NEURL4	Body
ENSG00000215196.4	AC091878.1	Body
ENSG00000215244.2	RP11-563J2.2	Body
ENSG00000215252.7	GOLGA8B	Body
ENSG00000215301.5	DDX3X	Body
ENSG00000215440.7	NPEPL1	Body
ENSG00000215612.5	HMX1	Body
ENSG00000215908.5	CROCCP2	Body
ENSG00000217930.3	PAM16	Body
ENSG00000219626.4	FAM228B	Body
ENSG00000220008.2	LINGO3	Body
ENSG00000221869.4	CEBPD	Body
ENSG00000221909.2	FAM200A	Body
ENSG00000221926.7	TRIM16	Body
ENSG00000223492.1	RP11-15M15.1	Body
ENSG00000223536.1	AC008069.1	Body
ENSG00000223725.2	AC007879.5	Body
ENSG00000223910.1	ZNF32-AS3	Body
ENSG00000223959.4	AFG3L1P	Body
ENSG00000223991.1	AC104809.2	Body
ENSG00000224063.1	AC007319.1	Body
ENSG00000224116.2	INHBA-AS1	Body
ENSG00000224184.1	AC096559.1	Body
ENSG00000224186.4	CTC-349C3.1	Body
ENSG00000224596.3	ZMIZ1-AS1	Body
ENSG00000224699.4	LAMTOR5-AS1	Body
ENSG00000224870.3	RP4-758J18.2	Body
ENSG00000225174.1	OSTM1-AS1	Body
ENSG00000225292.2	RP11-57H14.3	Body
ENSG00000225377.1	RP5-1103G7.4	Body
ENSG00000225472.1	RP11-120J1.1	Body
ENSG00000225498.1	AC002064.5	Body
ENSG00000225526.4	C3orf83	Body
ENSG00000225578.1	NCBP2-AS1	Body
ENSG00000225676.1	RP3-438O4.4	Body
ENSG00000225950.3	NTF4	Body
ENSG00000225953.2	SATB2-AS1	Body
ENSG00000226122.1	AC018705.5	Body
ENSG00000226321.3	AC104809.3	Body
ENSG00000226490.1	AC138647.1	Body
ENSG00000226622.1	AC092155.4	Body
ENSG00000226640.2	RP11-21J7.1	Body
ENSG00000226688.2	ENTPD1-AS1	Body
ENSG00000226807.2	MROH5	Body
ENSG00000226828.1	RP11-278H7.1	Body
ENSG00000227036.2	LINC00511	Body
ENSG00000227128.3	LBX1-AS1	Body
ENSG00000227136.2	LINC00595	Body
ENSG00000227155.3	RP11-165F24.3	Body
ENSG00000227195.4	MIR663A	Body
ENSG00000227218.3	RP11-203J24.8	Body
ENSG00000227258.1	SMIM2-AS1	Body
ENSG00000227356.2	LINC00866	Body
ENSG00000227517.2	AC003051.1	Body
ENSG00000227527.2	RP11-223A3.1	Body
ENSG00000227634.1	RP11-431K24.3	Body
ENSG00000227646.3	STEAP2-AS1	Body
ENSG00000227906.3	SNAP25-AS1	Body
ENSG00000227927.2	MACROD2-IT1	Body
ENSG00000227954.2	RP3-323P13.2	Body
ENSG00000228204.2	RP4-724E13.2	Body
ENSG00000228323.2	AC008753.6	Body
ENSG00000228393.3	LINC01004	Body
ENSG00000228526.2	RP3-510D11.1	Body
ENSG00000228643.1	AC079779.4	Body
ENSG00000228672.2	PROB1	Body
ENSG00000228739.1	RP11-218I7.2	Body
ENSG00000229105.1	RP11-264C15.2	Body
ENSG00000229214.1	LINC00242	Body
ENSG00000229228.1	LINC00582	Body
ENSG00000229245.2	RP11-542K23.7	Body
ENSG00000229388.1	RP11-442N24__B.1	Body
ENSG00000229415.5	SFTA3	Body
ENSG00000229563.2	RP11-245M24.1	Body
ENSG00000229649.1	RP11-107I14.4	Body
ENSG00000229656.2	RP11-462L8.1	Body
ENSG00000230109.1	RP11-275N1.1	Body
ENSG00000230262.2	MIRLET7DHG	Body
ENSG00000230323.1	LINC00159	Body
ENSG00000230366.5	DSCR9	Body
ENSG00000230417.6	LINC00856	Body
ENSG00000230510.2	PPP5D1	Body
ENSG00000230561.3	CTC-228N24.1	Body
ENSG00000231024.1	AC092431.3	Body
ENSG00000231131.2	RP11-346D6.6	Body
ENSG00000231312.2	AC007246.3	Body
ENSG00000231419.2	LINC00689	Body
ENSG00000231422.2	RP11-80K21.3	Body
ENSG00000231690.2	LINC00574	Body
ENSG00000231740.1	RP11-63G10.2	Body
ENSG00000231871.1	IPO9-AS1	Body
ENSG00000231977.1	RP5-963E22.4	Body
ENSG00000232237.2	ASCL5	Body
ENSG00000232347.1	RP11-488L18.8	Body
ENSG00000232536.1	RP11-74C1.4	Body
ENSG00000232724.1	AC111186.1	Body
ENSG00000232907.3	RP5-977B1.7	Body
ENSG00000232930.1	AC083864.3	Body
ENSG00000233101.6	HOXB-AS3	Body
ENSG00000233611.3	AC079135.1	Body
ENSG00000233621.1	RP11-422J8.1	Body
ENSG00000233694.1	AC007365.1	Body
ENSG00000233862.1	AC016907.3	Body
ENSG00000233901.1	RP11-65J3.1	Body
ENSG00000233937.2	CTC-338M12.4	Body
ENSG00000234460.1	XXyac-YM21GA2.4	Body
ENSG00000234690.2	AC073283.4	Body
ENSG00000234707.2	RP11-745C15.2	Body
ENSG00000234807.4	RP4-794H19.2	Body
ENSG00000234814.3	SVILP1	Body
ENSG00000234857.2	HNRNPUL2-BSCL2	Body
ENSG00000234899.5	AC005152.2	Body
ENSG00000234912.5	LINC00338	Body
ENSG00000235092.1	AC011747.7	Body
ENSG00000235415.1	AC005808.3	Body
ENSG00000235448.1	RP11-3L8.3	Body
ENSG00000235726.1	AC010148.1	Body
ENSG00000235831.2	BHLHE40-AS1	Body
ENSG00000235904.1	RBMS3-AS3	Body
ENSG00000236204.1	AC092594.1	Body
ENSG00000236305.1	RP11-126L15.4	Body
ENSG00000236658.1	RP11-83J21.3	Body
ENSG00000236830.2	CBR3-AS1	Body
ENSG00000237125.4	HAND2-AS1	Body
ENSG00000237276.4	ANO7P1	Body
ENSG00000237356.1	AL163953.3	Body
ENSG00000237412.2	PRSS56	Body
ENSG00000237424.1	FOXD2-AS1	Body
ENSG00000237471.1	AC073115.6	Body
ENSG00000237643.1	RP11-462G2.1	Body
ENSG00000237813.3	AC002066.1	Body
ENSG00000237975.2	FLG-AS1	Body
ENSG00000238043.1	RP11-699L21.2	Body
ENSG00000238290.1	RP11-431K24.1	Body
ENSG00000239440.1	RP11-260O18.1	Body
ENSG00000239462.1	CTD-2021J15.1	Body
ENSG00000239498.1	AC114765.1	Body
ENSG00000239920.1	AC015691.13	Body
ENSG00000240021.5	TEX35	Body
ENSG00000240184.2	PCDHGC3	Body
ENSG00000240254.1	B4GALT4-AS1	Body
ENSG00000240449.1	RP4-584D14.5	Body
ENSG00000240720.3	LRRD1	Body
ENSG00000240764.2	PCDHGC5	Body
ENSG00000241211.1	IQCJ-SCHIP1-AS1	Body
ENSG00000241353.2	PPP1R2P4	Body
ENSG00000241570.4	RP11-372E1.6	Body
ENSG00000241685.4	ARPC1A	Body
ENSG00000241749.3	RPSAP52	Body
ENSG00000241978.5	AKAP2	Body
ENSG00000242125.2	SNHG3	Body
ENSG00000242259.4	C22orf39	Body
ENSG00000242419.1	PCDHGC4	Body
ENSG00000242440.1	RP11-501O2.5	Body
ENSG00000242908.2	RP11-454C18.2	Body
ENSG00000243004.1	AC005062.2	Body
ENSG00000243147.3	MRPL33	Body
ENSG00000243207.2	PPAN-P2RY11	Body
ENSG00000243284.1	VSIG8	Body
ENSG00000243335.4	KCTD7	Body
ENSG00000243414.4	TICAM2	Body
ENSG00000243444.3	PALM2	Body
ENSG00000243629.1	LINC00880	Body
ENSG00000243678.7	NME1-NME2	Body
ENSG00000243715.1	CACNA2D3-AS1	Body
ENSG00000243797.2	CTB-111H14.1	Body
ENSG00000243943.5	ZNF512	Body
ENSG00000243989.3	ACY1	Body
ENSG00000244036.2	RP11-306G20.1	Body
ENSG00000244040.1	IL12A-AS1	Body
ENSG00000244165.1	P2RY11	Body
ENSG00000244198.1	RP4-545C24.1	Body
ENSG00000244405.3	ETV5	Body
ENSG00000244479.2	OR2A1-AS1	Body
ENSG00000244558.1	RP11-445H22.4	Body
ENSG00000244625.1	CTA-211A9.5	Body
ENSG00000245025.2	RP11-875O11.1	Body
ENSG00000245532.4	NEAT1	Body
ENSG00000245680.5	ZNF585B	Body
ENSG00000246130.1	RP11-875O11.2	Body
ENSG00000246203.2	RP11-29H23.5	Body
ENSG00000246731.2	CTD-2514K5.2	Body
ENSG00000246859.2	STARD4-AS1	Body
ENSG00000247228.2	RP11-296I10.3	Body
ENSG00000247699.2	CTB-127C13.1	Body
ENSG00000247844.1	CCAT1	Body
ENSG00000247925.2	RP3-510L9.1	Body
ENSG00000248100.2	RP11-709A23.1	Body
ENSG00000248309.1	MEF2C-AS1	Body
ENSG00000248482.1	CTC-276P9.3	Body
ENSG00000248554.1	RP11-159F24.6	Body
ENSG00000248636.2	RP11-768F21.1	Body
ENSG00000248647.2	RP11-331K21.1	Body
ENSG00000248710.1	RP11-432B6.3	Body
ENSG00000248753.1	CTC-276P9.2	Body
ENSG00000248809.1	RP11-6L6.3	Body
ENSG00000248905.4	FMN1	Body
ENSG00000248932.1	RP11-319G6.1	Body
ENSG00000249209.1	AP000304.12	Body
ENSG00000249240.2	AC069368.3	Body
ENSG00000249252.1	RP11-665G4.1	Body
ENSG00000249319.1	AC068533.7	Body
ENSG00000249417.1	RP11-438D8.2	Body
ENSG00000249526.1	CTB-35F21.1	Body
ENSG00000249550.2	RP11-438N16.1	Body
ENSG00000249602.1	RP11-98D18.3	Body
ENSG00000249624.4	AP000295.9	Body
ENSG00000249743.1	RP11-60A8.1	Body
ENSG00000249753.2	RP11-415I12.3	Body
ENSG00000249776.1	RP11-133F8.2	Body
ENSG00000249859.3	PVT1	Body
ENSG00000249867.1	RP11-115J23.1	Body
ENSG00000249906.1	RP5-1029K10.2	Body
ENSG00000250021.3	C15orf38-AP3S2	Body
ENSG00000250025.2	CTC-359M8.1	Body
ENSG00000250167.1	CTC-321K16.1	Body
ENSG00000250310.1	RP5-1029K10.4	Body
ENSG00000250565.2	ATP6V1E2	Body
ENSG00000250588.2	IQCJ-SCHIP1	Body
ENSG00000250644.1	RP11-295K3.1	Body
ENSG00000250697.1	CTD-2066L21.3	Body
ENSG00000250741.2	NT5C1B-RDH14	Body
ENSG00000250748.2	RP11-230G5.2	Body
ENSG00000250820.1	RP11-91H12.4	Body
ENSG00000250994.1	AC005355.1	Body
ENSG00000251012.1	RP11-484M3.5	Body
ENSG00000251175.1	RP11-45L9.1	Body
ENSG00000251184.1	RP11-101E3.5	Body
ENSG00000251191.3	LINC00589	Body
ENSG00000251201.4	TMED7-TICAM2	Body
ENSG00000251372.1	LINC00499	Body
ENSG00000251562.3	MALAT1	Body
ENSG00000253125.1	RP11-459E5.1	Body
ENSG00000253133.1	RP11-360L9.4	Body
ENSG00000253159.1	PCDHGA12	Body
ENSG00000253190.2	AC084082.3	Body
ENSG00000253205.1	CTD-3046C4.1	Body
ENSG00000253305.1	PCDHGB6	Body
ENSG00000253377.1	RP11-566H8.3	Body
ENSG00000253394.1	LINC00534	Body
ENSG00000253406.1	AC012613.2	Body
ENSG00000253485.1	PCDHGA5	Body
ENSG00000253490.1	AC145110.1	Body
ENSG00000253537.1	PCDHGA7	Body
ENSG00000253661.1	ZFHX4-AS1	Body
ENSG00000253669.3	KB-1732A1.1	Body
ENSG00000253671.1	RP11-806O11.1	Body
ENSG00000253715.1	RP11-706C16.8	Body
ENSG00000253731.1	PCDHGA6	Body
ENSG00000253736.1	RP11-779O18.3	Body
ENSG00000253767.1	PCDHGA8	Body
ENSG00000253773.1	KB-1047C11.2	Body
ENSG00000253821.1	RP11-246K15.1	Body
ENSG00000253837.1	RP11-177H13.2	Body
ENSG00000253846.1	PCDHGA10	Body
ENSG00000253910.1	PCDHGB2	Body
ENSG00000253944.1	RP11-156K13.1	Body
ENSG00000253953.1	PCDHGB4	Body
ENSG00000254006.1	RP11-1D12.2	Body
ENSG00000254119.1	RP11-705O24.1	Body
ENSG00000254122.1	PCDHGB7	Body
ENSG00000254221.1	PCDHGB1	Body
ENSG00000254245.1	PCDHGA3	Body
ENSG00000254275.2	RP11-89M16.1	Body
ENSG00000254369.2	HOXA-AS3	Body
ENSG00000254402.2	LRRC24	Body
ENSG00000254462.1	TMX2-CTNND1	Body
ENSG00000254536.1	RP11-108K14.8	Body
ENSG00000254673.1	RP11-598P20.5	Body
ENSG00000254732.1	RP11-691N7.6	Body
ENSG00000254733.1	RP11-317J19.1	Body
ENSG00000254756.1	RP11-867G23.12	Body
ENSG00000254806.1	SYS1-DBNDD2	Body
ENSG00000254959.2	INMT-FAM188B	Body
ENSG00000254995.4	STX16-NPEPL1	Body
ENSG00000255071.1	SAA2-SAA4	Body
ENSG00000255104.3	ZNF286A	Body
ENSG00000255468.2	RP11-867G23.8	Body
ENSG00000255476.1	RP11-1H15.2	Body
ENSG00000255508.3	MIR3654	Body
ENSG00000255526.2	NEDD8-MDP1	Body
ENSG00000255529.3	POLR2M	Body
ENSG00000255571.2	LINC00925	Body
ENSG00000255624.1	RP11-564D11.3	Body
ENSG00000255690.1	AC005013.1	Body
ENSG00000255730.2	CTC-435M10.3	Body
ENSG00000255750.1	RP11-283G6.5	Body
ENSG00000255872.3	RP11-613M10.9	Body
ENSG00000255920.1	RP11-264F23.4	Body
ENSG00000256028.2	RP11-197N18.2	Body
ENSG00000256087.2	ZNF432	Body
ENSG00000256100.1	AP000721.4	Body
ENSG00000256164.1	RP11-264F23.3	Body
ENSG00000256234.1	RP11-283G6.4	Body
ENSG00000256566.1	RP4-734P14.4	Body
ENSG00000256594.3	RP11-705C15.2	Body
ENSG00000256646.3	PSMA2	Body
ENSG00000256955.1	RP11-417L19.2	Body
ENSG00000257046.1	LST3	Body
ENSG00000257065.1	RP3-468K18.5	Body
ENSG00000257069.1	RP11-783K16.10	Body
ENSG00000257097.1	RP11-450K4.1	Body
ENSG00000257242.2	C12orf79	Body
ENSG00000257354.1	RP11-631N16.2	Body
ENSG00000257379.1	RP11-793H13.8	Body
ENSG00000257452.1	RP1-71H24.1	Body
ENSG00000257474.1	RP11-359M6.1	Body
ENSG00000257520.1	RP11-896J10.3	Body
ENSG00000257545.1	RP11-144F15.1	Body
ENSG00000257767.2	RP11-162P23.2	Body
ENSG00000257809.1	RP11-603J24.14	Body
ENSG00000257913.1	RP11-386G11.5	Body
ENSG00000257921.1	RP11-571M6.15	Body
ENSG00000257923.5	CUX1	Body
ENSG00000257950.3	P2RX5-TAX1BP3	Body
ENSG00000258017.1	RP11-386G11.10	Body
ENSG00000258077.2	RP11-114H23.1	Body
ENSG00000258210.1	RP11-478C19.2	Body
ENSG00000258232.2	RP11-161H23.5	Body
ENSG00000258285.1	RP11-103B5.2	Body
ENSG00000258292.1	RP11-536G4.1	Body
ENSG00000258334.1	RP11-161H23.9	Body
ENSG00000258343.1	RP11-536G4.2	Body
ENSG00000258344.1	RP11-968A15.8	Body
ENSG00000258346.1	RP11-148B3.2	Body
ENSG00000258422.1	RP11-486O13.2	Body
ENSG00000258465.2	DCAF8	Body
ENSG00000258466.1	RP11-1012A1.4	Body
ENSG00000258472.4	RP11-192H23.4	Body
ENSG00000258588.2	TRIM6-TRIM34	Body
ENSG00000258602.1	RP11-7F17.7	Body
ENSG00000258643.1	BCL2L2-PABPN1	Body
ENSG00000258644.1	SYNJ2BP-COX16	Body
ENSG00000258653.3	RP5-1021I20.4	Body
ENSG00000258654.1	RP11-509A17.3	Body
ENSG00000258728.1	GALT	Body
ENSG00000258733.1	CTD-2341M24.1	Body
ENSG00000258782.3	RP11-701B16.2	Body
ENSG00000258790.1	KIAA0391	Body
ENSG00000258882.1	CTD-2277K2.1	Body
ENSG00000258912.1	RP11-1079H9.1	Body
ENSG00000258941.2	RP11-407N17.3	Body
ENSG00000258957.1	RP11-363J20.1	Body
ENSG00000258959.1	RP11-1017G21.4	Body
ENSG00000258982.1	RP11-638I2.4	Body
ENSG00000258984.1	UBE2F-SCLY	Body
ENSG00000258989.1	RP11-47I22.4	Body
ENSG00000259009.3	TPRX2P	Body
ENSG00000259052.1	AL157871.2	Body
ENSG00000259053.1	RP11-33N16.3	Body
ENSG00000259080.1	RP11-158I13.2	Body
ENSG00000259132.1	RP11-298I3.5	Body
ENSG00000259164.1	RP11-463C8.4	Body
ENSG00000259176.1	RP11-69H14.6	Body
ENSG00000259207.3	ITGB3	Body
ENSG00000259275.1	RP11-522B15.3	Body
ENSG00000259283.2	RP11-26L20.3	Body
ENSG00000259316.3	CTD-2116N17.1	Body
ENSG00000259332.2	ST20-MTHFS	Body
ENSG00000259410.1	RP11-34F13.3	Body
ENSG00000259462.1	RP11-752G15.3	Body
ENSG00000259579.1	RP11-66B24.5	Body
ENSG00000259605.3	AC074212.5	Body
ENSG00000259672.1	RP11-69G7.1	Body
ENSG00000259709.1	CTD-2184D3.7	Body
ENSG00000259713.1	RP11-429B14.1	Body
ENSG00000259716.1	RP5-977B1.11	Body
ENSG00000259732.1	RP11-59H7.3	Body
ENSG00000259736.1	RP11-387D10.2	Body
ENSG00000259753.1	ITGB3	Body
ENSG00000259805.1	RP11-382A20.5	Body
ENSG00000259888.1	CTD-2540M10.1	Body
ENSG00000259925.1	CTA-363E6.2	Body
ENSG00000259986.1	RP11-382A20.4	Body
ENSG00000259992.1	RP11-77K12.8	Body
ENSG00000260027.3	HOXB7	Body
ENSG00000260083.1	MIR4519	Body
ENSG00000260206.1	CTD-2026K11.2	Body
ENSG00000260269.1	CTD-2323K18.1	Body
ENSG00000260272.1	RP11-20I23.1	Body
ENSG00000260300.1	RP11-505K9.4	Body
ENSG00000260351.1	RP11-382A20.6	Body
ENSG00000260367.1	RP11-264B17.4	Body
ENSG00000260537.1	RP11-529K1.3	Body
ENSG00000260738.1	LINC00554	Body
ENSG00000260848.1	CTD-2009A10.1	Body
ENSG00000260869.1	AC002310.13	Body
ENSG00000260903.2	XKR7	Body
ENSG00000260914.2	RP11-343C2.11	Body
ENSG00000260937.1	RP11-548M13.1	Body
ENSG00000261063.1	RP11-538I12.2	Body
ENSG00000261130.1	RP11-1021N1.1	Body
ENSG00000261147.1	RP11-697E2.6	Body
ENSG00000261161.1	RP11-58A18.1	Body
ENSG00000261170.1	RP11-252A24.5	Body
ENSG00000261273.1	LA16c-444G7.1	Body
ENSG00000261317.1	RP11-566K11.5	Body
ENSG00000261459.1	ZNF747	Body
ENSG00000261582.1	RP4-614O4.11	Body
ENSG00000261611.3	AC010547.9	Body
ENSG00000261732.1	LA16c-431H6.6	Body
ENSG00000261780.2	CTD-2354A18.1	Body
ENSG00000261793.1	RP11-350O14.18	Body
ENSG00000261807.1	RP11-430C1.1	Body
ENSG00000261915.2	RP11-542C16.2	Body
ENSG00000261934.1	PCDHGA9	Body
ENSG00000261962.1	AC009133.20	Body
ENSG00000261963.2	RP11-74E22.4	Body
ENSG00000262151.1	RP11-876N24.2	Body
ENSG00000262209.1	PCDHGB3	Body
ENSG00000262246.1	CORO7	Body
ENSG00000262395.1	RP11-515E23.2	Body
ENSG00000262445.3	CTD-2545H1.2	Body
ENSG00000262576.1	PCDHGA4	Body
ENSG00000262621.2	NAA60	Body
ENSG00000262633.1	RP11-156P1.2	Body
ENSG00000262660.1	SLC25A10	Body
ENSG00000262668.1	AJ003147.9	Body
ENSG00000262801.1	U91319.1	Body
ENSG00000262879.1	RP11-156P1.3	Body
ENSG00000262943.3	ALOX12P2	Body
ENSG00000263072.1	RP11-473M20.14	Body
ENSG00000263142.1	LRRC37A17P	Body
ENSG00000263212.2	LA16c-306E5.3	Body
ENSG00000263400.2	CTC-297N7.5	Body
ENSG00000263809.1	RP11-849F2.7	Body
ENSG00000264031.1	RP11-68I3.2	Body
[truncated: 5,381 more rows]

## Sheet: Sheet2
ENSMBL_ID	Pausing_index
ENSG00000000003	0.499338
ENSG00000000005	0.701876
ENSG00000000419	0.11792
ENSG00000000457	10.4438
ENSG00000000460	1.9574
ENSG00000000938	1.03951
ENSG00000000971	2.46385
ENSG00000001084	0.666424
ENSG00000001167	742.75
ENSG00000001460	0.319783
ENSG00000001461	2.19851
ENSG00000001497	3.58261
ENSG00000001561	0.286947
ENSG00000001617	0.55477
ENSG00000001626	1.68239
ENSG00000001629	0.0163377
ENSG00000001631	0.11596
ENSG00000002016	0.216428
ENSG00000002079	0.890329
ENSG00000002549	28.4636
ENSG00000002587	4.32394
ENSG00000002726	1.46746
ENSG00000002745	1.21534
ENSG00000002746	1.82062
ENSG00000002822	5.86081
ENSG00000002834	8.87952
ENSG00000002919	0.596343
ENSG00000002933	0.401976
ENSG00000003056	0.0894964
ENSG00000003096	0.311998
ENSG00000003137	1.32011
ENSG00000003147	0.0693493
ENSG00000003249	0.30179
ENSG00000003393	6.95565
ENSG00000003400	2.61944
ENSG00000003402	6.41098
ENSG00000003436	24.1057
ENSG00000003509	0.111527
ENSG00000003756	11.6721
ENSG00000003987	1.41081
ENSG00000003989	3.08832
ENSG00000004139	5.04926
ENSG00000004142	0.0295932
ENSG00000004399	4.6077
ENSG00000004455	0.148996
ENSG00000004468	5.65379
ENSG00000004534	10.5864
ENSG00000004660	1.31248
ENSG00000004700	0.065722
ENSG00000004766	5.46865
ENSG00000004777	1.98515
ENSG00000004779	2.53886
ENSG00000004799	0.136264
ENSG00000004809	0.892842
ENSG00000004846	0.950626
ENSG00000004848	1.4123
ENSG00000004864	9.46057
ENSG00000004866	1.66005
ENSG00000004897	3.47821
ENSG00000004939	1.82249
ENSG00000004948	1.85842
ENSG00000004975	3.41689
ENSG00000005001	0.16867
ENSG00000005007	5.57531
ENSG00000005020	1.10157
ENSG00000005022	0.1275
ENSG00000005059	7.47781
ENSG00000005073	0.345881
ENSG00000005100	0.0118956
ENSG00000005102	1.1709
ENSG00000005108	6.70216
ENSG00000005156	0.53289
ENSG00000005175	0.0453045
ENSG00000005187	5.74127
ENSG00000005194	0.111657
ENSG00000005238	1.23972
ENSG00000005243	0.36234
ENSG00000005249	7.27963
ENSG00000005302	10.1543
ENSG00000005339	8.21265
ENSG00000005379	1.22687
ENSG00000005381	1.17791
ENSG00000005436	43.4607
ENSG00000005469	0.0377195
ENSG00000005471	1.27102
ENSG00000005486	1.85483
ENSG00000005700	11.64
ENSG00000005801	3.85284
ENSG00000005810	12.7603
ENSG00000005812	10.6744
ENSG00000005844	0.538892
ENSG00000005882	3.21993
ENSG00000005884	0.306301
ENSG00000005889	0.797735
ENSG00000005893	4.75511
ENSG00000005955	11.164
ENSG00000005961	1.02015
ENSG00000005981	2.10302
ENSG00000006007	5.45461
ENSG00000006016	0.240554
ENSG00000006025	2.80186
ENSG00000006042	3.88182
ENSG00000006047	1.59396
ENSG00000006059	1.33253
ENSG00000006071	1.95881
ENSG00000006074	0.860441
ENSG00000006114	0.0307801
ENSG00000006116	1.10007
ENSG00000006118	0.552624
ENSG00000006125	0.612497
ENSG00000006128	1.21366
ENSG00000006194	1.75087
ENSG00000006210	1.06864
ENSG00000006282	4.35504
ENSG00000006283	1.10781
ENSG00000006432	1.0194
ENSG00000006451	11.7057
ENSG00000006453	6.62738
ENSG00000006459	0.532693
ENSG00000006468	4.75725
ENSG00000006530	0.0647223
ENSG00000006534	0.353778
ENSG00000006555	1.31134
ENSG00000006576	0.140733
ENSG00000006606	1.09087
ENSG00000006607	5.42443
ENSG00000006611	1.72227
ENSG00000006625	0.550841
ENSG00000006634	0.0347647
ENSG00000006638	0.287362
ENSG00000006652	1.01256
ENSG00000006659	1.03585
ENSG00000006704	3.26521
ENSG00000006715	0.704846
ENSG00000006740	0.491247
ENSG00000006744	9.16248
ENSG00000006747	0.510335
ENSG00000006756	8.80169
ENSG00000006757	9.15514
ENSG00000006788	2.10378
ENSG00000006831	1.07699
ENSG00000007038	1.17403
ENSG00000007047	0.262561
ENSG00000007062	1.25286
ENSG00000007080	3.26589
ENSG00000007129	1.59671
ENSG00000007168	11.7419
ENSG00000007171	0.998069
ENSG00000007174	1.40696
ENSG00000007202	8.82093
ENSG00000007237	1.40539
ENSG00000007264	1.01115
ENSG00000007306	1.23867
ENSG00000007312	0.840279
ENSG00000007314	1.0092
ENSG00000007341	1.34187
ENSG00000007350	0.209844
ENSG00000007372	1.16659
ENSG00000007376	0.211579
ENSG00000007384	0.446262
ENSG00000007392	5.33188
ENSG00000007402	2.8772
ENSG00000007516	2.98891
ENSG00000007545	0.604956
ENSG00000007866	3.92683
ENSG00000007923	3.22703
ENSG00000007933	1.21176
ENSG00000007944	19.3852
ENSG00000007952	1.0729
ENSG00000007968	2.57306
ENSG00000008018	2.08
ENSG00000008056	1.38629
ENSG00000008083	1.40666
ENSG00000008086	7.57095
ENSG00000008118	1.33365
ENSG00000008130	1.22874
ENSG00000008196	1.06976
ENSG00000008197	1.53656
ENSG00000008226	1.72405
ENSG00000008256	6.2982
ENSG00000008277	4.49312
ENSG00000008282	4.27712
ENSG00000008283	4.96852
ENSG00000008294	20.978
ENSG00000008300	0.773052
ENSG00000008311	2.26691
ENSG00000008323	0.629987
ENSG00000008394	11.7234
ENSG00000008405	0.594288
ENSG00000008441	1.7113
ENSG00000008513	2.61656
ENSG00000008517	3.60757
ENSG00000008710	0.0987807
ENSG00000008735	0.345351
ENSG00000008838	1.20534
ENSG00000008869	0.0540217
ENSG00000008952	0.139735
ENSG00000009307	7.00382
ENSG00000009335	6.44127
ENSG00000009413	0.5294
ENSG00000009694	1.25517
ENSG00000009709	3.31781
ENSG00000009724	1.24042
ENSG00000009765	1.57515
ENSG00000009780	5.25896
ENSG00000009790	1.22106
ENSG00000009844	3.8937
ENSG00000009950	1.98328
ENSG00000009954	7.22432
ENSG00000010017	17.0705
ENSG00000010030	0.786683
ENSG00000010072	0.53297
ENSG00000010165	9.7965
ENSG00000010219	2.05829
ENSG00000010256	0.774467
ENSG00000010270	10.049
ENSG00000010278	2.94797
ENSG00000010292	0.33776
ENSG00000010295	1.4705
ENSG00000010310	1.24721
ENSG00000010318	0.205308
ENSG00000010319	1.50658
ENSG00000010322	4.03309
ENSG00000010327	1.20418
ENSG00000010361	0.292499
ENSG00000010379	1.29648
ENSG00000010438	2.58026
ENSG00000010539	1.15958
ENSG00000010610	0.984894
ENSG00000010626	0.160624
ENSG00000010671	0.798099
ENSG00000010704	4.0711
ENSG00000010803	0.273045
ENSG00000010810	2.89647
ENSG00000010818	10.5966
ENSG00000010932	1.00682
ENSG00000011007	7.98543
ENSG00000011021	3.09971
ENSG00000011028	6.60269
ENSG00000011083	0.893817
ENSG00000011105	7.87408
ENSG00000011114	0.0402472
ENSG00000011132	1.55329
ENSG00000011143	0.650646
ENSG00000011198	1.34192
ENSG00000011201	1.76203
ENSG00000011243	4.41023
ENSG00000011258	0.325814
ENSG00000011260	0.258523
ENSG00000011275	5.51607
ENSG00000011295	0.263365
ENSG00000011304	4.00801
ENSG00000011332	1.10141
ENSG00000011347	2.38651
ENSG00000011376	4.96819
ENSG00000011405	0.0255352
ENSG00000011422	4.67246
ENSG00000011426	0.342757
ENSG00000011451	0.263732
ENSG00000011454	9.18705
ENSG00000011465	1.32129
ENSG00000011478	0.0806112
ENSG00000011485	5.51398
ENSG00000011523	11.1688
ENSG00000011566	1.87392
ENSG00000011590	0.878895
ENSG00000011638	0.949766
ENSG00000011677	2.25413
ENSG00000012048	0.263741
ENSG00000012061	0.863374
ENSG00000012124	1.98828
ENSG00000012171	0.0928721
ENSG00000012174	6.02259
ENSG00000012211	1.94825
ENSG00000012223	1.23144
ENSG00000012232	1.59403
ENSG00000012504	1.13093
ENSG00000012660	2.72048
ENSG00000012779	1.97998
ENSG00000012817	7.93971
ENSG00000012822	3.14258
ENSG00000012983	5.58422
ENSG00000013016	0.135137
ENSG00000013275	4.90647
ENSG00000013288	6.28829
ENSG00000013297	2.76745
ENSG00000013306	4.10793
ENSG00000013374	7.03536
ENSG00000013375	0.573468
ENSG00000013392	0.332889
ENSG00000013441	6.08854
ENSG00000013503	11.1314
ENSG00000013523	0.0299361
ENSG00000013561	9.98442
ENSG00000013588	6.07354
ENSG00000013619	1.82259
ENSG00000013725	0.890349
ENSG00000013810	0.0854568
ENSG00000014123	0.233879
ENSG00000014138	4.79806
ENSG00000014164	0.546025
ENSG00000014216	0.722358
ENSG00000014257	1.33284
ENSG00000014824	5.90987
ENSG00000014914	3.19431
ENSG00000015133	0.31435
ENSG00000015153	0.015043
ENSG00000015171	9.25938
ENSG00000015285	6.8885
ENSG00000015413	0.993077
ENSG00000015475	3.22781
ENSG00000015479	7.8782
ENSG00000015520	0.911706
ENSG00000015532	4.56833
ENSG00000015592	1.32638
ENSG00000015676	5.6271
ENSG00000016082	0.170528
ENSG00000016391	0.0709906
ENSG00000016402	2.46636
ENSG00000016490	0.707413
ENSG00000016602	2.40424
ENSG00000016864	4.30585
ENSG00000017260	0.906051
ENSG00000017373	3.93931
ENSG00000017427	1.23096
ENSG00000017483	0.886983
ENSG00000017621	1.06794
ENSG00000017797	8.29855
ENSG00000018236	7.84385
ENSG00000018280	0.778816
ENSG00000018408	0.791471
ENSG00000018510	0.0224336
ENSG00000018607	1.21166
ENSG00000018610	2.70911
ENSG00000018625	0.981108
ENSG00000018699	4.25254
ENSG00000018869	0.0602777
ENSG00000019144	1.48119
ENSG00000019169	0.670959
ENSG00000019186	5.26663
ENSG00000019485	1.0741
ENSG00000019505	1.8216
ENSG00000019549	1.28766
ENSG00000019582	1.13086
ENSG00000019991	2.05818
ENSG00000019995	0.865822
ENSG00000020129	0.240533
ENSG00000020181	0.998221
ENSG00000020256	0.813096
ENSG00000020426	6.56906
ENSG00000020577	8.69126
ENSG00000020633	1.12109
ENSG00000020922	0.147515
ENSG00000021300	0.94745
ENSG00000021355	3.72014
ENSG00000021461	1.27348
ENSG00000021488	1.57017
ENSG00000021574	9.26769
ENSG00000021645	1.73988
ENSG00000021762	1.25163
ENSG00000021776	8.81534
ENSG00000021826	0.0562393
ENSG00000021852	0.0834377
ENSG00000022267	4.40515
ENSG00000022277	12.2604
ENSG00000022355	1.2578
ENSG00000022556	0.797525
ENSG00000022567	5.37427
ENSG00000022840	0.343648
ENSG00000022976	2.61183
ENSG00000023041	0.151377
ENSG00000023171	0.991148
ENSG00000023191	5.31354
ENSG00000023228	0.0184658
ENSG00000023287	1.00294
ENSG00000023318	0.170545
ENSG00000023330	5.57688
ENSG00000023445	6.30281
ENSG00000023516	8.46913
ENSG00000023572	5.72143
ENSG00000023608	12.8665
ENSG00000023697	7.24967
ENSG00000023734	0.0131999
ENSG00000023839	5.28452
ENSG00000023892	1.12809
ENSG00000023902	2.26747
ENSG00000023909	5.45479
ENSG00000024048	5.95513
ENSG00000024422	19.3664
ENSG00000024526	0.338487
ENSG00000024862	3.73779
ENSG00000025039	3.3019
ENSG00000025156	3.72459
ENSG00000025293	4.45124
ENSG00000025423	0.16358
ENSG00000025434	0.383039
ENSG00000025770	0.338841
ENSG00000025796	2.65249
ENSG00000025800	3.23906
ENSG00000026025	4.12459
ENSG00000026103	0.666936
ENSG00000026508	4.02958
ENSG00000026559	6.90067
ENSG00000026652	2.62875
ENSG00000026751	1.06744
ENSG00000026950	2.05029
ENSG00000027001	0.264223
ENSG00000027075	2.01662
ENSG00000027697	4.99126
ENSG00000027847	6.59117
ENSG00000027869	0.463311
ENSG00000028116	1.07559
ENSG00000028137	1.39155
ENSG00000028203	0.326804
ENSG00000028277	1.67286
ENSG00000028310	0.103706
ENSG00000028528	0.104458
ENSG00000028839	6.49967
ENSG00000029153	14.3871
ENSG00000029363	13.9255
ENSG00000029364	0.716871
ENSG00000029534	1.07353
ENSG00000029559	0.797733
ENSG00000029639	13.9998
ENSG00000029725	7.52644
ENSG00000029993	0.444777
ENSG00000030066	6.8928
ENSG00000030110	2.3816
ENSG00000030304	1.44513
ENSG00000030419	3.07095
ENSG00000030582	2.96502
ENSG00000031003	1.12425
ENSG00000031081	4.7419
ENSG00000031544	0.821445
ENSG00000031691	0.344624
ENSG00000031698	5.75591
ENSG00000031823	0.107376
ENSG00000032219	0.627568
ENSG00000032389	8.34198
ENSG00000032444	1.27784
ENSG00000032742	12.1394
ENSG00000033011	0.400454
ENSG00000033030	5.72231
ENSG00000033050	5.65627
ENSG00000033100	2.00406
ENSG00000033122	1.59693
ENSG00000033170	2.18553
ENSG00000033178	0.216709
ENSG00000033327	7.75574
ENSG00000033627	6.03038
ENSG00000033800	6.21085
ENSG00000033867	8.01646
ENSG00000034053	1.69314
ENSG00000034063	0.108461
ENSG00000034152	2.17941
ENSG00000034239	1.81756
ENSG00000034533	0.703534
ENSG00000034677	1.66329
ENSG00000034971	0.841032
ENSG00000035115	1.79935
ENSG00000035141	0.381711
ENSG00000035403	7.05381
ENSG00000035499	10.5218
ENSG00000035664	0.945802
ENSG00000035681	14.3287
ENSG00000035687	8.0822
ENSG00000035720	0.930171
ENSG00000035862	12.9897
ENSG00000035928	2.59315
ENSG00000036054	7.66636
ENSG00000036257	9.05933
ENSG00000036448	0.823483
ENSG00000036530	3.09599
ENSG00000036549	12.4529
ENSG00000036565	0.94868
ENSG00000036672	0.0334798
ENSG00000036828	1.75786
ENSG00000037042	3.72413
ENSG00000037241	2.00449
ENSG00000037280	1.78143
ENSG00000037474	0.0358257
ENSG00000037637	0.107452
ENSG00000037749	0.0179772
ENSG00000037757	2.98615
ENSG00000038002	10.513
ENSG00000038274	1.34079
ENSG00000038295	6.27696
ENSG00000038358	3.54124
ENSG00000038382	7.14018
ENSG00000038427	4.66383
ENSG00000038532	5.90271
ENSG00000038945	1.15926
ENSG00000039068	2.20115
ENSG00000039123	0.0301974
ENSG00000039139	1.48713
ENSG00000039319	14.0979
ENSG00000039523	0.635415
ENSG00000039537	1.82149
ENSG00000039560	2.44192
ENSG00000039600	0.0304385
ENSG00000039650	2.93706
ENSG00000039987	1.1972
ENSG00000040199	1.22269
ENSG00000040275	6.48116
ENSG00000040341	11.2693
ENSG00000040487	0.10596
ENSG00000040531	0.0469793
ENSG00000040608	0.849815
ENSG00000040633	1.20856
ENSG00000040731	2.30372
ENSG00000040933	5.90661
ENSG00000041353	0.987031
ENSG00000041357	8.73472
ENSG00000041515	1.30877
ENSG00000041802	10.2236
ENSG00000041880	0.64118
ENSG00000041982	2.60844
ENSG00000041988	3.24698
ENSG00000042062	1.12561
ENSG00000042088	1.28588
ENSG00000042286	7.325
ENSG00000042304	0.896159
ENSG00000042317	6.65587
ENSG00000042429	0.210794
ENSG00000042445	0.137939
ENSG00000042493	0.264001
ENSG00000042753	4.37762
ENSG00000042781	1.45872
ENSG00000042813	2.57206
ENSG00000042832	1.43933
ENSG00000043039	2.14982
ENSG00000043093	0.842401
ENSG00000043143	5.39653
ENSG00000043355	6.19771
ENSG00000043462	1.73511
ENSG00000043514	6.27208
ENSG00000043591	2.11395
ENSG00000044012	0.624651
ENSG00000044090	64.5165
ENSG00000044115	1.62109
ENSG00000044446	10.16
ENSG00000044459	10.8385
ENSG00000044524	1.52177
ENSG00000044574	0.0949158
ENSG00000046604	2.4914
ENSG00000046647	11.9286
ENSG00000046651	0.041137
ENSG00000046653	1.61927
ENSG00000046774	0.760107
ENSG00000046889	2.05395
ENSG00000047056	0.284671
ENSG00000047188	6.59333
ENSG00000047230	8.64117
ENSG00000047249	5.62194
ENSG00000047315	4.06618
ENSG00000047346	1.45384
ENSG00000047365	0.456333
ENSG00000047410	0.0349186
ENSG00000047457	1.77134
ENSG00000047578	0.0859753
ENSG00000047579	4.65224
ENSG00000047617	1.11475
ENSG00000047621	0.0858048
ENSG00000047634	3.97273
ENSG00000047644	11.4154
ENSG00000047648	1.47248
ENSG00000047662	1.88175
ENSG00000047849	9.66477
ENSG00000047932	43.5978
ENSG00000047936	15.0178
ENSG00000048028	10.4226
ENSG00000048052	3.01746
ENSG00000048140	8.97256
ENSG00000048342	1.61111
ENSG00000048392	0.232764
ENSG00000048405	0.426321
ENSG00000048544	4.63704
ENSG00000048545	0.0718046
ENSG00000048649	0.16425
ENSG00000048707	3.63878
ENSG00000048740	1.46362
ENSG00000048828	15.2904
ENSG00000048991	0.152304
ENSG00000049089	1.23621
ENSG00000049130	9.39492
ENSG00000049167	0.0337107
ENSG00000049192	2.32881
ENSG00000049239	9.90855
ENSG00000049245	3.52562
ENSG00000049246	6.26591
ENSG00000049247	1.32246
ENSG00000049249	1.11049
ENSG00000049283	0.502265
ENSG00000049319	6.75565
ENSG00000049323	5.69293
ENSG00000049449	1.56237
ENSG00000049540	1.16076
ENSG00000049541	4.82748
ENSG00000049618	4.27622
ENSG00000049656	5.75533
ENSG00000049759	7.66994
ENSG00000049768	1.24019
ENSG00000049769	11.7399
ENSG00000049860	1.48
ENSG00000049883	0.177003
ENSG00000050030	2.06893
ENSG00000050165	1.91655
ENSG00000050327	1.27835
ENSG00000050344	3.16199
ENSG00000050393	12.3823
ENSG00000050405	3.20328
ENSG00000050426	6.39035
ENSG00000050438	2.12327
ENSG00000050555	1.65812
ENSG00000050628	0.982458
ENSG00000050730	0.49227
ENSG00000050748	2.794
ENSG00000050767	1.35566
ENSG00000050820	1.06327
ENSG00000051009	0.0151282
ENSG00000051108	8.25161
ENSG00000051128	0.559015
ENSG00000051180	0.294167
ENSG00000051341	5.16265
ENSG00000051382	11.6886
ENSG00000051523	2.88232
ENSG00000051596	1.94624
ENSG00000051825	1.74509
ENSG00000052126	6.85935
ENSG00000052723	8.78069
ENSG00000052749	0.130384
ENSG00000052795	9.44146
ENSG00000052802	6.14869
ENSG00000052841	0.597779
ENSG00000052850	2.45724
ENSG00000053108	2.43605
ENSG00000053254	4.56075
ENSG00000053328	2.23669
ENSG00000053371	0.0999462
ENSG00000053501	4.90781
ENSG00000053524	2.8381
ENSG00000053747	5.3462
ENSG00000053770	0.0513582
ENSG00000053900	14.6866
ENSG00000053918	2.30243
ENSG00000054116	4.89161
ENSG00000054118	4.94313
ENSG00000054148	1.20613
ENSG00000054179	0.631832
ENSG00000054267	8.12618
ENSG00000054277	0.882374
ENSG00000054282	0.467892
ENSG00000054356	1.72958
ENSG00000054392	8.42385
ENSG00000054523	8.23278
ENSG00000054598	3.49055
ENSG00000054611	0.017383
ENSG00000054654	7.28412
ENSG00000054690	0.420201
ENSG00000054793	3.01672
ENSG00000054796	0.756383
ENSG00000054803	1.26295
ENSG00000054938	1.63135
ENSG00000054965	8.32195
ENSG00000054967	6.30834
ENSG00000054983	10.8598
ENSG00000055044	8.22737
ENSG00000055070	0.169327
ENSG00000055118	1.68861
ENSG00000055130	0.483061
ENSG00000055163	0.683418
ENSG00000055208	0.217614
ENSG00000055211	3.2185
ENSG00000055332	5.3507
ENSG00000055483	7.36498
ENSG00000055609	1.28217
ENSG00000055917	3.74422
ENSG00000055957	1.22418
ENSG00000056050	5.50673
ENSG00000056097	6.21994
ENSG00000056277	14.0536
ENSG00000056291	1.46662
ENSG00000056487	5.0267
ENSG00000056558	5.80401
ENSG00000056586	10.9435
ENSG00000056661	0.436909
ENSG00000056736	0.205765
ENSG00000056998	2.32076
ENSG00000057019	1.74015
ENSG00000057252	5.14553
ENSG00000057294	5.22279
ENSG00000057468	6.46432
ENSG00000057593	1.69205
ENSG00000057608	0.976163
ENSG00000057657	3.87186
ENSG00000057663	12.7597
ENSG00000057704	1.42855
ENSG00000057757	0.0152276
ENSG00000057935	0.194856
ENSG00000058056	7.86763
ENSG00000058063	0.183301
ENSG00000058085	3.86241
ENSG00000058091	1.69285
ENSG00000058262	8.21922
ENSG00000058272	0.451355
ENSG00000058335	1.52854
ENSG00000058404	0.989033
ENSG00000058600	4.28505
ENSG00000058668	2.54934
ENSG00000058673	0.631928
ENSG00000058799	2.64121
ENSG00000058804	5.41808
ENSG00000058866	1.46686
ENSG00000059122	6.66068
ENSG00000059145	3.26106
ENSG00000059377	1.14842
ENSG00000059378	5.49049
ENSG00000059573	4.26616
ENSG00000059588	12.8614
ENSG00000059691	4.17028
ENSG00000059728	1.06904
ENSG00000059758	10.3365
ENSG00000059804	2.68592
ENSG00000059915	4.36047
ENSG00000060069	0.0188911
ENSG00000060138	7.90276
ENSG00000060140	2.05551
ENSG00000060237	11.8214
ENSG00000060339	5.09809
ENSG00000060491	0.669488
ENSG00000060558	2.81093
ENSG00000060566	0.808723
ENSG00000060642	4.33808
ENSG00000060656	2.05702
ENSG00000060688	0.0736028
ENSG00000060718	2.18534
ENSG00000060749	17.3451
ENSG00000060762	0.261641
ENSG00000060971	6.63254
ENSG00000060982	0.141908
ENSG00000061273	0.687315
ENSG00000061337	2.13565
ENSG00000061455	1.3502
ENSG00000061492	0.811541
ENSG00000061656	1.80503
ENSG00000061676	11.1847
ENSG00000061918	2.21607
ENSG00000061936	5.22675
ENSG00000061938	0.069024
ENSG00000061987	7.7459
ENSG00000062038	1.35427
ENSG00000062096	1.33533
ENSG00000062194	5.37578
ENSG00000062282	1.35377
ENSG00000062485	0.56874
ENSG00000062524	1.47887
ENSG00000062598	1.14008
ENSG00000062650	0.169766
ENSG00000062716	0.253435
ENSG00000062725	0.0291266
ENSG00000062822	3.89273
ENSG00000063046	28.6577
ENSG00000063127	1.24283
ENSG00000063241	3.08188
ENSG00000063244	7.45584
ENSG00000063245	0.2948
ENSG00000063322	0.0497333
ENSG00000063438	1.30117
ENSG00000063587	4.54816
ENSG00000063601	9.04631
ENSG00000063660	5.62523
ENSG00000063761	6.32971
ENSG00000063854	0.367526
ENSG00000063978	1.32194
ENSG00000064012	2.82242
ENSG00000064042	6.59159
ENSG00000064102	0.0585432
ENSG00000064115	6.72883
ENSG00000064195	1.56875
ENSG00000064201	0.471281
ENSG00000064218	1.77239
ENSG00000064225	0.612006
ENSG00000064270	1.16272
ENSG00000064300	7.10475
ENSG00000064309	2.92481
ENSG00000064313	8.52113
ENSG00000064393	2.19932
ENSG00000064419	5.87596
ENSG00000064545	3.24827
ENSG00000064547	2.43292
ENSG00000064607	0.422266
ENSG00000064651	1.46082
ENSG00000064652	1.09129
ENSG00000064655	2.71289
ENSG00000064666	2.21571
ENSG00000064687	0.941205
ENSG00000064692	0.159157
ENSG00000064703	0.397921
ENSG00000064763	0.525576
ENSG00000064787	1.61
ENSG00000064835	0.685422
ENSG00000064886	1.70953
ENSG00000064932	4.26338
ENSG00000064933	0.02184
ENSG00000064961	1.37568
ENSG00000064999	2.32407
ENSG00000065000	0.893518
ENSG00000065029	6.08573
ENSG00000065054	0.754803
ENSG00000065057	0.196694
ENSG00000065060	9.18968
ENSG00000065135	10.2759
ENSG00000065150	0.679282
ENSG00000065154	9.74455
ENSG00000065243	4.35656
ENSG00000065268	1.61781
ENSG00000065308	0.576717
ENSG00000065320	1.34049
ENSG00000065325	0.0570965
ENSG00000065328	2.20606
ENSG00000065357	10.8902
ENSG00000065361	5.95752
ENSG00000065371	0.842827
ENSG00000065413	0.215185
ENSG00000065427	0.735424
ENSG00000065457	8.75507
ENSG00000065485	5.51102
ENSG00000065491	0.141664
ENSG00000065518	3.89668
ENSG00000065526	0.26601
ENSG00000065534	4.95786
ENSG00000065548	10.9873
ENSG00000065559	0.324809
ENSG00000065600	4.35868
ENSG00000065609	3.91293
ENSG00000065613	12.0338
ENSG00000065615	8.3246
ENSG00000065618	0.896165
ENSG00000065621	0.472159
ENSG00000065665	4.8329
ENSG00000065675	0.0565604
ENSG00000065717	1.14335
ENSG00000065802	1.59928
ENSG00000065809	0.862451
ENSG00000065833	13.7413
ENSG00000065882	1.80338
ENSG00000065883	0.795051
ENSG00000065911	10.0077
ENSG00000065923	6.92719
ENSG00000065970	4.89976
ENSG00000065978	13.5717
ENSG00000065989	1.87605
ENSG00000066027	24.3684
ENSG00000066032	0.898327
ENSG00000066044	6.01495
ENSG00000066056	1.12317
ENSG00000066084	5.02841
ENSG00000066117	6.38859
ENSG00000066135	19.0129
ENSG00000066136	0.313974
ENSG00000066185	0.256244
ENSG00000066230	0.293192
ENSG00000066248	0.147561
ENSG00000066279	4.65579
ENSG00000066294	12.6424
ENSG00000066336	0.873531
ENSG00000066382	1.68065
ENSG00000066405	1.35268
ENSG00000066422	1.53963
ENSG00000066427	6.26357
ENSG00000066455	7.45335
ENSG00000066468	2.52643
ENSG00000066583	8.94782
ENSG00000066629	1.87141
ENSG00000066651	11.1718
ENSG00000066697	8.93765
ENSG00000066735	0.517736
ENSG00000066739	0.315984
ENSG00000066777	0.380244
ENSG00000066813	0.703478
ENSG00000066827	8.71344
ENSG00000066855	9.32985
ENSG00000066923	0.343804
ENSG00000066926	7.46014
ENSG00000066933	14.3972
ENSG00000067048	4.67835
ENSG00000067057	0.309602
ENSG00000067066	7.10124
ENSG00000067082	5.37405
ENSG00000067113	11.6242
ENSG00000067141	9.3718
ENSG00000067167	0.299417
ENSG00000067177	18.1658
ENSG00000067182	0.940869
ENSG00000067191	4.99839
ENSG00000067208	0.741409
ENSG00000067221	0.0214977
ENSG00000067225	7.56705
ENSG00000067334	6.36393
ENSG00000067365	5.00444
ENSG00000067369	0.415755
ENSG00000067445	0.973128
ENSG00000067533	5.85371
ENSG00000067560	0.487665
ENSG00000067596	6.494
ENSG00000067601	0.16063
ENSG00000067606	0.229862
ENSG00000067646	11.8123
ENSG00000067704	5.61562
ENSG00000067715	23.0548
ENSG00000067798	1.67038
ENSG00000067829	2.69087
ENSG00000067836	2.15907
ENSG00000067840	1.51774
ENSG00000067842	1.14726
ENSG00000067900	9.39673
ENSG00000067955	11.076
ENSG00000067992	4.84694
ENSG00000068024	0.286816
ENSG00000068028	0.019284
ENSG00000068078	4.92519
ENSG00000068079	1.58113
ENSG00000068097	0.35516
ENSG00000068137	2.85608
ENSG00000068305	1.59662
ENSG00000068308	4.95979
ENSG00000068323	2.71823
ENSG00000068354	3.66192
ENSG00000068366	5.21387
ENSG00000068383	8.48152
ENSG00000068394	3.72403
ENSG00000068400	5.88971
ENSG00000068438	4.14871
ENSG00000068489	0.159198
ENSG00000068615	1.56474
ENSG00000068650	8.56747
ENSG00000068697	0.0632387
ENSG00000068724	7.72679
ENSG00000068745	0.995989
ENSG00000068781	2.18189
ENSG00000068784	5.21579
ENSG00000068793	4.4254
ENSG00000068796	21.9287
ENSG00000068831	1.39885
ENSG00000068903	0.0851025
ENSG00000068971	0.133529
ENSG00000068976	2.16145
ENSG00000068985	1.36808
ENSG00000069011	2.18223
ENSG00000069018	1.24162
ENSG00000069020	2.02663
ENSG00000069122	1.02479
ENSG00000069188	2.53603
ENSG00000069248	0.0950346
ENSG00000069275	4.3845
ENSG00000069329	0.183322
ENSG00000069345	0.208848
ENSG00000069399	2.43034
ENSG00000069424	0.486863
ENSG00000069431	3.8213
ENSG00000069482	1.69953
ENSG00000069493	1.00251
ENSG00000069509	5.80041
ENSG00000069535	1.34849
ENSG00000069667	3.55079
ENSG00000069696	1.034
ENSG00000069702	1.12673
ENSG00000069712	1.12414
ENSG00000069812	0.0245263
ENSG00000069849	8.71713
ENSG00000069869	6.56458
ENSG00000069943	0.176874
ENSG00000069956	0.956513
ENSG00000069966	1.80877
ENSG00000069998	1.32946
ENSG00000070010	0.123129
ENSG00000070018	27.7586
ENSG00000070019	2.4583
ENSG00000070047	4.00711
ENSG00000070061	0.0463695
ENSG00000070081	0.0722238
ENSG00000070087	0.0154474
ENSG00000070159	5.64017
ENSG00000070182	2.31271
ENSG00000070190	1.18974
ENSG00000070193	0.583095
ENSG00000070214	8.37513
ENSG00000070269	1.26912
ENSG00000070366	0.525288
ENSG00000070367	0.209817
ENSG00000070371	3.84188
ENSG00000070388	1.53801
ENSG00000070404	2.00391
ENSG00000070413	0.514628
ENSG00000070423	0.203738
ENSG00000070444	1.89748
ENSG00000070476	10.2368
ENSG00000070495	0.0388394
ENSG00000070501	4.59976
ENSG00000070526	1.26874
ENSG00000070610	0.404071
ENSG00000070614	0.119911
ENSG00000070669	9.06326
ENSG00000070718	0.0732901
ENSG00000070729	1.04214
ENSG00000070731	1.68474
ENSG00000070748	0.815717
ENSG00000070756	11.252
ENSG00000070759	2.05642
ENSG00000070761	0.0592915
ENSG00000070770	0.71213
ENSG00000070778	8.232
ENSG00000070785	6.53936
ENSG00000070808	1.2137
ENSG00000070814	2.63384
ENSG00000070831	6.27234
ENSG00000070882	2.77126
ENSG00000070886	1.26881
ENSG00000070915	1.21312
ENSG00000070950	6.51241
ENSG00000070961	1.34711
ENSG00000070985	1.18134
ENSG00000071051	7.96311
ENSG00000071054	9.68993
ENSG00000071073	6.37233
ENSG00000071127	6.4475
ENSG00000071189	16.2643
ENSG00000071203	1.21174
ENSG00000071205	7.86934
ENSG00000071242	1.33874
ENSG00000071243	7.89708
ENSG00000071246	0.800183
ENSG00000071462	0.334605
ENSG00000071537	5.20153
ENSG00000071539	0.224388
ENSG00000071553	0.0891513
ENSG00000071564	4.25048
ENSG00000071575	2.26059
ENSG00000071626	4.86098
ENSG00000071794	0.420307
ENSG00000071859	3.52632
ENSG00000071889	5.22166
ENSG00000071894	0.0668982
ENSG00000071909	1.27595
ENSG00000071967	4.98324
ENSG00000071991	1.10718
ENSG00000071994	7.87852
ENSG00000072041	4.3385
ENSG00000072042	23.0101
ENSG00000072062	1.05155
ENSG00000072071	4.36244
ENSG00000072080	0.74411
ENSG00000072110	0.552332
ENSG00000072121	5.02493
ENSG00000072133	5.46797
ENSG00000072135	3.61589
ENSG00000072163	1.09501
ENSG00000072182	1.30166
ENSG00000072195	1.41924
ENSG00000072210	10.0145
ENSG00000072274	11.335
ENSG00000072310	9.63886
ENSG00000072315	1.93529
ENSG00000072364	0.119193
ENSG00000072401	10.0154
ENSG00000072415	20.2777
ENSG00000072422	3.87578
ENSG00000072444	1.57853
ENSG00000072501	0.0308608
ENSG00000072518	3.65609
ENSG00000072571	0.0887955
ENSG00000072657	1.24146
ENSG00000072682	0.764514
ENSG00000072736	9.34299
ENSG00000072756	0.318864
ENSG00000072786	5.63695
ENSG00000072803	11.2695
ENSG00000072818	0.430758
ENSG00000072832	2.0948
ENSG00000072840	19.4977
ENSG00000072849	0.692662
ENSG00000072858	3.94633
ENSG00000072952	1.75308
ENSG00000072954	0.356712
ENSG00000072958	5.83191
ENSG00000073009	14.6829
ENSG00000073050	3.54587
ENSG00000073060	1.03232
ENSG00000073067	0.854039
ENSG00000073111	0.0287704
ENSG00000073146	0.953338
ENSG00000073150	3.08186
ENSG00000073169	0.204476
ENSG00000073282	2.9864
ENSG00000073331	0.392044
ENSG00000073350	4.69712
ENSG00000073417	9.62926
ENSG00000073464	2.51358
ENSG00000073536	4.29462
ENSG00000073598	0.0301025
ENSG00000073605	1.01422
ENSG00000073614	0.211173
ENSG00000073670	1.56332
ENSG00000073711	5.07034
ENSG00000073712	5.90498
ENSG00000073734	0.98356
ENSG00000073737	1.04743
ENSG00000073754	1.14251
ENSG00000073756	0.216686
ENSG00000073792	10.1658
ENSG00000073803	1.71378
ENSG00000073849	3.06188
ENSG00000073861	1.69817
ENSG00000073910	0.076444
ENSG00000073921	7.66788
ENSG00000074047	5.05504
ENSG00000074054	0.0191967
ENSG00000074181	1.87523
ENSG00000074201	9.39062
ENSG00000074211	0.93751
ENSG00000074219	1.46648
ENSG00000074266	9.90007
ENSG00000074276	5.26965
ENSG00000074319	15.1575
ENSG00000074356	8.66078
ENSG00000074370	4.67322
ENSG00000074410	4.64464
ENSG00000074416	5.63417
ENSG00000074527	8.94407
ENSG00000074590	7.31033
ENSG00000074603	5.05003
ENSG00000074621	0.0389419
ENSG00000074657	4.41086
ENSG00000074660	1.17877
ENSG00000074695	3.9222
ENSG00000074696	5.06636
ENSG00000074706	1.63359
ENSG00000074755	0.0665906
ENSG00000074771	1.1546
ENSG00000074800	0.734253
ENSG00000074842	5.97718
ENSG00000074855	0.0454978
ENSG00000074935	0.0260123
ENSG00000074964	4.61936
ENSG00000074966	1.21478
ENSG00000075035	2.00724
ENSG00000075043	1.455
ENSG00000075073	0.846045
ENSG00000075131	0.0803584
ENSG00000075142	2.7274
ENSG00000075151	0.372757
ENSG00000075188	0.0298436
ENSG00000075213	1.19443
ENSG00000075218	4.38478
ENSG00000075223	0.942799
ENSG00000075234	5.53268
ENSG00000075239	0.051848
ENSG00000075240	3.20798
ENSG00000075275	4.92655
ENSG00000075290	1.13507
ENSG00000075292	5.30069
ENSG00000075303	0.143229
ENSG00000075336	0.366597
ENSG00000075340	4.21335
ENSG00000075388	0.899383
ENSG00000075391	0.170515
ENSG00000075399	5.80521
ENSG00000075407	6.5834
ENSG00000075413	6.28693
ENSG00000075415	6.3709
ENSG00000075420	8.5643
ENSG00000075426	8.47125
ENSG00000075429	1.37358
ENSG00000075461	1.83303
ENSG00000075539	13.3806
ENSG00000075568	12.3989
ENSG00000075618	6.86997
ENSG00000075624	1.31822
ENSG00000075643	0.117383
ENSG00000075651	3.45849
ENSG00000075673	1.01753
ENSG00000075702	0.0578869
ENSG00000075711	0.958739
ENSG00000075785	4.96795
ENSG00000075790	0.0634964
ENSG00000075856	3.77853
ENSG00000075884	2.50679
ENSG00000075891	1.62352
ENSG00000075914	0.808369
ENSG00000075945	0.994036
ENSG00000075975	8.61761
ENSG00000076003	3.76109
ENSG00000076043	38.3323
ENSG00000076067	2.0686
ENSG00000076108	3.0842
ENSG00000076201	0.0152757
ENSG00000076248	3.63387
ENSG00000076258	1.63397
ENSG00000076321	7.2414
ENSG00000076356	3.13054
ENSG00000076513	7.86804
ENSG00000076554	1.39981
ENSG00000076555	1.44541
ENSG00000076641	2.97183
ENSG00000076650	4.53998
ENSG00000076662	0.634646
ENSG00000076685	6.49455
ENSG00000076706	2.96286
ENSG00000076716	1.85373
ENSG00000076770	4.01822
ENSG00000076826	2.69529
ENSG00000076864	1.35723
ENSG00000076924	0.0707123
ENSG00000076928	4.64489
ENSG00000076984	0.19125
ENSG00000077009	0.899379
ENSG00000077063	2.68758
ENSG00000077080	0.926789
ENSG00000077092	0.809708
ENSG00000077097	0.146566
ENSG00000077147	16.5917
ENSG00000077150	1.15773
ENSG00000077152	4.24109
ENSG00000077157	3.9966
ENSG00000077232	19.513
ENSG00000077235	0.17235
ENSG00000077238	4.71929
ENSG00000077254	4.47787
ENSG00000077264	1.88648
ENSG00000077274	1.44441
ENSG00000077279	1.499
ENSG00000077312	1.56148
ENSG00000077327	2.37775
ENSG00000077380	5.53187
ENSG00000077420	1.28127
ENSG00000077454	7.84396
ENSG00000077458	0.534671
ENSG00000077463	0.379483
ENSG00000077498	1.64651
ENSG00000077514	0.0134137
ENSG00000077522	1.47846
ENSG00000077549	8.53875
ENSG00000077585	2.68501
ENSG00000077616	1.09961
ENSG00000077684	4.73323
ENSG00000077713	6.14768
ENSG00000077721	7.92004
ENSG00000077782	7.2925
ENSG00000077800	0.011432
ENSG00000077809	26.1249
ENSG00000077935	0.0841306
ENSG00000077942	3.21826
ENSG00000077943	1.92619
ENSG00000077984	0.977513
ENSG00000078018	4.30861
ENSG00000078043	1.2702
ENSG00000078053	1.64501
ENSG00000078061	5.53403
ENSG00000078070	1.72763
ENSG00000078081	1.93494
ENSG00000078098	1.84315
ENSG00000078114	0.366554
ENSG00000078124	12.3963
ENSG00000078140	8.82094
ENSG00000078142	4.26796
ENSG00000078177	3.53865
ENSG00000078237	12.2215
ENSG00000078246	0.158237
ENSG00000078269	4.23377
ENSG00000078295	1.41189
ENSG00000078304	4.48892
ENSG00000078319	2.08971
ENSG00000078328	1.45876
ENSG00000078369	0.946627
ENSG00000078401	1.68293
ENSG00000078403	9.88135
ENSG00000078487	1.20819
ENSG00000078549	1.25399
ENSG00000078579	1.90331
ENSG00000078589	1.5311
ENSG00000078596	2.5982
ENSG00000078618	11.4401
ENSG00000078668	10.7555
ENSG00000078674	9.51188
ENSG00000078687	0.695661
ENSG00000078699	7.83003
ENSG00000078725	1.62737
ENSG00000078747	5.66077
ENSG00000078795	0.617371
ENSG00000078808	0.221672
ENSG00000078814	0.757052
ENSG00000078898	1.15314
ENSG00000078900	0.0854473
ENSG00000078902	0.0460143
ENSG00000078967	0.0894474
ENSG00000079101	1.86424
ENSG00000079102	1.73038
ENSG00000079112	1.36704
ENSG00000079150	3.56683
ENSG00000079156	9.65429
ENSG00000079215	1.73497
ENSG00000079246	1.89752
ENSG00000079263	2.07929
ENSG00000079277	0.0627417
ENSG00000079308	1.63237
ENSG00000079313	4.93361
ENSG00000079332	14.5568
ENSG00000079335	0.270879
ENSG00000079337	4.39468
ENSG00000079387	1.67831
ENSG00000079393	4.20693
ENSG00000079432	1.58075
ENSG00000079459	1.03765
ENSG00000079462	0.348985
ENSG00000079482	10.4279
ENSG00000079557	0.924948
ENSG00000079616	6.47886
ENSG00000079689	0.702003
ENSG00000079691	8.00782
ENSG00000079739	0.231339
ENSG00000079785	8.5561
ENSG00000079805	0.316679
ENSG00000079819	4.85741
ENSG00000079841	1.69694
ENSG00000079931	2.99373
ENSG00000079950	6.92826
ENSG00000079999	3.51026
ENSG00000080031	1.4153
ENSG00000080166	1.2018
ENSG00000080189	6.00057
ENSG00000080200	1.03433
ENSG00000080224	3.98977
ENSG00000080293	1.3263
ENSG00000080298	1.52456
ENSG00000080345	7.80313
ENSG00000080371	5.76265
ENSG00000080493	7.49017
ENSG00000080503	3.04756
ENSG00000080511	0.680771
ENSG00000080546	0.174225
ENSG00000080561	8.23606
ENSG00000080572	0.0802052
ENSG00000080573	1.29936
ENSG00000080603	0.657949
ENSG00000080608	8.02106
ENSG00000080644	1.64375
ENSG00000080709	1.61273
ENSG00000080802	7.98352
ENSG00000080815	5.43645
ENSG00000080819	4.18166
ENSG00000080822	0.165
ENSG00000080823	1.84557
ENSG00000080824	0.092895
ENSG00000080839	0.248908
ENSG00000080845	1.31687
ENSG00000080854	0.103522
ENSG00000080947	3.85111
ENSG00000081014	8.7312
ENSG00000081019	0.164646
ENSG00000081026	9.66167
ENSG00000081041	0.458027
ENSG00000081051	0.982154
ENSG00000081052	0.103991
ENSG00000081059	2.61719
ENSG00000081087	0.182609
ENSG00000081138	1.39464
ENSG00000081148	1.11183
ENSG00000081154	8.84634
ENSG00000081177	9.85654
ENSG00000081181	2.3456
ENSG00000081189	0.647215
ENSG00000081237	1.02222
ENSG00000081248	1.09488
ENSG00000081277	0.85306
ENSG00000081320	0.975354
ENSG00000081377	3.74211
ENSG00000081386	3.85279
ENSG00000081479	2.03401
ENSG00000081721	6.48187
ENSG00000081760	3.77857
ENSG00000081791	9.21508
ENSG00000081800	0.986203
ENSG00000081803	4.16033
ENSG00000081818	0.982342
ENSG00000081870	0.121939
ENSG00000081913	5.93417
ENSG00000081923	11.5937
ENSG00000081985	1.07178
ENSG00000082014	3.03371
ENSG00000082068	8.00307
ENSG00000082074	0.923349
ENSG00000082126	1.28259
ENSG00000082146	2.6749
ENSG00000082153	1.61817
ENSG00000082175	0.9921
ENSG00000082212	13.6313
ENSG00000082213	0.0568865
ENSG00000082258	0.515622
ENSG00000082269	1.78222
ENSG00000082293	1.88445
ENSG00000082397	2.61838
ENSG00000082438	1.18934
ENSG00000082458	1.27045
ENSG00000082482	1.06185
ENSG00000082497	2.00428
ENSG00000082512	5.18211
ENSG00000082515	6.92255
ENSG00000082516	4.66369
ENSG00000082556	10.297
ENSG00000082641	0.285566
ENSG00000082684	1.50969
ENSG00000082701	1.02853
ENSG00000082781	0.968441
ENSG00000082898	6.93056
ENSG00000082929	1.166
ENSG00000083067	2.02633
ENSG00000083093	0.0285425
ENSG00000083097	3.37329
ENSG00000083123	9.12826
ENSG00000083168	14.4749
ENSG00000083223	12.8796
ENSG00000083290	9.69503
ENSG00000083307	0.0439313
ENSG00000083312	0.0426819
ENSG00000083444	3.74884
ENSG00000083457	1.04576
ENSG00000083535	0.0713603
ENSG00000083544	22.3113
ENSG00000083635	0.027749
ENSG00000083642	5.43678
ENSG00000083720	0.321048
ENSG00000083750	6.56521
ENSG00000083782	1.17231
ENSG00000083807	0.93448
ENSG00000083812	2.61979
ENSG00000083817	0.12917
ENSG00000083828	3.49681
ENSG00000083844	3.68953
ENSG00000083845	0.510075
ENSG00000083857	7.95767
ENSG00000083937	3.07344
ENSG00000084070	1.15324
ENSG00000084072	0.200475
ENSG00000084073	0.144376
ENSG00000084090	0.522084
ENSG00000084092	3.1781
ENSG00000084093	5.38166
ENSG00000084110	0.0860091
ENSG00000084112	5.36046
ENSG00000084207	4.08939
ENSG00000084234	10.1763
ENSG00000084444	4.9929
ENSG00000084453	0.799847
ENSG00000084623	0.17572
ENSG00000084628	1.72716
ENSG00000084636	1.11122
ENSG00000084652	6.24225
ENSG00000084674	1.36927
ENSG00000084676	12.2467
ENSG00000084693	0.957515
ENSG00000084710	4.54419
ENSG00000084731	2.95378
ENSG00000084733	9.85643
ENSG00000084734	1.07702
ENSG00000084754	8.03445
ENSG00000084764	7.6099
ENSG00000084774	3.52762
ENSG00000085063	6.86058
ENSG00000085117	2.49228
ENSG00000085185	3.41323
ENSG00000085224	8.40681
ENSG00000085231	0.555047
ENSG00000085265	1.07044
ENSG00000085274	30.2152
ENSG00000085276	3.88287
ENSG00000085365	0.0673826
ENSG00000085377	9.98038
ENSG00000085382	0.292966
ENSG00000085415	7.78307
ENSG00000085433	6.96934
ENSG00000085449	5.52955
ENSG00000085465	1.25868
ENSG00000085491	1.03292
ENSG00000085511	0.388914
ENSG00000085514	2.55615
ENSG00000085552	1.42304
ENSG00000085563	1.5586
ENSG00000085644	3.16266
ENSG00000085662	4.0145
ENSG00000085719	2.76017
ENSG00000085733	0.0532389
ENSG00000085741	1.49144
ENSG00000085760	7.67123
ENSG00000085788	0.805607
ENSG00000085831	1.43737
ENSG00000085832	0.628958
ENSG00000085840	0.0343302
ENSG00000085871	7.58142
ENSG00000085978	1.02361
ENSG00000085982	7.57032
ENSG00000085998	1.1415
ENSG00000085999	9.93596
ENSG00000086015	1.33549
ENSG00000086061	0.0196884
ENSG00000086062	0.270078
ENSG00000086065	0.125483
ENSG00000086102	7.29991
ENSG00000086159	1.44785
ENSG00000086200	0.185818
ENSG00000086205	1.85436
ENSG00000086232	7.24952
ENSG00000086289	0.554904
ENSG00000086300	3.9831
ENSG00000086475	9.41082
ENSG00000086504	1.98572
ENSG00000086544	3.17055
ENSG00000086570	1.13961
ENSG00000086589	6.40573
ENSG00000086598	1.39846
ENSG00000086619	6.84362
ENSG00000086666	9.88348
ENSG00000086696	16.8273
ENSG00000086712	6.68637
ENSG00000086717	4.61603
ENSG00000086730	1.45362
ENSG00000086758	7.99547
ENSG00000086827	4.77562
ENSG00000086967	1.52953
ENSG00000087008	4.4921
ENSG00000087053	7.13013
ENSG00000087074	2.81559
ENSG00000087076	3.10577
ENSG00000087077	1.93614
ENSG00000087085	0.889564
ENSG00000087087	5.70561
ENSG00000087088	1.79262
ENSG00000087095	7.3476
ENSG00000087116	1.51215
ENSG00000087152	2.09074
ENSG00000087157	3.42545
ENSG00000087206	0.0188227
ENSG00000087237	1.11963
ENSG00000087245	1.56949
ENSG00000087250	0.0832221
ENSG00000087253	4.1079
ENSG00000087258	0.112769
ENSG00000087263	1.15776
ENSG00000087266	2.27256
ENSG00000087274	8.67137
ENSG00000087299	0.253557
ENSG00000087301	0.443798
ENSG00000087302	8.3055
ENSG00000087303	2.66103
ENSG00000087338	5.53265
ENSG00000087365	0.828027
ENSG00000087448	5.54873
ENSG00000087460	1.59255
ENSG00000087470	16.8133
ENSG00000087495	1.37217
ENSG00000087502	8.4157
ENSG00000087510	2.53176
ENSG00000087586	0.0420309
ENSG00000087589	1.6495
ENSG00000087842	9.05701
ENSG00000087884	1.19779
ENSG00000087903	5.45674
ENSG00000087916	1.89285
ENSG00000087995	5.87824
ENSG00000088002	1.21227
ENSG00000088035	11.2705
ENSG00000088038	4.07335
ENSG00000088179	12.9732
ENSG00000088205	4.20918
ENSG00000088247	3.62373
ENSG00000088256	4.88018
ENSG00000088280	3.81309
ENSG00000088298	0.0649155
ENSG00000088305	5.04536
ENSG00000088320	0.771562
ENSG00000088325	4.7482
ENSG00000088340	1.49575
ENSG00000088356	2.81156
ENSG00000088367	3.7371
ENSG00000088386	1.36559
ENSG00000088387	6.08437
ENSG00000088448	12.4843
ENSG00000088451	8.59569
ENSG00000088538	0.0238805
ENSG00000088543	1.45043
ENSG00000088682	0.12667
ENSG00000088726	0.690672
ENSG00000088727	0.676997
ENSG00000088756	0.0266276
ENSG00000088766	13.001
ENSG00000088808	0.0828087
ENSG00000088812	9.83843
ENSG00000088826	0.959643
ENSG00000088827	1.21813
ENSG00000088832	9.22455
ENSG00000088833	1.21222
ENSG00000088836	2.60537
ENSG00000088854	6.48679
ENSG00000088876	18.406
ENSG00000088881	2.52312
ENSG00000088882	1.06752
ENSG00000088888	4.38503
ENSG00000088899	2.99384
ENSG00000088926	1.87051
ENSG00000088930	11.7405
ENSG00000088970	18.7985
ENSG00000088986	0.0633397
ENSG00000089006	0.264224
ENSG00000089009	0.250761
ENSG00000089012	3.57378
ENSG00000089041	0.853594
ENSG00000089048	0.0348744
ENSG00000089050	4.02864
ENSG00000089053	0.0750762
ENSG00000089057	1.34516
ENSG00000089060	0.582529
ENSG00000089063	2.5578
ENSG00000089091	0.147115
ENSG00000089094	0.1727
ENSG00000089101	4.04597
ENSG00000089116	0.115951
ENSG00000089123	5.96012
ENSG00000089154	9.58678
ENSG00000089157	0.0287697
ENSG00000089159	2.11893
ENSG00000089163	1.63069
ENSG00000089169	1.45925
ENSG00000089177	7.22075
ENSG00000089195	0.0442829
ENSG00000089199	2.4742
ENSG00000089220	0.141271
ENSG00000089225	0.163482
ENSG00000089234	0.0301623
ENSG00000089248	0.298115
ENSG00000089250	0.582523
ENSG00000089280	10.151
ENSG00000089289	5.14819
ENSG00000089327	4.34935
ENSG00000089335	0.0873299
ENSG00000089351	3.49603
ENSG00000089356	1.0729
ENSG00000089472	1.16143
ENSG00000089486	1.89401
ENSG00000089558	1.5553
ENSG00000089597	3.19665
ENSG00000089639	3.7891
ENSG00000089682	3.81923
ENSG00000089692	1.58513
ENSG00000089693	1.68954
ENSG00000089723	1.70325
ENSG00000089775	8.6391
ENSG00000089818	6.92633
ENSG00000089820	0.14751
ENSG00000089847	0.410404
ENSG00000089876	0.270625
ENSG00000089902	13.9805
ENSG00000089916	12.3268
ENSG00000090006	0.891649
ENSG00000090013	0.402283
ENSG00000090020	0.577149
ENSG00000090054	7.33591
ENSG00000090060	1.21417
ENSG00000090061	0.455517
ENSG00000090104	1.48548
ENSG00000090238	0.145215
ENSG00000090263	6.43185
ENSG00000090266	1.29397
ENSG00000090273	0.118728
ENSG00000090316	8.37069
ENSG00000090372	0.636917
ENSG00000090376	2.00399
ENSG00000090402	1.27578
ENSG00000090432	2.97687
ENSG00000090447	5.39657
ENSG00000090470	5.75137
ENSG00000090487	5.46808
ENSG00000090520	15.5564
ENSG00000090530	0.918784
ENSG00000090565	6.56821
ENSG00000090615	5.3742
ENSG00000090621	42.424
ENSG00000090659	1.1622
ENSG00000090661	1.57471
ENSG00000090674	2.55837
ENSG00000090686	10.0871
ENSG00000090776	8.75821
ENSG00000090857	1.8311
ENSG00000090861	0.332442
ENSG00000090863	12.5706
ENSG00000090889	0.404933
ENSG00000090905	9.44701
ENSG00000090920	1.92058
ENSG00000090924	3.9469
ENSG00000090932	0.866876
ENSG00000090971	1.7776
ENSG00000090975	4.44458
ENSG00000090989	4.4341
ENSG00000091009	7.01368
ENSG00000091039	11.5516
ENSG00000091073	2.68242
ENSG00000091106	0.885129
ENSG00000091127	9.76543
ENSG00000091128	0.983009
ENSG00000091129	5.22015
ENSG00000091136	6.93523
ENSG00000091137	0.885783
ENSG00000091138	0.820092
ENSG00000091140	8.67284
ENSG00000091157	0.134186
ENSG00000091164	0.065332
ENSG00000091181	0.272724
ENSG00000091317	5.29011
ENSG00000091409	1.72472
ENSG00000091428	0.446042
ENSG00000091436	17.8688
ENSG00000091482	1.38965
ENSG00000091483	9.06767
ENSG00000091490	3.33817
ENSG00000091513	1.97576
ENSG00000091527	7.391
ENSG00000091536	1.35471
ENSG00000091542	7.18928
ENSG00000091583	0.967482
ENSG00000091592	1.0058
ENSG00000091622	2.21855
ENSG00000091640	0.1845
ENSG00000091651	0.0462398
ENSG00000091656	4.95206
ENSG00000091704	0.932185
ENSG00000091732	5.21929
ENSG00000091831	0.596809
ENSG00000091844	8.25563
ENSG00000091947	0.366851
ENSG00000091972	1.8727
ENSG00000091986	0.477309
ENSG00000092051	1.31943
ENSG00000092054	1.01267
ENSG00000092067	0.581457
ENSG00000092068	1.25066
ENSG00000092094	0.0583468
ENSG00000092096	2.46462
ENSG00000092098	2.95536
ENSG00000092108	15.2664
ENSG00000092140	13.057
ENSG00000092148	11.0041
ENSG00000092199	4.92027
ENSG00000092200	0.955035
ENSG00000092203	0.115434
ENSG00000092208	5.6184
ENSG00000092295	1.03508
ENSG00000092345	1.23663
ENSG00000092377	1.52759
ENSG00000092421	1.0256
ENSG00000092439	10.5557
ENSG00000092445	0.45611
ENSG00000092470	3.12536
ENSG00000092531	0.104342
ENSG00000092607	1.80468
ENSG00000092621	0.670375
ENSG00000092758	1.37039
ENSG00000092820	6.4814
ENSG00000092847	1.18408
ENSG00000092850	0.704494
ENSG00000092853	9.80086
ENSG00000092929	2.59786
ENSG00000092931	0.759431
ENSG00000092964	0.110633
ENSG00000092969	1.67028
ENSG00000092978	0.214227
ENSG00000093000	0.0827451
ENSG00000093009	0.155227
ENSG00000093010	0.114679
ENSG00000093072	0.903556
ENSG00000093134	1.14954
ENSG00000093144	6.86041
ENSG00000093167	0.827625
ENSG00000093183	0.326444
ENSG00000093217	4.49098
ENSG00000094631	6.28108
ENSG00000094755	1.58679
ENSG00000094796	1.0043
ENSG00000094804	3.60367
ENSG00000094841	4.3707
ENSG00000094880	4.71025
ENSG00000094914	3.19174
ENSG00000094916	0.0266878
ENSG00000094963	2.05833
ENSG00000094975	13.3351
ENSG00000095002	5.74058
ENSG00000095015	15.4921
ENSG00000095059	0.859093
ENSG00000095066	0.0219295
ENSG00000095110	0.937086
ENSG00000095139	0.294959
ENSG00000095203	3.35402
ENSG00000095209	4.79508
ENSG00000095261	39.7429
ENSG00000095303	1.0055
ENSG00000095319	0.110533
ENSG00000095321	0.214953
ENSG00000095370	1.46799
ENSG00000095380	20.6768
ENSG00000095383	4.01499
ENSG00000095397	3.2473
ENSG00000095464	1.14095
ENSG00000095485	4.63219
ENSG00000095564	10.8759
ENSG00000095574	0.125925
ENSG00000095585	1.46972
ENSG00000095587	2.76505
ENSG00000095596	1.71447
ENSG00000095627	1.08515
ENSG00000095637	3.78738
ENSG00000095713	2.0159
ENSG00000095739	6.98403
ENSG00000095752	3.01515
ENSG00000095777	0.388581
ENSG00000095787	0.190944
ENSG00000095794	0.208436
ENSG00000095932	0.6603
ENSG00000095951	4.26687
ENSG00000095970	1.09185
ENSG00000095981	1.0659
ENSG00000096006	0.830132
ENSG00000096060	4.96146
ENSG00000096063	5.88179
ENSG00000096070	0.461996
ENSG00000096080	5.64242
ENSG00000096088	0.915044
ENSG00000096092	7.28971
ENSG00000096093	18.1257
ENSG00000096264	1.33127
ENSG00000096384	5.71767
ENSG00000096395	1.05348
ENSG00000096401	8.48877
ENSG00000096433	5.3787
ENSG00000096654	8.23881
ENSG00000096696	0.625504
ENSG00000096717	11.5658
ENSG00000096746	5.355
ENSG00000096872	0.32942
ENSG00000096968	17.1808
ENSG00000096996	0.538646
ENSG00000097007	4.15537
ENSG00000097021	0.486566
ENSG00000097033	0.175667
ENSG00000097046	10.4244
ENSG00000097096	22.1963
ENSG00000099139	4.35433
ENSG00000099194	0.660127
ENSG00000099204	2.20102
ENSG00000099219	7.7853
ENSG00000099246	6.31394
ENSG00000099250	10.4063
ENSG00000099251	4.83335
ENSG00000099256	1.22878
ENSG00000099260	2.66997
ENSG00000099282	4.72913
ENSG00000099284	6.43196
ENSG00000099308	0.911561
ENSG00000099331	0.139823
ENSG00000099337	2.02665
ENSG00000099338	2.45053
ENSG00000099341	6.58893
ENSG00000099364	0.475227
ENSG00000099365	0.500573
ENSG00000099381	5.74517
ENSG00000099399	1.02846
ENSG00000099622	1.36675
ENSG00000099624	1.71679
ENSG00000099625	0.204764
ENSG00000099715	1.60872
ENSG00000099721	1.01817
ENSG00000099725	7.16379
ENSG00000099783	5.53823
ENSG00000099785	3.34413
ENSG00000099795	0.980272
ENSG00000099797	4.77891
ENSG00000099804	9.27312
ENSG00000099812	3.10141
ENSG00000099814	6.46851
ENSG00000099817	3.33
ENSG00000099821	3.28406
ENSG00000099822	2.67556
ENSG00000099834	0.634858
ENSG00000099860	1.41468
ENSG00000099864	1.65713
ENSG00000099875	10.3866
ENSG00000099889	0.031678
ENSG00000099901	0.801145
ENSG00000099904	1.44404
ENSG00000099917	0.0553064
ENSG00000099940	0.609817
ENSG00000099942	4.55194
ENSG00000099949	1.4388
ENSG00000099953	0.200949
ENSG00000099954	1.38436
ENSG00000099956	6.9135
ENSG00000099957	0.958727
ENSG00000099985	0.96081
ENSG00000099991	5.41583
ENSG00000099992	3.51739
ENSG00000099994	2.07377
ENSG00000099995	0.327188
ENSG00000099998	1.46229
ENSG00000099999	0.324689
ENSG00000100012	0.820485
ENSG00000100023	0.574628
ENSG00000100024	1.46982
ENSG00000100027	3.24678
ENSG00000100028	0.483276
ENSG00000100029	0.136055
ENSG00000100030	9.6722
ENSG00000100031	2.94732
ENSG00000100033	2.45749
ENSG00000100034	3.11781
ENSG00000100036	7.90168
ENSG00000100038	5.02539
ENSG00000100053	1.0665
ENSG00000100055	0.857732
ENSG00000100056	2.4932
ENSG00000100058	5.50694
ENSG00000100060	1.33616
ENSG00000100065	2.69035
ENSG00000100068	7.54147
ENSG00000100077	0.432029
ENSG00000100079	0.685554
ENSG00000100083	5.50688
ENSG00000100084	1.23988
ENSG00000100092	12.3374
ENSG00000100095	1.1547
ENSG00000100097	2.41601
ENSG00000100099	0.0519885
ENSG00000100101	12.8692
ENSG00000100104	0.0707036
ENSG00000100105	1.43085
ENSG00000100109	0.0198209
ENSG00000100116	6.5225
ENSG00000100122	0.897972
ENSG00000100124	0.417019
ENSG00000100138	0.725317
ENSG00000100139	6.87913
ENSG00000100142	0.465064
ENSG00000100147	5.65264
ENSG00000100150	6.94562
ENSG00000100154	11.4527
ENSG00000100156	1.26849
ENSG00000100162	2.49189
ENSG00000100167	1.48685
ENSG00000100170	0.898072
ENSG00000100181	3.90311
ENSG00000100196	2.60638
ENSG00000100201	2.23054
ENSG00000100206	3.30628
ENSG00000100207	3.15686
ENSG00000100209	0.190098
ENSG00000100218	1.16546
ENSG00000100219	0.172244
ENSG00000100220	3.38413
ENSG00000100221	6.54001
ENSG00000100225	11.8831
ENSG00000100226	4.50265
ENSG00000100227	0.23653
ENSG00000100228	0.254342
ENSG00000100239	4.44426
ENSG00000100241	6.87952
ENSG00000100243	5.175
ENSG00000100253	1.864
ENSG00000100258	0.332982
ENSG00000100266	8.89918
ENSG00000100271	4.96623
ENSG00000100276	0.813684
ENSG00000100281	5.03074
ENSG00000100284	0.0840772
ENSG00000100285	0.944624
ENSG00000100288	0.568426
ENSG00000100290	2.92339
ENSG00000100292	2.56689
ENSG00000100294	3.09592
ENSG00000100296	3.24847
ENSG00000100297	5.54522
ENSG00000100298	1.55553
ENSG00000100299	3.39716
ENSG00000100300	4.02042
ENSG00000100302	3.82407
ENSG00000100304	8.79813
ENSG00000100307	2.71578
ENSG00000100311	7.28589
ENSG00000100314	0.1914
ENSG00000100319	0.257692
ENSG00000100320	9.46145
ENSG00000100321	2.21467
ENSG00000100324	6.99605
ENSG00000100325	4.96954
ENSG00000100330	5.74784
[truncated: 19,880 more rows]

## Sheet: Sheet3
ENSMBL_ID	Pausing_index
ENSG00000000003	0.393845
ENSG00000000005	1.47712
ENSG00000000419	0.309154
ENSG00000000457	13.1972
ENSG00000000460	0.867084
ENSG00000000938	0.859987
ENSG00000000971	5.94863
ENSG00000001084	0.863225
ENSG00000001167	917.401
ENSG00000001460	0.424472
ENSG00000001461	6.02726
ENSG00000001497	6.2324
ENSG00000001561	0.25443
ENSG00000001617	0.694341
ENSG00000001626	1.46403
ENSG00000001629	0.0232045
ENSG00000001631	0.043631
ENSG00000002016	0.381187
ENSG00000002079	0.895084
ENSG00000002549	24.5194
ENSG00000002587	6.8755
ENSG00000002726	1.09613
ENSG00000002745	0.82953
ENSG00000002746	1.2132
ENSG00000002822	14.1806
ENSG00000002834	11.368
ENSG00000002919	0.398086
ENSG00000002933	0.299575
ENSG00000003056	0.079404
ENSG00000003096	0.229055
ENSG00000003137	1.67474
ENSG00000003147	0.23153
ENSG00000003249	0.166914
ENSG00000003393	9.21408
ENSG00000003400	5.0336
ENSG00000003402	6.24641
ENSG00000003436	17.9865
ENSG00000003509	0.0545419
ENSG00000003756	11.204
ENSG00000003987	0.900995
ENSG00000003989	4.42953
ENSG00000004139	5.56289
ENSG00000004142	0.0584871
ENSG00000004399	6.74572
ENSG00000004455	0.0873034
ENSG00000004468	8.4568
ENSG00000004534	15.6464
ENSG00000004660	1.19366
ENSG00000004700	0.0927227
ENSG00000004766	7.61256
ENSG00000004777	4.768
ENSG00000004779	4.57089
ENSG00000004799	0.112581
ENSG00000004809	0.455743
ENSG00000004846	0.844077
ENSG00000004848	1.4101
ENSG00000004864	13.143
ENSG00000004866	2.36741
ENSG00000004897	4.03645
ENSG00000004939	1.91543
ENSG00000004948	1.58061
ENSG00000004975	5.65677
ENSG00000005001	0.144136
ENSG00000005007	7.14812
ENSG00000005020	1.00188
ENSG00000005022	0.0888335
ENSG00000005059	10.1185
ENSG00000005073	0.329143
ENSG00000005100	0.0318574
ENSG00000005102	1.04334
ENSG00000005108	8.80179
ENSG00000005156	0.987027
ENSG00000005175	0.0316077
ENSG00000005187	3.71111
ENSG00000005194	0.0951618
ENSG00000005238	1.05347
ENSG00000005243	0.556952
ENSG00000005249	7.0831
ENSG00000005302	12.7454
ENSG00000005339	13.0286
ENSG00000005379	1.32821
ENSG00000005381	1.00005
ENSG00000005436	42.5618
ENSG00000005469	0.0878503
ENSG00000005471	1.1212
ENSG00000005486	3.61894
ENSG00000005700	13.405
ENSG00000005801	5.17746
ENSG00000005810	14.6829
ENSG00000005812	11.9471
ENSG00000005844	0.411668
ENSG00000005882	7.51971
ENSG00000005884	0.477169
ENSG00000005889	1.05545
ENSG00000005893	5.21484
ENSG00000005955	12.9541
ENSG00000005961	1.55683
ENSG00000005981	2.86105
ENSG00000006007	5.48941
ENSG00000006016	0.055201
ENSG00000006025	5.17162
ENSG00000006042	5.41549
ENSG00000006047	1.13367
ENSG00000006059	1.07368
ENSG00000006071	3.52256
ENSG00000006074	1.03855
ENSG00000006114	0.19152
ENSG00000006116	0.825087
ENSG00000006118	0.637896
ENSG00000006125	0.598885
ENSG00000006128	0.772237
ENSG00000006194	2.01434
ENSG00000006210	0.726648
ENSG00000006282	5.35314
ENSG00000006283	2.67248
ENSG00000006432	1.55275
ENSG00000006451	17.9073
ENSG00000006453	6.36756
ENSG00000006459	0.494354
ENSG00000006468	6.5103
ENSG00000006530	0.0124447
ENSG00000006534	0.313762
ENSG00000006555	0.83622
ENSG00000006576	0.109084
ENSG00000006606	1.26753
ENSG00000006607	8.73843
ENSG00000006611	2.31397
ENSG00000006625	0.402179
ENSG00000006634	0.0889278
ENSG00000006638	0.216089
ENSG00000006652	0.755604
ENSG00000006659	1.24939
ENSG00000006704	5.0758
ENSG00000006715	1.16432
ENSG00000006740	0.421725
ENSG00000006744	13.3668
ENSG00000006747	0.324501
ENSG00000006756	14.3011
ENSG00000006757	12.3287
ENSG00000006788	2.32402
ENSG00000006831	0.9455
ENSG00000007038	1.1799
ENSG00000007047	0.944123
ENSG00000007062	1.13662
ENSG00000007080	5.02513
ENSG00000007129	1.54469
ENSG00000007168	13.9288
ENSG00000007171	1.18375
ENSG00000007174	1.08302
ENSG00000007202	13.4367
ENSG00000007237	1.09518
ENSG00000007264	0.759777
ENSG00000007306	1.70716
ENSG00000007312	1.15286
ENSG00000007314	0.938695
ENSG00000007341	1.8098
ENSG00000007350	0.121742
ENSG00000007372	1.07767
ENSG00000007376	0.200107
ENSG00000007384	0.332068
ENSG00000007392	7.01277
ENSG00000007402	2.21511
ENSG00000007516	2.24133
ENSG00000007545	0.600011
ENSG00000007866	8.59448
ENSG00000007923	6.78619
ENSG00000007933	1.11555
ENSG00000007944	17.126
ENSG00000007952	2.22727
ENSG00000007968	4.70003
ENSG00000008018	3.03511
ENSG00000008056	1.38454
ENSG00000008083	2.36239
ENSG00000008086	8.63179
ENSG00000008118	0.982308
ENSG00000008130	1.46453
ENSG00000008196	0.946829
ENSG00000008197	0.690184
ENSG00000008226	1.57351
ENSG00000008256	6.98566
ENSG00000008277	5.92721
ENSG00000008282	9.95079
ENSG00000008283	8.62691
ENSG00000008294	25.9758
ENSG00000008300	1.18336
ENSG00000008311	1.45388
ENSG00000008323	0.391843
ENSG00000008394	15.1739
ENSG00000008405	1.00784
ENSG00000008441	3.39695
ENSG00000008513	4.35966
ENSG00000008517	4.60765
ENSG00000008710	0.0516252
ENSG00000008735	0.685057
ENSG00000008838	0.509393
ENSG00000008869	0.0801722
ENSG00000008952	0.089312
ENSG00000009307	8.22107
ENSG00000009335	7.47773
ENSG00000009413	1.11398
ENSG00000009694	1.18915
ENSG00000009709	7.56638
ENSG00000009724	1.08169
ENSG00000009765	0.766005
ENSG00000009780	8.77532
ENSG00000009790	1.02302
ENSG00000009844	4.83626
ENSG00000009950	3.00496
ENSG00000009954	9.66306
ENSG00000010017	22.0896
ENSG00000010030	0.969371
ENSG00000010072	0.295244
ENSG00000010165	15.3046
ENSG00000010219	2.66547
ENSG00000010244	0.0111272
ENSG00000010256	0.489989
ENSG00000010270	13.348
ENSG00000010278	4.65697
ENSG00000010292	0.518834
ENSG00000010295	1.68256
ENSG00000010310	1.04944
ENSG00000010318	0.328863
ENSG00000010319	1.881
ENSG00000010322	7.84302
ENSG00000010327	1.87406
ENSG00000010361	0.491401
ENSG00000010379	1.73485
ENSG00000010438	2.25783
ENSG00000010539	1.09613
ENSG00000010610	1.25528
ENSG00000010626	0.135647
ENSG00000010671	1.0769
ENSG00000010704	5.68749
ENSG00000010803	0.395447
ENSG00000010810	4.03474
ENSG00000010818	10.9777
ENSG00000010932	1.05391
ENSG00000011007	9.83161
ENSG00000011021	4.56134
ENSG00000011028	7.05285
ENSG00000011083	1.29772
ENSG00000011105	16.6688
ENSG00000011114	0.0605336
ENSG00000011132	1.71613
ENSG00000011143	1.07584
ENSG00000011198	2.6439
ENSG00000011201	1.40589
ENSG00000011243	6.64268
ENSG00000011258	0.281867
ENSG00000011260	0.235482
ENSG00000011275	7.84961
ENSG00000011295	0.241623
ENSG00000011304	3.18151
ENSG00000011332	0.986594
ENSG00000011347	4.14744
ENSG00000011376	9.60781
ENSG00000011405	0.107498
ENSG00000011422	4.32389
ENSG00000011426	0.431161
ENSG00000011451	0.0911401
ENSG00000011454	12.0629
ENSG00000011465	1.0486
ENSG00000011478	0.267738
ENSG00000011485	9.3616
ENSG00000011523	14.5314
ENSG00000011566	2.48828
ENSG00000011590	0.804376
ENSG00000011638	0.825591
ENSG00000011677	1.132
ENSG00000012048	0.292943
ENSG00000012061	0.892403
ENSG00000012124	2.38926
ENSG00000012171	0.126232
ENSG00000012174	7.75469
ENSG00000012211	2.17479
ENSG00000012223	0.795028
ENSG00000012232	1.15625
ENSG00000012504	1.76944
ENSG00000012660	2.47172
ENSG00000012779	1.48166
ENSG00000012817	10.197
ENSG00000012822	4.6252
ENSG00000012963	0.214855
ENSG00000012983	6.44949
ENSG00000013016	0.0840025
ENSG00000013275	6.72856
ENSG00000013288	12.1171
ENSG00000013297	1.84028
ENSG00000013306	3.88326
ENSG00000013374	8.55161
ENSG00000013375	0.688571
ENSG00000013392	0.202231
ENSG00000013441	4.56331
ENSG00000013503	16.0852
ENSG00000013523	0.0348082
ENSG00000013561	4.01727
ENSG00000013588	4.40814
ENSG00000013619	1.11655
ENSG00000013725	1.14186
ENSG00000013810	0.107255
ENSG00000014123	0.0519851
ENSG00000014138	6.76328
ENSG00000014164	0.57858
ENSG00000014216	1.28558
ENSG00000014257	1.63775
ENSG00000014824	7.6874
ENSG00000014914	4.39805
ENSG00000015133	0.384297
ENSG00000015153	0.114068
ENSG00000015171	11.8092
ENSG00000015285	16.4054
ENSG00000015413	0.892781
ENSG00000015475	5.61894
ENSG00000015479	6.53415
ENSG00000015520	0.842139
ENSG00000015532	5.52109
ENSG00000015592	0.994527
ENSG00000015676	9.35764
ENSG00000016082	0.0860625
ENSG00000016391	0.178308
ENSG00000016402	2.33669
ENSG00000016490	0.823068
ENSG00000016602	1.67071
ENSG00000016864	3.45631
ENSG00000017260	1.31386
ENSG00000017373	6.00023
ENSG00000017427	1.42905
ENSG00000017483	0.797473
ENSG00000017621	1.0993
ENSG00000017797	11.2636
ENSG00000018236	7.97458
ENSG00000018280	0.63517
ENSG00000018408	0.870672
ENSG00000018510	0.038195
ENSG00000018607	1.23002
ENSG00000018610	5.09499
ENSG00000018625	0.770903
ENSG00000018699	7.02092
ENSG00000018869	0.1085
ENSG00000019144	2.0084
ENSG00000019169	1.47805
ENSG00000019186	3.2765
ENSG00000019485	0.531139
ENSG00000019505	1.26109
ENSG00000019549	1.71619
ENSG00000019582	0.788708
ENSG00000019991	1.2328
ENSG00000019995	0.913718
ENSG00000020129	0.503852
ENSG00000020181	1.34585
ENSG00000020256	0.91019
ENSG00000020426	10.1367
ENSG00000020577	13.1317
ENSG00000020633	0.675743
ENSG00000020922	0.369961
ENSG00000021300	1.06021
ENSG00000021355	3.86907
ENSG00000021461	0.932601
ENSG00000021488	1.39956
ENSG00000021574	13.575
ENSG00000021645	1.31389
ENSG00000021762	0.995168
ENSG00000021776	11.0922
ENSG00000021826	0.0180769
ENSG00000021852	0.0577719
ENSG00000022267	6.42287
ENSG00000022277	15.861
ENSG00000022355	1.21175
ENSG00000022556	0.518396
ENSG00000022567	6.59707
ENSG00000022840	0.226017
ENSG00000022976	3.10794
ENSG00000023041	0.102458
ENSG00000023171	0.832065
ENSG00000023191	5.79886
ENSG00000023228	0.0401124
ENSG00000023287	0.697574
ENSG00000023318	0.285159
ENSG00000023330	6.92112
ENSG00000023445	6.09433
ENSG00000023516	13.3882
ENSG00000023572	6.35999
ENSG00000023608	14.499
ENSG00000023697	14.1482
ENSG00000023734	0.0277025
ENSG00000023839	6.45157
ENSG00000023892	1.09374
ENSG00000023902	4.29057
ENSG00000023909	4.10926
ENSG00000024048	8.59579
ENSG00000024422	23.1451
ENSG00000024526	0.378967
ENSG00000024862	5.97591
ENSG00000025039	4.7704
ENSG00000025156	5.38176
ENSG00000025293	7.27088
ENSG00000025423	0.418434
ENSG00000025434	0.51616
ENSG00000025770	0.28746
ENSG00000025796	2.27787
ENSG00000025800	5.83338
ENSG00000026025	1.8717
ENSG00000026103	0.593327
ENSG00000026508	4.64993
ENSG00000026559	11.7378
ENSG00000026652	5.30188
ENSG00000026751	1.30774
ENSG00000026950	3.78359
ENSG00000027001	0.419434
ENSG00000027075	2.90333
ENSG00000027697	4.64055
ENSG00000027847	9.80607
ENSG00000027869	0.177812
ENSG00000028116	0.589635
ENSG00000028137	2.27414
ENSG00000028203	0.422239
ENSG00000028277	2.04521
ENSG00000028310	0.153334
ENSG00000028528	0.115315
ENSG00000028839	7.55939
ENSG00000029153	18.3727
ENSG00000029363	11.9783
ENSG00000029364	0.91482
ENSG00000029534	0.764104
ENSG00000029559	0.920402
ENSG00000029639	18.0442
ENSG00000029725	9.80983
ENSG00000029993	0.247239
ENSG00000030066	8.41532
ENSG00000030110	4.62313
ENSG00000030304	0.846412
ENSG00000030419	3.25361
ENSG00000030582	4.99489
ENSG00000031003	0.827021
ENSG00000031081	7.4356
ENSG00000031544	0.996044
ENSG00000031691	0.104401
ENSG00000031698	5.51656
ENSG00000031823	0.140429
ENSG00000032219	0.861341
ENSG00000032389	14.2237
ENSG00000032444	2.4796
ENSG00000032742	17.4205
ENSG00000033011	0.222676
ENSG00000033030	7.46763
ENSG00000033050	5.18496
ENSG00000033100	3.24969
ENSG00000033122	1.37697
ENSG00000033170	3.63539
ENSG00000033178	0.292046
ENSG00000033327	16.5407
ENSG00000033627	6.94874
ENSG00000033800	7.26426
ENSG00000033867	7.90615
ENSG00000034053	1.92773
ENSG00000034063	0.0628943
ENSG00000034152	2.92535
ENSG00000034239	1.25539
ENSG00000034533	0.477824
ENSG00000034677	2.69825
ENSG00000034693	0.146571
ENSG00000034971	0.922107
ENSG00000035115	2.13824
ENSG00000035141	0.240302
ENSG00000035403	7.34204
ENSG00000035499	15.4241
ENSG00000035664	1.95404
ENSG00000035681	19.8467
ENSG00000035687	9.95446
ENSG00000035720	0.744257
ENSG00000035862	12.6147
ENSG00000035928	3.35168
ENSG00000036054	9.29078
ENSG00000036257	6.95528
ENSG00000036448	0.979421
ENSG00000036530	5.18136
ENSG00000036549	15.2234
ENSG00000036565	1.21995
ENSG00000036828	0.993186
ENSG00000037042	4.50819
ENSG00000037241	2.13077
ENSG00000037280	1.61704
ENSG00000037474	0.0438867
ENSG00000037637	0.107072
ENSG00000037757	3.47699
ENSG00000038002	11.6724
ENSG00000038219	0.216321
ENSG00000038274	1.4277
ENSG00000038295	7.5835
ENSG00000038358	6.5617
ENSG00000038382	10.0867
ENSG00000038427	5.42475
ENSG00000038532	10.2354
ENSG00000038945	1.40615
ENSG00000039068	2.79159
ENSG00000039123	0.0479059
ENSG00000039139	1.35946
ENSG00000039319	19.6293
ENSG00000039523	0.27424
ENSG00000039537	1.15553
ENSG00000039560	2.95518
ENSG00000039600	0.0339806
ENSG00000039650	3.89017
ENSG00000039987	0.80407
ENSG00000040199	1.50384
ENSG00000040275	6.8769
ENSG00000040341	12.5083
ENSG00000040487	0.203444
ENSG00000040531	0.140368
ENSG00000040608	0.52614
ENSG00000040633	1.23198
ENSG00000040731	2.59288
ENSG00000040933	9.19948
ENSG00000041353	0.816638
ENSG00000041357	8.75246
ENSG00000041515	0.816956
ENSG00000041802	14.1342
ENSG00000041880	1.24041
ENSG00000041982	3.02776
ENSG00000041988	3.74382
ENSG00000042062	0.723218
ENSG00000042088	1.9474
ENSG00000042286	10.1117
ENSG00000042304	0.923998
ENSG00000042317	7.09763
ENSG00000042429	0.115264
ENSG00000042445	0.0809371
ENSG00000042493	0.423337
ENSG00000042753	5.8369
ENSG00000042781	0.870767
ENSG00000042813	3.06827
ENSG00000042832	1.56195
ENSG00000043039	1.94889
ENSG00000043093	0.456483
ENSG00000043143	7.87899
ENSG00000043355	7.20802
ENSG00000043462	1.28626
ENSG00000043514	8.20026
ENSG00000043591	7.67303
ENSG00000044012	1.2493
ENSG00000044090	44.406
ENSG00000044115	0.610127
ENSG00000044446	16.4678
ENSG00000044459	18.6475
ENSG00000044524	1.22437
ENSG00000044574	0.148471
ENSG00000046604	3.80573
ENSG00000046647	17.3734
ENSG00000046651	0.0645613
ENSG00000046653	1.23086
ENSG00000046774	0.674999
ENSG00000046889	1.66529
ENSG00000047056	0.418875
ENSG00000047188	8.72335
ENSG00000047230	14.9126
ENSG00000047249	8.43309
ENSG00000047315	4.35549
ENSG00000047346	0.999182
ENSG00000047365	0.314572
ENSG00000047410	0.0280131
ENSG00000047457	2.66211
ENSG00000047578	0.1407
ENSG00000047579	6.64568
ENSG00000047617	1.42325
ENSG00000047621	0.200387
ENSG00000047634	4.6584
ENSG00000047644	22.8929
ENSG00000047648	0.918058
ENSG00000047662	1.71241
ENSG00000047849	11.5351
ENSG00000047932	50.5957
ENSG00000047936	14.2216
ENSG00000048028	18.1412
ENSG00000048052	5.01252
ENSG00000048140	17.1444
ENSG00000048342	1.81423
ENSG00000048392	0.27024
ENSG00000048405	0.368093
ENSG00000048544	6.7762
ENSG00000048545	0.0813544
ENSG00000048649	0.161774
ENSG00000048707	5.5121
ENSG00000048740	1.01313
ENSG00000048828	17.5609
ENSG00000048991	0.368784
ENSG00000049089	1.03508
ENSG00000049130	10.7573
ENSG00000049167	0.107534
ENSG00000049192	2.7932
ENSG00000049239	18.2731
ENSG00000049245	3.53415
ENSG00000049246	8.22566
ENSG00000049247	0.741316
ENSG00000049249	1.52152
ENSG00000049283	0.293024
ENSG00000049319	3.52074
ENSG00000049323	7.01169
ENSG00000049449	1.29655
ENSG00000049540	1.12579
ENSG00000049541	8.53239
ENSG00000049618	4.5839
ENSG00000049656	7.05851
ENSG00000049759	10.5637
ENSG00000049768	0.824945
ENSG00000049769	20.3434
ENSG00000049860	2.98069
ENSG00000049883	0.418452
ENSG00000050030	1.27552
ENSG00000050165	1.45023
ENSG00000050327	0.769489
ENSG00000050344	2.30501
ENSG00000050393	17.9901
ENSG00000050405	3.35656
ENSG00000050426	7.61667
ENSG00000050438	2.12535
ENSG00000050555	2.41416
ENSG00000050628	0.683178
ENSG00000050730	0.885964
ENSG00000050748	4.19741
ENSG00000050767	1.0884
ENSG00000050820	0.800489
ENSG00000051108	5.18703
ENSG00000051128	0.467261
ENSG00000051180	0.272143
ENSG00000051341	6.93294
ENSG00000051382	16.6592
ENSG00000051523	3.64746
ENSG00000051596	1.38038
ENSG00000051620	0.0372628
ENSG00000051825	2.14538
ENSG00000052126	9.2894
ENSG00000052723	11.8692
ENSG00000052749	0.11053
ENSG00000052795	17.0274
ENSG00000052802	6.49223
ENSG00000052841	0.62591
ENSG00000052850	3.67316
ENSG00000053108	2.26958
ENSG00000053254	5.59118
ENSG00000053328	2.76427
ENSG00000053371	0.178347
ENSG00000053372	0.0082821
ENSG00000053501	12.5577
ENSG00000053524	1.64931
ENSG00000053747	7.45038
ENSG00000053770	0.0204844
ENSG00000053900	16.9553
ENSG00000053918	3.00203
ENSG00000054116	7.43338
ENSG00000054118	6.08202
ENSG00000054148	1.29503
ENSG00000054179	0.864125
ENSG00000054267	10.7394
ENSG00000054277	0.693242
ENSG00000054282	1.25569
ENSG00000054356	1.7147
ENSG00000054392	14.836
ENSG00000054523	10.3498
ENSG00000054598	3.73041
ENSG00000054654	10.687
ENSG00000054690	0.595107
ENSG00000054793	3.81955
ENSG00000054796	0.855416
ENSG00000054803	0.940054
ENSG00000054938	1.2906
ENSG00000054965	11.7082
ENSG00000054967	9.36432
ENSG00000054983	20.5615
ENSG00000055044	7.72266
ENSG00000055070	0.169679
ENSG00000055118	1.45937
ENSG00000055130	0.665306
ENSG00000055147	0.0285754
ENSG00000055163	0.446946
ENSG00000055208	0.228863
ENSG00000055211	5.34918
ENSG00000055332	7.99831
ENSG00000055483	9.34211
ENSG00000055609	1.24639
ENSG00000055917	3.67906
ENSG00000055957	1.08599
ENSG00000056050	6.70561
ENSG00000056097	6.84741
ENSG00000056277	15.6622
ENSG00000056291	1.41555
ENSG00000056487	8.12435
ENSG00000056558	7.63281
ENSG00000056586	16.4297
ENSG00000056661	0.409943
ENSG00000056736	0.0499714
ENSG00000056998	2.15448
ENSG00000057019	1.98685
ENSG00000057252	5.8567
ENSG00000057294	7.90759
ENSG00000057468	15.2269
ENSG00000057593	1.95002
ENSG00000057608	0.564342
ENSG00000057657	3.9101
ENSG00000057663	14.6299
ENSG00000057704	1.02904
ENSG00000057757	0.0555894
ENSG00000057935	0.29899
ENSG00000058056	11.8258
ENSG00000058063	0.195696
ENSG00000058085	5.5234
ENSG00000058091	1.37169
ENSG00000058262	6.91598
ENSG00000058272	0.863213
ENSG00000058335	1.15532
ENSG00000058404	1.11178
ENSG00000058600	6.14082
ENSG00000058668	3.7061
ENSG00000058673	0.501135
ENSG00000058799	3.16625
ENSG00000058804	8.46994
ENSG00000058866	0.934238
ENSG00000059122	10.7966
ENSG00000059145	3.62451
ENSG00000059377	3.12342
ENSG00000059378	9.75967
ENSG00000059573	5.94122
ENSG00000059588	19.9734
ENSG00000059691	8.43282
ENSG00000059728	1.33982
ENSG00000059758	13.0408
ENSG00000059804	3.08409
ENSG00000059915	4.63699
ENSG00000060069	0.0398178
ENSG00000060138	6.18896
ENSG00000060140	2.40549
ENSG00000060237	13.3688
ENSG00000060339	6.98121
ENSG00000060491	0.466554
ENSG00000060558	2.39108
ENSG00000060566	0.901628
ENSG00000060642	5.3055
ENSG00000060656	3.52827
ENSG00000060688	0.147237
ENSG00000060718	1.94406
ENSG00000060749	20.8708
ENSG00000060762	0.167927
ENSG00000060971	10.1714
ENSG00000060982	0.18574
ENSG00000061273	0.287925
ENSG00000061337	2.55767
ENSG00000061455	0.575054
ENSG00000061492	1.27447
ENSG00000061656	2.96153
ENSG00000061676	11.2959
ENSG00000061918	1.4427
ENSG00000061936	8.5834
ENSG00000061938	0.0455028
ENSG00000061987	10.1814
ENSG00000062038	2.94881
ENSG00000062096	1.01545
ENSG00000062194	6.88025
ENSG00000062282	1.97051
ENSG00000062485	0.423518
ENSG00000062524	1.66671
ENSG00000062598	1.21613
ENSG00000062650	0.172465
ENSG00000062716	0.407346
ENSG00000062725	0.0378726
ENSG00000062822	5.90729
ENSG00000063046	19.1311
ENSG00000063127	0.956995
ENSG00000063241	5.03202
ENSG00000063244	7.16805
ENSG00000063245	0.390364
ENSG00000063322	0.0435024
ENSG00000063438	1.35
ENSG00000063587	5.72196
ENSG00000063601	13.2223
ENSG00000063660	8.29148
ENSG00000063761	13.9297
ENSG00000063854	0.35104
ENSG00000063978	1.37922
ENSG00000064012	3.72109
ENSG00000064042	7.11788
ENSG00000064102	0.086354
ENSG00000064115	8.17599
ENSG00000064195	1.24011
ENSG00000064201	0.402582
ENSG00000064218	1.2901
ENSG00000064225	0.393804
ENSG00000064270	1.13639
ENSG00000064300	7.4065
ENSG00000064309	4.20182
ENSG00000064313	10.6307
ENSG00000064393	2.76117
ENSG00000064419	7.9753
ENSG00000064545	5.54464
ENSG00000064547	3.0016
ENSG00000064607	0.432624
ENSG00000064651	1.41249
ENSG00000064652	1.51073
ENSG00000064655	4.97589
ENSG00000064666	2.6034
ENSG00000064687	1.76625
ENSG00000064692	0.268619
ENSG00000064703	0.339924
ENSG00000064763	0.259661
ENSG00000064787	1.37826
ENSG00000064835	0.89977
ENSG00000064886	1.16298
ENSG00000064932	5.6143
ENSG00000064933	0.0134544
ENSG00000064961	1.51667
ENSG00000064999	3.2686
ENSG00000065000	1.38556
ENSG00000065029	9.03049
ENSG00000065054	0.611928
ENSG00000065057	0.210259
ENSG00000065060	12.7573
ENSG00000065135	11.1869
ENSG00000065150	0.34032
ENSG00000065154	13.0592
ENSG00000065183	0.0877384
ENSG00000065243	4.64573
ENSG00000065268	1.96235
ENSG00000065308	0.603377
ENSG00000065320	1.55637
ENSG00000065325	0.0362304
ENSG00000065328	3.86884
ENSG00000065357	18.3789
ENSG00000065361	14.0205
ENSG00000065371	0.566197
ENSG00000065413	0.228846
ENSG00000065427	0.738763
ENSG00000065457	12.3627
ENSG00000065485	9.77608
ENSG00000065491	0.209238
ENSG00000065518	4.13567
ENSG00000065526	0.327962
ENSG00000065534	7.08324
ENSG00000065548	10.0498
ENSG00000065559	0.325761
ENSG00000065600	5.76606
ENSG00000065609	4.03627
ENSG00000065613	13.5052
ENSG00000065615	8.64369
ENSG00000065618	0.865222
ENSG00000065621	1.12363
ENSG00000065665	7.72486
ENSG00000065675	0.157423
ENSG00000065717	1.06281
ENSG00000065802	1.81281
ENSG00000065809	0.409562
ENSG00000065833	11.5891
ENSG00000065882	1.43613
ENSG00000065883	0.861643
ENSG00000065911	8.14356
ENSG00000065923	9.60097
ENSG00000065970	9.10697
ENSG00000065978	9.94376
ENSG00000065989	2.26406
ENSG00000066027	23.413
ENSG00000066032	0.737598
ENSG00000066044	10.0339
ENSG00000066056	1.2009
ENSG00000066084	7.28764
ENSG00000066117	7.40406
ENSG00000066135	21.7086
ENSG00000066136	0.64836
ENSG00000066185	0.289554
ENSG00000066230	0.230475
ENSG00000066248	0.285646
ENSG00000066279	4.595
ENSG00000066294	11.0707
ENSG00000066336	0.739384
ENSG00000066382	1.3107
ENSG00000066405	1.17437
ENSG00000066422	2.7973
ENSG00000066427	10.7799
ENSG00000066455	11.6236
ENSG00000066468	4.52771
ENSG00000066557	0.0442214
ENSG00000066583	11.3791
ENSG00000066629	1.11271
ENSG00000066651	13.5757
ENSG00000066697	10.0915
ENSG00000066735	0.53762
ENSG00000066739	0.256921
ENSG00000066777	0.309969
ENSG00000066813	0.621541
ENSG00000066827	19.2023
ENSG00000066855	18.4111
ENSG00000066923	0.0703395
ENSG00000066926	8.5266
ENSG00000066933	20.5011
ENSG00000067048	3.23545
ENSG00000067057	0.348208
ENSG00000067066	8.86036
ENSG00000067082	4.02255
ENSG00000067113	15.6294
ENSG00000067141	13.7363
ENSG00000067167	0.237165
ENSG00000067177	21.2589
ENSG00000067182	1.16432
ENSG00000067191	9.29882
ENSG00000067208	0.89267
ENSG00000067221	0.0378457
ENSG00000067225	6.14701
ENSG00000067248	0.0581244
ENSG00000067334	4.34084
ENSG00000067365	8.94583
ENSG00000067369	0.329564
ENSG00000067445	1.31046
ENSG00000067533	7.86662
ENSG00000067560	0.590034
ENSG00000067596	9.61555
ENSG00000067601	0.189631
ENSG00000067606	0.208911
ENSG00000067646	17.1501
ENSG00000067704	7.36876
ENSG00000067715	31.5207
ENSG00000067798	0.989824
ENSG00000067829	3.41934
ENSG00000067836	4.2834
ENSG00000067840	1.09747
ENSG00000067842	1.05533
ENSG00000067900	12.0318
ENSG00000067955	16.4435
ENSG00000067992	7.18686
ENSG00000068024	0.682215
ENSG00000068028	0.0259075
ENSG00000068078	6.92185
ENSG00000068079	2.66808
ENSG00000068097	0.518489
ENSG00000068137	2.84164
ENSG00000068305	0.691629
ENSG00000068308	6.06057
ENSG00000068323	3.02262
ENSG00000068354	5.2216
ENSG00000068366	7.76872
ENSG00000068383	18.4645
ENSG00000068394	6.0392
ENSG00000068400	7.65299
ENSG00000068438	7.72097
ENSG00000068489	0.139142
ENSG00000068615	1.97634
ENSG00000068650	17.6012
ENSG00000068697	0.0810374
ENSG00000068724	12.3934
ENSG00000068745	0.899525
ENSG00000068781	3.98337
ENSG00000068784	6.43115
ENSG00000068793	6.46663
ENSG00000068796	23.3656
ENSG00000068831	1.54737
ENSG00000068878	0.0100355
ENSG00000068903	0.219866
ENSG00000068971	0.116149
ENSG00000068976	5.79126
ENSG00000068985	1.27668
ENSG00000069011	2.23937
ENSG00000069018	1.27614
ENSG00000069020	1.48225
ENSG00000069122	0.967727
ENSG00000069188	2.15479
ENSG00000069248	0.167428
ENSG00000069275	4.08574
ENSG00000069329	0.188904
ENSG00000069345	0.273116
ENSG00000069399	3.22327
ENSG00000069424	0.400626
ENSG00000069431	2.51176
ENSG00000069482	2.05371
ENSG00000069493	1.32443
ENSG00000069509	7.01275
ENSG00000069535	0.858295
ENSG00000069667	5.07215
ENSG00000069696	0.950805
ENSG00000069702	0.796597
ENSG00000069712	1.12743
ENSG00000069812	0.0189151
ENSG00000069849	9.58
ENSG00000069869	7.6078
ENSG00000069943	0.275422
ENSG00000069956	1.16577
ENSG00000069966	2.72177
ENSG00000069998	1.22693
ENSG00000070010	0.0852432
ENSG00000070018	28.2986
ENSG00000070019	1.73513
ENSG00000070047	6.44035
ENSG00000070061	0.0127701
ENSG00000070081	0.326428
ENSG00000070087	0.0268042
ENSG00000070159	7.95575
ENSG00000070182	1.82771
ENSG00000070190	1.15901
ENSG00000070193	0.482305
ENSG00000070214	13.3563
ENSG00000070269	1.132
ENSG00000070366	0.805065
ENSG00000070367	0.0833066
ENSG00000070371	4.70978
ENSG00000070388	1.40343
ENSG00000070404	1.75123
ENSG00000070413	0.575414
ENSG00000070423	0.359504
ENSG00000070444	1.78017
ENSG00000070476	13.9269
ENSG00000070495	0.0747465
ENSG00000070501	7.43591
ENSG00000070526	1.24879
ENSG00000070610	0.271926
ENSG00000070614	0.119225
ENSG00000070669	8.0727
ENSG00000070718	0.0804694
ENSG00000070729	0.762464
ENSG00000070731	3.11803
ENSG00000070748	0.780731
ENSG00000070756	7.14078
ENSG00000070759	3.06146
ENSG00000070761	0.0427592
ENSG00000070770	0.443258
ENSG00000070778	12.7999
ENSG00000070785	12.1711
ENSG00000070808	1.11881
ENSG00000070814	4.15948
ENSG00000070831	7.12054
ENSG00000070882	4.56124
ENSG00000070886	1.06599
ENSG00000070915	1.37864
ENSG00000070950	8.66451
ENSG00000070961	1.19283
ENSG00000070985	1.00392
ENSG00000071051	11.6837
ENSG00000071054	10.6568
ENSG00000071073	9.59206
ENSG00000071127	6.54957
ENSG00000071189	18.998
ENSG00000071203	1.01137
ENSG00000071205	13.8555
ENSG00000071242	0.806176
ENSG00000071243	10.3047
ENSG00000071246	0.843578
ENSG00000071462	0.302127
ENSG00000071537	5.93898
ENSG00000071539	0.374631
ENSG00000071553	0.0956744
ENSG00000071564	7.83327
ENSG00000071575	3.58275
ENSG00000071626	5.30524
ENSG00000071794	0.130153
ENSG00000071859	3.02374
ENSG00000071889	7.79378
ENSG00000071894	0.107177
ENSG00000071909	1.40776
ENSG00000071967	7.81894
ENSG00000071991	1.42272
ENSG00000071994	5.57086
ENSG00000072041	5.19018
ENSG00000072042	21.8754
ENSG00000072062	2.0766
ENSG00000072071	6.32581
ENSG00000072080	1.14771
ENSG00000072110	0.873225
ENSG00000072121	7.38138
ENSG00000072133	6.26839
ENSG00000072135	4.30935
ENSG00000072163	0.975501
ENSG00000072182	0.877866
ENSG00000072195	0.949989
ENSG00000072210	14.5567
ENSG00000072274	13.9128
ENSG00000072310	12.4352
ENSG00000072315	1.24512
ENSG00000072364	0.217645
ENSG00000072401	9.79397
ENSG00000072415	29.9946
ENSG00000072422	4.78521
ENSG00000072444	0.762513
ENSG00000072501	0.024104
ENSG00000072518	5.12835
ENSG00000072571	0.187356
ENSG00000072657	1.17738
ENSG00000072682	0.778233
ENSG00000072736	16.498
ENSG00000072756	0.537904
ENSG00000072786	10.5556
ENSG00000072803	14.5855
ENSG00000072818	0.350234
ENSG00000072832	1.02645
ENSG00000072840	34.4095
ENSG00000072849	0.576418
ENSG00000072858	7.42195
ENSG00000072952	1.18364
ENSG00000072954	0.602904
ENSG00000072958	9.69271
ENSG00000073009	21.5262
ENSG00000073050	2.52296
ENSG00000073060	0.793208
ENSG00000073067	0.843361
ENSG00000073111	0.0136589
ENSG00000073146	0.687676
ENSG00000073150	5.91409
ENSG00000073169	0.401538
ENSG00000073282	6.44104
ENSG00000073331	0.320589
ENSG00000073350	7.61985
ENSG00000073417	9.32088
ENSG00000073464	7.50705
ENSG00000073536	3.9968
ENSG00000073578	0.0472574
ENSG00000073598	0.0333523
ENSG00000073605	1.38972
ENSG00000073614	0.167875
ENSG00000073670	1.87797
ENSG00000073711	6.06466
ENSG00000073712	7.22755
ENSG00000073734	0.831828
ENSG00000073737	1.1432
ENSG00000073754	1.01662
ENSG00000073756	0.180326
ENSG00000073792	14.2827
ENSG00000073803	1.62444
ENSG00000073849	4.68145
ENSG00000073861	2.53581
ENSG00000073910	0.166197
ENSG00000073921	8.14304
ENSG00000074047	7.56487
ENSG00000074054	0.031079
ENSG00000074181	1.75477
ENSG00000074201	17.0216
ENSG00000074211	0.793765
ENSG00000074219	2.45909
ENSG00000074266	12.3879
ENSG00000074276	10.4591
ENSG00000074319	18.5764
ENSG00000074356	11.9545
ENSG00000074370	8.03112
ENSG00000074410	4.84132
ENSG00000074416	8.73727
ENSG00000074527	9.50497
ENSG00000074590	10.2342
ENSG00000074603	8.98397
ENSG00000074621	0.060013
ENSG00000074657	6.93459
ENSG00000074660	1.26458
ENSG00000074695	4.65233
ENSG00000074696	6.61332
ENSG00000074706	1.97294
ENSG00000074755	0.10119
ENSG00000074771	0.982924
ENSG00000074800	0.622203
ENSG00000074842	8.82837
ENSG00000074855	0.0716062
ENSG00000074935	0.0539929
ENSG00000074964	9.03022
ENSG00000074966	0.962918
ENSG00000075035	1.78031
ENSG00000075043	1.18874
ENSG00000075073	0.312061
ENSG00000075131	0.0781262
ENSG00000075142	2.64109
ENSG00000075151	0.146786
ENSG00000075188	0.0752538
ENSG00000075213	0.826789
ENSG00000075218	8.64293
ENSG00000075223	0.945997
ENSG00000075234	8.19487
ENSG00000075239	0.0916044
ENSG00000075240	5.25826
ENSG00000075275	8.1684
ENSG00000075290	1.45426
ENSG00000075292	6.54302
ENSG00000075303	0.177433
ENSG00000075336	0.658729
ENSG00000075340	6.99478
ENSG00000075388	0.544002
ENSG00000075391	0.291837
ENSG00000075399	15.2942
ENSG00000075407	8.0978
ENSG00000075413	7.3505
ENSG00000075415	4.85479
ENSG00000075420	8.62648
ENSG00000075426	7.76525
ENSG00000075429	1.09247
ENSG00000075461	2.43537
ENSG00000075539	17.6604
ENSG00000075568	17.6642
ENSG00000075618	7.12671
ENSG00000075624	0.928554
ENSG00000075643	0.157107
ENSG00000075651	5.52951
ENSG00000075673	1.13066
ENSG00000075702	0.121634
ENSG00000075711	1.09759
ENSG00000075785	5.41965
ENSG00000075790	0.106877
ENSG00000075856	4.6025
ENSG00000075884	3.58184
ENSG00000075891	1.46525
ENSG00000075914	0.986686
ENSG00000075945	0.863284
ENSG00000075975	14.9062
ENSG00000076003	4.11853
ENSG00000076043	44.8415
ENSG00000076067	2.85611
ENSG00000076108	3.92635
ENSG00000076242	0.0109059
ENSG00000076248	4.31368
ENSG00000076258	3.14421
ENSG00000076321	12.269
ENSG00000076356	6.73083
ENSG00000076513	14.6318
ENSG00000076554	1.57632
ENSG00000076555	1.24822
ENSG00000076641	5.27106
ENSG00000076650	9.28226
ENSG00000076662	0.433607
ENSG00000076685	5.80908
ENSG00000076706	5.03847
ENSG00000076716	1.45932
ENSG00000076770	2.74202
ENSG00000076826	3.49836
ENSG00000076864	1.16419
ENSG00000076924	0.0657625
ENSG00000076928	8.02069
ENSG00000076984	0.290518
ENSG00000077009	1.03132
ENSG00000077063	3.37879
ENSG00000077080	0.747037
ENSG00000077092	0.672519
ENSG00000077097	0.0450305
ENSG00000077147	17.0408
ENSG00000077150	1.20464
ENSG00000077152	4.43354
ENSG00000077157	5.55604
ENSG00000077232	20.1795
ENSG00000077235	0.137237
ENSG00000077238	9.04468
ENSG00000077254	4.96161
ENSG00000077264	0.809767
ENSG00000077274	1.18883
ENSG00000077279	1.04906
ENSG00000077312	2.03203
ENSG00000077327	2.01223
ENSG00000077380	7.10318
ENSG00000077420	1.14283
ENSG00000077454	16.8658
ENSG00000077458	0.634983
ENSG00000077463	0.613581
ENSG00000077498	0.914563
ENSG00000077514	0.0132329
ENSG00000077522	2.47468
ENSG00000077549	13.8377
ENSG00000077585	4.43975
ENSG00000077616	0.800755
ENSG00000077684	5.49763
ENSG00000077713	8.90247
ENSG00000077721	5.79463
ENSG00000077782	9.6484
ENSG00000077800	0.0649087
ENSG00000077809	31.4985
ENSG00000077935	0.0568683
ENSG00000077942	5.5344
ENSG00000077943	1.14374
ENSG00000077984	0.511107
ENSG00000078018	6.40208
ENSG00000078043	1.07052
ENSG00000078053	1.0281
ENSG00000078061	8.11201
ENSG00000078070	1.3519
ENSG00000078081	1.82342
ENSG00000078098	1.21936
ENSG00000078114	0.42865
ENSG00000078124	16.1696
ENSG00000078140	9.82863
ENSG00000078142	4.08195
ENSG00000078177	4.889
ENSG00000078237	16.0824
ENSG00000078246	0.353239
ENSG00000078269	5.08025
ENSG00000078295	1.20126
ENSG00000078304	5.08322
ENSG00000078319	2.09282
ENSG00000078328	1.58462
ENSG00000078369	1.4352
ENSG00000078401	1.4038
ENSG00000078403	12.8682
ENSG00000078487	2.82005
ENSG00000078549	1.35843
ENSG00000078579	1.2577
ENSG00000078589	1.26857
ENSG00000078596	1.65094
ENSG00000078618	14.703
ENSG00000078668	13.6159
ENSG00000078674	10.7987
ENSG00000078687	0.910368
ENSG00000078699	12.9721
ENSG00000078725	1.35181
ENSG00000078747	6.51567
ENSG00000078795	0.799087
ENSG00000078808	0.211207
ENSG00000078814	0.76199
ENSG00000078898	0.995932
ENSG00000078900	0.296879
ENSG00000078902	0.0446265
ENSG00000078967	0.0449799
ENSG00000079101	1.54458
ENSG00000079102	1.29835
ENSG00000079112	0.930955
ENSG00000079134	0.0319549
ENSG00000079150	5.19341
ENSG00000079156	14.4754
ENSG00000079215	2.73012
ENSG00000079246	1.94745
ENSG00000079263	1.63907
ENSG00000079277	0.0296895
ENSG00000079308	1.61739
ENSG00000079313	9.68926
ENSG00000079332	16.345
ENSG00000079335	0.183833
ENSG00000079337	11.9163
ENSG00000079387	3.18609
ENSG00000079393	4.60804
ENSG00000079432	1.85394
ENSG00000079459	0.751079
ENSG00000079462	0.256853
ENSG00000079482	17.5278
ENSG00000079557	1.30986
ENSG00000079616	9.00423
ENSG00000079689	1.16597
ENSG00000079691	10.1913
ENSG00000079739	0.51903
ENSG00000079785	8.85903
ENSG00000079805	0.33255
ENSG00000079819	7.36674
ENSG00000079841	1.23687
ENSG00000079931	1.96993
ENSG00000079950	8.07404
ENSG00000079999	3.522
ENSG00000080031	2.09719
ENSG00000080166	1.35931
ENSG00000080189	7.88043
ENSG00000080200	1.0527
ENSG00000080224	3.72708
ENSG00000080293	1.51015
ENSG00000080298	2.26869
ENSG00000080345	8.57589
ENSG00000080371	7.0151
ENSG00000080493	7.86924
ENSG00000080503	4.49397
ENSG00000080511	1.02819
ENSG00000080546	0.172262
ENSG00000080561	13.0874
ENSG00000080572	0.118545
ENSG00000080573	1.70791
ENSG00000080603	0.634446
ENSG00000080608	9.56666
ENSG00000080644	1.08942
ENSG00000080709	2.40783
ENSG00000080802	10.9013
ENSG00000080815	7.10728
ENSG00000080819	6.55589
ENSG00000080822	0.214802
ENSG00000080823	2.61232
ENSG00000080824	0.147513
ENSG00000080839	0.0636042
ENSG00000080845	0.831263
ENSG00000080854	0.1755
ENSG00000080947	5.22306
ENSG00000081014	12.2451
ENSG00000081019	0.182883
ENSG00000081026	9.74564
ENSG00000081041	0.358007
ENSG00000081051	1.05476
ENSG00000081052	0.34365
ENSG00000081059	2.1673
ENSG00000081087	0.0571778
ENSG00000081138	1.32681
ENSG00000081148	1.38313
ENSG00000081154	13.0028
ENSG00000081177	16.2348
ENSG00000081181	2.8739
ENSG00000081189	0.712818
ENSG00000081237	1.16259
ENSG00000081248	1.51972
ENSG00000081277	0.893627
ENSG00000081320	0.832676
ENSG00000081377	5.78298
ENSG00000081386	5.60878
ENSG00000081479	1.12851
ENSG00000081721	6.37687
ENSG00000081760	5.87242
ENSG00000081791	15.2845
ENSG00000081800	1.1008
ENSG00000081803	4.15333
ENSG00000081818	1.33072
ENSG00000081870	0.136946
ENSG00000081913	8.08611
ENSG00000081923	12.8503
ENSG00000081985	0.762402
ENSG00000082014	4.32972
ENSG00000082068	11.2255
ENSG00000082074	0.981653
ENSG00000082126	1.20404
ENSG00000082146	3.1096
ENSG00000082153	0.996058
ENSG00000082175	0.997628
ENSG00000082212	21.2063
ENSG00000082213	0.0509109
ENSG00000082258	0.461817
ENSG00000082269	1.74996
ENSG00000082293	1.58306
ENSG00000082397	1.35743
ENSG00000082438	1.00939
ENSG00000082458	0.951089
ENSG00000082482	1.17813
ENSG00000082497	1.66321
ENSG00000082512	9.23794
ENSG00000082515	10.5016
ENSG00000082516	7.4796
ENSG00000082556	7.68584
ENSG00000082641	0.348345
ENSG00000082684	1.63389
ENSG00000082701	0.919902
ENSG00000082781	0.930614
ENSG00000082898	6.17553
ENSG00000082929	0.844145
ENSG00000083067	1.28547
ENSG00000083093	0.265886
ENSG00000083097	3.6851
ENSG00000083123	14.022
ENSG00000083168	16.7128
ENSG00000083223	13.6338
ENSG00000083290	17.2542
ENSG00000083307	0.0142972
ENSG00000083312	0.0494487
ENSG00000083444	7.2225
ENSG00000083457	1.69704
ENSG00000083520	0.0124286
ENSG00000083544	28.8016
ENSG00000083635	0.0353719
ENSG00000083642	7.46402
ENSG00000083720	0.310732
ENSG00000083750	10.441
ENSG00000083782	1.01881
ENSG00000083807	1.04794
ENSG00000083812	3.63536
ENSG00000083817	0.129536
ENSG00000083828	4.71285
ENSG00000083844	5.84686
ENSG00000083845	0.300872
ENSG00000083857	9.15839
ENSG00000083937	3.43506
ENSG00000084070	1.24586
ENSG00000084072	0.196613
ENSG00000084073	0.1168
ENSG00000084090	0.654565
ENSG00000084092	3.67618
ENSG00000084093	6.58349
ENSG00000084110	0.0305676
ENSG00000084112	6.39199
ENSG00000084207	2.82027
ENSG00000084234	11.8147
ENSG00000084444	6.9849
ENSG00000084453	0.730024
ENSG00000084463	0.0177432
ENSG00000084623	0.19624
ENSG00000084628	2.71712
ENSG00000084636	1.0583
ENSG00000084652	6.79747
ENSG00000084674	1.1332
ENSG00000084676	15.8703
ENSG00000084693	1.0201
ENSG00000084710	4.87677
ENSG00000084731	3.69917
ENSG00000084733	10.8952
ENSG00000084734	0.639393
ENSG00000084754	12.3821
ENSG00000084764	8.40517
ENSG00000084774	6.4857
ENSG00000085063	7.26942
ENSG00000085117	3.37431
ENSG00000085185	3.47554
ENSG00000085224	9.65384
ENSG00000085231	0.438116
ENSG00000085265	1.02803
ENSG00000085274	26.603
ENSG00000085276	3.96134
ENSG00000085365	0.0252074
ENSG00000085377	13.7916
ENSG00000085382	0.54469
ENSG00000085415	10.2571
ENSG00000085433	9.42379
ENSG00000085449	8.04171
ENSG00000085465	1.04007
ENSG00000085491	1.54453
ENSG00000085511	0.898277
ENSG00000085514	2.59388
ENSG00000085552	1.56407
ENSG00000085563	1.86807
ENSG00000085644	3.36866
ENSG00000085662	3.18648
ENSG00000085719	2.6008
ENSG00000085733	0.0185488
ENSG00000085741	1.77624
ENSG00000085760	12.5295
ENSG00000085788	0.686843
ENSG00000085831	1.73197
ENSG00000085832	0.64904
ENSG00000085840	0.0500256
ENSG00000085871	13.1609
ENSG00000085978	0.591544
ENSG00000085982	10.9076
ENSG00000085998	0.329572
ENSG00000085999	10.8188
ENSG00000086015	0.792177
ENSG00000086061	0.0437158
ENSG00000086062	0.272255
ENSG00000086065	0.239697
ENSG00000086102	10.2429
ENSG00000086159	3.13297
ENSG00000086200	0.0710479
ENSG00000086205	1.12614
ENSG00000086232	10.0744
ENSG00000086300	9.18988
ENSG00000086475	14.5085
ENSG00000086504	2.24889
ENSG00000086544	4.42894
ENSG00000086570	1.29348
ENSG00000086589	7.38152
ENSG00000086598	1.17322
ENSG00000086619	8.62703
ENSG00000086666	11.2758
ENSG00000086696	23.7986
ENSG00000086712	7.83063
ENSG00000086717	7.41927
ENSG00000086730	2.06608
ENSG00000086758	7.8295
ENSG00000086827	6.05124
ENSG00000086967	1.73156
ENSG00000087008	8.71233
ENSG00000087053	11.0289
ENSG00000087074	2.14218
ENSG00000087076	4.1898
ENSG00000087077	3.21817
ENSG00000087085	0.694902
ENSG00000087087	8.41719
ENSG00000087088	2.19608
ENSG00000087095	8.57123
ENSG00000087116	1.53598
ENSG00000087152	3.19992
ENSG00000087157	5.80418
ENSG00000087206	0.0405618
ENSG00000087237	0.98286
ENSG00000087245	1.83563
ENSG00000087250	0.2065
ENSG00000087253	4.62936
ENSG00000087258	0.224916
ENSG00000087263	1.24881
ENSG00000087266	3.01048
ENSG00000087274	12.7049
ENSG00000087299	0.394219
ENSG00000087301	0.410943
ENSG00000087302	6.57744
ENSG00000087303	4.44119
ENSG00000087338	8.719
ENSG00000087365	0.679863
ENSG00000087448	7.59235
ENSG00000087460	0.620235
ENSG00000087470	23.2448
ENSG00000087495	1.17194
ENSG00000087502	12.8276
ENSG00000087510	2.74671
ENSG00000087586	0.062785
ENSG00000087589	1.86544
ENSG00000087842	15.6176
ENSG00000087884	0.466371
ENSG00000087903	7.89359
ENSG00000087916	1.54532
ENSG00000087995	10.3377
ENSG00000088002	1.12617
ENSG00000088035	18.7033
ENSG00000088038	4.1056
ENSG00000088179	16.2597
ENSG00000088205	3.69201
ENSG00000088247	5.05282
ENSG00000088256	10.911
ENSG00000088280	4.62722
ENSG00000088298	0.0396805
ENSG00000088305	8.47005
ENSG00000088320	0.828945
ENSG00000088325	7.2608
ENSG00000088340	1.27186
ENSG00000088356	3.53438
ENSG00000088367	7.30307
ENSG00000088386	1.12399
ENSG00000088387	7.67415
ENSG00000088448	11.4605
ENSG00000088451	11.8432
ENSG00000088538	0.089929
ENSG00000088543	2.42543
ENSG00000088682	0.0940211
ENSG00000088726	1.01854
ENSG00000088727	0.544046
ENSG00000088756	0.153854
ENSG00000088766	18.2051
ENSG00000088808	0.142007
ENSG00000088812	14.2763
ENSG00000088826	0.850423
ENSG00000088827	1.00033
ENSG00000088832	10.9321
ENSG00000088833	0.698475
ENSG00000088836	4.66
ENSG00000088854	9.6603
ENSG00000088876	26.0768
ENSG00000088881	2.17732
ENSG00000088882	1.42955
ENSG00000088888	8.04125
ENSG00000088899	5.50658
ENSG00000088926	1.30669
ENSG00000088930	14.1836
ENSG00000088970	27.0557
ENSG00000089006	0.196584
ENSG00000089009	0.388691
ENSG00000089012	2.7808
ENSG00000089041	1.03026
ENSG00000089048	0.0438757
ENSG00000089050	6.17045
ENSG00000089053	0.198184
ENSG00000089057	0.78165
ENSG00000089060	0.475185
ENSG00000089063	4.1644
ENSG00000089091	0.162769
ENSG00000089094	0.0705613
ENSG00000089101	7.58946
ENSG00000089116	0.0748966
ENSG00000089123	8.70569
ENSG00000089154	17.4115
ENSG00000089157	0.0388353
ENSG00000089159	2.8854
ENSG00000089163	2.9623
ENSG00000089169	1.2062
ENSG00000089177	11.9677
ENSG00000089195	0.0485542
ENSG00000089199	5.07155
ENSG00000089220	0.0925815
ENSG00000089225	0.16434
ENSG00000089234	0.0442954
ENSG00000089248	0.277364
ENSG00000089250	0.379399
ENSG00000089280	8.28725
ENSG00000089289	6.77281
ENSG00000089327	6.93609
ENSG00000089335	0.0861809
ENSG00000089351	3.21527
ENSG00000089356	1.30301
ENSG00000089472	1.26505
ENSG00000089486	2.86522
ENSG00000089558	1.71049
ENSG00000089597	5.67923
ENSG00000089639	5.56401
ENSG00000089682	4.07848
ENSG00000089692	2.55837
ENSG00000089693	2.79458
ENSG00000089723	1.86379
ENSG00000089737	0.0100901
ENSG00000089775	11.2402
ENSG00000089818	10.0726
ENSG00000089820	0.191423
ENSG00000089847	0.520876
ENSG00000089876	0.146698
ENSG00000089902	22.1976
ENSG00000089916	14.4476
ENSG00000090006	1.42989
ENSG00000090013	0.530276
ENSG00000090020	0.525269
ENSG00000090054	10.1395
ENSG00000090060	0.810089
ENSG00000090061	0.330208
ENSG00000090104	1.50503
ENSG00000090238	0.3174
ENSG00000090263	9.29937
ENSG00000090266	0.849665
ENSG00000090273	0.0599932
ENSG00000090316	15.5226
ENSG00000090372	0.546475
ENSG00000090376	2.0867
ENSG00000090402	1.36735
ENSG00000090432	4.92214
ENSG00000090447	6.12457
ENSG00000090470	8.20268
ENSG00000090487	7.7636
ENSG00000090520	15.3066
ENSG00000090530	0.765166
ENSG00000090565	10.8147
ENSG00000090581	0.0119516
ENSG00000090615	9.30285
ENSG00000090621	33.6294
ENSG00000090659	1.29115
ENSG00000090661	1.23875
ENSG00000090674	3.55402
ENSG00000090686	16.018
ENSG00000090776	17.4939
ENSG00000090857	2.44466
ENSG00000090861	0.382268
ENSG00000090863	16.9795
ENSG00000090889	0.560235
ENSG00000090905	12.2252
ENSG00000090920	1.75825
ENSG00000090924	7.70785
ENSG00000090932	0.489521
ENSG00000090971	2.35152
ENSG00000090975	10.3945
ENSG00000090989	6.18998
ENSG00000091009	10.2674
ENSG00000091039	14.9262
ENSG00000091073	3.12797
ENSG00000091106	0.660331
ENSG00000091127	14.9733
ENSG00000091128	1.10495
ENSG00000091129	4.62466
ENSG00000091136	7.56578
ENSG00000091137	0.772986
ENSG00000091138	0.802828
ENSG00000091140	8.68512
ENSG00000091157	0.146959
ENSG00000091164	0.108042
ENSG00000091181	0.461906
ENSG00000091262	0.0688187
ENSG00000091317	6.0801
ENSG00000091409	2.15115
ENSG00000091428	0.232706
ENSG00000091436	19.4558
ENSG00000091482	1.7317
ENSG00000091483	13.5102
ENSG00000091490	2.79509
ENSG00000091513	1.79598
ENSG00000091527	6.09401
ENSG00000091536	2.73295
ENSG00000091542	10.8008
ENSG00000091583	1.16841
ENSG00000091592	1.21117
ENSG00000091622	2.30164
ENSG00000091640	0.369
ENSG00000091651	0.0533675
ENSG00000091656	7.74149
ENSG00000091664	0.0760687
ENSG00000091704	0.872595
ENSG00000091732	11.0034
ENSG00000091831	0.895505
ENSG00000091844	9.77861
ENSG00000091947	0.266365
ENSG00000091972	1.34988
ENSG00000091986	0.381325
ENSG00000092051	1.23467
ENSG00000092054	0.78477
ENSG00000092067	1.15886
ENSG00000092068	1.61092
ENSG00000092094	0.133569
ENSG00000092096	2.15776
ENSG00000092098	3.37119
ENSG00000092108	16.7393
ENSG00000092140	14.0608
ENSG00000092148	14.0206
ENSG00000092199	3.35074
ENSG00000092200	0.855279
ENSG00000092201	0.0292463
ENSG00000092203	0.171763
ENSG00000092208	9.60338
ENSG00000092295	1.107
ENSG00000092345	0.919719
ENSG00000092377	1.89811
ENSG00000092421	0.839999
ENSG00000092439	13.1334
ENSG00000092445	0.855002
ENSG00000092470	5.59027
ENSG00000092531	0.0704012
ENSG00000092607	0.591454
ENSG00000092621	0.449235
ENSG00000092758	2.38076
ENSG00000092820	4.32231
ENSG00000092847	1.07526
ENSG00000092850	0.962496
ENSG00000092853	14.7052
ENSG00000092929	4.83372
ENSG00000092931	2.38894
ENSG00000092964	0.0112967
ENSG00000092969	1.64034
ENSG00000092978	0.42731
ENSG00000093000	0.0260926
ENSG00000093009	0.179565
ENSG00000093010	0.060272
ENSG00000093072	0.81576
ENSG00000093134	1.72847
ENSG00000093144	8.80475
ENSG00000093167	0.875086
ENSG00000093183	0.69734
ENSG00000093217	7.84537
ENSG00000094631	9.72763
ENSG00000094755	1.70931
ENSG00000094796	1.23575
ENSG00000094804	4.92975
ENSG00000094841	5.18021
ENSG00000094880	9.06674
ENSG00000094914	3.80767
ENSG00000094916	0.16664
ENSG00000094963	2.75827
ENSG00000094975	13.9691
ENSG00000095002	9.8425
ENSG00000095015	15.0637
ENSG00000095059	1.52887
ENSG00000095110	0.61939
ENSG00000095139	0.287408
ENSG00000095203	6.45693
ENSG00000095209	6.37339
ENSG00000095261	57.7107
ENSG00000095303	0.958705
ENSG00000095319	0.158444
ENSG00000095321	0.653375
ENSG00000095370	1.64674
ENSG00000095380	30.2081
ENSG00000095383	6.19602
ENSG00000095397	4.59306
ENSG00000095464	1.02824
ENSG00000095485	5.94957
ENSG00000095564	13.572
ENSG00000095574	0.310258
ENSG00000095585	1.52229
ENSG00000095587	5.08217
ENSG00000095596	2.53697
ENSG00000095627	0.889041
ENSG00000095637	5.72654
ENSG00000095713	1.51304
ENSG00000095739	5.0943
ENSG00000095752	2.34329
ENSG00000095777	0.277629
ENSG00000095787	0.190341
ENSG00000095794	0.224538
ENSG00000095932	0.943071
ENSG00000095951	4.20572
ENSG00000095970	1.6553
ENSG00000095981	0.974748
ENSG00000096006	1.18309
ENSG00000096060	5.68198
ENSG00000096063	6.66827
ENSG00000096070	0.529217
ENSG00000096080	6.09559
ENSG00000096088	1.21021
ENSG00000096092	11.3774
ENSG00000096093	21.2469
ENSG00000096264	0.675676
ENSG00000096384	2.29108
ENSG00000096395	0.887275
ENSG00000096401	9.55099
ENSG00000096433	7.9258
ENSG00000096654	9.82842
ENSG00000096696	0.663261
ENSG00000096717	13.4783
ENSG00000096746	3.6139
ENSG00000096872	0.514439
ENSG00000096968	23.7459
ENSG00000096996	0.381987
ENSG00000097007	7.46327
ENSG00000097021	0.89155
ENSG00000097033	0.10474
ENSG00000097046	13.0435
ENSG00000097096	27.6712
ENSG00000099139	5.43529
ENSG00000099194	0.737498
ENSG00000099204	4.20583
ENSG00000099219	9.97856
ENSG00000099246	7.55866
ENSG00000099250	10.6497
ENSG00000099251	5.0237
ENSG00000099256	1.69118
ENSG00000099260	3.191
ENSG00000099282	6.35657
ENSG00000099284	11.5814
ENSG00000099308	1.22164
ENSG00000099331	0.184532
ENSG00000099337	2.66045
ENSG00000099338	4.21464
ENSG00000099341	8.96801
ENSG00000099364	0.701322
ENSG00000099365	0.205379
ENSG00000099381	8.19735
ENSG00000099399	0.877406
ENSG00000099622	1.54571
ENSG00000099624	1.88125
ENSG00000099625	0.213441
ENSG00000099715	1.05895
ENSG00000099721	1.80492
ENSG00000099725	11.1324
ENSG00000099783	6.56186
ENSG00000099785	8.02917
ENSG00000099795	2.19578
ENSG00000099797	12.3061
ENSG00000099804	13.6163
ENSG00000099812	3.28238
ENSG00000099814	12.596
ENSG00000099817	3.83466
ENSG00000099821	5.8219
ENSG00000099822	2.80143
ENSG00000099834	0.688337
ENSG00000099860	0.909028
ENSG00000099864	2.57157
ENSG00000099875	10.9597
ENSG00000099889	0.140481
ENSG00000099901	0.92059
ENSG00000099904	2.70342
ENSG00000099917	0.0312883
ENSG00000099940	0.27042
ENSG00000099942	4.82377
ENSG00000099949	1.18219
ENSG00000099953	0.559786
ENSG00000099954	1.20718
ENSG00000099956	12.1239
ENSG00000099957	1.48235
ENSG00000099968	0.0222262
ENSG00000099985	0.872697
ENSG00000099991	10.1889
ENSG00000099992	5.94282
ENSG00000099994	2.48783
ENSG00000099995	0.201531
ENSG00000099998	1.65492
ENSG00000099999	0.458778
ENSG00000100012	0.810427
ENSG00000100023	0.495298
ENSG00000100024	1.93129
ENSG00000100027	3.96718
ENSG00000100028	0.404188
ENSG00000100029	0.0955819
ENSG00000100030	13.0813
ENSG00000100031	4.21632
ENSG00000100033	6.11236
ENSG00000100034	4.88456
ENSG00000100036	13.5032
ENSG00000100038	7.58845
ENSG00000100053	1.03988
ENSG00000100055	0.614342
ENSG00000100056	3.56007
ENSG00000100058	7.31073
ENSG00000100060	2.12606
ENSG00000100065	3.2215
ENSG00000100068	14.2807
ENSG00000100077	0.376918
ENSG00000100079	0.728573
ENSG00000100083	11.8545
ENSG00000100084	1.10148
ENSG00000100092	15.7658
ENSG00000100095	0.569671
ENSG00000100097	1.98364
ENSG00000100099	0.0154529
ENSG00000100101	14.8956
ENSG00000100105	1.91903
ENSG00000100109	0.0247761
ENSG00000100116	5.75548
ENSG00000100122	1.07954
ENSG00000100124	0.594003
ENSG00000100138	0.74883
ENSG00000100139	9.36332
ENSG00000100142	0.745133
ENSG00000100147	10.8172
ENSG00000100150	14.9727
ENSG00000100154	17.2058
ENSG00000100156	1.61812
ENSG00000100162	4.11991
ENSG00000100167	1.64307
ENSG00000100170	1.26965
ENSG00000100181	2.55924
ENSG00000100196	3.45743
ENSG00000100201	1.93746
ENSG00000100206	5.30121
ENSG00000100207	4.18815
ENSG00000100209	0.212204
ENSG00000100218	1.14241
ENSG00000100219	0.152454
ENSG00000100220	3.88582
ENSG00000100221	5.68896
ENSG00000100225	13.0331
ENSG00000100226	6.98952
ENSG00000100227	0.411072
ENSG00000100228	0.299718
ENSG00000100239	5.99779
ENSG00000100241	9.37981
ENSG00000100242	0.013407
ENSG00000100243	9.39965
ENSG00000100253	2.54181
ENSG00000100258	0.29827
ENSG00000100266	12.5667
ENSG00000100271	11.4835
ENSG00000100276	0.67932
ENSG00000100281	4.74871
ENSG00000100284	0.125025
ENSG00000100285	1.1039
ENSG00000100288	0.37161
ENSG00000100290	3.45276
ENSG00000100292	1.40206
ENSG00000100294	5.43536
ENSG00000100296	4.03255
ENSG00000100297	7.33583
ENSG00000100298	1.1531
[truncated: 19,969 more rows]

## Sheet: Sheet4
ENSMBL_ID	Gene_Name	Pausing_index_Ratio
ENSG00000139675	HNRNPA1L2	4.24793
ENSG00000165609	NUDT5	3.59459
ENSG00000169826	CSGALNACT2	3.50614
ENSG00000260927	RP11-459F6.3	3.47606
ENSG00000250427	CTD-3179P9.2	3.46949
ENSG00000165689	SDCCAG3	3.37097
ENSG00000173409	ARV1	3.26271
ENSG00000083093	PALB2	3.21962
ENSG00000261708	DNM1P32	3.16993
ENSG00000257035	RP11-351O2.2	3.1058
ENSG00000251072	RP11-434D11.4	3.08746
ENSG00000171953	ATPAF2	3.0727
ENSG00000116882	HAO2	3.04002
ENSG00000182670	TTC3	2.98575
ENSG00000227313	RP11-309N24.1	2.97728
ENSG00000123472	ATPAF1	2.94924
ENSG00000015153	YAF2	2.92273
ENSG00000135119	RNFT2	2.90872
ENSG00000166008	MAGEA9	2.9069
ENSG00000261804	RP11-44F14.2	2.87624
ENSG00000138867	GUCD1	2.86392
ENSG00000227917	RP11-143M1.3	2.84052
ENSG00000168505	GBX2	2.8365
ENSG00000228878	AC007551.3	2.83514
ENSG00000259328	RP11-152F13.7	2.83289
ENSG00000246774	AC004051.2	2.82735
ENSG00000145214	DGKQ	2.81624
ENSG00000136925	TSTD2	2.79319
ENSG00000204778	RP11-15J10.1	2.78351
ENSG00000122218	COPA	2.77866
ENSG00000226145	AC022596.6	2.77596
ENSG00000255624	RP11-564D11.3	2.77003
ENSG00000249162	ADAM20P3	2.72247
ENSG00000185681	MORN5	2.71691
ENSG00000163389	POGLUT1	2.71627
ENSG00000257999	RP11-61E11.2	2.70509
ENSG00000248898	CTD-2288O8.1	2.69649
ENSG00000146282	RARS2	2.69613
ENSG00000215817	ZC3H11B	2.6845
ENSG00000272180	RP11-481J13.1	2.66216
ENSG00000130023	ERMARD	2.65214
ENSG00000094916	CBX5	2.64248
ENSG00000006114	SYNRG	2.63743
ENSG00000222033	AC007405.2	2.61739
ENSG00000134595	SOX3	2.60921
ENSG00000142700	DMRTA2	2.60402
ENSG00000248333	CDK11B	2.6024
ENSG00000169894	MUC3A	2.58496
ENSG00000162814	SPATA17	2.57936
ENSG00000188424	XXbac-B33L19.3	2.57886
ENSG00000181222	POLR2A	2.54938
ENSG00000205208	C4orf46	2.54695
ENSG00000154099	DNAAF1	2.54387
ENSG00000088756	ARHGAP28	2.53057
ENSG00000143256	PFDN2	2.52412
ENSG00000215354	FAM90A24P	2.52357
ENSG00000206262	C3orf72	2.52298
ENSG00000077800	FKBP6	2.50533
ENSG00000205740	AL359878.1	2.49872
ENSG00000183742	MACC1	2.47177
ENSG00000184856	LINC00308	2.46443
ENSG00000167315	ACAA2	2.46211
ENSG00000164199	GPR98	2.45545
ENSG00000271157	RP1-249C1.1	2.44361
ENSG00000134153	EMC7	2.42378
ENSG00000197694	SPTAN1	2.42215
ENSG00000236769	RP11-168P8.5	2.42011
ENSG00000174796	THAP6	2.41541
ENSG00000250576	CTD-2154B17.1	2.41047
ENSG00000146701	MDH2	2.40922
ENSG00000251396	RP11-163N6.2	2.38721
ENSG00000264545	RP11-145E5.5	2.37851
ENSG00000183054	RGPD6	2.37638
ENSG00000215498	FAM230B	2.37638
ENSG00000151065	DCP1B	2.371
ENSG00000244573	RPL30P11	2.3698
ENSG00000104064	GABPB1	2.35919
ENSG00000267001	AC006538.4	2.34396
ENSG00000151468	CCDC3	2.34386
ENSG00000246090	RP11-696N14.1	2.33555
ENSG00000146476	C6orf211	2.33231
ENSG00000261360	CTD-2165H16.4	2.32623
ENSG00000164053	ATRIP	2.31871
ENSG00000231294	AC006994.2	2.31254
ENSG00000198198	SZT2	2.30006
ENSG00000184160	ADRA2C	2.29524
ENSG00000153291	SLC25A27	2.27528
ENSG00000172590	MRPL52	2.27157
ENSG00000111647	UHRF1BP1L	2.25009
ENSG00000182050	MGAT4C	2.23175
ENSG00000167904	TMEM68	2.22579
ENSG00000172893	DHCR7	2.22487
ENSG00000214725	CDIPT-AS1	2.22416
ENSG00000128915	NARG2	2.21451
ENSG00000214347	CTB-180A7.8	2.21012
ENSG00000261654	RP11-96K19.4	2.20253
ENSG00000162852	CNST	2.1986
ENSG00000135211	TMEM60	2.19029
ENSG00000173226	IQCB1	2.17889
ENSG00000240707	RP13-137A17.6	2.1788
ENSG00000070081	NUCB2	2.17622
ENSG00000168014	C2CD3	2.17294
ENSG00000101247	NDUFAF5	2.1727
ENSG00000177354	C10orf71	2.17078
ENSG00000235268	KDM4E	2.16993
ENSG00000159403	C1R	2.16923
ENSG00000229320	KRT8P12	2.16134
ENSG00000151881	C5orf28	2.15894
ENSG00000172348	RCAN2	2.15036
ENSG00000099889	ARVCF	2.14882
ENSG00000227851	RP11-381K7.1	2.14393
ENSG00000182934	SRPR	2.1375
ENSG00000111845	PAK1IP1	2.13019
ENSG00000240344	PPIL3	2.12612
ENSG00000215343	ZNF705D	2.12554
ENSG00000113384	GOLPH3	2.11267
ENSG00000196604	POTEF	2.11266
ENSG00000163472	TMEM79	2.10938
ENSG00000258343	RP11-536G4.2	2.10285
ENSG00000238287	RP11-656D10.3	2.10129
ENSG00000167508	MVD	2.09861
ENSG00000132589	FLOT2	2.09768
ENSG00000138641	HERC3	2.09018
ENSG00000229697	RP11-374M1.3	2.08747
ENSG00000251298	RP11-425A23.1	2.0818
ENSG00000135077	HAVCR2	2.08004
ENSG00000011405	PIK3C2A	2.07375
ENSG00000213918	DNASE1	2.07276
ENSG00000249877	RP11-706F1.2	2.07215
ENSG00000173163	COMMD1	2.07173
ENSG00000253704	RP11-267M23.4	2.07
ENSG00000111361	EIF2B1	2.06997
ENSG00000258633	RP11-857B24.1	2.0683
ENSG00000229021	NBPF18P	2.06116
ENSG00000255251	RP11-1118M6.1	2.0589
ENSG00000255027	RP11-680F20.9	2.04439
ENSG00000196177	ACADSB	2.0419
ENSG00000171681	ATF7IP	2.03946
ENSG00000204179	PTPN20A	2.03242
ENSG00000120690	ELF1	2.03055
ENSG00000251173	UCHL1-AS1	2.02819
ENSG00000163516	ANKZF1	2.01294
ENSG00000116852	KIF21B	2.00579
ENSG00000268318	CTD-3187F8.11	2.00254
ENSG00000138942	RNF185	2.00236
ENSG00000224659	GAGE12J	2
ENSG00000137364	TPMT	1.99491
ENSG00000163683	SMIM14	1.9931
ENSG00000178412	RP11-567M16.3	1.99138
ENSG00000189167	ZAR1L	1.99117
ENSG00000246859	STARD4-AS1	1.98547
ENSG00000100784	RPS6KA5	1.98493
ENSG00000177917	ARL6IP6	1.98441
ENSG00000251266	RP11-340A13.2	1.98309
ENSG00000250326	RP11-284M14.1	1.97697
ENSG00000230189	GS1-124K5.2	1.97635
ENSG00000205930	C21orf49	1.97448
ENSG00000177757	FAM87B	1.97401
ENSG00000127445	PIN1	1.96921
ENSG00000228594	C1orf233	1.96897
ENSG00000261393	RP11-21B23.1	1.96348
ENSG00000273471	RP13-1039J1.4	1.94996
ENSG00000204177	BMS1P1	1.94486
ENSG00000255284	AP006621.5	1.93664
ENSG00000125304	TM9SF2	1.93655
ENSG00000235545	RP11-230B22.1	1.93344
ENSG00000169621	APLF	1.93173
ENSG00000112293	GPLD1	1.93068
ENSG00000205662	RP11-706O15.7	1.91467
ENSG00000088538	DOCK3	1.91295
ENSG00000127952	STYXL1	1.90398
ENSG00000173406	DAB1	1.9035
ENSG00000152487	ARL5B-AS1	1.89683
ENSG00000258017	RP11-386G11.10	1.89544
ENSG00000198799	LRIG2	1.89315
ENSG00000164483	SAMD3	1.88463
ENSG00000101199	ARFGAP1	1.88388
ENSG00000244005	NFS1	1.87783
ENSG00000258488	RP11-467L19.8	1.87447
ENSG00000245573	BDNF-AS	1.8714
ENSG00000272108	AC005754.8	1.87127
ENSG00000256615	RP11-59N23.3	1.87059
ENSG00000152117	AC093838.4	1.87014
ENSG00000057757	PITHD1	1.86812
ENSG00000237732	AC010980.2	1.86811
ENSG00000268706	AC009802.1	1.8657
ENSG00000259870	RP11-753A21.2	1.86251
ENSG00000223891	OSER1-AS1	1.862
ENSG00000043591	ADRB1	1.85986
ENSG00000253613	CTC-551A13.2	1.85476
ENSG00000185909	KLHDC8B	1.848
ENSG00000007047	MARK4	1.84632
ENSG00000261302	RP11-343H19.1	1.8445
ENSG00000137871	ZNF280D	1.84405
ENSG00000251459	RP11-319E12.2	1.8365
ENSG00000171421	MRPL36	1.8345
ENSG00000247708	STX18-AS1	1.83449
ENSG00000111707	SUDS3	1.83395
ENSG00000259803	SLC22A31	1.82972
ENSG00000116237	ICMT	1.82903
ENSG00000166405	RIC3	1.82837
ENSG00000186188	FFAR4	1.82437
ENSG00000113593	PPWD1	1.82426
ENSG00000157379	DHRS1	1.82085
ENSG00000225244	RP11-220H4.2	1.81591
ENSG00000228809	RP4-705D16.3	1.81377
ENSG00000182747	SLC35D3	1.80985
ENSG00000247572	CKMT2-AS1	1.80933
ENSG00000242759	LINC00882	1.80872
ENSG00000227206	XXbac-BCX196D17.5	1.80736
ENSG00000228354	RP11-552J9.9	1.80736
ENSG00000185710	RP11-645C24.2	1.80735
ENSG00000138757	G3BP2	1.79881
ENSG00000078900	TP73	1.79677
ENSG00000151498	ACAD8	1.79633
ENSG00000258747	RP11-163M18.1	1.79141
ENSG00000175147	TMEM51-AS1	1.79141
ENSG00000204055	RP11-247A12.2	1.78512
ENSG00000119638	NEK9	1.78329
ENSG00000115271	GCA	1.78118
ENSG00000188312	CENPP	1.77872
ENSG00000235652	RP11-545I5.3	1.77574
ENSG00000109475	RPL34	1.77494
ENSG00000267011	CTB-50L17.16	1.77389
ENSG00000176473	WDR25	1.77314
ENSG00000114473	IQCG	1.77293
ENSG00000175575	PAAF1	1.77182
ENSG00000229525	AC053503.4	1.77149
ENSG00000110756	HPS5	1.76828
ENSG00000170144	HNRNPA3	1.7664
ENSG00000204038	AL359195.1	1.76554
ENSG00000164695	CHMP4C	1.7606
ENSG00000104671	DCTN6	1.75898
ENSG00000117477	CCDC181	1.75632
ENSG00000261570	RP11-744I24.2	1.75421
ENSG00000267666	AC004156.3	1.75096
ENSG00000205890	RP11-473M20.5	1.74738
ENSG00000152942	RAD17	1.74156
ENSG00000003147	ICA1	1.73924
ENSG00000142920	ADC	1.73871
ENSG00000111667	USP5	1.73846
ENSG00000131473	ACLY	1.73781
ENSG00000183891	TTC32	1.73715
ENSG00000213585	VDAC1	1.73264
ENSG00000011478	QPCTL	1.73177
ENSG00000116138	DNAJC16	1.7283
ENSG00000081052	COL4A4	1.72449
ENSG00000237637	FRY-AS1	1.72394
ENSG00000216817	R3HDM2P2	1.72246
ENSG00000227252	AC105760.2	1.72198
ENSG00000120253	NUP43	1.72059
ENSG00000204954	C12orf73	1.7167
ENSG00000257258	RP11-946L16.1	1.71093
ENSG00000236747	RP11-157D23.1	1.70782
ENSG00000223509	RP11-632K20.7	1.70459
ENSG00000204685	AC012307.3	1.7039
ENSG00000197798	FAM118B	1.70213
ENSG00000185838	GNB1L	1.7005
ENSG00000273492	AP000230.1	1.69684
ENSG00000230337	RP4-635E18.6	1.69632
ENSG00000104365	IKBKB	1.69589
ENSG00000255509	RP11-445F12.1	1.69266
ENSG00000132016	C19orf57	1.69194
ENSG00000229267	AC072062.1	1.68608
ENSG00000235357	RP1-159G19.1	1.6845
ENSG00000164305	CASP3	1.68406
ENSG00000144452	ABCA12	1.68176
ENSG00000237945	LINC00649	1.6803
ENSG00000135953	MFSD9	1.67937
ENSG00000268364	SMC5-AS1	1.67903
ENSG00000049167	ERCC8	1.67352
ENSG00000263438	RP11-202D1.3	1.6735
ENSG00000258413	RP11-665C16.6	1.67278
ENSG00000221947	XKR9	1.67235
ENSG00000109705	NKX3-2	1.672
ENSG00000168538	TRAPPC11	1.6663
ENSG00000113761	ZNF346	1.6644
ENSG00000107949	BCCIP	1.66266
ENSG00000178074	C2orf69	1.6601
ENSG00000125869	LAMP5	1.6597
ENSG00000253695	RP11-177H2.2	1.65589
ENSG00000186919	ZACN	1.65535
ENSG00000235185	RP5-1056L3.1	1.654
ENSG00000092931	MFSD11	1.65338
ENSG00000115488	NEU2	1.65313
ENSG00000179165	PXT1	1.65275
ENSG00000227011	C17orf112	1.65232
ENSG00000153684	GOLGA8F	1.65208
ENSG00000183308	AC005037.3	1.64737
ENSG00000253896	AC144568.2	1.64386
ENSG00000232408	AC140481.4	1.64154
ENSG00000166454	ATMIN	1.64104
ENSG00000248636	RP11-768F21.1	1.64044
ENSG00000186193	SAPCD2	1.63995
ENSG00000247877	CTD-2001C12.1	1.63752
ENSG00000226598	AC017060.1	1.63567
ENSG00000249898	CTD-2541M15.1	1.63566
ENSG00000153767	GTF2E1	1.63482
ENSG00000232593	RP11-258C19.5	1.63103
ENSG00000155465	SLC7A7	1.63059
ENSG00000166153	DEPDC4	1.63009
ENSG00000162851	TFB2M	1.62855
ENSG00000235412	TTTY4B	1.62803
ENSG00000231210	AC006159.3	1.62769
ENSG00000116198	CEP104	1.62749
ENSG00000119446	RBM18	1.62677
ENSG00000155026	RSPH10B	1.62523
ENSG00000267871	CTC-444N24.6	1.62317
ENSG00000164162	ANAPC10	1.62004
ENSG00000196427	NBPF4	1.61143
ENSG00000231028	LINC00271	1.61037
ENSG00000184967	NOC4L	1.60477
ENSG00000095321	CRAT	1.60389
ENSG00000108700	CCL8	1.60374
ENSG00000142207	URB1	1.60207
ENSG00000233297	RASA4DP	1.59269
ENSG00000231436	RBMY3AP	1.59068
ENSG00000172775	FAM192A	1.58783
ENSG00000164304	CAGE1	1.58645
ENSG00000218577	RP3-416J7.1	1.58497
ENSG00000186638	KIF24	1.58497
ENSG00000267616	AC016626.2	1.58497
ENSG00000214614	RP11-989E6.3	1.58496
ENSG00000234719	RP11-166B2.1	1.58391
ENSG00000249425	RP11-502M1.2	1.5839
ENSG00000261064	RP11-1000B6.3	1.58043
ENSG00000198324	FAM109A	1.57934
ENSG00000040531	CTNS	1.57912
ENSG00000073464	CLCN4	1.5785
ENSG00000198491	RP11-208N14.4	1.5747
ENSG00000141371	C17orf64	1.57344
ENSG00000249650	RP11-310P5.1	1.57307
ENSG00000197157	SND1	1.57125
ENSG00000254670	CTC-497E21.3	1.57024
ENSG00000231312	AC007246.3	1.56887
ENSG00000127838	PNKD	1.56538
ENSG00000177556	ATOX1	1.56407
ENSG00000247796	CTD-2366F13.1	1.5626
ENSG00000197568	HHLA3	1.56125
ENSG00000179912	R3HDM2	1.55929
ENSG00000129128	SPCS3	1.55814
ENSG00000185278	ZBTB37	1.55774
ENSG00000264164	RP11-640N20.6	1.55654
ENSG00000227172	AC011290.4	1.55524
ENSG00000241549	GUSBP2	1.55487
ENSG00000268133	AC003002.4	1.5529
ENSG00000106266	SNX8	1.55151
ENSG00000128254	C22orf24	1.55122
ENSG00000105669	COPE	1.54629
ENSG00000250566	UGT2B29P	1.54543
ENSG00000103942	HOMER2	1.54408
ENSG00000259736	RP11-387D10.2	1.54353
ENSG00000234626	RP1-149A16.12	1.53825
ENSG00000167323	STIM1	1.53801
ENSG00000226696	LENG8-AS1	1.53605
ENSG00000259993	RP11-261B23.1	1.53555
ENSG00000101350	KIF3B	1.53393
ENSG00000235703	LINC00894	1.53338
ENSG00000255458	RP11-539G18.2	1.52814
ENSG00000166664	CHRFAM7A	1.52774
ENSG00000234264	RP4-694A7.4	1.52663
ENSG00000179083	FAM133A	1.52654
ENSG00000245928	RP11-630D6.5	1.52609
ENSG00000225569	CCT4P2	1.52607
ENSG00000138604	GLCE	1.52603
ENSG00000254907	RP11-484D2.2	1.52531
ENSG00000268746	CTD-2571L23.8	1.52486
ENSG00000129696	TTI2	1.5248
ENSG00000165794	SLC39A2	1.52083
ENSG00000184060	ADAP2	1.52082
ENSG00000255798	RP11-817J15.3	1.5198
ENSG00000131732	ZCCHC9	1.51913
ENSG00000118162	KPTN	1.51879
ENSG00000133805	AMPD3	1.51844
ENSG00000134444	KIAA1468	1.51801
ENSG00000159123	DMRTC1	1.51734
ENSG00000138175	ARL3	1.51712
ENSG00000259483	RP11-930O11.2	1.5157
ENSG00000158092	NCK1	1.51544
ENSG00000109189	USP46	1.51499
ENSG00000157349	DDX19B	1.51008
ENSG00000118276	B4GALT6	1.50837
ENSG00000205629	LCMT1	1.5068
ENSG00000121871	SLITRK3	1.50517
ENSG00000108813	DLX4	1.5041
ENSG00000147684	NDUFB9	1.50392
ENSG00000225663	FAM195B	1.50384
ENSG00000110921	MVK	1.50196
ENSG00000233003	CICP26	1.50164
ENSG00000223731	SUPT20HL1	1.5012
ENSG00000129084	PSMA1	1.50052
ENSG00000106733	NMRK1	1.49929
ENSG00000255357	RP11-34N19.1	1.49673
ENSG00000100380	ST13	1.49254
ENSG00000224186	CTC-349C3.1	1.49099
ENSG00000266065	CTD-2124B20.2	1.48893
ENSG00000231345	RP11-564C4.6	1.48739
ENSG00000264705	RP11-674P19.2	1.48699
ENSG00000135336	ORC3	1.48544
ENSG00000260803	Z84812.4	1.48543
ENSG00000235398	LINC00623	1.48542
ENSG00000219626	FAM228B	1.48424
ENSG00000228313	CTD-2555K7.4	1.48308
ENSG00000258766	DIO2-AS1	1.48289
ENSG00000162236	STX5	1.48267
ENSG00000197696	NMB	1.48033
ENSG00000229018	RP11-313P13.3	1.47955
ENSG00000233452	STXBP5-AS1	1.47916
ENSG00000198873	GRK5	1.47911
ENSG00000111653	ING4	1.47859
ENSG00000232485	AC098820.3	1.47821
ENSG00000099953	MMP11	1.47804
ENSG00000065675	PRKCQ	1.47678
ENSG00000249042	CTD-2015H6.3	1.47207
ENSG00000254396	RP11-56F10.3	1.46847
ENSG00000155229	MMS19	1.46772
ENSG00000233215	AP000472.2	1.4662
ENSG00000138629	UBL7	1.46489
ENSG00000144134	RABL2A	1.46486
ENSG00000136243	NUPL2	1.46188
ENSG00000149308	NPAT	1.46132
ENSG00000226433	AP000290.7	1.46114
ENSG00000137960	GIPC2	1.45951
ENSG00000240542	KRTAP9-1	1.45943
ENSG00000189410	SH2D5	1.45929
ENSG00000164008	C1orf50	1.45929
ENSG00000145982	FARS2	1.45759
ENSG00000206142	KB-1183D5.13	1.45698
ENSG00000258754	CTD-3049M7.1	1.45653
ENSG00000001461	NIPAL3	1.45498
ENSG00000229188	RP4-553F4.2	1.45394
ENSG00000234996	RP11-480I12.7	1.45371
ENSG00000241185	RPL21P122	1.45219
ENSG00000198925	ATG9A	1.45097
ENSG00000137216	TMEM63B	1.44768
ENSG00000167094	TTC16	1.44746
ENSG00000255197	RP11-750H9.5	1.44656
ENSG00000059377	TBXAS1	1.44347
ENSG00000197561	ELANE	1.44311
ENSG00000263718	RP11-285E9.6	1.4428
ENSG00000223475	RP11-310H4.1	1.44239
ENSG00000273131	RP6-42F4.1	1.442
ENSG00000079337	RAPGEF3	1.43911
ENSG00000164168	TMEM184C	1.43869
ENSG00000247675	LRP4-AS1	1.43795
ENSG00000159256	MORC3	1.43727
ENSG00000269696	AC007228.11	1.43684
ENSG00000255998	RP11-407A16.7	1.43493
ENSG00000101489	CELF4	1.43432
ENSG00000243667	WDR92	1.43297
ENSG00000187658	C5orf52	1.43172
ENSG00000174951	FUT1	1.43004
ENSG00000198843	SELT	1.4288
ENSG00000224914	LINC00863	1.42684
ENSG00000240453	RP11-206L10.10	1.42576
ENSG00000261650	RP11-474D1.4	1.42549
ENSG00000149403	GRIK4	1.42524
ENSG00000189375	TBC1D28	1.42478
ENSG00000114738	MAPKAPK3	1.42456
ENSG00000150967	ABCB9	1.42438
ENSG00000054282	SDCCAG8	1.42423
ENSG00000197372	ZNF675	1.42279
ENSG00000135018	UBQLN1	1.42213
ENSG00000249451	RP11-94C24.6	1.42209
ENSG00000068976	PYGM	1.42188
ENSG00000005100	DHX33	1.42121
ENSG00000175318	GRAMD2	1.42075
ENSG00000185442	FAM174B	1.41961
ENSG00000215712	TMEM242	1.41483
ENSG00000151466	SCLT1	1.4139
ENSG00000106305	AIMP2	1.41272
ENSG00000269026	AC003006.7	1.41119
ENSG00000100744	GSKIP	1.40956
ENSG00000138768	USO1	1.40923
ENSG00000197530	MIB2	1.40773
ENSG00000232426	RP11-508M1.7	1.40732
ENSG00000214306	AP001024.2	1.40608
ENSG00000136051	KIAA1033	1.40485
ENSG00000255042	RP11-347H15.5	1.40214
ENSG00000157470	FAM81A	1.40127
ENSG00000089053	ANAPC5	1.40042
ENSG00000166887	VPS39	1.39986
ENSG00000122965	RBM19	1.39903
ENSG00000075399	VPS9D1	1.39757
ENSG00000249383	RP11-1018N14.1	1.39678
ENSG00000230267	HERC2P4	1.39306
ENSG00000260526	RP11-73K9.2	1.39232
ENSG00000260542	RP13-379O24.2	1.39232
ENSG00000184719	RNLS	1.39068
ENSG00000135972	MRPS9	1.39065
ENSG00000000419	DPM1	1.39052
ENSG00000196361	ELAVL3	1.38616
ENSG00000171124	FUT3	1.38471
ENSG00000254986	DPP3	1.38299
ENSG00000154124	FAM105B	1.38233
ENSG00000237499	RP11-356I2.4	1.38199
ENSG00000183470	AC009365.3	1.38158
ENSG00000124383	MPHOSPH10	1.38158
ENSG00000256407	RP11-446E24.4	1.38109
ENSG00000160179	ABCG1	1.37922
ENSG00000221978	CCNL2	1.37911
ENSG00000133424	LARGE	1.37819
ENSG00000205670	SMIM11	1.37675
ENSG00000167992	VWCE	1.37658
ENSG00000185339	TCN2	1.37548
ENSG00000256616	RP11-815J4.6	1.37468
ENSG00000123836	PFKFB2	1.37439
ENSG00000198939	ZFP2	1.37426
ENSG00000257595	RP3-473L9.4	1.374
ENSG00000204658	RP11-218C14.2	1.37398
ENSG00000139687	RB1	1.37271
ENSG00000181396	OGFOD3	1.37004
ENSG00000068903	SIRT2	1.36935
ENSG00000145782	ATG12	1.36921
ENSG00000143919	CAMKMT	1.36896
ENSG00000245534	RP11-219B17.1	1.3683
ENSG00000178947	LINC00086	1.36802
ENSG00000182903	ZNF721	1.36793
ENSG00000179902	C1orf194	1.36761
ENSG00000259395	RP11-475A13.2	1.36751
ENSG00000167634	NLRP7	1.36683
ENSG00000113790	EHHADH	1.36673
ENSG00000105479	CCDC114	1.36635
ENSG00000170633	RNF34	1.36477
ENSG00000099797	TECR	1.36462
ENSG00000237765	FAM200B	1.36305
ENSG00000141564	RPTOR	1.36286
ENSG00000251513	RP11-155G15.2	1.3628
ENSG00000196167	COLCA1	1.35697
ENSG00000167798	C3P1	1.35667
ENSG00000120437	ACAT2	1.35663
ENSG00000159208	C1orf51	1.35614
ENSG00000118418	HMGN3	1.35596
ENSG00000186952	TMEM232	1.35571
ENSG00000053501	USE1	1.35542
ENSG00000006634	DBF4	1.35501
ENSG00000025423	HSD17B6	1.355
ENSG00000235371	RP4-764D2.1	1.35429
ENSG00000185187	SIGIRR	1.3537
ENSG00000131797	CLUHP3	1.35279
ENSG00000137709	POU2F3	1.35175
ENSG00000230269	RP1-40E16.9	1.3516
ENSG00000176165	FOXG1	1.35084
ENSG00000230390	LINC01048	1.34731
ENSG00000151532	VTI1A	1.34615
ENSG00000203650	RP4-562J12.2	1.34485
ENSG00000100379	KCTD17	1.34393
ENSG00000119185	ITGB1BP1	1.34326
ENSG00000224482	HSFY4P	1.34277
ENSG00000105467	SYNGR4	1.34126
ENSG00000185049	NELFA	1.34125
ENSG00000152133	GPATCH11	1.34121
ENSG00000167130	DOLPP1	1.34024
ENSG00000237773	AC003075.4	1.33691
ENSG00000102572	STK24	1.33688
ENSG00000165805	C12orf50	1.33658
ENSG00000100711	ZFYVE21	1.33652
ENSG00000228536	RP11-392O17.1	1.3356
ENSG00000075188	NUP37	1.33434
ENSG00000140463	BBS4	1.33258
ENSG00000170748	RBMXL2	1.33257
ENSG00000260578	CTD-2541J13.1	1.33176
ENSG00000205959	RP11-689P11.2	1.33035
ENSG00000237476	XXbac-B135H6.15	1.32992
ENSG00000147485	PXDNL	1.32887
ENSG00000260211	RP13-395E19.2	1.32876
ENSG00000016391	CHDH	1.32867
ENSG00000181016	LSMEM1	1.32794
ENSG00000164609	SLU7	1.32754
ENSG00000020922	MRE11A	1.32651
ENSG00000272575	RP11-702B10.1	1.32567
ENSG00000143632	ACTA1	1.32544
ENSG00000264443	RP4-594I10.3	1.3249
ENSG00000122787	AKR1D1	1.32419
ENSG00000113812	ACTR8	1.32338
ENSG00000182165	TP53TG1	1.32299
ENSG00000184076	UQCR10	1.32255
ENSG00000220804	AC093642.5	1.32193
ENSG00000156795	WDYHV1	1.32166
ENSG00000233672	RNASEH2B-AS1	1.32102
ENSG00000109846	CRYAB	1.31869
ENSG00000177663	IL17RA	1.31864
ENSG00000104381	GDAP1	1.31822
ENSG00000170298	LGALS9B	1.31818
ENSG00000128731	HERC2	1.31764
ENSG00000169184	MN1	1.31728
ENSG00000233080	CTA-714B7.5	1.31661
ENSG00000100033	PRODH	1.31454
ENSG00000180509	KCNE1	1.31443
ENSG00000185163	DDX51	1.31422
ENSG00000174137	FAM53A	1.31388
ENSG00000188755	TBC1D3P2	1.31316
ENSG00000229102	RP11-360P21.2	1.31209
ENSG00000250317	SMIM20	1.31174
ENSG00000136875	PRPF4	1.31169
ENSG00000131876	SNRPA1	1.31164
ENSG00000087250	MT3	1.3111
ENSG00000251393	RP1-240K6.3	1.31087
ENSG00000182916	TCEAL7	1.30986
ENSG00000272463	RP11-532F6.3	1.30932
ENSG00000234884	CTA-407F11.8	1.30913
ENSG00000223870	AP000233.3	1.30864
ENSG00000155034	FBXL18	1.30832
ENSG00000113525	IL5	1.30802
ENSG00000187147	RNF220	1.30778
ENSG00000182979	MTA1	1.30729
ENSG00000187535	IFT140	1.30705
ENSG00000248278	RP11-463M16.4	1.30452
ENSG00000265843	LINC01029	1.30265
ENSG00000248346	RP11-292D4.1	1.30261
ENSG00000260088	RP11-92G12.3	1.30235
ENSG00000152380	FAM151B	1.30228
ENSG00000095574	IKZF5	1.30091
ENSG00000198363	ASPH	1.30037
ENSG00000112559	MDFI	1.29792
ENSG00000224504	RP11-475D12.2	1.29768
ENSG00000183765	CHEK2	1.29678
ENSG00000167286	CD3D	1.29594
ENSG00000254623	DEFB108P4	1.29545
ENSG00000185168	LINC00482	1.29306
ENSG00000158201	ABHD3	1.29152
ENSG00000103852	TTC23	1.29131
ENSG00000137502	RAB30	1.28973
ENSG00000178202	KDELC2	1.28965
ENSG00000102239	BRS3	1.28951
ENSG00000255871	RP11-69C13.1	1.28951
ENSG00000261581	RP11-665A22.1	1.2895
ENSG00000147679	UTP23	1.28943
ENSG00000166848	TERF2IP	1.28891
ENSG00000229586	RP11-434D2.6	1.28876
ENSG00000104885	DOT1L	1.28801
ENSG00000125779	PANK2	1.28791
ENSG00000206190	ATP10A	1.2856
ENSG00000135838	NPL	1.28451
ENSG00000261313	RP11-2C15.1	1.28398
ENSG00000103043	VAC14	1.28359
ENSG00000128039	SRD5A3	1.28283
ENSG00000168395	ING5	1.28025
ENSG00000224509	AC010884.1	1.28
ENSG00000229308	AC010084.1	1.27844
ENSG00000102900	NUP93	1.27692
ENSG00000225685	TSPY5P	1.27684
ENSG00000188388	GOLGA6L3	1.27663
ENSG00000185897	FFAR3	1.27652
ENSG00000178636	RP11-455G16.1	1.2764
ENSG00000048991	R3HDM1	1.27582
ENSG00000179935	LINC00652	1.27578
ENSG00000142156	COL6A1	1.27552
ENSG00000151773	CCDC122	1.27519
ENSG00000116151	MORN1	1.27518
ENSG00000227220	RP11-69I8.3	1.27502
ENSG00000227778	XXyac-YX155B6.2	1.27486
ENSG00000168397	ATG4B	1.27479
ENSG00000002822	MAD1L1	1.27474
ENSG00000109436	TBC1D9	1.27399
ENSG00000198133	TMEM229B	1.27338
ENSG00000102882	MAPK3	1.27268
ENSG00000227630	RP4-781K5.8	1.27221
ENSG00000213742	RP4-694B14.5	1.27207
ENSG00000258777	HIF1A-AS1	1.27168
ENSG00000000971	CFH	1.27164
ENSG00000006283	CACNA1G	1.27047
ENSG00000203711	C6orf99	1.27027
ENSG00000107105	ELAVL2	1.26977
ENSG00000147687	TATDN1	1.2691
ENSG00000114646	CSPG5	1.2686
ENSG00000250381	UNC93B4	1.26783
ENSG00000182993	C12orf60	1.26776
ENSG00000162065	TBC1D24	1.2675
ENSG00000114302	PRKAR2A	1.26716
ENSG00000165548	TMEM63C	1.2658
ENSG00000267747	RP11-392O1.4	1.26541
ENSG00000146670	CDCA5	1.26541
ENSG00000134245	WNT2B	1.26536
ENSG00000004777	ARHGAP33	1.26414
ENSG00000099785	MARCH2	1.26362
ENSG00000137076	TLN1	1.2632
ENSG00000164740	SEPT7P5	1.26304
ENSG00000137491	SLCO2B1	1.26234
ENSG00000115840	SLC25A12	1.26197
ENSG00000185252	ZNF74	1.26103
ENSG00000158006	PAFAH2	1.26042
ENSG00000186648	LRRC16B	1.25927
ENSG00000115446	UNC50	1.25909
ENSG00000235448	RP11-3L8.3	1.25772
ENSG00000184924	PTRHD1	1.25739
ENSG00000228586	AC005042.5	1.25687
ENSG00000186522	2010-09-01	1.25608
ENSG00000235189	RP4-537K23.4	1.25549
ENSG00000126790	L3HYPDH	1.25481
ENSG00000249348	UGDH-AS1	1.25386
ENSG00000164818	HEATR2	1.25376
ENSG00000134470	IL15RA	1.25296
ENSG00000237299	LA16c-60G3.6	1.25277
ENSG00000015285	WAS	1.25191
ENSG00000150636	CCDC102B	1.25186
ENSG00000175322	ZNF519	1.25158
ENSG00000103160	HSDL1	1.25103
ENSG00000065621	GSTO2	1.25082
ENSG00000068024	HDAC4	1.2501
ENSG00000175548	ALG10B	1.24867
ENSG00000197414	GOLGA6L1	1.24846
ENSG00000138136	LBX1	1.24743
ENSG00000136021	SCYL2	1.24692
ENSG00000260352	CTD-2288F12.1	1.24682
ENSG00000256982	CTD-2555A7.2	1.24663
ENSG00000177119	ANO6	1.2464
ENSG00000140009	ESR2	1.24635
ENSG00000175352	NRIP3	1.24613
ENSG00000176381	PRR18	1.24575
ENSG00000253710	ALG11	1.24371
ENSG00000166407	LMO1	1.24362
ENSG00000230102	RP11-407B7.1	1.24276
ENSG00000264057	RP11-583F2.1	1.24271
ENSG00000166803	KIAA0101	1.24263
ENSG00000141956	PRDM15	1.24137
ENSG00000138083	SIX3	1.24134
ENSG00000049883	PTCD2	1.24129
ENSG00000197933	ZNF823	1.24117
ENSG00000127884	ECHS1	1.24116
ENSG00000196550	FAM72A	1.24012
ENSG00000176261	ZBTB8OS	1.23957
ENSG00000242474	AC093627.9	1.23873
ENSG00000238099	RP11-12A2.3	1.23817
ENSG00000248334	WHAMMP2	1.23806
ENSG00000116824	CD2	1.2365
ENSG00000197360	ZNF98	1.23642
ENSG00000229404	LINC00858	1.23636
ENSG00000173575	CHD2	1.23626
ENSG00000057468	MSH4	1.23605
ENSG00000185946	RNPC3	1.23488
ENSG00000065361	ERBB3	1.23475
ENSG00000234707	RP11-745C15.2	1.23456
ENSG00000163219	ARHGAP25	1.2333
ENSG00000112249	ASCC3	1.23264
ENSG00000262950	RP11-189E14.5	1.23252
ENSG00000197712	FAM114A1	1.23239
ENSG00000172458	IL17D	1.23204
ENSG00000259673	IQCH-AS1	1.23202
ENSG00000251326	RP11-521E5.1	1.23132
ENSG00000131845	ZNF304	1.2312
ENSG00000133315	MACROD1	1.2309
ENSG00000107902	LHPP	1.23084
ENSG00000239332	AC016722.2	1.23081
ENSG00000130856	ZNF236	1.23042
ENSG00000257252	RP11-486A14.2	1.22975
ENSG00000148843	PDCD11	1.22966
ENSG00000197565	COL4A6	1.22907
ENSG00000223611	SUPT20HL2	1.22882
ENSG00000253133	RP11-360L9.4	1.22819
ENSG00000164934	DCAF13	1.22721
ENSG00000122432	SPATA1	1.22699
ENSG00000172757	CFL1	1.22674
ENSG00000219374	EEF1A1P42	1.22651
ENSG00000205913	SRRM2-AS1	1.22608
ENSG00000114209	PDCD10	1.22602
ENSG00000090975	PITPNM2	1.2257
ENSG00000184786	TCTE3	1.22507
ENSG00000236914	RP11-1008C21.2	1.22501
ENSG00000172062	SMN1	1.22496
ENSG00000047621	C12orf4	1.22366
ENSG00000005882	PDK2	1.22365
ENSG00000249241	AC195454.1	1.22356
ENSG00000158481	CD1C	1.22348
ENSG00000078487	ZCWPW1	1.22288
ENSG00000267470	ZNF571-AS1	1.22239
ENSG00000236690	AC007274.5	1.22239
ENSG00000161609	CCDC155	1.2222
ENSG00000152266	PTH	1.22217
ENSG00000236548	RP11-510H23.1	1.22159
ENSG00000115459	ELMOD3	1.22116
ENSG00000005469	CROT	1.21974
ENSG00000196998	WDR45	1.21905
ENSG00000118454	ANKRD13C	1.21904
ENSG00000133019	CHRM3	1.21843
ENSG00000255136	CTD-2562J17.4	1.21829
ENSG00000008282	SYPL1	1.21817
ENSG00000178409	BEND3	1.21746
ENSG00000148248	SURF4	1.21669
ENSG00000249152	RP11-562F9.2	1.21659
ENSG00000229315	MCHR2-AS1	1.21651
ENSG00000179331	RAB39A	1.21562
ENSG00000226306	NPY6R	1.21471
ENSG00000160256	FAM207A	1.21431
ENSG00000251450	CTC-459I6.1	1.21398
ENSG00000126583	PRKCG	1.21313
ENSG00000247199	RP11-373N22.3	1.21301
ENSG00000234699	RP11-225H22.4	1.21276
ENSG00000159579	RSPRY1	1.21275
ENSG00000179023	KLHDC7A	1.21272
ENSG00000172023	REG1B	1.21237
ENSG00000232104	RP11-509J21.1	1.21162
ENSG00000235944	ZNF815P	1.2098
ENSG00000101407	TTI1	1.20949
ENSG00000251387	CTB-35F21.3	1.20945
ENSG00000100271	TTLL1	1.20934
ENSG00000165943	MOAP1	1.20881
ENSG00000248771	RP11-294O2.2	1.2084
ENSG00000085511	MAP3K4	1.20771
ENSG00000178974	FBXO34	1.2076
ENSG00000121621	KIF18A	1.20755
ENSG00000258027	RP11-597A11.1	1.20747
ENSG00000177000	MTHFR	1.20737
ENSG00000105429	MEGF8	1.20708
ENSG00000231988	OFD1P3Y	1.20645
ENSG00000086300	SNX10	1.20615
ENSG00000108830	RND2	1.20615
ENSG00000229611	RP11-390F4.10	1.20412
ENSG00000215193	PEX26	1.20401
ENSG00000228323	AC008753.6	1.20315
ENSG00000261318	RP11-653J6.1	1.20259
ENSG00000178107	RP11-998D10.4	1.2015
ENSG00000127328	RAB3IP	1.2014
ENSG00000125637	PSD4	1.2002
ENSG00000178732	GP5	1.20003
ENSG00000227542	AC092614.2	1.19967
ENSG00000187151	ANGPTL5	1.19955
ENSG00000183092	BEGAIN	1.1992
ENSG00000114767	RRP9	1.1989
ENSG00000189229	AC069277.2	1.19877
ENSG00000100557	C14orf105	1.19864
ENSG00000141933	TPGS1	1.19829
ENSG00000231473	LINC00441	1.19781
ENSG00000132581	SDF2	1.19778
ENSG00000259687	RP11-293M10.5	1.19609
ENSG00000177181	RIMKLA	1.19608
ENSG00000092094	OSGEP	1.19486
ENSG00000152422	XRCC4	1.19417
ENSG00000224789	AC012363.4	1.1941
ENSG00000255239	AP002954.6	1.19385
ENSG00000134020	PEBP4	1.19347
ENSG00000184979	USP18	1.19315
ENSG00000238235	TSPY11P	1.19264
ENSG00000167114	SLC27A4	1.19121
ENSG00000234602	MCIDAS	1.19094
ENSG00000135697	BCMO1	1.19079
ENSG00000228755	PABPC1P8	1.19068
ENSG00000140451	PIF1	1.19065
ENSG00000224905	AP001347.6	1.19044
ENSG00000106400	ZNHIT1	1.19037
ENSG00000263146	RP11-849I19.1	1.19015
ENSG00000233184	RP11-421L21.3	1.18966
ENSG00000009709	PAX7	1.18937
ENSG00000138030	KHK	1.1893
ENSG00000256340	ABCC6P1	1.18918
ENSG00000243969	RP11-439C8.1	1.18882
ENSG00000198298	ZNF485	1.18819
ENSG00000168517	HEXIM2	1.18775
ENSG00000247400	DNAJC3-AS1	1.18703
ENSG00000143847	PPFIA4	1.18531
ENSG00000240535	CTD-2313F11.1	1.18517
ENSG00000257285	RP11-298I3.1	1.18488
ENSG00000137877	SPTBN5	1.18476
ENSG00000250492	INTS6P1	1.18409
ENSG00000142611	PRDM16	1.18307
ENSG00000260456	C16orf95	1.18201
ENSG00000172197	MBOAT1	1.1808
ENSG00000215863	RP11-495P10.2	1.18065
ENSG00000223826	AC092570.2	1.18043
ENSG00000168907	PLA2G4F	1.1804
ENSG00000227500	SCAMP4	1.18012
ENSG00000257530	RP11-843B15.2	1.17961
ENSG00000172375	C2CD2L	1.17875
ENSG00000139372	TDG	1.17837
ENSG00000151917	BEND6	1.17798
ENSG00000154646	TMPRSS15	1.17763
ENSG00000110852	CLEC2B	1.17714
ENSG00000137251	TINAG	1.17668
ENSG00000260534	RP11-1006G14.4	1.17633
ENSG00000229961	RP11-71G12.1	1.17585
ENSG00000121270	ABCC11	1.17532
ENSG00000183783	KCTD8	1.17477
ENSG00000132837	DMGDH	1.17463
ENSG00000105053	VRK3	1.17406
ENSG00000116791	CRYZ	1.17397
ENSG00000115827	DCAF17	1.17381
ENSG00000266202	RP1-66C13.4	1.17379
ENSG00000236829	Z97634.3	1.17228
ENSG00000256591	RP11-286N22.8	1.17196
ENSG00000148814	LRRC27	1.17188
ENSG00000247151	CSTF3-AS1	1.17181
ENSG00000175183	CSRP2	1.17149
ENSG00000261397	RP11-243A14.2	1.17133
ENSG00000157693	C9orf91	1.17113
ENSG00000172379	ARNT2	1.1703
ENSG00000225508	SSXP5	1.16993
ENSG00000184388	PABPC1L2B	1.16993
ENSG00000177468	OLIG3	1.16992
ENSG00000204502	PRAMEF5	1.16992
ENSG00000251580	RP11-539L10.3	1.16992
ENSG00000258534	CTD-2134A5.4	1.16972
ENSG00000105246	EBI3	1.1695
ENSG00000162745	OLFML2B	1.16924
ENSG00000221955	SLC12A8	1.16895
ENSG00000178764	ZHX2	1.16787
ENSG00000173083	HPSE	1.16781
ENSG00000171490	RSL1D1	1.16741
ENSG00000213904	LIPE-AS1	1.16638
ENSG00000198156	NPIPB6	1.16625
ENSG00000079739	PGM1	1.16581
ENSG00000141127	PRPSAP2	1.16525
ENSG00000167178	ISLR2	1.16522
ENSG00000099795	NDUFB7	1.16348
ENSG00000246130	RP11-875O11.2	1.16302
ENSG00000117650	NEK2	1.16247
ENSG00000178537	SLC25A20	1.16201
ENSG00000107551	RASSF4	1.16146
ENSG00000155906	RMND1	1.16124
ENSG00000152726	FAM21B	1.16116
ENSG00000088256	GNA11	1.16078
ENSG00000140471	LINS	1.1607
ENSG00000189419	SPATA41	1.15987
ENSG00000214694	ARHGEF33	1.15952
ENSG00000161513	FDXR	1.15918
ENSG00000078246	TULP3	1.15855
ENSG00000128581	RABL5	1.15782
ENSG00000249111	RP11-622J8.1	1.15751
ENSG00000165185	KIAA1958	1.15648
ENSG00000243643	TSPY20P	1.15528
ENSG00000269967	RP11-84A19.4	1.15504
ENSG00000267339	LINC00906	1.15496
ENSG00000105662	CRTC1	1.15428
ENSG00000181924	COA4	1.15417
ENSG00000145002	FAM86B2	1.15249
ENSG00000163131	CTSS	1.1524
ENSG00000266290	RP11-159D12.10	1.152
ENSG00000257476	RP11-139B1.1	1.15163
ENSG00000258551	RP11-661P17.1	1.1513
ENSG00000258938	RP11-317N8.5	1.1511
ENSG00000124784	RIOK1	1.15095
ENSG00000086061	DNAJA1	1.15081
ENSG00000249375	CASC11	1.15062
ENSG00000235370	DNM1P51	1.15056
ENSG00000255008	AP000442.4	1.15016
ENSG00000245904	RP11-796E2.4	1.14861
ENSG00000164256	PRDM9	1.14859
ENSG00000162129	CLPB	1.14815
ENSG00000265533	RP11-638L3.1	1.14806
ENSG00000263110	RP11-189E14.3	1.1479
ENSG00000173391	OLR1	1.14786
ENSG00000143552	NUP210L	1.14698
ENSG00000141577	AZI1	1.14697
ENSG00000197299	BLM	1.1468
ENSG00000261879	RP11-333E1.1	1.14608
ENSG00000132141	CCT6B	1.14539
ENSG00000224832	AP000469.2	1.14524
ENSG00000181754	AMIGO1	1.14498
ENSG00000246211	RP11-632K5.3	1.14495
ENSG00000189144	ZNF573	1.14424
ENSG00000172878	METAP1D	1.14419
ENSG00000179452	RP11-380B22.1	1.14404
ENSG00000111652	COPS7A	1.14295
ENSG00000256862	RP11-664D1.1	1.14253
ENSG00000148343	FAM73B	1.14251
ENSG00000134283	PPHLN1	1.14176
ENSG00000163945	UVSSA	1.14166
ENSG00000230710	LINC00332	1.14124
ENSG00000182541	LIMK2	1.14113
ENSG00000151694	ADAM17	1.14092
ENSG00000187210	GCNT1	1.14071
ENSG00000066827	ZFAT	1.13996
ENSG00000019169	MARCO	1.1394
ENSG00000063761	ADCK1	1.13795
ENSG00000223635	RP4-613A2.1	1.1375
ENSG00000165685	TMEM52B	1.13736
ENSG00000259349	RP11-15E18.1	1.1365
ENSG00000117697	NSL1	1.13646
ENSG00000189339	SLC35E2B	1.13597
ENSG00000142082	SIRT3	1.13564
ENSG00000130159	ECSIT	1.13548
ENSG00000178971	CTC1	1.13502
ENSG00000167632	TRAPPC9	1.13475
ENSG00000234129	RP11-120D5.1	1.13428
ENSG00000203778	FAM229B	1.13415
ENSG00000228414	AC010733.4	1.13403
ENSG00000197479	PCDHB11	1.13385
ENSG00000181035	SLC25A42	1.1336
ENSG00000250772	RP11-236P13.1	1.13314
ENSG00000167740	CYB5D2	1.1331
ENSG00000269966	RP3-331H24.5	1.13309
ENSG00000236137	RP11-27K13.3	1.13304
ENSG00000159708	LRRC36	1.13296
ENSG00000260288	RP11-24M17.4	1.13291
ENSG00000197566	ZNF624	1.13252
ENSG00000140262	TCF12	1.13225
ENSG00000132357	CARD6	1.13207
ENSG00000135378	PRRG4	1.13193
ENSG00000241770	RP11-555M1.3	1.13183
ENSG00000272690	RP11-803B1.8	1.1314
ENSG00000131748	STARD3	1.1311
ENSG00000186854	TRABD2A	1.1309
ENSG00000196290	NIF3L1	1.13039
ENSG00000231890	AC093391.2	1.13029
ENSG00000007866	TEAD3	1.13004
ENSG00000196378	ZNF34	1.12972
ENSG00000145882	PCYOX1L	1.12932
ENSG00000108384	RAD51C	1.12924
ENSG00000174428	GTF2IRD2B	1.12918
ENSG00000118900	UBN1	1.12872
ENSG00000090238	YPEL3	1.12811
ENSG00000156735	BAG4	1.12783
ENSG00000254926	AP000445.2	1.12615
ENSG00000109339	MAPK10	1.12572
ENSG00000204510	PRAMEF7	1.12553
ENSG00000269476	CTD-2583A14.9	1.12513
ENSG00000134996	OSTF1	1.12451
ENSG00000235838	HSP90AB7P	1.12441
ENSG00000249000	CTD-2012I17.1	1.1239
ENSG00000228630	HOTAIR	1.12372
ENSG00000230487	PSMG3-AS1	1.12351
ENSG00000261427	CTD-2349B8.1	1.12319
ENSG00000227258	SMIM2-AS1	1.12306
ENSG00000233628	VN2R5P	1.12293
ENSG00000204347	BTBD17	1.12262
ENSG00000062038	CDH3	1.12262
ENSG00000068383	INPP5A	1.12236
ENSG00000166313	APBB1	1.12229
ENSG00000244734	HBB	1.12156
ENSG00000231856	RP11-327P2.5	1.1215
ENSG00000124813	RUNX2	1.1211
ENSG00000166548	TK2	1.12042
ENSG00000073910	FRY	1.12042
ENSG00000108187	PBLD	1.12009
ENSG00000136840	ST6GALNAC4	1.11953
ENSG00000023228	NDUFS1	1.11919
ENSG00000160961	ZNF333	1.11915
ENSG00000211456	SACM1L	1.11904
ENSG00000257267	ZNF271	1.11893
ENSG00000111788	RP11-22B23.1	1.11882
ENSG00000162736	NCSTN	1.11832
ENSG00000112167	SAYSD1	1.11823
ENSG00000198546	ZNF511	1.11769
ENSG00000235702	WI2-925H4.1	1.11651
ENSG00000255282	WTAPP1	1.11624
ENSG00000118496	FBXO30	1.11622
ENSG00000186153	WWOX	1.11561
ENSG00000226401	RP5-965K10.3	1.11548
ENSG00000273356	RP11-804H8.6	1.11547
ENSG00000156515	HK1	1.1153
ENSG00000174898	CATSPERD	1.11487
ENSG00000236091	RP3-473B4.3	1.11485
ENSG00000257242	C12orf79	1.11452
ENSG00000125821	DTD1	1.1144
ENSG00000250021	C15orf38-AP3S2	1.11438
ENSG00000254300	RP11-706J10.1	1.11415
ENSG00000230563	RP5-828H9.1	1.11366
ENSG00000086159	AQP6	1.11362
ENSG00000153048	CARHSP1	1.1136
ENSG00000183032	SLC25A21	1.11347
ENSG00000234350	AC007405.4	1.11252
ENSG00000184271	POU6F1	1.11189
ENSG00000123201	GUCY1B2	1.11114
ENSG00000105700	KXD1	1.11064
ENSG00000163612	FAM86KP	1.11063
ENSG00000163563	MNDA	1.11042
ENSG00000131471	AOC3	1.10994
ENSG00000231704	AC004895.4	1.10922
ENSG00000073282	TP63	1.10888
ENSG00000182257	C22orf26	1.10866
ENSG00000259877	RP11-46C24.7	1.10852
ENSG00000228629	AC092295.4	1.10837
ENSG00000122863	CHST3	1.10823
ENSG00000100150	DEPDC5	1.10816
ENSG00000102309	PIN4	1.10795
ENSG00000087206	UIMC1	1.10765
ENSG00000204148	LINC00474	1.10726
ENSG00000267498	CTB-32O4.2	1.10713
ENSG00000171195	MUC7	1.10689
ENSG00000106692	FKTN	1.10678
ENSG00000185561	TLCD2	1.10657
ENSG00000100083	GGA1	1.10612
ENSG00000100373	UPK3A	1.10566
ENSG00000145741	BTF3	1.10555
ENSG00000147996	CBWD5	1.10529
ENSG00000107130	NCS1	1.10459
ENSG00000077454	LRCH4	1.10444
ENSG00000076356	PLXNA2	1.10437
ENSG00000271949	RP11-302M6.4	1.10415
ENSG00000105369	CD79A	1.10407
ENSG00000165583	SSX5	1.10384
ENSG00000158019	BRE	1.10365
ENSG00000178694	NSUN3	1.10362
ENSG00000139174	PRICKLE1	1.10362
ENSG00000169903	TM4SF4	1.1036
ENSG00000134461	ANKRD16	1.10353
ENSG00000152475	ZNF837	1.10333
ENSG00000122694	GLIPR2	1.10187
ENSG00000143786	CNIH3	1.10093
ENSG00000158106	RHPN1	1.1005
ENSG00000185133	INPP5J	1.10011
ENSG00000183199	HSP90AB3P	1.09954
ENSG00000116396	KCNC4	1.09898
ENSG00000122971	ACADS	1.09886
ENSG00000184752	NDUFA12	1.09883
ENSG00000185303	SFTPA2	1.09879
ENSG00000188368	PRR19	1.09759
ENSG00000227963	RP5-1074L1.1	1.09665
ENSG00000227781	GLUD1P2	1.09641
ENSG00000261404	AC009120.4	1.0963
ENSG00000161381	PLXDC1	1.09615
ENSG00000179938	GOLGA8J	1.09592
ENSG00000234688	RP1-293L6.1	1.09592
ENSG00000125885	MCM8	1.09589
ENSG00000170382	LRRN2	1.09584
ENSG00000123219	CENPK	1.09529
ENSG00000156467	UQCRB	1.09521
ENSG00000093183	SEC22C	1.09503
ENSG00000257815	RP11-611E13.2	1.09409
ENSG00000225230	AC008937.3	1.09269
ENSG00000033327	GAB2	1.09268
ENSG00000235042	AC098820.2	1.09228
ENSG00000101049	SGK2	1.09185
ENSG00000247121	CTD-2260A17.2	1.09086
ENSG00000144681	STAC	1.09077
ENSG00000234620	HDHD1P1	1.09066
ENSG00000130770	ATPIF1	1.09058
ENSG00000115468	EFHD1	1.09043
ENSG00000144589	STK11IP	1.09033
ENSG00000105499	PLA2G4C	1.0897
ENSG00000197536	C5orf56	1.08953
ENSG00000262136	CTD-2033A16.3	1.08943
ENSG00000108823	SGCA	1.08746
ENSG00000121281	ADCY7	1.08726
ENSG00000178038	ALS2CL	1.0862
ENSG00000104946	TBC1D17	1.08619
ENSG00000197077	KIAA1671	1.08613
ENSG00000171105	INSR	1.08591
ENSG00000137142	IGFBPL1	1.08588
ENSG00000260170	RP11-96O20.4	1.0857
ENSG00000257842	NOVA1-AS1	1.08531
ENSG00000248973	RP11-445O3.2	1.08452
ENSG00000129116	PALLD	1.08411
ENSG00000165923	AGBL2	1.08406
ENSG00000111261	MANSC1	1.08381
ENSG00000105810	CDK6	1.08341
ENSG00000273143	RP11-525A16.4	1.08302
ENSG00000114648	KLHL18	1.082
ENSG00000011105	TSPAN9	1.08197
ENSG00000101353	MROH8	1.08176
ENSG00000189376	C8orf76	1.08122
ENSG00000171649	ZIK1	1.081
ENSG00000248202	RP11-455B3.1	1.08064
ENSG00000157368	IL34	1.08058
ENSG00000181061	HIGD1A	1.08042
ENSG00000120053	GOT1	1.0802
ENSG00000232204	TET1P1	1.07973
ENSG00000120725	SIL1	1.07973
ENSG00000143740	SNAP47	1.0796
ENSG00000136104	RNASEH2B	1.07871
ENSG00000139899	CBLN3	1.07853
ENSG00000259145	RP11-566K19.9	1.078
ENSG00000140022	STON2	1.07766
ENSG00000072571	HMMR	1.07722
ENSG00000185024	BRF1	1.0772
ENSG00000223553	SMPD4P1	1.07707
ENSG00000146426	TIAM2	1.07685
ENSG00000091732	ZC3HC1	1.07602
ENSG00000162542	TMCO4	1.07574
ENSG00000060069	CTDP1	1.0757
ENSG00000102547	CAB39L	1.07569
ENSG00000140284	SLC27A2	1.07489
ENSG00000113555	PCDH12	1.07488
ENSG00000167703	SLC43A2	1.07461
ENSG00000148606	POLR3A	1.0745
ENSG00000160712	IL6R	1.07351
ENSG00000000005	TNMD	1.0735
ENSG00000236021	RP11-195C7.1	1.07338
ENSG00000009413	REV3L	1.07329
ENSG00000118491	ZC2HC1B	1.07277
ENSG00000007923	DNAJC11	1.0724
ENSG00000219438	FAM19A5	1.07149
ENSG00000137656	BUD13	1.07129
ENSG00000075702	WDR62	1.07123
ENSG00000168026	TTC21A	1.07087
ENSG00000138400	MDH1B	1.07062
ENSG00000125651	GTF2F1	1.07039
ENSG00000229891	Z83851.1	1.07004
ENSG00000226684	RP3-418C23.2	1.06979
ENSG00000257838	RP11-368J21.3	1.06954
ENSG00000023734	STRAP	1.06949
ENSG00000228224	NACAP1	1.06945
ENSG00000141076	CIRH1A	1.06829
ENSG00000178460	MCMDC2	1.06761
ENSG00000257052	RP11-881M11.2	1.06712
ENSG00000101187	SLCO4A1	1.06709
ENSG00000124126	PREX1	1.06699
ENSG00000020129	NCDN	1.06676
ENSG00000254021	RP11-778D12.2	1.06659
ENSG00000162779	AXDND1	1.06564
ENSG00000137802	MAPKBP1	1.06553
ENSG00000245857	GS1-24F4.2	1.06535
ENSG00000266835	RP11-838N2.4	1.06533
ENSG00000153832	FBXO36	1.06522
ENSG00000186466	AQP7P1	1.06485
ENSG00000253395	KB-1460A1.1	1.06476
ENSG00000133275	CSNK1G2	1.06463
ENSG00000124107	SLPI	1.06451
ENSG00000156009	MAGEA8	1.06413
ENSG00000258941	RP11-407N17.3	1.06405
ENSG00000124209	RAB22A	1.06371
ENSG00000157107	FCHO2	1.06365
ENSG00000140548	ZNF710	1.06356
ENSG00000266916	CTD-3064H18.1	1.06343
ENSG00000118960	HS1BP3	1.06329
ENSG00000263923	RP11-571L19.7	1.06312
ENSG00000245750	RP11-279F6.1	1.06277
ENSG00000110328	GALNT18	1.0619
ENSG00000111696	NT5DC3	1.06029
ENSG00000128714	HOXD13	1.06027
ENSG00000196873	CBWD3	1.06
ENSG00000197549	PRAMENP	1.05986
ENSG00000137218	FRS3	1.05976
ENSG00000183763	TRAIP	1.05973
ENSG00000237961	RP11-1281K21.1	1.05865
ENSG00000142149	HUNK	1.05839
ENSG00000185222	WBP5	1.05834
ENSG00000173269	MMRN2	1.0575
ENSG00000236391	AC092573.2	1.05714
ENSG00000246225	RP11-17A1.3	1.05665
ENSG00000171791	BCL2	1.05662
ENSG00000182230	FAM153B	1.05649
ENSG00000105137	SYDE1	1.05604
ENSG00000120925	RNF170	1.05591
ENSG00000171509	RXFP1	1.05525
ENSG00000143374	TARS2	1.05496
ENSG00000148908	RGS10	1.05464
ENSG00000266945	OR4G3P	1.05445
ENSG00000236939	C8orf56	1.05445
ENSG00000119686	FLVCR2	1.05412
ENSG00000007952	NOX1	1.05375
ENSG00000074935	TUBE1	1.05357
ENSG00000179284	DAND5	1.05353
ENSG00000254854	CTD-2523D13.2	1.05315
ENSG00000139974	SLC38A6	1.05313
ENSG00000231889	TRAF3IP2-AS1	1.05304
ENSG00000233058	LINC00884	1.05296
ENSG00000249464	RP11-93L9.1	1.05279
ENSG00000258137	RP11-753H16.3	1.05169
ENSG00000151445	VIPAS39	1.0514
ENSG00000225518	RP11-396C23.2	1.05127
ENSG00000225358	MIPEPP1	1.0511
ENSG00000135709	KIAA0513	1.05106
ENSG00000168904	LRRC28	1.05103
ENSG00000173706	HEG1	1.05001
ENSG00000138614	VWA9	1.04976
ENSG00000198203	SULT1C2	1.04974
ENSG00000138496	PARP9	1.04922
ENSG00000230142	LINC01075	1.0491
ENSG00000169692	AGPAT2	1.04868
ENSG00000111358	GTF2H3	1.04849
ENSG00000184900	SUMO3	1.04822
ENSG00000214305	AP001024.1	1.04809
ENSG00000245870	LINC00682	1.04707
ENSG00000251075	HTT-AS	1.04688
ENSG00000035664	DAPK2	1.04685
ENSG00000177932	ZNF354C	1.04663
ENSG00000251206	CTD-2187J20.1	1.04642
ENSG00000213339	QTRT1	1.04637
ENSG00000066136	NFYC	1.04615
ENSG00000166002	SMCO4	1.04599
ENSG00000174652	ZNF266	1.0457
ENSG00000176209	SMIM19	1.04568
ENSG00000227510	RP11-196P2.1	1.04549
ENSG00000262213	AC144836.1	1.04545
ENSG00000165388	ZNF488	1.045
ENSG00000120656	TAF12	1.04499
ENSG00000251055	RP11-257A22.1	1.04485
ENSG00000162994	CLHC1	1.04451
ENSG00000160883	HK3	1.04429
ENSG00000248809	RP11-6L6.3	1.04414
ENSG00000186868	MAPT	1.04394
ENSG00000102901	CENPT	1.04277
ENSG00000261419	RP11-57A19.4	1.04206
ENSG00000198089	SFI1	1.04122
ENSG00000139173	TMEM117	1.04026
ENSG00000177951	BET1L	1.03941
ENSG00000188878	FBF1	1.03937
ENSG00000176018	LYSMD3	1.03922
ENSG00000105778	AVL9	1.03906
ENSG00000164920	OSR2	1.03901
ENSG00000130035	GALNT8	1.03894
ENSG00000068650	ATP11A	1.03873
ENSG00000134297	PLEKHA8P1	1.03823
ENSG00000105656	ELL	1.03815
ENSG00000110076	NRXN2	1.03792
ENSG00000147316	MCPH1	1.0376
ENSG00000183513	COA5	1.03718
ENSG00000224875	AC083949.1	1.03577
ENSG00000089199	CHGB	1.03546
ENSG00000170430	MGMT	1.03512
ENSG00000196968	FUT11	1.03503
ENSG00000131398	KCNC3	1.03493
ENSG00000135625	EGR4	1.0349
ENSG00000140107	SLC25A47	1.03477
ENSG00000229258	RP11-552D8.1	1.03408
ENSG00000148187	MRRF	1.0336
ENSG00000119720	NRDE2	1.03334
ENSG00000132305	IMMT	1.03317
ENSG00000260714	RP11-266L9.1	1.03242
ENSG00000120451	SNX19	1.03187
ENSG00000076650	GPATCH1	1.03179
ENSG00000197279	ZNF165	1.03161
ENSG00000197724	PHF2	1.03157
ENSG00000268240	RP11-678G14.4	1.03154
ENSG00000185664	PMEL	1.03057
ENSG00000233487	AC011322.1	1.03046
ENSG00000234715	CTB-107G13.1	1.03045
ENSG00000146039	SLC17A4	1.03044
ENSG00000130396	MLLT4	1.02993
ENSG00000250687	RP11-497H16.7	1.02975
ENSG00000233608	TWIST2	1.02967
ENSG00000163909	HEYL	1.02918
ENSG00000125337	KIF25	1.02905
ENSG00000184381	PLA2G6	1.02897
ENSG00000133519	ZDHHC8P1	1.02885
ENSG00000231762	RP11-354K4.1	1.02857
ENSG00000177752	YIPF7	1.02793
ENSG00000134247	PTGFRN	1.02781
ENSG00000145491	ROPN1L	1.02765
ENSG00000170786	SDR16C5	1.0276
ENSG00000137434	C6orf52	1.02743
ENSG00000186185	KIF18B	1.02651
ENSG00000259182	RP11-424I19.2	1.02647
ENSG00000230246	SPATA31C1	1.02647
ENSG00000205309	NT5M	1.02576
ENSG00000229124	VIM-AS1	1.02544
ENSG00000128951	DUT	1.02533
ENSG00000127527	EPS15L1	1.02506
ENSG00000133678	TMEM254	1.02489
ENSG00000131791	PRKAB2	1.02471
ENSG00000178498	DTX3	1.02436
ENSG00000116497	S100PBP	1.02435
ENSG00000108591	DRG2	1.02407
ENSG00000168062	BATF2	1.02398
ENSG00000167216	KATNAL2	1.02383
ENSG00000117543	DPH5	1.02356
ENSG00000152642	GPD1L	1.02353
ENSG00000168958	MFF	1.02352
ENSG00000232284	GNG12-AS1	1.02325
ENSG00000214146	RP11-699L21.1	1.02323
ENSG00000251442	RP11-792D21.2	1.02302
ENSG00000161031	PGLYRP2	1.02217
ENSG00000243176	RP11-550I24.2	1.02198
ENSG00000140830	TXNL4B	1.02178
ENSG00000168389	MFSD2A	1.02171
ENSG00000146592	CREB5	1.02123
ENSG00000233884	XXyac-YM21GA2.3	1.02076
ENSG00000234111	RP11-364P22.1	1.02075
ENSG00000129003	VPS13C	1.02063
ENSG00000255090	RP11-820L6.1	1.02041
ENSG00000172009	THOP1	1.0204
ENSG00000259719	RP11-930O11.1	1.01999
ENSG00000258553	RP11-16B13.1	1.01986
ENSG00000143748	NVL	1.01967
ENSG00000176809	LRRC37A3	1.01949
ENSG00000242372	EIF6	1.01948
ENSG00000101413	RPRD1B	1.01942
ENSG00000181192	DHTKD1	1.01938
ENSG00000116885	OSCP1	1.01915
ENSG00000224523	RP13-52K8.1	1.01887
ENSG00000230836	AC104135.4	1.01886
ENSG00000183146	CYorf17	1.01885
ENSG00000110906	KCTD10	1.0187
ENSG00000183655	KLHL25	1.01869
ENSG00000250802	ZBED3-AS1	1.01799
ENSG00000273249	LL09NC01-251B2.3	1.01792
ENSG00000134897	BIVM	1.01782
ENSG00000130783	CCDC62	1.01725
ENSG00000174016	FAM46D	1.01724
ENSG00000263327	TAPT1-AS1	1.01712
ENSG00000134056	MRPS36	1.01701
ENSG00000221866	PLXNA4	1.01695
ENSG00000169418	NPR1	1.01687
ENSG00000148308	GTF3C5	1.01677
ENSG00000253321	RP11-61G23.2	1.01668
ENSG00000236423	RP13-15E13.1	1.01661
ENSG00000148468	FAM171A1	1.0159
ENSG00000059691	PET112	1.01587
ENSG00000101639	CEP192	1.01529
ENSG00000196950	SLC39A10	1.01526
ENSG00000186297	GABRA5	1.01505
ENSG00000230534	RP11-297A16.2	1.01489
ENSG00000197734	C14orf178	1.01484
ENSG00000162769	FLVCR1	1.01473
ENSG00000148484	RSU1	1.01469
ENSG00000167476	JSRP1	1.0145
ENSG00000240929	HIST2H2BB	1.0145
ENSG00000237276	ANO7P1	1.0139
ENSG00000243584	RP11-14I2.2	1.01388
ENSG00000156398	SFXN2	1.01363
ENSG00000163930	BAP1	1.01341
ENSG00000134871	COL4A2	1.01323
ENSG00000255723	RP11-529H2.2	1.01321
ENSG00000259309	RP11-19J5.2	1.01317
ENSG00000197562	RAB40C	1.01307
ENSG00000155640	C10orf12	1.013
ENSG00000150977	RILPL2	1.01292
ENSG00000091536	MYO15A	1.01247
ENSG00000026652	AGPAT4	1.01212
ENSG00000249699	RP11-415C15.2	1.01207
ENSG00000121552	CSTA	1.0118
ENSG00000249899	CTD-2175A23.1	1.01087
ENSG00000206199	ANKUB1	1.01081
ENSG00000215231	LINC01020	1.01077
ENSG00000167889	MGAT5B	1.01063
ENSG00000101417	PXMP4	1.01055
ENSG00000233797	UFL1-AS1	1.01029
ENSG00000140632	GLYR1	1.01023
ENSG00000049860	HEXB	1.01005
ENSG00000152700	SAR1B	1.00945
ENSG00000186675	MAGEE2	1.0094
ENSG00000158480	SPATA2	1.00901
ENSG00000256670	RP11-338E21.1	1.00875
ENSG00000259065	RP5-1021I20.1	1.00868
ENSG00000107021	TBC1D13	1.00831
ENSG00000100461	RBM23	1.00828
ENSG00000107404	DVL1	1.00817
ENSG00000261066	RP11-483K5.3	1.00749
ENSG00000215421	ZNF407	1.00722
ENSG00000205266	AL353997.3	1.00679
ENSG00000263818	CTD-2206N4.4	1.00581
ENSG00000178852	EFCAB13	1.00557
ENSG00000153237	CCDC148	1.00543
ENSG00000135604	STX11	1.00536
ENSG00000105397	TYK2	1.00528
ENSG00000227970	NR1H5P	1.0051
ENSG00000169918	OTUD7A	1.00509
ENSG00000261418	RP11-529J17.3	1.00481
ENSG00000245248	USP2-AS1	1.00457
ENSG00000162669	HFM1	1.00457
ENSG00000047644	WWC3	1.00392
ENSG00000214026	MRPL23	1.00363
ENSG00000153029	MR1	1.00353
ENSG00000236720	RP11-63B19.1	1.00349
ENSG00000198951	NAGA	1.00241
ENSG00000253320	KB-1507C5.2	1.00063
ENSG00000189298	ZKSCAN3	1.00056
ENSG00000251012	RP11-484M3.5	1.00033
ENSG00000060688	SNRNP40	1.00031
ENSG00000228748	RP13-39P12.3	1.00001
ENSG00000227038	AC005077.12	1
ENSG00000044012	GUCA2B	1
ENSG00000231633	LINC00283	1
ENSG00000091640	SPAG7	1
ENSG00000185594	SPATA8	1
ENSG00000232771	PPP1R26P5	1
ENSG00000259511	RP11-182J1.16	1
ENSG00000237346	RP3-448I9.2	1
ENSG00000206192	ANKRD20A9P	0.999992
ENSG00000197785	ATAD3A	0.999178
ENSG00000105717	PBX4	0.998907
ENSG00000108773	KAT2A	0.998547
ENSG00000146776	ATXN7L1	0.99816
ENSG00000090776	EFNB1	0.998148
ENSG00000155463	OXA1L	0.997827
ENSG00000173214	KIAA1919	0.997783
ENSG00000204929	AC074391.1	0.997703
ENSG00000234435	RP11-125P18.1	0.99751
ENSG00000162390	ACOT11	0.997111
ENSG00000184675	AMER1	0.996762
ENSG00000232648	RP11-367N14.2	0.996685
ENSG00000249494	CTB-161M19.4	0.996592
ENSG00000133119	RFC3	0.996401
ENSG00000257636	RP11-1103G16.1	0.996258
ENSG00000139618	BRCA2	0.996229
ENSG00000092978	GPATCH2	0.996141
ENSG00000087258	GNAO1	0.996014
ENSG00000226786	RP1-167F1.2	0.995944
ENSG00000178115	GOLGA8Q	0.995625
ENSG00000265359	RP5-1110E20.1	0.995084
ENSG00000092067	CEBPE	0.994961
ENSG00000173950	XXYLT1	0.994878
ENSG00000216621	RP11-244K5.6	0.99484
ENSG00000104957	CCDC130	0.994687
ENSG00000185386	MAPK11	0.994667
ENSG00000204788	CR769776.1	0.994465
ENSG00000185499	MUC1	0.994352
ENSG00000169635	HIC2	0.994182
ENSG00000127564	PKMYT1	0.994053
ENSG00000196961	AP2A1	0.993797
ENSG00000182923	CEP63	0.993224
ENSG00000175224	ATG13	0.993023
ENSG00000150750	C11orf53	0.992939
ENSG00000145284	SCD5	0.992866
ENSG00000177646	ACAD9	0.992817
ENSG00000160803	UBQLN4	0.99279
ENSG00000185873	TMPRSS11B	0.992037
ENSG00000169696	ASPSCR1	0.99192
ENSG00000164933	SLC25A32	0.991564
ENSG00000169129	AFAP1L2	0.991265
ENSG00000253381	RP11-359E19.1	0.991044
ENSG00000203434	RP11-163F15.1	0.990412
ENSG00000135835	KIAA1614	0.989768
ENSG00000165475	CRYL1	0.989351
ENSG00000234184	RP5-887A10.1	0.989315
ENSG00000008441	NFIX	0.989144
ENSG00000074276	CDHR2	0.988985
ENSG00000138756	BMP2K	0.988871
ENSG00000227124	ZNF717	0.988554
ENSG00000067836	ROGDI	0.988348
ENSG00000170881	RNF139	0.988277
ENSG00000008735	MAPK8IP2	0.988162
ENSG00000250240	CTD-2154I11.2	0.988066
ENSG00000240350	AC017002.1	0.987575
ENSG00000254530	RP11-460B17.3	0.987385
ENSG00000230583	GTF2IRD1P1	0.986945
ENSG00000100897	DCAF11	0.986828
ENSG00000254991	RP13-631K18.3	0.986472
ENSG00000235566	RP11-435B5.7	0.98644
ENSG00000166250	CLMP	0.986411
ENSG00000259742	CTD-2014N11.1	0.986243
ENSG00000125864	BFSP1	0.98607
ENSG00000213186	TRIM59	0.985128
ENSG00000100403	ZC3H7B	0.984872
ENSG00000115091	ACTR3	0.984471
ENSG00000175611	LINC00476	0.984421
ENSG00000132423	COQ3	0.984388
ENSG00000138622	HCN4	0.983994
ENSG00000100360	IFT27	0.983682
ENSG00000175573	C11orf68	0.983347
ENSG00000204842	ATXN2	0.983091
ENSG00000151240	DIP2C	0.983042
ENSG00000261801	LOXL1-AS1	0.982967
ENSG00000004142	POLDIP2	0.982853
ENSG00000173040	EVC2	0.982847
ENSG00000169174	PCSK9	0.981976
ENSG00000141401	IMPA2	0.981946
ENSG00000204952	FBXO47	0.981832
ENSG00000072062	PRKACA	0.981705
ENSG00000255929	RP11-867G2.8	0.981577
ENSG00000140553	UNC45A	0.981546
ENSG00000258379	RP11-204N11.2	0.981385
ENSG00000259462	RP11-752G15.3	0.981237
ENSG00000103249	CLCN7	0.981113
ENSG00000253217	KB-1991G8.1	0.980923
ENSG00000066855	MTFR1	0.98065
ENSG00000128833	MYO5C	0.98064
ENSG00000134917	ADAMTS8	0.980549
ENSG00000172273	HINFP	0.979948
ENSG00000177692	DNAJC28	0.979822
ENSG00000182318	ZSCAN22	0.979633
ENSG00000188002	RP11-43F13.1	0.979489
ENSG00000075218	GTSE1	0.979017
ENSG00000180777	ANKRD30B	0.978806
ENSG00000187624	C17orf97	0.97843
ENSG00000011198	ABHD5	0.978365
ENSG00000166783	KIAA0430	0.978272
ENSG00000108469	RECQL5	0.977449
ENSG00000125804	FAM182A	0.97732
ENSG00000164051	CCDC51	0.977277
ENSG00000111602	TIMELESS	0.977058
ENSG00000153563	CD8A	0.976951
ENSG00000149651	SPINT4	0.975873
ENSG00000167005	NUDT21	0.975554
ENSG00000112659	CUL9	0.975478
ENSG00000237626	RP11-406A20.1	0.975472
ENSG00000182575	NXPH3	0.975463
ENSG00000137168	PPIL1	0.975009
ENSG00000245281	CTD-2547L16.1	0.974845
ENSG00000113615	SEC24A	0.974637
ENSG00000224043	AC016725.4	0.974623
ENSG00000229980	TOB1-AS1	0.97462
ENSG00000117408	IPO13	0.974003
ENSG00000114200	BCHE	0.973743
ENSG00000079313	REXO1	0.973743
ENSG00000073169	SELO	0.973604
ENSG00000132128	LRRC41	0.972664
ENSG00000224809	BEND3P2	0.97265
ENSG00000135916	ITM2C	0.972439
ENSG00000144837	PLA1A	0.972103
ENSG00000203999	RP11-290F20.1	0.97164
ENSG00000173662	TAS1R1	0.971609
ENSG00000196653	ZNF502	0.971237
ENSG00000136383	ALPK3	0.971217
ENSG00000254473	RP11-522I20.3	0.971163
ENSG00000167291	TBC1D16	0.971156
ENSG00000198788	MUC2	0.971027
ENSG00000157985	AGAP1	0.970759
ENSG00000173926	MARCH3	0.970354
ENSG00000234419	CICP13	0.970249
ENSG00000126561	STAT5A	0.969668
ENSG00000183722	LHFP	0.969529
ENSG00000167103	PIP5KL1	0.969445
ENSG00000162639	HENMT1	0.968898
ENSG00000228127	RP11-12L8.1	0.968108
ENSG00000181817	LSM10	0.967673
ENSG00000113231	PDE8B	0.967432
ENSG00000101391	CDK5RAP1	0.967251
ENSG00000074964	ARHGEF10L	0.967069
ENSG00000179796	LRRC3B	0.966742
ENSG00000262081	IL9RP4	0.966659
ENSG00000184384	MAML2	0.966648
ENSG00000088367	EPB41L1	0.966585
ENSG00000132182	NUP210	0.966221
ENSG00000246876	RP11-519M16.1	0.965719
ENSG00000090924	PLEKHG2	0.965607
ENSG00000107719	PALD1	0.96555
ENSG00000168928	CTRB2	0.965321
ENSG00000259728	LINC00933	0.965059
ENSG00000224536	RP11-134G8.7	0.964896
ENSG00000168067	MAP4K2	0.964884
ENSG00000230510	PPP5D1	0.964819
ENSG00000181135	ZNF707	0.964789
ENSG00000023697	DERA	0.964634
ENSG00000100605	ITPK1	0.96457
ENSG00000140853	NLRC5	0.964409
ENSG00000005486	RHBDD2	0.964279
ENSG00000226891	RP11-182I10.3	0.964098
ENSG00000225271	RP11-66N5.2	0.963471
ENSG00000272297	RP11-215A19.2	0.962613
ENSG00000105889	STEAP1B	0.962598
ENSG00000226125	AC098823.3	0.961929
ENSG00000236544	AC008060.8	0.961873
ENSG00000099814	CEP170B	0.961457
ENSG00000116957	TBCE	0.961407
ENSG00000105821	DNAJC2	0.961289
ENSG00000185963	BICD2	0.96121
ENSG00000139517	LNX2	0.961064
ENSG00000232977	LINC00327	0.960946
ENSG00000255234	RP11-727A23.10	0.960886
ENSG00000259905	PWRN1	0.960352
ENSG00000186088	GSAP	0.960191
ENSG00000177875	C12orf68	0.96016
ENSG00000244879	GABPB1-AS1	0.960006
ENSG00000188004	C1orf204	0.959559
ENSG00000010322	NISCH	0.959523
ENSG00000139515	PDX1	0.959362
ENSG00000173141	MRP63	0.95936
ENSG00000168734	PKIG	0.959085
ENSG00000161328	LRRC56	0.959067
ENSG00000183049	CAMK1D	0.958875
ENSG00000232677	LINC00665	0.958654
ENSG00000174100	MRPL45	0.958169
ENSG00000176974	SHMT1	0.957864
ENSG00000231217	RP11-1M18.1	0.957483
ENSG00000140057	AK7	0.95715
ENSG00000030110	BAK1	0.956937
ENSG00000243479	MNX1-AS1	0.956933
ENSG00000255774	AP000439.3	0.956933
ENSG00000032444	PNPLA6	0.956399
ENSG00000134758	RNF138	0.956211
ENSG00000225330	AF064860.5	0.956175
ENSG00000158545	ZC3H18	0.95578
ENSG00000087008	ACOX3	0.955667
ENSG00000163220	S100A9	0.955611
ENSG00000196793	ZNF239	0.95548
ENSG00000197885	NKIRAS1	0.954695
ENSG00000103316	CRYM	0.954324
ENSG00000183161	FANCF	0.954202
ENSG00000129460	NGDN	0.953938
ENSG00000120262	CCDC170	0.953499
ENSG00000105443	CYTH2	0.953473
ENSG00000140543	DET1	0.953341
ENSG00000066248	NGEF	0.952912
ENSG00000130382	MLLT1	0.952703
ENSG00000231584	FAHD2CP	0.952618
ENSG00000267040	RP11-35G9.3	0.952606
ENSG00000143183	TMCO1	0.95257
ENSG00000103199	ZNF500	0.952341
ENSG00000250768	RP11-204H9.2	0.952247
ENSG00000164362	TERT	0.952044
ENSG00000155393	HEATR3	0.952042
ENSG00000176274	SLC25A53	0.952039
ENSG00000041880	PARP3	0.952014
ENSG00000160588	MPZL3	0.951969
ENSG00000197081	IGF2R	0.951558
ENSG00000011376	LARS2	0.951488
ENSG00000250993	RP11-404J23.1	0.95137
ENSG00000116685	KIAA2013	0.951272
ENSG00000214021	TTLL3	0.951197
ENSG00000171365	CLCN5	0.950847
ENSG00000105248	CCDC94	0.950802
ENSG00000167987	VPS37C	0.950547
ENSG00000247240	UBL7-AS1	0.950542
ENSG00000196810	CTBP1-AS2	0.950487
ENSG00000120217	CD274	0.95015
ENSG00000204471	TBC1D3P4	0.949968
ENSG00000137166	FOXP4	0.949312
ENSG00000103876	FAH	0.949164
ENSG00000248150	RP1-167G20.1	0.948932
ENSG00000111877	MCM9	0.948868
ENSG00000160683	CXCR5	0.948372
ENSG00000183114	FAM43B	0.948348
ENSG00000270792	RP11-103J8.1	0.948004
ENSG00000228463	AP006222.2	0.947845
ENSG00000204217	BMPR2	0.94774
ENSG00000267277	CTD-2342J14.6	0.947328
ENSG00000266983	CTC-232P5.1	0.947192
ENSG00000132376	INPP5K	0.947172
ENSG00000187556	NANOS3	0.947082
ENSG00000013288	MAN2B2	0.946301
ENSG00000257517	RP4-601P9.1	0.946201
ENSG00000083444	PLOD1	0.946055
ENSG00000179761	PIPOX	0.946033
ENSG00000264488	RP11-605F20.1	0.946005
ENSG00000174928	C3orf33	0.946002
ENSG00000186615	KTN1-AS1	0.945871
ENSG00000254231	CTD-2284J15.1	0.945741
ENSG00000177465	ACOT4	0.945733
ENSG00000181378	CCDC108	0.945634
ENSG00000164651	SP8	0.945556
ENSG00000231365	RP11-418J17.1	0.945408
ENSG00000095203	EPB41L4B	0.944958
ENSG00000227825	SLC9A7P1	0.944862
ENSG00000094880	CDC23	0.944779
ENSG00000146828	SLC12A9	0.944724
ENSG00000271538	RP11-326I11.4	0.944591
ENSG00000155307	SAMSN1	0.944546
ENSG00000070495	JMJD6	0.944485
ENSG00000076258	FMO4	0.944314
ENSG00000163812	ZDHHC3	0.943976
ENSG00000250026	RP11-646E20.6	0.943968
ENSG00000133250	ZNF414	0.943922
ENSG00000134376	CRB1	0.943633
ENSG00000174791	RIN1	0.94359
ENSG00000161594	KLHL10	0.943543
ENSG00000229486	RP4-552O12.1	0.943416
ENSG00000236947	RP11-98G7.1	0.942923
ENSG00000124243	BCAS4	0.942511
ENSG00000124006	OBSL1	0.942404
ENSG00000137269	LRRC1	0.94239
ENSG00000185122	HSF1	0.942354
ENSG00000003400	CASP10	0.942333
ENSG00000259793	RP11-400N9.1	0.942231
ENSG00000119599	DCAF4	0.942198
ENSG00000258048	RP11-530C5.1	0.942171
ENSG00000260869	AC002310.13	0.94212
ENSG00000237899	RP4-739H11.3	0.941729
ENSG00000135517	MIP	0.94139
ENSG00000101198	NKAIN4	0.941357
ENSG00000040487	PQLC2	0.941104
ENSG00000158486	DNAH3	0.941036
ENSG00000225919	RP11-66A2.1	0.941031
ENSG00000146409	SLC18B1	0.940983
ENSG00000204572	KRTAP5-10	0.940894
ENSG00000154978	VOPP1	0.940658
ENSG00000073150	PANX2	0.940357
ENSG00000134780	DAGLA	0.940338
ENSG00000257545	RP11-144F15.1	0.939664
ENSG00000180263	FGD6	0.939298
ENSG00000132821	VSTM2L	0.938976
ENSG00000172159	FRMD3	0.938774
ENSG00000197465	GYPE	0.938605
ENSG00000232132	NDFIP2-AS1	0.938601
ENSG00000077238	IL4R	0.938498
ENSG00000176842	IRX5	0.938444
ENSG00000250220	RP11-692D12.1	0.938392
ENSG00000182022	CHST15	0.938337
ENSG00000144724	PTPRG	0.93811
ENSG00000155744	FAM126B	0.938081
ENSG00000204624	PTCHD2	0.937838
ENSG00000171298	GAA	0.937345
ENSG00000205593	DENND6B	0.937218
ENSG00000105221	AKT2	0.937008
ENSG00000166401	SERPINB8	0.936869
ENSG00000253445	CTB-79E8.2	0.936676
ENSG00000157343	ARMC12	0.936595
ENSG00000100147	CCDC134	0.936332
ENSG00000166377	ATP9B	0.93633
ENSG00000143537	ADAM15	0.936203
ENSG00000109511	ANXA10	0.936041
ENSG00000137409	MTCH1	0.935941
ENSG00000232828	AF196970.3	0.935878
ENSG00000058272	PPP1R12A	0.935453
ENSG00000255921	RP11-662I13.2	0.935268
ENSG00000139187	KLRG1	0.935147
ENSG00000160124	CCDC58	0.935123
ENSG00000184860	SDR42E1	0.93487
ENSG00000136631	VPS45	0.934543
ENSG00000229433	RP11-329B9.1	0.934472
ENSG00000162650	ATXN7L2	0.934438
ENSG00000099204	ABLIM1	0.934215
ENSG00000048140	TSPAN17	0.934148
ENSG00000141503	MINK1	0.933833
ENSG00000086065	CHMP5	0.933725
ENSG00000259130	RP11-219E7.3	0.933656
ENSG00000170638	TRABD	0.933331
ENSG00000170909	OSCAR	0.933234
ENSG00000251256	RP11-273B19.1	0.932879
ENSG00000131504	DIAPH1	0.932867
ENSG00000227619	RP11-492E3.2	0.932647
ENSG00000132535	DLG4	0.932591
ENSG00000167778	SPRYD3	0.93259
ENSG00000165661	QSOX2	0.932464
ENSG00000241168	RP11-10O22.1	0.932416
ENSG00000229212	RP11-561C5.4	0.932407
ENSG00000150510	FAM124A	0.932379
ENSG00000104537	ANXA13	0.932291
ENSG00000182841	RRP7B	0.932229
ENSG00000180245	RRH	0.931952
ENSG00000100600	LGMN	0.931323
ENSG00000267640	CTD-2554C21.2	0.931286
ENSG00000249236	CTD-2227I18.1	0.931197
ENSG00000227527	RP11-223A3.1	0.931154
ENSG00000138834	MAPK8IP3	0.930804
ENSG00000165138	ANKS6	0.930657
ENSG00000125861	GFRA4	0.930569
ENSG00000222041	LINC00152	0.930425
ENSG00000115756	HPCAL1	0.930419
ENSG00000141971	MVB12A	0.930237
ENSG00000183323	CCDC125	0.929938
ENSG00000132793	LPIN3	0.929912
ENSG00000246528	RP11-159H10.3	0.929677
ENSG00000156273	BACH1	0.929436
ENSG00000163166	IWS1	0.929374
ENSG00000130669	PAK4	0.929324
ENSG00000106785	TRIM14	0.929322
ENSG00000156042	TTC18	0.92921
ENSG00000247131	RP11-588G21.2	0.929012
ENSG00000122378	FAM213A	0.928825
ENSG00000250770	RP5-1063M23.1	0.928758
ENSG00000165046	LETM2	0.928223
ENSG00000241131	RP11-639B1.1	0.927356
ENSG00000182646	FAM156A	0.92714
ENSG00000158402	CDC25C	0.926891
ENSG00000160570	DEDD2	0.92653
ENSG00000203880	PCMTD2	0.9265
ENSG00000198798	MAGEB3	0.92644
ENSG00000189362	TMEM194B	0.925597
ENSG00000139597	N4BP2L1	0.925504
ENSG00000176476	CCDC101	0.925497
ENSG00000172339	ALG14	0.925469
ENSG00000114735	HEMK1	0.925404
ENSG00000249550	RP11-438N16.1	0.925388
ENSG00000255507	RP11-535A19.2	0.924948
ENSG00000249085	CTD-2631K10.1	0.92482
ENSG00000079387	SENP1	0.924776
ENSG00000171914	TLN2	0.924708
ENSG00000125246	CLYBL	0.924707
ENSG00000179455	MKRN3	0.924624
ENSG00000152953	STK32B	0.923841
ENSG00000105245	NUMBL	0.923756
ENSG00000174442	ZWILCH	0.923695
ENSG00000169018	FEM1B	0.923618
ENSG00000135164	DMTF1	0.923273
ENSG00000171444	MCC	0.923271
ENSG00000240541	TM4SF1-AS1	0.923213
ENSG00000101464	PIGU	0.922955
ENSG00000267751	AC009005.2	0.922496
ENSG00000250838	RP11-501C14.5	0.922355
ENSG00000161692	DBF4B	0.92232
ENSG00000231969	AC144449.1	0.922314
ENSG00000113211	PCDHB6	0.922138
ENSG00000248049	UBA6-AS1	0.922066
ENSG00000237413	RP11-183M13.1	0.92202
ENSG00000247728	RP11-932O9.7	0.921652
ENSG00000126522	ASL	0.921521
ENSG00000187566	NHLRC1	0.921228
ENSG00000100068	LRP5L	0.921151
ENSG00000163006	CCDC138	0.921117
ENSG00000054983	GALC	0.920945
ENSG00000147799	ARHGAP39	0.920764
ENSG00000215409	RP11-748L13.2	0.920678
ENSG00000258098	RP11-89K22.1	0.92056
ENSG00000267321	RP11-1094M14.11	0.920392
ENSG00000156234	CXCL13	0.920362
ENSG00000232160	RAP2C-AS1	0.920292
ENSG00000023902	PLEKHO1	0.920088
ENSG00000213923	CSNK1E	0.920078
ENSG00000108799	EZH1	0.919925
ENSG00000109501	WFS1	0.919826
ENSG00000245322	RP11-15B17.1	0.919397
ENSG00000126216	TUBGCP3	0.919251
ENSG00000171475	WIPF2	0.919209
ENSG00000136286	MYO1G	0.919163
ENSG00000130758	MAP3K10	0.918788
ENSG00000114670	NEK11	0.918656
ENSG00000167972	ABCA3	0.918639
ENSG00000197779	ZNF81	0.918597
ENSG00000148225	WDR31	0.918392
ENSG00000132429	POPDC3	0.917839
ENSG00000146233	CYP39A1	0.9178
ENSG00000132406	TMEM128	0.91692
ENSG00000172508	CARNS1	0.916842
ENSG00000158122	AAED1	0.91672
ENSG00000230408	AC007163.6	0.916586
ENSG00000227519	CTA-342B11.1	0.916565
ENSG00000187546	AGMO	0.916551
ENSG00000189350	FAM179A	0.916495
ENSG00000196369	SRGAP2B	0.91648
ENSG00000260205	RP11-108B14.5	0.916271
ENSG00000162526	TSSK3	0.916197
ENSG00000163806	SPDYA	0.915908
ENSG00000143393	PI4KB	0.915759
ENSG00000165526	RPUSD4	0.915541
ENSG00000127080	IPPK	0.915096
ENSG00000110514	MADD	0.914683
ENSG00000163820	FYCO1	0.914061
ENSG00000214655	ZSWIM8	0.913948
ENSG00000214837	RP11-261C10.3	0.913896
ENSG00000102384	CENPI	0.913413
ENSG00000178397	FAM220A	0.913395
ENSG00000258038	CTD-2384A14.1	0.913341
ENSG00000176095	IP6K1	0.912067
ENSG00000116691	MIIP	0.912061
ENSG00000230445	LRRC37A6P	0.912041
ENSG00000263917	RP11-53I6.2	0.912024
ENSG00000260517	RP11-426C22.5	0.911988
ENSG00000099991	CABIN1	0.911745
ENSG00000196295	AC005154.6	0.911552
ENSG00000186314	PRELID2	0.911549
ENSG00000072858	SIDT1	0.911285
ENSG00000018610	CXorf56	0.911263
ENSG00000101849	TBL1X	0.911141
ENSG00000100350	FOXRED2	0.910726
ENSG00000101337	TM9SF4	0.910719
ENSG00000196323	ZBTB44	0.910614
ENSG00000237396	RP4-788L20.3	0.910318
ENSG00000156463	SH3RF2	0.909994
ENSG00000163116	STPG2	0.909978
ENSG00000168575	SLC20A2	0.909912
ENSG00000168509	HFE2	0.909882
ENSG00000167770	OTUB1	0.909731
ENSG00000262621	NAA60	0.909525
ENSG00000187792	ZNF70	0.909219
ENSG00000185010	F8	0.909167
ENSG00000164087	POC1A	0.908516
ENSG00000064687	ABCA7	0.908105
ENSG00000169372	CRADD	0.908095
ENSG00000188859	FAM78B	0.907797
ENSG00000107854	TNKS2	0.907774
ENSG00000249459	ZNF286B	0.907645
ENSG00000248724	NPHP3-AS1	0.907595
ENSG00000089101	C20orf26	0.90751
ENSG00000179546	HTR1D	0.907252
ENSG00000214050	FBXO16	0.907219
ENSG00000162337	LRP5	0.906967
ENSG00000118096	IFT46	0.906898
ENSG00000166160	OPN1MW2	0.906888
ENSG00000255184	RP11-313I2.7	0.906888
ENSG00000092445	TYRO3	0.906546
ENSG00000112144	ICK	0.906326
ENSG00000231987	RP5-898J17.1	0.906142
ENSG00000163630	SYNPR	0.906129
ENSG00000168778	TCTN2	0.905944
ENSG00000261190	C16orf97	0.905827
ENSG00000176463	SLCO3A1	0.905227
ENSG00000138031	ADCY3	0.905186
ENSG00000168615	ADAM9	0.905105
ENSG00000103319	EEF2K	0.905053
ENSG00000072786	STK10	0.905021
ENSG00000169217	CD2BP2	0.904839
ENSG00000198794	SCAMP5	0.904729
ENSG00000099904	ZDHHC8	0.90468
ENSG00000186111	PIP5K1C	0.904414
ENSG00000117616	C1orf63	0.904274
ENSG00000138771	SHROOM3	0.903974
ENSG00000162927	PUS10	0.903959
ENSG00000172728	FUT10	0.903465
ENSG00000170260	ZNF212	0.903325
ENSG00000232471	RP11-241F15.7	0.903248
ENSG00000198863	RUNDC1	0.903238
ENSG00000117054	ACADM	0.902809
ENSG00000125611	CHCHD5	0.90195
ENSG00000198270	TMEM116	0.901916
ENSG00000218358	RAET1K	0.901475
ENSG00000214546	AC087491.2	0.901462
ENSG00000164615	CAMLG	0.90146
ENSG00000261423	RP11-1007O24.3	0.901194
ENSG00000151353	TMEM18	0.90116
ENSG00000226819	MEIS1-AS3	0.901037
ENSG00000173894	CBX2	0.901007
ENSG00000224271	RP11-191L9.4	0.900742
ENSG00000104361	NIPAL2	0.900665
ENSG00000259609	RP11-342A23.1	0.900467
ENSG00000228709	AP001065.15	0.900463
ENSG00000144455	SUMF1	0.900235
ENSG00000162819	BROX	0.900144
ENSG00000231881	RP5-1120P11.3	0.899795
ENSG00000231019	RP11-545P6.2	0.899423
ENSG00000225766	RP11-468E2.9	0.899373
ENSG00000265000	RP11-453A12.1	0.899264
ENSG00000103966	EHD4	0.899104
ENSG00000105550	FGF21	0.899075
ENSG00000254184	TYW1B	0.898907
ENSG00000183605	SFXN4	0.898766
ENSG00000165752	STK32C	0.898576
ENSG00000178385	PLEKHM3	0.897885
ENSG00000196440	ARMCX4	0.897844
ENSG00000258561	RP11-72M17.1	0.897681
ENSG00000128159	TUBGCP6	0.897603
ENSG00000151023	ENKUR	0.897499
ENSG00000144730	IL17RD	0.897338
ENSG00000188112	C6orf132	0.897324
ENSG00000145216	FIP1L1	0.896771
ENSG00000160392	C19orf47	0.896591
ENSG00000197776	KLHDC1	0.896398
ENSG00000101216	GMEB2	0.896294
ENSG00000070785	EIF2B3	0.896238
ENSG00000167588	GPD1	0.896234
ENSG00000250362	AC008592.5	0.896158
ENSG00000257735	RP11-370I10.6	0.896128
ENSG00000068438	FTSJ1	0.896117
ENSG00000105486	LIG1	0.895989
ENSG00000113657	DPYSL3	0.895929
ENSG00000231090	RP11-101C11.1	0.895908
ENSG00000250938	RP11-679C8.2	0.895906
ENSG00000163071	SPATA18	0.895891
ENSG00000092929	UNC13D	0.895809
[truncated: 19,728 more rows]

## Sheet: Sheet5
Gene_Name	Pausing_index_Ratio	log2FoldChange
HNRNPA1L2	4.24793	0.016519
NUDT5	3.59459	0.0853585
CSGALNACT2	3.50614	0.118264
SDCCAG3	3.37097	-0.0301515
ARV1	3.26271	0.254326
PALB2	3.21962	-0.126693
ATPAF2	3.0727	0.135189
TTC3	2.98575	-0.187833
ATPAF1	2.94924	-0.105653
YAF2	2.92273	0.0263426
RNFT2	2.90872	0.0484507
GUCD1	2.86392	-0.106283
GBX2	2.8365	-0.387183
DGKQ	2.81624	-0.196455
TSTD2	2.79319	0.107328
COPA	2.77866	0.0788178
POGLUT1	2.71627	0.206694
RARS2	2.69613	0.130532
ZC3H11B	2.6845	1.1216
ERMARD	2.65214	-0.0183388
CBX5	2.64248	-0.40867
DMRTA2	2.60402	1.84071
CDK11B	2.6024	0.0602591
MUC3A	2.58496	-0.43184
SPATA17	2.57936	0.953825
POLR2A	2.54938	0.111933
C4orf46	2.54695	-0.205591
DNAAF1	2.54387	0.352802
ARHGAP28	2.53057	0.888517
PFDN2	2.52412	0.30059
MACC1	2.47177	4.95611
ACAA2	2.46211	0.230165
EMC7	2.42378	0.165911
SPTAN1	2.42215	0.000114286
THAP6	2.41541	0.0703285
MDH2	2.40922	0.0348904
DCP1B	2.371	-0.0724609
GABPB1	2.35919	0.200106
CCDC3	2.34386	-1.15989
ATRIP	2.31871	0.0244335
SZT2	2.30006	0.181717
ADRA2C	2.29524	0.141136
SLC25A27	2.27528	-0.453116
MRPL52	2.27157	0.102925
UHRF1BP1L	2.25009	-0.350209
TMEM68	2.22579	-0.0939338
DHCR7	2.22487	0.100079
CNST	2.1986	0.193641
TMEM60	2.19029	-0.481035
IQCB1	2.17889	-0.0348235
NUCB2	2.17622	-0.294063
C2CD3	2.17294	0.14501
NDUFAF5	2.1727	0.157067
C1R	2.16923	0.314324
KRT8P12	2.16134	-0.174002
ARVCF	2.14882	-0.61019
PAK1IP1	2.13019	0.284067
PPIL3	2.12612	-0.210418
GOLPH3	2.11267	0.235252
POTEF	2.11266	0.328228
TMEM79	2.10938	-0.0979546
MVD	2.09861	0.144354
FLOT2	2.09768	0.0447943
HERC3	2.09018	0.236095
HAVCR2	2.08004	5.15455
PIK3C2A	2.07375	-0.194713
DNASE1	2.07276	-0.695582
COMMD1	2.07173	0.0471529
EIF2B1	2.06997	0.102411
ACADSB	2.0419	-0.430725
ATF7IP	2.03946	-0.00669425
ELF1	2.03055	0.142359
UCHL1-AS1	2.02819	-1.60445
ANKZF1	2.01294	0.0584413
KIF21B	2.00579	-0.214469
RNF185	2.00236	0.358309
TPMT	1.99491	0.209631
SMIM14	1.9931	-0.894087
STARD4-AS1	1.98547	0.594675
RPS6KA5	1.98493	-0.111705
ARL6IP6	1.98441	0.184367
PIN1	1.96921	0.0958855
BMS1P1	1.94486	0.0390974
TM9SF2	1.93655	0.182308
APLF	1.93173	-0.589162
GPLD1	1.93068	-0.0656985
DOCK3	1.91295	0.114945
STYXL1	1.90398	-0.0492886
LRIG2	1.89315	0.284672
ARFGAP1	1.88388	0.0558881
NFS1	1.87783	0.0482067
BDNF-AS	1.8714	1.06045
PITHD1	1.86812	0.179783
OSER1-AS1	1.862	0.35188
ADRB1	1.85986	0.886498
KLHDC8B	1.848	-0.665914
MARK4	1.84632	-0.0465332
ZNF280D	1.84405	-0.145236
MRPL36	1.8345	-0.165796
STX18-AS1	1.83449	-0.672269
SUDS3	1.83395	-0.0414947
SLC22A31	1.82972	-2.59943
ICMT	1.82903	-0.225959
RIC3	1.82837	0.445671
FFAR4	1.82437	0.569748
PPWD1	1.82426	0.012151
DHRS1	1.82085	0.278747
CKMT2-AS1	1.80933	-0.39423
LINC00882	1.80872	0.211401
G3BP2	1.79881	-0.0207978
TP73	1.79677	-1.81237
ACAD8	1.79633	0.367762
TMEM51-AS1	1.79141	0.310352
NEK9	1.78329	0.0439181
GCA	1.78118	0.16608
CENPP	1.77872	-0.58411
RPL34	1.77494	-0.204972
AC011498.1	1.77389	-0.480593
WDR25	1.77314	-0.690172
IQCG	1.77293	-0.141177
PAAF1	1.77182	-0.478107
HPS5	1.76828	-0.467814
HNRNPA3	1.7664	-0.0492277
CHMP4C	1.7606	0.240173
DCTN6	1.75898	0.0968136
CCDC181	1.75632	0.494837
RAD17	1.74156	-0.215355
ICA1	1.73924	0.495173
USP5	1.73846	-0.251858
ACLY	1.73781	-0.157217
TTC32	1.73715	0.242901
VDAC1	1.73264	-0.125257
QPCTL	1.73177	-0.115764
DNAJC16	1.7283	-0.134217
COL4A4	1.72449	-0.187953
AC105760.2	1.72198	-0.834146
NUP43	1.72059	0.103199
C12orf73	1.7167	0.246049
FAM118B	1.70213	-0.0454347
GNB1L	1.7005	0.00632867
IKBKB	1.69589	0.100491
C19orf57	1.69194	0.572215
CASP3	1.68406	0.0754523
ABCA12	1.68176	1.16081
LINC00649	1.6803	-0.209552
MFSD9	1.67937	0.0529099
SMC5-AS1	1.67903	-0.464074
ERCC8	1.67352	0.200321
XKR9	1.67235	-0.492116
NKX3-2	1.672	0.130921
TRAPPC11	1.6663	-0.0458809
ZNF346	1.6644	0.108716
BCCIP	1.66266	0.0172357
C2orf69	1.6601	0.162347
ZACN	1.65535	-0.480611
MFSD11	1.65338	0.411617
ATMIN	1.64104	0.0190627
SAPCD2	1.63995	-0.062
GTF2E1	1.63482	-0.0568261
SLC7A7	1.63059	0.0310942
DEPDC4	1.63009	-0.549813
TFB2M	1.62855	-0.102922
CEP104	1.62749	0.105966
RBM18	1.62677	0.192551
RSPH10B	1.62523	0.0339857
ANAPC10	1.62004	-0.0971482
NBPF4	1.61143	2.05168
LINC00271	1.61037	-0.0515033
NOC4L	1.60477	0.168688
CRAT	1.60389	0.0176109
URB1	1.60207	-0.132212
FAM192A	1.58783	-0.161353
CAGE1	1.58645	-0.306829
KIF24	1.58497	-0.0968432
FAM109A	1.57934	-0.128418
CTNS	1.57912	-0.0382161
CLCN4	1.5785	0.481557
SND1	1.57125	0.0886179
PNKD	1.56538	-0.195223
ATOX1	1.56407	0.0798754
HHLA3	1.56125	0.662411
R3HDM2	1.55929	-0.0673577
SPCS3	1.55814	0.217436
ZBTB37	1.55774	0.120393
AC090616.2	1.55654	0.42787
GUSBP2	1.55487	0.0984541
SNX8	1.55151	0.284307
C22orf24	1.55122	0.462957
COPE	1.54629	0.201958
HOMER2	1.54408	0.110075
STIM1	1.53801	0.0943213
LENG8-AS1	1.53605	0.994696
KIF3B	1.53393	0.0908912
LINC00894	1.53338	-0.230767
CHRFAM7A	1.52774	0.835264
FAM133A	1.52654	-1.13455
GLCE	1.52603	-0.512578
TTI2	1.5248	-0.254089
ADAP2	1.52082	-0.555398
ZCCHC9	1.51913	0.0494387
KPTN	1.51879	-0.0152038
AMPD3	1.51844	-0.494862
KIAA1468	1.51801	0.13431
ARL3	1.51712	-0.236543
NCK1	1.51544	0.48144
USP46	1.51499	-0.183051
DDX19B	1.51008	-0.0999847
B4GALT6	1.50837	-0.314117
LCMT1	1.5068	0.0663321
DLX4	1.5041	-0.130741
NDUFB9	1.50392	0.27197
MVK	1.50196	0.485559
PSMA1	1.50052	-0.000567292
NMRK1	1.49929	0.88918
ST13	1.49254	0.0747529
ORC3	1.48544	-0.121909
FAM228B	1.48424	-0.535184
STX5	1.48267	0.061928
NMB	1.48033	0.129996
STXBP5-AS1	1.47916	0.834103
GRK5	1.47911	-0.0392751
ING4	1.47859	0.252571
MMP11	1.47804	-0.671461
PRKCQ	1.47678	-0.0069573
MMS19	1.46772	-0.0611474
UBL7	1.46489	-0.193812
RABL2A	1.46486	0.185606
NUPL2	1.46188	0.190747
NPAT	1.46132	-0.00941631
SH2D5	1.45929	0.101313
C1orf50	1.45929	-0.0245167
FARS2	1.45759	-0.0877827
NIPAL3	1.45498	0.188755
ATG9A	1.45097	-0.265729
TMEM63B	1.44768	-0.215922
TBXAS1	1.44347	0.0589899
ELANE	1.44311	0.421482
RAPGEF3	1.43911	-0.173696
TMEM184C	1.43869	0.156842
LRP4-AS1	1.43795	0.757058
MORC3	1.43727	0.130216
WDR92	1.43297	-0.129174
FUT1	1.43004	0.715789
LINC00863	1.42684	0.166131
MAPKAPK3	1.42456	0.0447992
ABCB9	1.42438	-0.561636
SDCCAG8	1.42423	-0.0609656
ZNF675	1.42279	0.0778293
UBQLN1	1.42213	-0.126748
PYGM	1.42188	-0.319056
DHX33	1.42121	0.14542
FAM174B	1.41961	0.561437
TMEM242	1.41483	-0.0511023
SCLT1	1.4139	0.0569151
AIMP2	1.41272	0.0457142
GSKIP	1.40956	0.0209752
USO1	1.40923	0.0807643
MIB2	1.40773	-0.789828
FAM81A	1.40127	-0.0276023
ANAPC5	1.40042	0.232821
VPS39	1.39986	-0.43665
RBM19	1.39903	0.161965
VPS9D1	1.39757	0.284294
HERC2P4	1.39306	0.0976448
RNLS	1.39068	0.358472
MRPS9	1.39065	-0.148502
DPM1	1.39052	0.293602
DPP3	1.38299	-0.122368
MPHOSPH10	1.38158	0.323068
AL357673.1	1.38109	-0.472201
ABCG1	1.37922	-0.782431
CCNL2	1.37911	0.15639
VWCE	1.37658	-0.323368
TCN2	1.37548	0.0185335
PFKFB2	1.37439	0.202489
RB1	1.37271	0.177379
OGFOD3	1.37004	-0.350103
SIRT2	1.36935	0.513223
ATG12	1.36921	0.142973
CAMKMT	1.36896	0.250894
EHHADH	1.36673	-0.0255234
CCDC114	1.36635	0.354767
RNF34	1.36477	0.285802
TECR	1.36462	-0.28996
FAM200B	1.36305	0.414413
RPTOR	1.36286	0.0155184
COLCA1	1.35697	0.380988
ACAT2	1.35663	0.176829
HMGN3	1.35596	0.463487
TMEM232	1.35571	1.33482
USE1	1.35542	-0.00263481
DBF4	1.35501	0.118489
HSD17B6	1.355	-0.172247
SIGIRR	1.3537	-0.0149945
CLUHP3	1.35279	0.308577
FOXG1	1.35084	0.481625
VTI1A	1.34615	0.0324297
KCTD17	1.34393	0.374596
ITGB1BP1	1.34326	0.281653
SYNGR4	1.34126	-0.199862
NELFA	1.34125	0.140429
GPATCH11	1.34121	0.479935
DOLPP1	1.34024	0.123618
STK24	1.33688	0.14099
ZFYVE21	1.33652	0.201656
NUP37	1.33434	-0.217461
BBS4	1.33258	-0.417437
PXDNL	1.32887	-0.274685
CHDH	1.32867	-1.03966
LSMEM1	1.32794	-0.148639
SLU7	1.32754	0.0535857
ACTA1	1.32544	0.571184
ACTR8	1.32338	-0.0619561
TP53TG1	1.32299	-0.102368
UQCR10	1.32255	0.131344
WDYHV1	1.32166	-0.0185946
IL17RA	1.31864	0.280971
GDAP1	1.31822	0.626092
HERC2	1.31764	-0.0445444
MN1	1.31728	0.604477
PRODH	1.31454	0.486882
KCNE1	1.31443	0.653594
DDX51	1.31422	0.106354
FAM53A	1.31388	-1.18895
SMIM20	1.31174	-0.198291
PRPF4	1.31169	-0.2414
SNRPA1	1.31164	-0.183647
FBXL18	1.30832	-0.278878
RNF220	1.30778	-0.456703
MTA1	1.30729	0.0328169
IFT140	1.30705	-0.118657
FAM151B	1.30228	0.357894
IKZF5	1.30091	0.155612
ASPH	1.30037	-0.338036
CHEK2	1.29678	-0.0788189
LINC00482	1.29306	-0.395006
ABHD3	1.29152	-0.11202
TTC23	1.29131	0.304234
RAB30	1.28973	0.504099
KDELC2	1.28965	-0.088372
UTP23	1.28943	0.0959982
TERF2IP	1.28891	0.0650624
DOT1L	1.28801	0.372319
PANK2	1.28791	0.0398564
ATP10A	1.2856	0.0817848
NPL	1.28451	1.00246
VAC14	1.28359	0.186118
SRD5A3	1.28283	0.276572
ING5	1.28025	0.316888
NUP93	1.27692	0.0147199
R3HDM1	1.27582	-0.0231299
COL6A1	1.27552	0.0769059
CCDC122	1.27519	-0.0326054
MORN1	1.27518	-0.497507
ATG4B	1.27479	0.119074
MAD1L1	1.27474	-0.107016
TBC1D9	1.27399	0.0972957
TMEM229B	1.27338	-0.81581
MAPK3	1.27268	-0.45539
HIF1A-AS1	1.27168	0.259675
CFH	1.27164	0.186036
CACNA1G	1.27047	0.663896
C6orf99	1.27027	0.277298
ELAVL2	1.26977	0.079201
TATDN1	1.2691	-0.101098
CSPG5	1.2686	-0.545607
C12orf60	1.26776	-0.164777
TBC1D24	1.2675	-0.341376
PRKAR2A	1.26716	0.332377
TMEM63C	1.2658	-1.95399
CDCA5	1.26541	-0.00467478
WNT2B	1.26536	0.925468
ARHGAP33	1.26414	-0.0743571
MARCH2	1.26362	-0.0865087
TLN1	1.2632	-0.0386447
SLCO2B1	1.26234	2.07992
SLC25A12	1.26197	0.272104
ZNF74	1.26103	-0.0518844
PAFAH2	1.26042	-0.131237
UNC50	1.25909	0.0545555
PTRHD1	1.25739	0.0893836
AC005042.2	1.25687	0.418321
SEPT10	1.25608	0.0422918
L3HYPDH	1.25481	0.228788
UGDH-AS1	1.25386	0.638493
IL15RA	1.25296	-0.0875889
WAS	1.25191	0.277361
CCDC102B	1.25186	0.0407891
ZNF519	1.25158	-0.15465
HSDL1	1.25103	-0.324176
GSTO2	1.25082	-0.325886
HDAC4	1.2501	-0.861769
ALG10B	1.24867	-0.179895
SCYL2	1.24692	0.147376
ANO6	1.2464	0.228902
ESR2	1.24635	-0.846174
NRIP3	1.24613	-0.344289
ALG11	1.24371	-0.521331
LMO1	1.24362	-0.766575
PRDM15	1.24137	0.5493
SIX3	1.24134	-0.35993
PTCD2	1.24129	-0.3888
ZNF823	1.24117	0.187036
ECHS1	1.24116	-0.12182
FAM72A	1.24012	0.530641
ZBTB8OS	1.23957	-0.152453
WHAMMP2	1.23806	0.123983
LINC00858	1.23636	0.843294
CHD2	1.23626	-0.158645
MSH4	1.23605	-0.500356
RNPC3	1.23488	0.153501
ERBB3	1.23475	-0.894691
ARHGAP25	1.2333	0.791101
ASCC3	1.23264	-0.420802
FAM114A1	1.23239	-0.0492384
IL17D	1.23204	-0.171435
IQCH-AS1	1.23202	-0.222226
ZNF304	1.2312	0.496319
MACROD1	1.2309	0.0918123
LHPP	1.23084	-0.618554
ZNF236	1.23042	0.00264362
PDCD11	1.22966	0.185288
COL4A6	1.22907	0.333463
DCAF13	1.22721	0.119155
SPATA1	1.22699	0.124574
CFL1	1.22674	0.0134694
SRRM2-AS1	1.22608	0.0183715
PDCD10	1.22602	0.339993
PITPNM2	1.2257	0.104343
SMN1	1.22496	-0.0805682
C12orf4	1.22366	-0.0132179
PDK2	1.22365	-0.236491
ZCWPW1	1.22288	-0.583417
CCDC155	1.2222	1.30891
ELMOD3	1.22116	0.059872
CROT	1.21974	-0.178527
WDR45	1.21905	-0.253848
ANKRD13C	1.21904	0.216951
CHRM3	1.21843	1.38066
SYPL1	1.21817	0.0907865
BEND3	1.21746	-0.0432756
SURF4	1.21669	-0.181368
RAB39A	1.21562	-0.136937
NPY6R	1.21471	1.75289
FAM207A	1.21431	0.110373
PRKCG	1.21313	-0.478204
RSPRY1	1.21275	0.112716
KLHDC7A	1.21272	-0.0664933
ZNF815P	1.2098	0.632828
TTI1	1.20949	-0.356402
TTLL1	1.20934	-0.0240084
MOAP1	1.20881	-0.371116
MAP3K4	1.20771	-0.0278988
FBXO34	1.2076	0.120856
KIF18A	1.20755	0.115048
MTHFR	1.20737	0.288139
MEGF8	1.20708	-0.392384
SNX10	1.20615	0.640188
RND2	1.20615	-0.0302126
PEX26	1.20401	0.291842
RAB3IP	1.2014	0.157107
PSD4	1.2002	-0.577605
BEGAIN	1.1992	-0.65166
RRP9	1.1989	0.205617
TPGS1	1.19829	0.300272
LINC00441	1.19781	0.849574
SDF2	1.19778	0.0373225
RIMKLA	1.19608	-0.0849368
OSGEP	1.19486	-0.145139
XRCC4	1.19417	-0.125453
PEBP4	1.19347	1.54826
USP18	1.19315	0.338036
SLC27A4	1.19121	0.0288474
MCIDAS	1.19094	0.0324806
PIF1	1.19065	-0.261718
ZNHIT1	1.19037	0.163457
AC093157.1	1.18966	-0.504231
PAX7	1.18937	0.174294
KHK	1.1893	-0.211918
ABCC6P1	1.18918	-0.583566
ZNF485	1.18819	0.323871
HEXIM2	1.18775	-0.36784
DNAJC3-AS1	1.18703	0.342887
PPFIA4	1.18531	-0.501393
SPTBN5	1.18476	1.56289
PRDM16	1.18307	-1.13016
C16orf95	1.18201	-0.281133
MBOAT1	1.1808	0.103598
SCAMP4	1.18012	0.0475333
C2CD2L	1.17875	0.11312
TDG	1.17837	-0.460211
BEND6	1.17798	-0.0319151
TMPRSS15	1.17763	0.373824
CLEC2B	1.17714	0.389626
TINAG	1.17668	2.24357
ABCC11	1.17532	0.215311
DMGDH	1.17463	2.02628
VRK3	1.17406	0.109768
CRYZ	1.17397	0.324875
DCAF17	1.17381	0.119339
LRRC27	1.17188	0.0422999
CSTF3-AS1	1.17181	0.178123
CSRP2	1.17149	-0.0688129
ARNT2	1.1703	-0.127432
EBI3	1.1695	0.81924
OLFML2B	1.16924	0.60757
SLC12A8	1.16895	0.76389
ZHX2	1.16787	0.073734
HPSE	1.16781	0.286841
RSL1D1	1.16741	0.0603294
LIPE-AS1	1.16638	-0.452325
NPIPB6	1.16625	0.709356
PGM1	1.16581	-0.250872
PRPSAP2	1.16525	-0.0159338
ISLR2	1.16522	0.325536
NDUFB7	1.16348	0.232872
NEK2	1.16247	-0.0806091
SLC25A20	1.16201	-0.0390031
RASSF4	1.16146	-1.04625
RMND1	1.16124	0.378212
GNA11	1.16078	-0.0298244
SPATA41	1.15987	-0.849604
ARHGEF33	1.15952	-0.531771
FDXR	1.15918	-0.0371976
TULP3	1.15855	0.0559645
KIAA1958	1.15648	-0.153377
CRTC1	1.15428	0.00684476
COA4	1.15417	-0.0551629
FAM86B2	1.15249	0.111769
CTSS	1.1524	0.58405
RIOK1	1.15095	0.154368
DNAJA1	1.15081	0.0523906
CASC11	1.15062	0.742359
DNM1P51	1.15056	-0.030183
AP000442.1	1.15016	-0.342685
CLPB	1.14815	-0.0251784
OLR1	1.14786	1.74598
NUP210L	1.14698	-0.173327
BLM	1.1468	-0.191328
CCT6B	1.14539	-0.178912
AMIGO1	1.14498	-0.361415
ZNF573	1.14424	-0.139575
METAP1D	1.14419	-0.352299
COPS7A	1.14295	0.0510745
PPHLN1	1.14176	-0.0995381
UVSSA	1.14166	-0.14334
LIMK2	1.14113	-0.0283662
ADAM17	1.14092	0.0925098
GCNT1	1.14071	-0.375033
ZFAT	1.13996	0.339273
ADCK1	1.13795	-0.343077
TMEM52B	1.13736	1.35139
NSL1	1.13646	-0.273273
SLC35E2B	1.13597	-0.0694044
SIRT3	1.13564	-0.388341
ECSIT	1.13548	0.0694689
CTC1	1.13502	-0.201879
TRAPPC9	1.13475	-0.0877147
FAM229B	1.13415	-0.112894
SLC25A42	1.1336	-0.354745
CYB5D2	1.1331	0.501965
LRRC36	1.13296	-0.239189
ZNF624	1.13252	0.0504416
TCF12	1.13225	0.236921
CARD6	1.13207	-0.157636
PRRG4	1.13193	0.602244
STARD3	1.1311	-0.126964
TRABD2A	1.1309	0.0787511
NIF3L1	1.13039	-0.0659186
TEAD3	1.13004	-0.7166
ZNF34	1.12972	-0.0650834
PCYOX1L	1.12932	0.37406
RAD51C	1.12924	0.0310731
GTF2IRD2B	1.12918	-0.0131271
UBN1	1.12872	0.206892
YPEL3	1.12811	-0.049067
BAG4	1.12783	-0.239503
MAPK10	1.12572	-0.536549
OSTF1	1.12451	0.735611
HOTAIR	1.12372	1.40371
PSMG3-AS1	1.12351	-0.307829
SMIM2-AS1	1.12306	0.144576
CDH3	1.12262	0.25616
INPP5A	1.12236	-0.196048
APBB1	1.12229	0.0105452
RUNX2	1.1211	0.23796
TK2	1.12042	-0.691089
FRY	1.12042	0.325803
PBLD	1.12009	0.00755179
ST6GALNAC4	1.11953	-0.218852
NDUFS1	1.11919	0.0584775
ZNF333	1.11915	0.415178
SACM1L	1.11904	-0.00899077
NCSTN	1.11832	0.0316863
SAYSD1	1.11823	-0.432915
ZNF511	1.11769	-0.12503
WTAPP1	1.11624	0.550959
FBXO30	1.11622	0.225476
WWOX	1.11561	-0.424959
HK1	1.1153	0.00342672
CATSPERD	1.11487	2.12034
DTD1	1.1144	0.275466
AQP6	1.11362	0.110472
CARHSP1	1.1136	-0.474669
SLC25A21	1.11347	0.00568783
POU6F1	1.11189	0.68189
GUCY1B2	1.11114	0.297482
KXD1	1.11064	0.156371
FAM86KP	1.11063	0.531325
AOC3	1.10994	0.61296
TP63	1.10888	1.27725
CHST3	1.10823	0.182048
DEPDC5	1.10816	0.126113
PIN4	1.10795	-0.168073
UIMC1	1.10765	0.200148
FKTN	1.10678	0.0256348
TLCD2	1.10657	-0.645122
GGA1	1.10612	-0.0395987
BTF3	1.10555	0.0468446
CBWD5	1.10529	-0.0712849
NCS1	1.10459	0.320531
LRCH4	1.10444	-0.105206
PLXNA2	1.10437	0.46933
NSUN3	1.10362	-0.371396
PRICKLE1	1.10362	0.643705
TM4SF4	1.1036	0.520834
ANKRD16	1.10353	-0.263805
ZNF837	1.10333	0.627194
GLIPR2	1.10187	-0.366081
CNIH3	1.10093	-0.0569567
RHPN1	1.1005	-0.386371
INPP5J	1.10011	-0.993298
HSP90AB3P	1.09954	-0.163879
KCNC4	1.09898	0.281311
ACADS	1.09886	-0.489732
NDUFA12	1.09883	0.166741
PRR19	1.09759	0.286508
PLXDC1	1.09615	0.0158331
MCM8	1.09589	-0.0424652
LRRN2	1.09584	-0.5396
CENPK	1.09529	-0.0825145
UQCRB	1.09521	0.285466
SEC22C	1.09503	0.0407538
GAB2	1.09268	0.950848
SGK2	1.09185	0.248123
STAC	1.09077	0.489122
EFHD1	1.09043	-0.262796
STK11IP	1.09033	-0.127144
PLA2G4C	1.0897	0.902182
C5orf56	1.08953	0.0612191
SGCA	1.08746	-0.60587
ADCY7	1.08726	-0.524601
ALS2CL	1.0862	-0.162048
TBC1D17	1.08619	-0.0748617
KIAA1671	1.08613	0.0416928
INSR	1.08591	-0.859965
IGFBPL1	1.08588	0.348354
PALLD	1.08411	0.43951
AGBL2	1.08406	0.522283
MANSC1	1.08381	0.352107
CDK6	1.08341	-0.514356
KLHL18	1.082	0.266195
TSPAN9	1.08197	-0.426336
MROH8	1.08176	0.456257
C8orf76	1.08122	-0.12089
IL34	1.08058	1.63884
HIGD1A	1.08042	0.242032
GOT1	1.0802	0.150965
SIL1	1.07973	-0.492149
SNAP47	1.0796	-0.273609
RNASEH2B	1.07871	-0.171363
CBLN3	1.07853	-0.771014
STON2	1.07766	0.696373
HMMR	1.07722	-0.303751
BRF1	1.0772	-0.097128
TIAM2	1.07685	-0.135504
ZC3HC1	1.07602	-0.0920981
TMCO4	1.07574	-0.252295
CTDP1	1.0757	0.281572
CAB39L	1.07569	-0.331816
SLC27A2	1.07489	0.49945
SLC43A2	1.07461	0.530838
POLR3A	1.0745	-0.130876
IL6R	1.07351	0.11778
REV3L	1.07329	0.536159
ZC2HC1B	1.07277	-0.494396
DNAJC11	1.0724	0.0634839
FAM19A5	1.07149	-0.439655
BUD13	1.07129	0.116711
WDR62	1.07123	0.0117686
TTC21A	1.07087	0.528539
MDH1B	1.07062	0.57349
GTF2F1	1.07039	0.0562086
STRAP	1.06949	-0.0115819
NACAP1	1.06945	2.00906
MCMDC2	1.06761	0.493808
SLCO4A1	1.06709	-0.297468
PREX1	1.06699	0.0578199
NCDN	1.06676	0.302029
AXDND1	1.06564	-0.0558689
MAPKBP1	1.06553	0.278687
FBXO36	1.06522	0.548151
AQP7P1	1.06485	-0.446069
CSNK1G2	1.06463	0.124013
SLPI	1.06451	0.6582
RAB22A	1.06371	0.0216513
FCHO2	1.06365	0.197312
ZNF710	1.06356	-0.0895935
HS1BP3	1.06329	0.170942
GALNT18	1.0619	0.510219
NT5DC3	1.06029	0.0257025
CBWD3	1.06	-0.322085
FRS3	1.05976	-0.231815
TRAIP	1.05973	-0.0419331
HUNK	1.05839	-0.379605
BCL2	1.05662	-0.404386
FAM153B	1.05649	-0.874272
SYDE1	1.05604	0.190794
RNF170	1.05591	0.0971204
TARS2	1.05496	-0.0464896
RGS10	1.05464	-0.198551
FLVCR2	1.05412	-0.300752
NOX1	1.05375	-0.255315
TUBE1	1.05357	0.248409
DAND5	1.05353	-0.351533
SLC38A6	1.05313	0.0406949
TRAF3IP2-AS1	1.05304	0.0163394
VIPAS39	1.0514	-0.0401721
KIAA0513	1.05106	0.143316
LRRC28	1.05103	-0.0506907
HEG1	1.05001	0.397727
SULT1C2	1.04974	1.05137
PARP9	1.04922	-0.201736
AGPAT2	1.04868	0.00949877
GTF2H3	1.04849	0.105868
SUMO3	1.04822	-0.188695
DAPK2	1.04685	-0.180827
ZNF354C	1.04663	0.972636
QTRT1	1.04637	-0.107016
NFYC	1.04615	0.00721509
SMCO4	1.04599	-0.134152
ZNF266	1.0457	-0.0192952
SMIM19	1.04568	0.55394
AC144836.1	1.04545	-0.798227
TAF12	1.04499	0.0207062
CLHC1	1.04451	0.23071
HK3	1.04429	1.25945
MAPT	1.04394	0.405994
CENPT	1.04277	-0.0365665
SFI1	1.04122	0.196061
TMEM117	1.04026	-0.0403375
BET1L	1.03941	-0.0788185
FBF1	1.03937	-0.608721
LYSMD3	1.03922	0.303598
AVL9	1.03906	-0.157218
OSR2	1.03901	0.416982
ATP11A	1.03873	0.0239277
PLEKHA8P1	1.03823	-0.0322531
ELL	1.03815	0.0876977
NRXN2	1.03792	-0.632025
MCPH1	1.0376	0.0867029
COA5	1.03718	0.142112
AC083949.1	1.03577	0.113447
CHGB	1.03546	0.472261
MGMT	1.03512	-0.25429
FUT11	1.03503	-0.0104477
KCNC3	1.03493	-0.408281
MRRF	1.0336	-0.0462392
NRDE2	1.03334	-0.305703
IMMT	1.03317	0.0278351
SNX19	1.03187	-0.0309587
GPATCH1	1.03179	-0.0182162
ZNF165	1.03161	-0.0430792
PHF2	1.03157	-0.00503707
PMEL	1.03057	-0.356446
TWIST2	1.02967	0.564508
HEYL	1.02918	-0.196668
PLA2G6	1.02897	0.260589
ZDHHC8P1	1.02885	0.737089
PTGFRN	1.02781	-0.234602
ROPN1L	1.02765	-0.254449
SDR16C5	1.0276	0.791432
C6orf52	1.02743	-0.65834
KIF18B	1.02651	-0.0434606
NT5M	1.02576	-0.448199
VIM-AS1	1.02544	0.18215
DUT	1.02533	-0.124835
EPS15L1	1.02506	0.0267082
TMEM254	1.02489	-0.0292177
PRKAB2	1.02471	0.270978
DTX3	1.02436	0.033467
S100PBP	1.02435	-0.483166
DRG2	1.02407	0.109107
BATF2	1.02398	0.563926
KATNAL2	1.02383	0.110896
DPH5	1.02356	-0.0533343
GPD1L	1.02353	0.285024
MFF	1.02352	0.210181
GNG12-AS1	1.02325	0.403104
TXNL4B	1.02178	0.316847
MFSD2A	1.02171	-0.51514
CREB5	1.02123	0.707111
VPS13C	1.02063	0.133617
THOP1	1.0204	-0.0941578
NVL	1.01967	0.0492182
LRRC37A3	1.01949	-0.460379
EIF6	1.01948	0.037484
RPRD1B	1.01942	0.147645
DHTKD1	1.01938	-0.250749
OSCP1	1.01915	0.0461183
KCTD10	1.0187	0.228217
KLHL25	1.01869	-0.276041
ZBED3-AS1	1.01799	0.00505775
BIVM	1.01782	-0.155013
CCDC62	1.01725	0.497765
TAPT1-AS1	1.01712	-0.361865
MRPS36	1.01701	0.0886708
PLXNA4	1.01695	-0.490257
NPR1	1.01687	1.02901
GTF3C5	1.01677	0.0727932
FAM171A1	1.0159	-0.130367
CEP192	1.01529	0.00442211
SLC39A10	1.01526	-0.0493855
GABRA5	1.01505	0.102291
FLVCR1	1.01473	0.340433
RSU1	1.01469	-0.000748884
JSRP1	1.0145	-0.231337
SFXN2	1.01363	-0.224879
BAP1	1.01341	-0.0473341
COL4A2	1.01323	0.116311
RAB40C	1.01307	0.0897207
RILPL2	1.01292	0.205467
MYO15A	1.01247	-0.10523
AGPAT4	1.01212	0.0772965
CSTA	1.0118	1.89595
ANKUB1	1.01081	-0.376792
MGAT5B	1.01063	-0.0735057
PXMP4	1.01055	-0.0921989
UFL1-AS1	1.01029	-0.874368
GLYR1	1.01023	0.0335635
HEXB	1.01005	0.0866978
SAR1B	1.00945	0.121767
SPATA2	1.00901	0.245421
TBC1D13	1.00831	0.2043
RBM23	1.00828	0.136166
DVL1	1.00817	-0.109366
ZNF407	1.00722	-0.143323
EFCAB13	1.00557	-0.789968
CCDC148	1.00543	-0.30525
STX11	1.00536	1.53458
TYK2	1.00528	0.0282492
OTUD7A	1.00509	-0.776095
USP2-AS1	1.00457	-1.15661
HFM1	1.00457	-0.0797584
WWC3	1.00392	-0.323017
MRPL23	1.00363	0.00542241
MR1	1.00353	0.280229
NAGA	1.00241	-0.136343
ZKSCAN3	1.00056	-0.162973
SNRNP40	1.00031	0.0415267
SPAG7	1	0.209051
ATAD3A	0.999178	0.0838071
PBX4	0.998907	0.41545
KAT2A	0.998547	-0.118874
ATXN7L1	0.99816	0.0052264
EFNB1	0.998148	0.257479
OXA1L	0.997827	-0.0335236
ACOT11	0.997111	-0.359233
AMER1	0.996762	-0.417124
RFC3	0.996401	-0.00483386
BRCA2	0.996229	0.480409
GPATCH2	0.996141	-0.0586761
GNAO1	0.996014	0.357634
GOLGA8Q	0.995625	0.278271
XXYLT1	0.994878	-0.203515
CCDC130	0.994687	0.229918
MAPK11	0.994667	-0.265575
MUC1	0.994352	0.718971
HIC2	0.994182	0.454956
PKMYT1	0.994053	-0.125193
AP2A1	0.993797	0.0435536
CEP63	0.993224	-0.218509
ATG13	0.993023	0.247209
SCD5	0.992866	0.146756
ACAD9	0.992817	-0.136048
UBQLN4	0.99279	-0.114868
ASPSCR1	0.99192	-0.164475
SLC25A32	0.991564	0.194317
AFAP1L2	0.991265	-0.406776
KIAA1614	0.989768	0.969063
CRYL1	0.989351	0.0465238
NFIX	0.989144	-0.112279
CDHR2	0.988985	0.352045
BMP2K	0.988871	-0.0507964
ZNF717	0.988554	0.430974
ROGDI	0.988348	-0.371156
RNF139	0.988277	0.168286
MAPK8IP2	0.988162	-0.0683782
GTF2IRD1P1	0.986945	1.01215
DCAF11	0.986828	0.204325
CLMP	0.986411	-0.197896
BFSP1	0.98607	0.0273172
TRIM59	0.985128	-0.052609
ZC3H7B	0.984872	-0.0870402
ACTR3	0.984471	0.336589
LINC00476	0.984421	0.346659
COQ3	0.984388	-0.124102
HCN4	0.983994	0.414123
IFT27	0.983682	-0.0238961
C11orf68	0.983347	0.518987
ATXN2	0.983091	0.0834934
DIP2C	0.983042	0.207056
LOXL1-AS1	0.982967	-0.801005
POLDIP2	0.982853	-0.0875748
EVC2	0.982847	-0.252464
PCSK9	0.981976	0.872294
IMPA2	0.981946	0.207777
FBXO47	0.981832	0.390929
PRKACA	0.981705	-0.0801367
UNC45A	0.981546	-0.0932462
CLCN7	0.981113	0.116963
MTFR1	0.98065	0.0353529
MYO5C	0.98064	0.0711178
ADAMTS8	0.980549	0.589527
HINFP	0.979948	-0.0192002
ZSCAN22	0.979633	0.20003
GTSE1	0.979017	-0.186273
C17orf97	0.97843	-0.334538
ABHD5	0.978365	0.275676
RECQL5	0.977449	-0.231719
CCDC51	0.977277	-0.0454934
TIMELESS	0.977058	-0.360782
CD8A	0.976951	0.571714
NUDT21	0.975554	-0.0453417
CUL9	0.975478	-0.0200784
PPIL1	0.975009	0.109929
SEC24A	0.974637	0.0859239
TOB1-AS1	0.97462	0.028431
IPO13	0.974003	0.524003
BCHE	0.973743	-1.38905
REXO1	0.973743	0.109611
LRRC41	0.972664	-0.115536
ITM2C	0.972439	-0.241304
PLA1A	0.972103	2.191
ZNF502	0.971237	0.22608
ALPK3	0.971217	1.17069
TBC1D16	0.971156	-0.494362
MUC2	0.971027	1.79436
AGAP1	0.970759	-0.0770095
MARCH3	0.970354	0.551506
STAT5A	0.969668	0.220916
PIP5KL1	0.969445	-0.187666
HENMT1	0.968898	0.342545
LSM10	0.967673	0.309336
PDE8B	0.967432	0.781614
CDK5RAP1	0.967251	0.00765574
ARHGEF10L	0.967069	-0.0934574
MAML2	0.966648	-0.141966
EPB41L1	0.966585	0.0719894
NUP210	0.966221	-0.194666
PLEKHG2	0.965607	-0.103782
PALD1	0.96555	-0.252345
LINC00933	0.965059	0.623973
AC096677.1	0.964896	-1.04138
MAP4K2	0.964884	-0.79536
PPP5D1	0.964819	0.205817
ZNF707	0.964789	-0.0461693
DERA	0.964634	-0.0287108
ITPK1	0.96457	0.15605
NLRC5	0.964409	0.181479
RHBDD2	0.964279	0.173645
CEP170B	0.961457	-0.12071
DNAJC2	0.961289	0.0787758
BICD2	0.96121	0.0520011
LNX2	0.961064	0.115449
LINC00327	0.960946	-0.0759493
GSAP	0.960191	-0.408525
GABPB1-AS1	0.960006	0.129274
NISCH	0.959523	-0.134021
PKIG	0.959085	0.380827
LRRC56	0.959067	0.376514
CAMK1D	0.958875	0.142122
LINC00665	0.958654	1.26026
SHMT1	0.957864	0.0561355
AK7	0.95715	-0.583709
BAK1	0.956937	-0.0368499
MNX1-AS1	0.956933	-0.635161
PNPLA6	0.956399	-0.273086
RNF138	0.956211	0.127246
ZC3H18	0.95578	0.108213
ACOX3	0.955667	-0.144523
ZNF239	0.95548	-0.0133611
NKIRAS1	0.954695	0.000302337
CRYM	0.954324	0.666277
FANCF	0.954202	0.487175
NGDN	0.953938	0.147645
CCDC170	0.953499	0.501605
CYTH2	0.953473	0.110726
DET1	0.953341	-0.15389
NGEF	0.952912	0.359006
MLLT1	0.952703	0.210924
FAHD2CP	0.952618	-0.00297792
TMCO1	0.95257	0.188588
ZNF500	0.952341	-0.209833
TERT	0.952044	-0.497751
HEATR3	0.952042	-0.0643849
PARP3	0.952014	-0.261811
MPZL3	0.951969	-0.258135
IGF2R	0.951558	0.307309
LARS2	0.951488	-0.051397
KIAA2013	0.951272	0.27992
TTLL3	0.951197	0.182646
CLCN5	0.950847	0.173296
CCDC94	0.950802	0.177813
VPS37C	0.950547	0.136768
UBL7-AS1	0.950542	-0.803124
CTBP1-AS2	0.950487	0.461029
CD274	0.95015	-0.275033
FOXP4	0.949312	0.164232
FAH	0.949164	-0.815104
MCM9	0.948868	-0.129149
CXCR5	0.948372	-0.163257
FAM43B	0.948348	-1.26279
BMPR2	0.94774	-0.22172
INPP5K	0.947172	0.0213717
NANOS3	0.947082	1.01998
MAN2B2	0.946301	-0.318648
PLOD1	0.946055	0.113407
PIPOX	0.946033	-1.21466
C3orf33	0.946002	-0.101911
KTN1-AS1	0.945871	0.155574
ACOT4	0.945733	1.06235
EPB41L4B	0.944958	-0.139945
SLC9A7P1	0.944862	0.125398
CDC23	0.944779	-0.0613461
SLC12A9	0.944724	-0.206665
JMJD6	0.944485	0.170923
FMO4	0.944314	0.875866
ZDHHC3	0.943976	-0.0704798
ZNF414	0.943922	0.148842
RIN1	0.94359	-0.715772
BCAS4	0.942511	-0.13033
OBSL1	0.942404	-0.00614807
LRRC1	0.94239	0.237535
HSF1	0.942354	0.316152
CASP10	0.942333	0.291169
DCAF4	0.942198	0.00932518
MIP	0.94139	0.0613234
NKAIN4	0.941357	-0.491014
PQLC2	0.941104	-0.191845
DNAH3	0.941036	1.9451
SLC18B1	0.940983	-0.0251587
VOPP1	0.940658	0.0948454
PANX2	0.940357	-0.188135
DAGLA	0.940338	0.21903
FGD6	0.939298	0.00593685
VSTM2L	0.938976	-0.216074
FRMD3	0.938774	0.497955
IL4R	0.938498	-0.284704
IRX5	0.938444	0.0746735
CHST15	0.938337	-0.2462
PTPRG	0.93811	-0.516024
FAM126B	0.938081	0.319812
GAA	0.937345	-0.179873
DENND6B	0.937218	0.105602
AKT2	0.937008	-0.0750922
SERPINB8	0.936869	0.300185
ARMC12	0.936595	-0.161575
CCDC134	0.936332	0.237412
ATP9B	0.93633	0.436473
ADAM15	0.936203	-0.101995
ANXA10	0.936041	0.0265526
MTCH1	0.935941	0.199125
PPP1R12A	0.935453	0.142905
KLRG1	0.935147	0.136415
CCDC58	0.935123	-0.0203923
SDR42E1	0.93487	0.464293
VPS45	0.934543	-0.0504284
ATXN7L2	0.934438	-0.174181
ABLIM1	0.934215	0.269298
TSPAN17	0.934148	-0.307314
MINK1	0.933833	0.346081
CHMP5	0.933725	-0.0802085
TRABD	0.933331	0.000600492
DIAPH1	0.932867	0.196976
DLG4	0.932591	-0.514508
SPRYD3	0.93259	0.171529
QSOX2	0.932464	0.148539
FAM124A	0.932379	-0.0428782
ANXA13	0.932291	0.858139
RRH	0.931952	-0.0574575
LGMN	0.931323	0.0143198
MAPK8IP3	0.930804	-0.0496362
ANKS6	0.930657	-0.0983019
HPCAL1	0.930419	-0.11536
MVB12A	0.930237	0.153895
CCDC125	0.929938	0.359211
LPIN3	0.929912	-0.46818
BACH1	0.929436	0.474476
IWS1	0.929374	0.0104625
PAK4	0.929324	-0.0420962
TRIM14	0.929322	-0.280494
FAM213A	0.928825	-0.107314
LETM2	0.928223	0.171307
CDC25C	0.926891	-0.286275
DEDD2	0.92653	0.089718
PCMTD2	0.9265	0.0296498
N4BP2L1	0.925504	-1.06202
ALG14	0.925469	0.0632658
HEMK1	0.925404	-0.322382
SENP1	0.924776	-0.165593
TLN2	0.924708	-0.60659
CLYBL	0.924707	-1.12035
MKRN3	0.924624	-0.0449577
STK32B	0.923841	-0.0420212
NUMBL	0.923756	-0.107816
ZWILCH	0.923695	-0.23589
FEM1B	0.923618	0.139296
DMTF1	0.923273	-0.055273
MCC	0.923271	0.307694
TM4SF1-AS1	0.923213	0.890057
PIGU	0.922955	-0.063512
DBF4B	0.92232	0.0220766
UBA6-AS1	0.922066	-0.00849999
ASL	0.921521	0.00435263
NHLRC1	0.921228	0.830439
LRP5L	0.921151	-0.093479
CCDC138	0.921117	0.00161607
GALC	0.920945	-0.222105
ARHGAP39	0.920764	-0.220165
RAP2C-AS1	0.920292	-1.21917
PLEKHO1	0.920088	-0.931364
CSNK1E	0.920078	-0.425548
EZH1	0.919925	0.373927
WFS1	0.919826	-0.397854
TUBGCP3	0.919251	-0.0859722
WIPF2	0.919209	0.238758
MYO1G	0.919163	0.414871
MAP3K10	0.918788	-0.239126
NEK11	0.918656	0.088709
ABCA3	0.918639	0.565743
ZNF81	0.918597	0.4413
WDR31	0.918392	-0.140306
POPDC3	0.917839	0.655149
CYP39A1	0.9178	-0.292399
TMEM128	0.91692	0.0544122
CARNS1	0.916842	-0.963211
AAED1	0.91672	0.324977
AGMO	0.916551	0.15616
SRGAP2B	0.91648	-0.125079
TSSK3	0.916197	-0.482086
SPDYA	0.915908	0.0896033
PI4KB	0.915759	0.171091
RPUSD4	0.915541	-0.816585
IPPK	0.915096	0.153303
MADD	0.914683	0.0893532
FYCO1	0.914061	-0.205379
ZSWIM8	0.913948	-0.0190059
CENPI	0.913413	-0.460855
FAM220A	0.913395	-0.0128924
IP6K1	0.912067	0.122739
MIIP	0.912061	0.246001
LRRC37A6P	0.912041	0.488769
CABIN1	0.911745	-0.00788959
PRELID2	0.911549	-0.0683756
SIDT1	0.911285	-0.252631
CXorf56	0.911263	0.176136
TBL1X	0.911141	0.268146
FOXRED2	0.910726	0.223367
TM9SF4	0.910719	-0.50186
ZBTB44	0.910614	0.0762002
SH3RF2	0.909994	0.0550477
STPG2	0.909978	-0.591926
SLC20A2	0.909912	0.298095
OTUB1	0.909731	0.160069
ZNF70	0.909219	0.173416
F8	0.909167	-0.658502
POC1A	0.908516	-0.440323
ABCA7	0.908105	-0.337036
CRADD	0.908095	-0.211668
FAM78B	0.907797	0.0914064
TNKS2	0.907774	0.22855
ZNF286B	0.907645	0.493518
HTR1D	0.907252	-0.133995
FBXO16	0.907219	-0.164262
LRP5	0.906967	0.220616
IFT46	0.906898	0.0780364
TYRO3	0.906546	-0.219859
ICK	0.906326	-0.108957
TCTN2	0.905944	0.0736663
SLCO3A1	0.905227	0.626258
ADCY3	0.905186	-0.435361
ADAM9	0.905105	-0.00845637
EEF2K	0.905053	-0.116526
STK10	0.905021	0.562132
CD2BP2	0.904839	-0.0597286
SCAMP5	0.904729	-0.384309
ZDHHC8	0.90468	-0.158063
PIP5K1C	0.904414	0.130811
SHROOM3	0.903974	0.476458
PUS10	0.903959	0.234692
FUT10	0.903465	-0.156555
ZNF212	0.903325	0.00626337
RUNDC1	0.903238	0.289214
ACADM	0.902809	-0.280288
CHCHD5	0.90195	-0.0265849
TMEM116	0.901916	0.0800291
RAET1K	0.901475	-0.586842
CAMLG	0.90146	0.451275
TMEM18	0.90116	0.201536
CBX2	0.901007	0.0116135
NIPAL2	0.900665	-0.0115152
SUMF1	0.900235	-0.271884
BROX	0.900144	0.130564
EHD4	0.899104	0.298109
SFXN4	0.898766	0.046118
STK32C	0.898576	-0.0180224
PLEKHM3	0.897885	-0.0464794
ARMCX4	0.897844	-0.633236
TUBGCP6	0.897603	0.533285
ENKUR	0.897499	1.3027
IL17RD	0.897338	-1.60361
C6orf132	0.897324	0.373721
FIP1L1	0.896771	0.0163887
C19orf47	0.896591	-0.289201
KLHDC1	0.896398	-0.219334
GMEB2	0.896294	-0.154123
EIF2B3	0.896238	-0.123586
GPD1	0.896234	1.08142
FTSJ1	0.896117	0.00489838
LIG1	0.895989	-0.35629
DPYSL3	0.895929	0.156509
SPATA18	0.895891	0.335613
UNC13D	0.895809	-0.0567571
BAZ1A	0.895699	0.0835522
CACNB1	0.895585	-0.364947
SEMA3E	0.895366	1.17757
ZNF680	0.895301	0.235422
TCAIM	0.895211	0.15694
FERMT1	0.895035	-0.0124712
ANKRD13A	0.895029	0.181633
HACE1	0.894703	-0.0738762
ATP6V1D	0.894477	0.251578
FOXJ2	0.894259	-0.0792867
ASPHD2	0.894193	-0.433585
TRUB2	0.893885	0.102319
KLHL26	0.893566	-0.489736
LINGO2	0.893501	-0.228951
KCTD5	0.893364	0.102787
NALCN	0.893229	0.16824
PRKG1-AS1	0.893135	-0.614282
PPP1R26	0.892918	-0.0391953
LINC00265	0.892874	-0.145893
CLSTN1	0.892822	0.124713
SWI5	0.892601	-0.476864
ASCC2	0.892566	0.231439
QSOX1	0.892048	-0.0994448
GTF3C2	0.891745	0.0202578
GPR39	0.891656	-0.129586
TBCD	0.89121	-0.254928
ANK2	0.891033	0.402435
MAEA	0.890957	0.00755588
CHST14	0.890947	-0.130682
CEP350	0.890876	0.10446
BACE1	0.890567	0.0893072
CHADL	0.890232	-0.373643
IL20RB	0.890203	0.965371
APOE	0.890173	0.140216
EDC4	0.889816	0.184569
KIAA0895	0.889597	-0.0667657
PIK3C2B	0.889313	0.160346
LIG3	0.88925	-0.0136775
SLC45A1	0.88903	-0.213605
PSEN2	0.888948	0.0316713
TRAPPC10	0.888395	0.148873
ST6GALNAC2	0.888109	0.0318258
AC074286.1	0.887819	-0.211076
ZNF75A	0.887306	0.543127
PEMT	0.887179	-0.249722
FAM86C2P	0.887132	-0.300141
PCDHB5	0.887065	-1.09065
ENDOD1	0.886371	-1.00781
SDCBP2	0.886155	-0.338743
RHOT2	0.886083	-0.171005
ZC3H12D	0.885962	0.323132
ZER1	0.885574	-0.195595
GALNS	0.884829	-0.00163827
CSF2	0.884528	-0.334585
PPP1R13L	0.884414	-0.150577
OSBPL7	0.88423	0.20551
BTN3A1	0.883927	-0.464105
C11orf65	0.883511	-0.633499
UBAP1L	0.883224	-0.46286
H6PD	0.882973	-0.270452
TMTC4	0.882934	-0.179053
RHOH	0.882911	-1.04614
KIAA1549	0.882647	0.353094
GANC	0.882566	0.0638182
HHIPL1	0.882525	0.419176
TCF3	0.881989	-0.0292835
HAND2	0.881945	0.472097
ITPKA	0.881743	0.0159605
TCTN1	0.881709	-0.274794
GART	0.881336	-0.0447395
HLCS	0.880959	0.0286171
MAGT1	0.880932	0.199581
LPCAT1	0.880711	-0.402139
LMNB2	0.88057	0.0278699
ZNF248	0.880123	-1.08493
SIN3B	0.880024	-0.10036
PKN3	0.879902	-0.243725
SLC9A2	0.879853	0.328414
PBXIP1	0.879774	0.00609327
SYNPO2	0.879394	0.289359
LZTS3	0.879161	-0.44553
PARP2	0.878576	-0.0286162
CAD	0.878565	-0.176321
WDR61	0.878543	0.0175686
NUP107	0.878439	-0.123534
TLL2	0.878139	-0.0419122
TXN2	0.87726	0.144896
RHBDL2	0.876607	-0.574838
RFNG	0.876526	-0.250419
DYNC2LI1	0.876139	0.0349319
KDM8	0.876018	-0.200689
REXO4	0.875854	0.0422787
ADCY9	0.875758	0.189927
EXOG	0.875684	-0.0305466
CTH	0.875404	0.0531855
CMTR1	0.875314	-0.0887971
NACC2	0.875194	0.0500509
DPH2	0.875155	0.223331
EYA2	0.875126	-0.381486
TTC5	0.875041	-0.0974509
MAVS	0.874831	-0.623465
PAPSS2	0.874469	0.149492
TRIM69	0.874422	-1.15306
OSBPL1A	0.874355	0.261131
RBM10	0.874351	0.141767
KDM4B	0.873732	0.00540719
ACOT7	0.873681	-0.0986387
ABCB8	0.873425	-0.145677
COG1	0.873323	-0.362277
LYNX1	0.87316	-0.200852
BRI3BP	0.872971	-0.177098
SH2D6	0.872844	0.222573
UPK2	0.872499	0.106543
ENTPD3-AS1	0.872152	-0.425365
GAL3ST1	0.871978	-0.142232
SCRIB	0.871133	-0.114993
LYRM4	0.870901	0.0276526
ABCB10	0.870852	0.168939
TGFBRAP1	0.870658	-0.286048
CCDC151	0.870384	0.429747
PPP1R26-AS1	0.870364	-0.534936
PIGZ	0.870157	-0.077708
AMMECR1L	0.869958	0.35617
SRGN	0.869702	0.580115
ERCC3	0.869264	-0.078138
E2F2	0.869181	-0.166947
VPS18	0.86914	-0.0463699
MON1A	0.868953	0.33946
AFF4	0.868677	-0.718887
ULBP2	0.868516	0.14077
ZNF613	0.868427	0.105739
COMMD7	0.868379	0.389138
S1PR3	0.868337	-0.393896
MXD4	0.867909	-0.339703
STX16-NPEPL1	0.866284	-0.872354
DNMT3A	0.866118	-0.298601
NCOR2	0.866077	-0.132511
DNAJB12	0.865988	0.00862726
USP4	0.865715	0.0656075
AHNAK	0.865514	0.122833
RIN3	0.86544	-0.0446034
GRHL3	0.86533	-0.00620994
DIAPH2	0.865287	0.0579505
SPR	0.86405	0.260491
CORO2A	0.863753	-0.0704234
TEAD4	0.863728	-0.183957
CHCHD6	0.863645	-0.145839
PEPD	0.863567	-0.293129
AKR1B15	0.862931	1.24219
PRPF31	0.862503	-0.0649305
MRPL48	0.862358	-0.231173
TMEM45A	0.861598	0.39016
ZBTB11	0.861452	0.26243
EPHX2	0.861366	-0.440438
SIRT4	0.861238	0.764365
LINC00680	0.861086	0.116678
CYB5R3	0.861047	0.171591
SFMBT1	0.860889	0.0847137
ZFAND4	0.8607	-0.20705
TBCB	0.860471	-0.0937906
LDLRAD3	0.860466	-0.068503
STK40	0.860321	0.492142
MAU2	0.860227	0.126962
CYP2S1	0.860223	0.331947
ZNF250	0.860126	-0.408842
COMMD4	0.860067	-0.277817
TMEM44	0.860022	-0.322886
ZFP69B	0.859949	0.126291
DIS3L2	0.859551	0.00761264
BMPR1A	0.859508	0.165792
HCFC2	0.859262	0.130115
CDKAL1	0.859235	-0.173189
ARFGEF2	0.859025	0.0838149
TRIM68	0.858621	0.0282267
DLEU1	0.858152	0.196384
CLNS1A	0.858072	0.126005
TMEM178B	0.858008	0.0102846
LAMP1	0.85735	0.366634
ULK3	0.857331	-0.0434639
ZNF362	0.857274	-0.161116
TMEM59	0.856684	0.16102
FAM210B	0.856635	0.361707
UBAC1	0.856547	0.0918136
CENPO	0.856476	-0.389636
TUBB2B	0.856472	0.0947258
HCLS1	0.85646	-0.598719
BATF3	0.856144	0.601382
UGGT1	0.85599	-0.197855
CHAF1B	0.855892	-0.477587
STARD8	0.855497	-0.463598
ABHD12	0.855097	0.164963
ETFDH	0.855091	0.159525
KCNF1	0.854932	-0.022655
AVEN	0.853941	0.0169007
POLG2	0.853739	-0.167165
PCNT	0.853668	0.045346
KCNK1	0.852498	0.516558
LAMB2	0.852218	-0.16029
CDS2	0.85219	-0.102393
ULBP1	0.851968	1.40089
AIFM1	0.851825	0.1283
SLC17A5	0.851422	0.715804
UBE2G2	0.851368	-0.121217
PDSS2	0.851357	-0.479561
TELO2	0.851013	-0.271959
FNIP2	0.850776	0.576737
LRRC20	0.850593	-0.515973
NUBP1	0.85051	0.158067
CAPS2	0.850417	-0.349266
STOX1	0.850378	-0.803792
TTTY14	0.850164	-0.0384348
TRANK1	0.850013	-0.199655
MSI2	0.849698	0.0602236
KCND1	0.849678	-0.644325
PJA1	0.84928	-0.289978
PIGK	0.849032	-0.301172
TSEN54	0.848986	-0.0616953
KPNA6	0.848756	-0.0286209
AGPAT3	0.848633	-0.102969
H2AFY2	0.848476	0.236532
SNIP1	0.848396	0.124494
ZNF318	0.848312	0.0118613
NDUFAB1	0.848293	0.0700573
ZNF582	0.848001	0.107436
TNIP3	0.8478	1.03276
MRAS	0.847419	-0.408112
MED27	0.847409	0.156677
KIF6	0.847218	0.993441
NR2F1	0.847061	0.0121744
PACS2	0.846883	0.00260338
ABCC8	0.846644	-0.355157
MYH9	0.846514	-0.0284336
BCAT2	0.84635	0.11645
MUM1	0.846222	-0.264524
LSM4	0.846182	-0.195178
ZNF445	0.846065	-0.219328
TAMM41	0.846003	-0.198816
TIMM21	0.84549	-0.227357
RNF130	0.845128	-0.0574599
NAAA	0.844981	0.374199
ABL1	0.844831	0.0199246
HUS1	0.844659	-0.3005
PCBP1-AS1	0.844512	0.477066
SRSF12	0.844271	-0.480764
CPT1C	0.843803	-0.613466
PPARGC1B	0.843715	0.191437
HMOX2	0.843689	0.379181
SLC9A9	0.843528	0.723998
TMEM201	0.843243	0.0118529
SYT17	0.843046	-0.729531
CMBL	0.842862	-0.134729
ZBTB3	0.842785	-0.473506
MED1	0.842764	-0.00303448
DAPK3	0.84255	0.0815438
BMP1	0.842536	0.0321737
RPS6KA1	0.842201	-0.217652
DUS3L	0.841983	0.0962017
FGFR2	0.841679	0.315364
PLCG1	0.84153	-0.346208
RFX1	0.840683	0.0984167
TRIM65	0.840424	0.0412226
NUP62CL	0.839924	-0.247856
GSPT1	0.839648	-0.0993382
TROAP	0.839405	0.0445408
FAM19A2	0.839371	-0.0179423
SCPEP1	0.839326	0.434746
RASSF3	0.839249	0.0799935
FOXK2	0.839217	0.128882
GPR161	0.839201	-0.52264
AP4S1	0.839114	-0.111202
WDR76	0.838896	-0.189008
SLC4A11	0.838842	0.0524991
KIF15	0.838782	-0.267112
CSPG4P12	0.838722	-0.830368
TMEM74	0.838486	0.0574954
SLX4IP	0.838466	-0.0375352
METTL22	0.838007	0.105722
ACY3	0.837878	-0.424318
C20orf196	0.837838	-0.0999331
INTS2	0.837827	-0.0850712
ZSWIM7	0.83774	-0.127338
CCDC159	0.837686	-0.128481
P2RY1	0.837291	0.772076
ZNF426	0.837151	-0.107289
THADA	0.83636	-0.181678
HRK	0.836	-0.521818
MEX3A	0.835892	-0.373034
LPP	0.835748	-0.0291007
AKR7A2	0.835466	-0.34711
GPT2	0.835442	-0.146512
ZNF775	0.835206	-0.0493018
AC147651.3	0.83497	0.0868944
GMEB1	0.83489	0.083558
POLR3GL	0.834728	0.0959731
KIAA0319	0.834468	0.15258
HIP1	0.834052	-0.461527
TRAF5	0.834033	-0.191187
NIPSNAP1	0.833516	-0.623169
SREBF2	0.833051	0.0536974
ERCC2	0.83289	-0.254241
PSKH1	0.832844	-0.279035
HS2ST1	0.83251	0.134546
SDC3	0.832399	-0.274572
ZFYVE9	0.832281	-0.275023
SART1	0.832133	-0.0424905
CACTIN	0.832096	-0.0518883
MATN2	0.831882	0.41701
C7orf50	0.831817	-0.0687212
FLYWCH2	0.831731	-0.206589
CAPN1	0.831637	0.0702105
ULK2	0.831629	-0.412792
DHPS	0.831579	-0.451611
PTPRD	0.831347	0.266945
KCTD16	0.831308	-1.05956
DPP8	0.831063	-0.00389226
ZNF77	0.8308	0.136083
APBB2	0.830686	0.144461
BTBD9	0.830525	0.150446
WIPF3	0.830019	0.437184
CYP1B1-AS1	0.829929	0.361492
MTCH2	0.829928	0.0352766
PARP12	0.829899	-0.190106
BORA	0.829691	0.100074
ZNF282	0.829393	-0.0283162
LINC00240	0.829261	0.625011
GANAB	0.829136	-0.0432375
SHANK2	0.828743	-0.285276
POMT1	0.828603	0.0973846
NOMO3	0.828589	0.20518
WNT9A	0.828445	0.598217
KLHL29	0.828275	-0.146714
LRRC47	0.828012	0.104048
FTCDNL1	0.827672	-0.112095
ARL9	0.827667	-0.491373
FBN1	0.827606	0.499278
PDIA5	0.826936	-0.0721911
PAG1	0.826741	0.821954
PEG10	0.826669	-0.510841
ANKRD20A4	0.82629	0.160156
ADORA2B	0.826221	0.200667
POLRMT	0.826011	0.194363
SNHG1	0.825327	0.0638855
WDR20	0.825225	0.120885
DUSP22	0.825187	-0.0328815
TJAP1	0.8245	-0.188835
FAM189A2	0.824157	1.0656
PNLDC1	0.82399	0.439945
CCDC7	0.82372	-0.0626674
PRIMPOL	0.823608	-0.00222767
ACTR3B	0.823486	-0.123136
SLC25A19	0.823427	0.269361
ASH2L	0.82299	-0.0940358
BANP	0.82256	-0.304664
SHROOM1	0.822278	-0.513279
YIPF5	0.822224	-0.0514598
TSPYL5	0.821871	-0.580722
TAB1	0.821685	-0.185361
RFC2	0.821679	-0.271851
CTSO	0.821556	-0.038227
ANKRD12	0.821507	0.918814
ALAD	0.821427	-0.0144442
SBNO1	0.82135	-0.0807214
ACAT1	0.821129	-0.131391
PARP11	0.820816	-0.0734931
PMM1	0.820782	0.204279
NFATC3	0.820335	0.184367
COL28A1	0.820226	0.786311
RABGGTA	0.819967	-0.0342777
CHST10	0.819614	-0.0465729
SCFD2	0.819597	0.274355
EVC	0.819499	-0.106692
RNF126	0.819295	-0.08915
GLRA3	0.819258	1.05296
IFT172	0.81905	0.149364
APOBEC3B	0.818998	-0.0452403
MATN1	0.818658	-0.298373
LIN9	0.818517	-0.0776195
TBC1D30	0.817094	-0.0537608
NUP133	0.81702	-0.0576466
LRPAP1	0.816981	0.107409
ARMC1	0.816926	-0.122257
PDSS1	0.816734	0.140083
ZNF107	0.816676	0.19645
CTIF	0.816626	0.013533
RAD52	0.816613	-0.160215
SSH2	0.816567	0.216819
HHAT	0.816547	-0.457742
DCTN1	0.816276	-0.0484686
ARHGAP10	0.816149	0.378936
STOML1	0.815947	0.473979
AK8	0.815898	-0.639752
SRP54	0.815641	-0.0465859
ZBTB18	0.815424	0.114405
GATA6	0.815416	0.73836
ACTR1B	0.815077	-0.120238
DRAM1	0.815056	0.343579
EFCAB12	0.814914	0.533187
ZNF780B	0.814752	-0.0141624
ATG7	0.814481	0.122942
METTL2A	0.814467	-0.018657
THSD1	0.814277	0.34558
CMSS1	0.813976	0.00211827
TRPM6	0.813719	0.190399
ZNF316	0.813652	0.345137
NBAS	0.813635	0.0537676
FAAH2	0.813463	0.0823974
CCDC13	0.813081	-0.755568
IGFBP7-AS1	0.813061	-0.635935
FXN	0.813003	-0.113753
NPHP4	0.812836	-0.122775
RHOT1	0.812756	0.0885882
HCFC1	0.812513	-0.100975
ELFN1	0.812409	-0.892173
SEC14L4	0.812397	-0.124382
NHLRC3	0.812191	0.279236
MCAT	0.812007	0.248528
KIAA2026	0.812	0.0351618
SORCS2	0.811866	-0.0903821
RHCE	0.811728	0.678681
USF1	0.811554	-0.072975
PCOLCE2	0.811194	-0.142645
HNF4G	0.811066	-0.235634
CABLES1	0.810736	0.630495
ITGB8	0.810641	1.12942
STK36	0.810614	-0.244672
MAN2A2	0.810601	-0.361579
SPSB4	0.810495	1.24731
MCM10	0.810428	-0.183155
NINL	0.810387	-0.222104
ARHGEF10	0.810383	-0.120521
SMARCB1	0.810365	0.00364839
DIS3L	0.810236	-0.233297
LGALS4	0.809539	-0.0577434
C20orf27	0.809486	0.0696682
THG1L	0.809316	0.141047
NCEH1	0.809261	0.297521
MANEA	0.809149	-0.146429
AMBRA1	0.809094	0.201392
WDR4	0.808865	0.129981
UNC13B	0.808827	0.107862
PIGL	0.808768	0.220971
HHIPL2	0.808466	0.410024
BTN3A3	0.808187	-0.257146
MTMR4	0.80811	-0.535403
CRY2	0.808073	-0.138176
DUS4L	0.808062	0.0824606
PPM1B	0.807996	0.143567
BCAM	0.807913	-0.764289
ASB13	0.807689	0.240681
LMAN2	0.807087	0.114878
LYRM7	0.806516	0.0916539
PLEKHN1	0.806444	-1.2282
LRRC45	0.806414	-0.426963
SVEP1	0.806281	0.472083
CBX7	0.806161	0.00421362
CTNNBIP1	0.806154	-0.384197
DRAP1	0.805806	-0.000833451
MAP2K2	0.805571	0.287287
ERCC4	0.805397	-0.264319
ESAM	0.80534	0.126041
ANKRD7	0.804905	-0.621468
XYLB	0.80481	-0.222713
ST3GAL4	0.804608	-0.0572423
FADS3	0.804271	-0.155005
ALDH7A1	0.80425	-0.293409
DNA2	0.804024	0.0415383
ATP6AP1L	0.803731	-0.598322
PELI2	0.803549	1.01378
TTC39B	0.803303	0.0297588
DPY19L2P1	0.802897	0.32578
ZNF41	0.802623	-0.5052
FZR1	0.802541	0.0831016
SLC9B1	0.80242	-0.0334497
CDH24	0.802115	-0.530206
RAB37	0.802063	-0.860832
DOCK10	0.801648	0.369364
HGSNAT	0.800126	-0.155294
EVPL	0.799989	-0.147542
BID	0.799742	0.184227
TRAPPC6B	0.799627	0.13164
USP28	0.799553	-0.128226
CACNA2D3	0.799517	0.554812
GKAP1	0.799231	-0.0998829
PHC1P1	0.79915	-0.211098
BECN1	0.799106	-0.373638
PGAP2	0.799012	0.0493211
RAVER1	0.798899	-0.162464
RNF24	0.798829	0.26075
IPP	0.798806	-0.385244
LAS1L	0.798775	-0.116341
GNB4	0.798419	0.331544
KRBA1	0.798388	-0.0971743
QPCT	0.798318	0.21825
SAMD5	0.797848	0.807739
ZNF697	0.797753	0.0285225
LINC00632	0.79765	0.321839
CLN8	0.797515	0.232146
DNAH10	0.797396	0.327318
POLDIP3	0.797369	0.0613239
SYT7	0.79732	-0.4604
SLCO4C1	0.797293	1.29552
KLC4	0.79722	0.244827
DCAKD	0.796933	0.40587
OGG1	0.796891	0.0264001
COL9A3	0.796832	-0.63469
COL20A1	0.796677	0.54903
SULT1A1	0.796253	-0.0527808
FGGY	0.79618	-1.34373
CYB561	0.796029	-0.214048
EMP2	0.795907	-0.338378
IFT81	0.795882	-0.364934
BET1	0.795733	-0.106446
MGST2	0.795717	0.0393298
INTS4	0.795585	0.109635
NOD1	0.795412	0.0511777
KDM3B	0.795238	-0.0215794
CENPJ	0.795213	0.123903
SLC41A1	0.795179	0.094685
PFN2	0.795092	0.688114
TRABD2B	0.794976	1.40333
ISPD	0.794447	-0.0216011
CPNE2	0.794233	-0.280154
CLEC16A	0.794121	0.117575
LINC00654	0.794072	-0.921241
HEY1	0.793995	1.15459
ATP6V1E2	0.793908	-1.11252
RALGPS1	0.793844	0.100248
FGFR4	0.793783	-0.43131
GPHN	0.793575	0.247251
HELZ2	0.793235	-0.2848
AKR1A1	0.793158	0.0947339
PPP1R3F	0.793136	-1.45151
CHAF1A	0.792693	-0.375107
DGCR6	0.792651	0.30489
NNT	0.792539	0.190444
MVB12B	0.792372	-0.0438163
PXK	0.792053	0.116798
LRRCC1	0.792005	0.175664
EPG5	0.791746	-0.150831
ZNF584	0.791718	-0.192988
GOLGA3	0.791623	-0.00560363
POLR3D	0.791532	-0.098687
WBP2NL	0.791315	0.205702
NENF	0.791304	0.144169
PAK1	0.791115	-0.258756
LINC00920	0.791114	0.735863
CEP44	0.790641	-0.000178965
MKRN2	0.790553	0.205625
RPS6KB1	0.790381	-0.069669
ZNF599	0.790029	0.443945
BTG2	0.789928	-0.0291284
RIMS3	0.789676	-0.665484
SAP30L-AS1	0.7895	-0.0158014
NAT10	0.78949	-0.0984865
TIMM50	0.789489	-0.0830641
PPP3CC	0.789314	0.373467
C11orf70	0.789196	0.380333
CDK5RAP2	0.788961	0.101798
MAML1	0.78891	-0.129294
TACO1	0.788246	-0.0559162
PTGES	0.788199	0.0323061
WRAP53	0.788131	-0.0922158
CA5B	0.788105	-1.23283
ARHGEF1	0.788081	0.0999952
SLC19A3	0.788078	0.215953
KLRG2	0.788015	0.708037
APOOL	0.787885	-0.228036
COPRS	0.787884	0.0803946
GALT	0.787843	-0.327303
PKNOX1	0.787809	0.134749
PDE6D	0.787561	0.12173
DTNB	0.787558	-0.198981
STAT2	0.787299	-0.189229
CTPS2	0.787237	-0.298647
EML6	0.787234	-0.271882
USP43	0.787192	0.62599
NAPA	0.78711	-0.0129371
C19orf38	0.787031	2.12108
TMEM214	0.786993	0.0268522
ABTB1	0.786886	-0.0344012
HADHB	0.786691	0.124787
SCAP	0.786533	-0.0390185
DMWD	0.7864	0.372617
CLUH	0.786278	-0.0337396
ZNF543	0.786233	0.137619
MBOAT2	0.786067	0.220076
PIR	0.786063	-0.0202101
C1orf43	0.78604	0.120998
CCDC74A	0.785818	-0.472121
ITGB2	0.785358	-0.0476961
ZNF418	0.784862	0.702906
CD83	0.784405	0.190255
MAP3K3	0.784323	0.187277
DOCK1	0.783997	-0.132557
CPPED1	0.783964	0.314939
CORO7	0.783582	-0.403109
ANKMY1	0.78358	-0.273359
TONSL	0.783526	-0.607646
TCHP	0.783518	0.00431946
RSBN1L	0.78338	-0.144272
ATXN3	0.783283	-0.293183
RAPGEF1	0.783163	0.327817
C22orf46	0.783001	-0.268681
PHAX	0.782814	-0.215914
CNTLN	0.782814	-0.18635
MAFF	0.7827	0.228743
CHST12	0.782653	-0.452662
CATSPERG	0.782317	0.356452
GPR155	0.782171	-1.00291
FBLN1	0.782146	-0.375772
MOSPD2	0.781976	0.0947171
SYK	0.781743	0.509891
CCDC57	0.781505	-0.0289835
TSPAN5	0.7815	-0.396123
ATP2A3	0.781185	-1.38934
CUX1	0.781122	-0.116318
WWP2	0.781048	0.3059
COLCA2	0.780911	0.765373
C2CD2	0.780891	0.143481
ZNF517	0.780872	0.243389
ISM1	0.780754	0.912622
TAF4	0.780747	0.03633
ANKDD1B	0.780737	0.27462
KLHL11	0.780679	-0.50399
SNX25	0.780426	0.0227578
GFRA1	0.780406	0.115477
KLF16	0.780284	-0.0275757
MARC2	0.780169	0.330825
BMP8A	0.780144	-0.411515
LSM14B	0.78002	0.105514
NDUFS7	0.779903	0.103645
TNFAIP6	0.779892	-0.780821
MYRFL	0.779699	-0.296463
UBE2H	0.779446	-0.00690232
TEP1	0.778878	-0.226434
PTPRU	0.778402	0.0569216
PPP1R13B	0.778106	-0.173476
C6orf203	0.778059	0.260987
SLC39A11	0.777844	-0.385831
MSH2	0.777829	-0.0692567
DPY19L2P2	0.777822	0.220353
APMAP	0.777568	0.152579
NSMCE2	0.777383	-0.0443761
FN3K	0.776842	0.101822
SLC25A33	0.776649	0.321268
MNX1	0.776455	0.302555
TRPM4	0.775758	-0.283568
SLC16A7	0.77575	0.202386
ATP6V1C1	0.775644	-0.20203
CDKL2	0.775548	0.604948
RASAL2	0.775263	0.205951
ICA1L	0.775214	-0.130011
PHC1	0.775144	-0.0848549
CABLES2	0.774797	-0.783965
BTBD8	0.774572	0.169191
SGTA	0.774465	0.143482
SLC5A6	0.774265	0.0155826
HDDC2	0.774253	-0.129743
MARVELD2	0.774002	-0.00871436
CPEB2-AS1	0.773908	0.499545
FBXO31	0.773801	0.16491
TRAK1	0.77365	0.196172
GEMIN2	0.773383	-0.0709002
IQCH	0.773214	0.269499
GATA3	0.773208	0.240008
CIT	0.773203	-0.146517
SLC35E4	0.773068	-0.276032
MAPKAP1	0.772839	0.0450401
SMARCA4	0.772744	-0.0231836
ACO2	0.772702	0.213613
NPHP1	0.772487	0.0883531
TRIM2	0.772406	0.70179
CUL2	0.772291	0.0816948
ZNF79	0.77211	0.142514
DHDH	0.7719	0.170065
KRT8	0.771778	0.168
BAIAP2L2	0.771592	-0.0322811
SGSM1	0.771496	0.223155
NDUFA8	0.771488	-0.00936103
TMEM161A	0.771425	0.00766188
PDE2A	0.771326	-2.33125
C19orf54	0.7713	0.0506639
TMED10	0.7713	-0.0973976
SLC52A3	0.771109	-0.0538418
JPH2	0.771054	-0.573687
C9orf152	0.770941	-1.36705
AP5Z1	0.770728	0.394284
BAIAP2	0.770717	0.0684695
GABRR2	0.770669	-0.453422
MAPK12	0.770506	0.33473
FBXO6	0.769875	-0.296459
RSAD1	0.769828	-0.387869
LANCL2	0.769601	-0.47756
ZSCAN20	0.769175	-0.0645676
GINS1	0.769174	-0.146936
MFSD6	0.769088	0.13356
PSMC1	0.769033	-0.0348998
SAMM50	0.769013	0.136894
CERK	0.768902	-0.00927327
WDR34	0.768737	-0.0449698
SERINC5	0.768607	-0.374923
SLC35E2	0.768547	-0.379003
TANGO6	0.768145	-0.0343142
LINC00397	0.767777	0.0541947
AGPS	0.76772	-0.0263262
MTFR2	0.767629	0.233311
ADPGK-AS1	0.767606	0.62053
CDH4	0.767411	-0.968885
RBM42	0.76727	0.200987
DLG5	0.766725	0.111979
TMEM87A	0.76665	0.0315979
RHBDD1	0.766455	-0.441436
UCK1	0.766375	0.0505558
KCNG1	0.766351	-0.552821
NRF1	0.766335	-0.252755
NFATC1	0.766294	0.0196165
ABT1	0.766174	0.146958
MCAM	0.765998	-0.652091
MXRA7	0.76597	-0.321475
STAT5B	0.765557	0.0181448
RNF8	0.765353	-0.0593865
CAPN15	0.765152	-0.184853
FER	0.765128	-0.152906
ELL2	0.765067	0.414433
POR	0.765011	0.189487
DOCK11	0.76465	0.669547
STEAP3	0.764591	-0.148614
SDSL	0.764138	-0.667547
MMS22L	0.763865	-0.18909
ENTPD1-AS1	0.763856	-0.0355663
XPC	0.763792	0.0823146
ARSB	0.76368	-0.330344
ATAD2B	0.763672	0.0985739
PPP5C	0.76366	0.070262
NCMAP	0.763378	0.652283
IKZF4	0.763176	0.807884
BCL6B	0.763126	0.236658
SPEF1	0.762948	0.544853
FARSA	0.762786	-0.117063
TRAPPC12	0.762652	-0.0297594
ANPEP	0.762476	0.262232
ARMCX6	0.762396	-0.0688423
PDIA4	0.762373	-0.227579
GSTM4	0.762367	0.34438
CRY1	0.762033	-0.138292
MRPL55	0.76188	-0.0867464
CNNM1	0.761873	-0.746086
NUDT2	0.761547	0.0182653
IGSF9B	0.761533	0.468493
PTDSS2	0.761361	0.167577
ZFP14	0.761268	-0.477867
PFAS	0.76091	-0.273479
PGS1	0.760799	0.0156335
KLHL20	0.760673	0.195594
CASC3	0.760641	0.0108281
TNKS	0.760305	-0.0247624
ZNF25	0.760264	-0.668374
RBM43	0.760252	-0.163499
AANAT	0.759816	0.75912
NEURL4	0.759697	-0.139895
RUFY2	0.759578	-0.123412
CCDC150	0.759526	0.141735
MRPL45P2	0.758943	-0.195988
ARHGEF17	0.758853	-0.326191
MASTL	0.757561	0.0801845
[truncated: 9,488 more rows]

## Sheet: Sheet6
ID	Description	setSize	enrichmentScore	NES	pvalue	p.adjust	qvalues	rank	leading_edge	core_enrichment
GO:0006281	DNA repair	396	0.35404	1.62219	2.40137e-06	0.0134909	0.0132328	7325	tags=52%, list=36%, signal=34%	ENSG00000083093/ENSG00000181222/ENSG00000164053/ENSG00000169621/ENSG00000078900/ENSG00000152942/ENSG00000049167/ENSG00000107949/ENSG00000155229/ENSG00000020922/ENSG00000113812/ENSG00000128731/ENSG00000182979/ENSG00000183765/ENSG00000166848/ENSG00000146670/ENSG00000015285/ENSG00000166803/ENSG00000057468/ENSG00000112249/ENSG00000161609/ENSG00000126583/ENSG00000152422/ENSG00000140451/ENSG00000139372…
GO:0060271	cilium assembly	289	0.375926	1.67734	4.96298e-06	0.013941	0.0136743	5545	tags=41%, list=27%, signal=31%	ENSG00000165689/ENSG00000154099/ENSG00000173226/ENSG00000168014/ENSG00000007047/ENSG00000114473/ENSG00000166454/ENSG00000186638/ENSG00000101350/ENSG00000138175/ENSG00000054282/ENSG00000151466/ENSG00000105479/ENSG00000100379/ENSG00000140463/ENSG00000187535/ENSG00000164818/ENSG00000100271/ENSG00000127328/ENSG00000141933/ENSG00000234602/ENSG00000117650/ENSG00000128581/ENSG00000141577/ENSG00000198089…
GO:0048193	Golgi vesicle transport	288	0.362665	1.61883	1.68865e-05	0.024999	0.0245208	8026	tags=55%, list=39%, signal=34%	ENSG00000122218/ENSG00000197694/ENSG00000162852/ENSG00000113384/ENSG00000173163/ENSG00000101199/ENSG00000104671/ENSG00000168538/ENSG00000106266/ENSG00000105669/ENSG00000101350/ENSG00000138175/ENSG00000162236/ENSG00000138768/ENSG00000053501/ENSG00000151532/ENSG00000148248/ENSG00000121621/ENSG00000167632/ENSG00000100083/ENSG00000143786/ENSG00000093183/ENSG00000177951/ENSG00000129003/ENSG00000152700…
GO:0044782	cilium organization	303	0.361508	1.62145	1.77992e-05	0.024999	0.0245208	5545	tags=40%, list=27%, signal=30%	ENSG00000165689/ENSG00000154099/ENSG00000173226/ENSG00000168014/ENSG00000007047/ENSG00000114473/ENSG00000166454/ENSG00000186638/ENSG00000101350/ENSG00000138175/ENSG00000054282/ENSG00000151466/ENSG00000105479/ENSG00000100379/ENSG00000140463/ENSG00000187535/ENSG00000164818/ENSG00000100271/ENSG00000127328/ENSG00000141933/ENSG00000234602/ENSG00000117650/ENSG00000128581/ENSG00000141577/ENSG00000168026…
GO:0006635	fatty acid beta-oxidation	58	0.540059	1.97278	2.41803e-05	0.027169	0.0266492	4574	tags=50%, list=22%, signal=39%	ENSG00000167315/ENSG00000095321/ENSG00000113790/ENSG00000120437/ENSG00000127884/ENSG00000005469/ENSG00000122971/ENSG00000140284/ENSG00000087008/ENSG00000105221/ENSG00000117054/ENSG00000171503/ENSG00000169169/ENSG00000075239/ENSG00000100294/ENSG00000138029/ENSG00000112357/ENSG00000118432/ENSG00000104325/ENSG00000100372/ENSG00000198793/ENSG00000102910/ENSG00000116353/ENSG00000101473/ENSG00000084754…
GO:0140053	mitochondrial gene expression	94	0.485017	1.92431	2.97736e-05	0.0272234	0.0267026	5299	tags=48%, list=26%, signal=36%	ENSG00000146282/ENSG00000172590/ENSG00000171421/ENSG00000162851/ENSG00000135972/ENSG00000155906/ENSG00000178694/ENSG00000143374/ENSG00000148187/ENSG00000134056/ENSG00000059691/ENSG00000214026/ENSG00000155463/ENSG00000101391/ENSG00000173141/ENSG00000011376/ENSG00000167112/ENSG00000175581/ENSG00000167862/ENSG00000155846/ENSG00000099821/ENSG00000127989/ENSG00000171612/ENSG00000162910/ENSG00000072756…
GO:0007005	mitochondrion organization	354	0.343921	1.56078	3.39202e-05	0.0272234	0.0267026	5036	tags=37%, list=24%, signal=28%	ENSG00000123472/ENSG00000167315/ENSG00000104064/ENSG00000101247/ENSG00000113384/ENSG00000078900/ENSG00000213585/ENSG00000162851/ENSG00000147684/ENSG00000198925/ENSG00000145782/ENSG00000143919/ENSG00000184076/ENSG00000250317/ENSG00000125779/ENSG00000049883/ENSG00000196998/ENSG00000165943/ENSG00000140451/ENSG00000099795/ENSG00000181924/ENSG00000148343/ENSG00000142082/ENSG00000130159/ENSG00000156735…
GO:0044282	small molecule catabolic process	332	0.351345	1.59011	4.74349e-05	0.0333111	0.0326739	4413	tags=34%, list=21%, signal=27%	ENSG00000165609/ENSG00000116882/ENSG00000167315/ENSG00000196177/ENSG00000151498/ENSG00000095321/ENSG00000127838/ENSG00000174951/ENSG00000123836/ENSG00000113790/ENSG00000120437/ENSG00000122787/ENSG00000100033/ENSG00000087250/ENSG00000158201/ENSG00000128039/ENSG00000115840/ENSG00000127884/ENSG00000005469/ENSG00000167114/ENSG00000138030/ENSG00000079739/ENSG00000145882/ENSG00000068383/ENSG00000156515…
GO:0034440	lipid oxidation	80	0.487978	1.88025	5.62893e-05	0.0351371	0.0344649	4574	tags=40%, list=22%, signal=31%	ENSG00000116882/ENSG00000167315/ENSG00000095321/ENSG00000113790/ENSG00000120437/ENSG00000127884/ENSG00000005469/ENSG00000122971/ENSG00000140284/ENSG00000087008/ENSG00000105221/ENSG00000117054/ENSG00000089163/ENSG00000171503/ENSG00000169169/ENSG00000075239/ENSG00000100294/ENSG00000138029/ENSG00000127948/ENSG00000112357/ENSG00000118432/ENSG00000104325/ENSG00000100372/ENSG00000198793/ENSG00000102910…
GO:0019395	fatty acid oxidation	78	0.494002	1.89536	8.42264e-05	0.0444315	0.0435815	4574	tags=41%, list=22%, signal=32%	ENSG00000116882/ENSG00000167315/ENSG00000095321/ENSG00000113790/ENSG00000120437/ENSG00000127884/ENSG00000005469/ENSG00000122971/ENSG00000140284/ENSG00000087008/ENSG00000105221/ENSG00000117054/ENSG00000089163/ENSG00000171503/ENSG00000169169/ENSG00000075239/ENSG00000100294/ENSG00000138029/ENSG00000127948/ENSG00000112357/ENSG00000118432/ENSG00000104325/ENSG00000100372/ENSG00000198793/ENSG00000102910…
GO:1901137	carbohydrate derivative biosynthetic process	493	0.320539	1.49187	9.41428e-05	0.0444315	0.0435815	6010	tags=39%, list=29%, signal=28%	ENSG00000169826/ENSG00000163389/ENSG00000169894/ENSG00000182050/ENSG00000113384/ENSG00000167508/ENSG00000131473/ENSG00000133805/ENSG00000118276/ENSG00000174951/ENSG00000075399/ENSG00000000419/ENSG00000171124/ENSG00000133424/ENSG00000099797/ENSG00000167130/ENSG00000087250/ENSG00000178202/ENSG00000125779/ENSG00000128039/ENSG00000114646/ENSG00000115840/ENSG00000175548/ENSG00000005882/ENSG00000132581…
GO:0006302	double-strand break repair	177	0.389876	1.66422	0.0001086	0.0444315	0.0435815	7180	tags=59%, list=35%, signal=39%	ENSG00000083093/ENSG00000169621/ENSG00000155229/ENSG00000020922/ENSG00000113812/ENSG00000128731/ENSG00000182979/ENSG00000183765/ENSG00000166848/ENSG00000146670/ENSG00000015285/ENSG00000161609/ENSG00000152422/ENSG00000197299/ENSG00000108384/ENSG00000166313/ENSG00000087206/ENSG00000158019/ENSG00000125885/ENSG00000178460/ENSG00000138496/ENSG00000170430/ENSG00000139618/ENSG00000160803/ENSG00000166783…
GO:0016125	sterol metabolic process	114	0.429676	1.74738	0.000112512	0.0444315	0.0435815	5704	tags=42%, list=28%, signal=31%	ENSG00000173409/ENSG00000145214/ENSG00000167315/ENSG00000172893/ENSG00000167508/ENSG00000131473/ENSG00000110921/ENSG00000120437/ENSG00000122787/ENSG00000087250/ENSG00000161513/ENSG00000131748/ENSG00000066136/ENSG00000204624/ENSG00000146233/ENSG00000130203/ENSG00000141447/ENSG00000120915/ENSG00000100243/ENSG00000198911/ENSG00000155158/ENSG00000182372/ENSG00000114650/ENSG00000127948/ENSG00000036530…
GO:0051640	organelle localization	475	0.32215	1.49486	0.000119055	0.0444315	0.0435815	8053	tags=51%, list=39%, signal=32%	ENSG00000173226/ENSG00000168014/ENSG00000173406/ENSG00000007047/ENSG00000164695/ENSG00000107949/ENSG00000186193/ENSG00000186638/ENSG00000101350/ENSG00000162236/ENSG00000054282/ENSG00000175318/ENSG00000151466/ENSG00000138768/ENSG00000140463/ENSG00000002822/ENSG00000146670/ENSG00000114209/ENSG00000047621/ENSG00000161609/ENSG00000121621/ENSG00000127328/ENSG00000141933/ENSG00000117650/ENSG00000141577…
GO:0007018	microtubule-based movement	219	0.371833	1.61519	0.000127496	0.0444315	0.0435815	8030	tags=58%, list=39%, signal=36%	ENSG00000154099/ENSG00000132589/ENSG00000116852/ENSG00000186638/ENSG00000101350/ENSG00000138175/ENSG00000105479/ENSG00000140463/ENSG00000187535/ENSG00000164818/ENSG00000100271/ENSG00000121621/ENSG00000128581/ENSG00000141577/ENSG00000168026/ENSG00000186868/ENSG00000125337/ENSG00000145491/ENSG00000186185/ENSG00000115091/ENSG00000100360/ENSG00000185963/ENSG00000138834/ENSG00000163820/ENSG00000089101…
GO:0010256	endomembrane system organization	344	0.340139	1.54228	0.000128508	0.0444315	0.0435815	6568	tags=44%, list=32%, signal=31%	ENSG00000173409/ENSG00000113384/ENSG00000119638/ENSG00000164695/ENSG00000221947/ENSG00000168538/ENSG00000198324/ENSG00000162236/ENSG00000175318/ENSG00000138768/ENSG00000136051/ENSG00000151532/ENSG00000102900/ENSG00000102882/ENSG00000177119/ENSG00000114209/ENSG00000148248/ENSG00000185561/ENSG00000179938/ENSG00000178038/ENSG00000124209/ENSG00000157107/ENSG00000007952/ENSG00000120451/ENSG00000178115…
GO:0009100	glycoprotein metabolic process	309	0.347795	1.56424	0.000134576	0.0444315	0.0435815	4307	tags=31%, list=21%, signal=25%	ENSG00000169826/ENSG00000163389/ENSG00000169894/ENSG00000182050/ENSG00000113384/ENSG00000167508/ENSG00000138942/ENSG00000118276/ENSG00000174951/ENSG00000000419/ENSG00000171124/ENSG00000133424/ENSG00000167130/ENSG00000087250/ENSG00000178202/ENSG00000128039/ENSG00000114646/ENSG00000175548/ENSG00000132581/ENSG00000173083/ENSG00000187210/ENSG00000136840/ENSG00000162736/ENSG00000122863/ENSG00000171195…
GO:0030258	lipid modification	179	0.390135	1.66502	0.000144672	0.0444315	0.0435815	6626	tags=46%, list=32%, signal=32%	ENSG00000116882/ENSG00000145214/ENSG00000167315/ENSG00000011405/ENSG00000095321/ENSG00000113790/ENSG00000120437/ENSG00000127884/ENSG00000005469/ENSG00000068383/ENSG00000211456/ENSG00000122971/ENSG00000140284/ENSG00000141401/ENSG00000167103/ENSG00000087008/ENSG00000132376/ENSG00000155744/ENSG00000105221/ENSG00000143393/ENSG00000176095/ENSG00000186111/ENSG00000117054/ENSG00000130203/ENSG00000133056…
GO:0008203	cholesterol metabolic process	104	0.436888	1.76044	0.000150267	0.0444315	0.0435815	5704	tags=43%, list=28%, signal=31%	ENSG00000173409/ENSG00000145214/ENSG00000167315/ENSG00000172893/ENSG00000167508/ENSG00000131473/ENSG00000110921/ENSG00000120437/ENSG00000122787/ENSG00000087250/ENSG00000161513/ENSG00000131748/ENSG00000066136/ENSG00000204624/ENSG00000146233/ENSG00000130203/ENSG00000141447/ENSG00000120915/ENSG00000100243/ENSG00000198911/ENSG00000155158/ENSG00000182372/ENSG00000114650/ENSG00000127948/ENSG00000036530…
GO:0032543	mitochondrial translation	74	0.482857	1.83208	0.000161671	0.0450177	0.0441565	7382	tags=61%, list=36%, signal=39%	ENSG00000146282/ENSG00000172590/ENSG00000171421/ENSG00000135972/ENSG00000155906/ENSG00000178694/ENSG00000143374/ENSG00000148187/ENSG00000134056/ENSG00000059691/ENSG00000214026/ENSG00000155463/ENSG00000101391/ENSG00000173141/ENSG00000011376/ENSG00000167112/ENSG00000175581/ENSG00000167862/ENSG00000162910/ENSG00000120662/ENSG00000085760/ENSG00000123297/ENSG00000116898/ENSG00000101181/ENSG00000117481…
GO:0006577	amino-acid betaine metabolic process	12	0.778849	2.00199	0.000171434	0.0450177	0.0441565	2824	tags=67%, list=14%, signal=58%	ENSG00000095321/ENSG00000005469/ENSG00000132837/ENSG00000176974/ENSG00000117054/ENSG00000169169/ENSG00000164904/ENSG00000127948
GO:0120031	plasma membrane bounded cell projection assembly	434	0.322203	1.48605	0.000176289	0.0450177	0.0441565	5545	tags=36%, list=27%, signal=27%	ENSG00000165689/ENSG00000154099/ENSG00000173226/ENSG00000168014/ENSG00000113384/ENSG00000007047/ENSG00000114473/ENSG00000166454/ENSG00000186638/ENSG00000101350/ENSG00000138175/ENSG00000158092/ENSG00000054282/ENSG00000151466/ENSG00000105479/ENSG00000100379/ENSG00000140463/ENSG00000187535/ENSG00000164818/ENSG00000015285/ENSG00000177119/ENSG00000100271/ENSG00000127328/ENSG00000141933/ENSG00000234602…
GO:0030031	cell projection assembly	443	0.316525	1.46506	0.000206271	0.0479874	0.0470694	5545	tags=36%, list=27%, signal=27%	ENSG00000165689/ENSG00000154099/ENSG00000173226/ENSG00000168014/ENSG00000113384/ENSG00000007047/ENSG00000114473/ENSG00000166454/ENSG00000186638/ENSG00000101350/ENSG00000138175/ENSG00000158092/ENSG00000054282/ENSG00000151466/ENSG00000105479/ENSG00000100379/ENSG00000140463/ENSG00000187535/ENSG00000164818/ENSG00000015285/ENSG00000177119/ENSG00000100271/ENSG00000127328/ENSG00000141933/ENSG00000234602…
GO:0016052	carbohydrate catabolic process	153	0.400674	1.67855	0.000209858	0.0479874	0.0470694	7458	tags=54%, list=36%, signal=35%	ENSG00000165609/ENSG00000120253/ENSG00000115488/ENSG00000136243/ENSG00000174951/ENSG00000068976/ENSG00000123836/ENSG00000075188/ENSG00000102900/ENSG00000115840/ENSG00000138030/ENSG00000079739/ENSG00000156515/ENSG00000160883/ENSG00000242372/ENSG00000181192/ENSG00000049860/ENSG00000198951/ENSG00000165475/ENSG00000132182/ENSG00000023697/ENSG00000013288/ENSG00000171298/ENSG00000158122/ENSG00000162337…
GO:0072329	monocarboxylic acid catabolic process	107	0.432669	1.74838	0.000220043	0.0479874	0.0470694	6448	tags=56%, list=31%, signal=39%	ENSG00000116882/ENSG00000167315/ENSG00000095321/ENSG00000113790/ENSG00000120437/ENSG00000122787/ENSG00000158201/ENSG00000127884/ENSG00000005469/ENSG00000167114/ENSG00000122971/ENSG00000140284/ENSG00000165475/ENSG00000087008/ENSG00000105221/ENSG00000132793/ENSG00000146233/ENSG00000117054/ENSG00000171503/ENSG00000169169/ENSG00000075239/ENSG00000100294/ENSG00000093217/ENSG00000117448/ENSG00000138029…
GO:0009101	glycoprotein biosynthetic process	260	0.356671	1.57858	0.000222085	0.0479874	0.0470694	4300	tags=31%, list=21%, signal=25%	ENSG00000169826/ENSG00000163389/ENSG00000169894/ENSG00000182050/ENSG00000113384/ENSG00000167508/ENSG00000118276/ENSG00000174951/ENSG00000000419/ENSG00000171124/ENSG00000133424/ENSG00000167130/ENSG00000087250/ENSG00000178202/ENSG00000128039/ENSG00000114646/ENSG00000175548/ENSG00000132581/ENSG00000187210/ENSG00000136840/ENSG00000162736/ENSG00000122863/ENSG00000171195/ENSG00000106692/ENSG00000171791…

## Sheet: Sheet7
ENSG00000000457.9
ENSG00000001084.6
ENSG00000001167.10
ENSG00000001461.12
ENSG00000001561.6
ENSG00000001617.7
ENSG00000001629.5
ENSG00000001630.11
ENSG00000002016.12
ENSG00000002586.13
ENSG00000002822.11
ENSG00000002919.10
ENSG00000003056.3
ENSG00000003096.9
ENSG00000003147.13
ENSG00000003249.9
ENSG00000003393.10
ENSG00000003402.15
ENSG00000003509.11
ENSG00000003987.9
ENSG00000003989.12
ENSG00000004139.9
ENSG00000004142.7
ENSG00000004399.8
ENSG00000004455.12
ENSG00000004478.5
ENSG00000004534.10
ENSG00000004660.10
ENSG00000004766.11
ENSG00000004777.14
ENSG00000004779.5
ENSG00000004838.9
ENSG00000004866.14
ENSG00000004897.7
ENSG00000005007.8
ENSG00000005022.5
ENSG00000005075.11
ENSG00000005100.8
ENSG00000005156.7
ENSG00000005206.12
ENSG00000005238.15
ENSG00000005339.8
ENSG00000005436.9
ENSG00000005469.7
ENSG00000005483.15
ENSG00000005700.10
ENSG00000005801.12
ENSG00000005810.13
ENSG00000005812.6
ENSG00000005884.13
ENSG00000005889.11
ENSG00000006007.7
ENSG00000006015.13
ENSG00000006025.7
ENSG00000006047.8
ENSG00000006062.9
ENSG00000006114.11
ENSG00000006118.10
ENSG00000006125.12
ENSG00000006194.6
ENSG00000006210.6
ENSG00000006282.15
ENSG00000006432.11
ENSG00000006453.9
ENSG00000006459.6
ENSG00000006576.12
ENSG00000006607.9
ENSG00000006625.13
ENSG00000006634.3
ENSG00000006695.6
ENSG00000006704.6
ENSG00000006712.10
ENSG00000006715.11
ENSG00000006740.12
ENSG00000006744.14
ENSG00000006756.11
ENSG00000006831.9
ENSG00000006837.7
ENSG00000007047.10
ENSG00000007080.6
ENSG00000007129.13
ENSG00000007168.8
ENSG00000007202.10
ENSG00000007255.6
ENSG00000007264.9
ENSG00000007376.3
ENSG00000007384.11
ENSG00000007392.12
ENSG00000007516.9
ENSG00000007520.3
ENSG00000007541.10
ENSG00000007545.11
ENSG00000007923.11
ENSG00000007944.10
ENSG00000007968.6
ENSG00000008018.8
ENSG00000008083.9
ENSG00000008128.18
ENSG00000008130.11
ENSG00000008256.11
ENSG00000008277.10
ENSG00000008283.11
ENSG00000008294.16
ENSG00000008300.10
ENSG00000008323.11
ENSG00000008324.6
ENSG00000008382.11
ENSG00000008405.7
ENSG00000008441.12
ENSG00000008513.10
ENSG00000008516.12
ENSG00000008710.13
ENSG00000008735.10
ENSG00000008838.13
ENSG00000008853.12
ENSG00000008952.12
ENSG00000009335.13
ENSG00000009413.11
ENSG00000009694.9
ENSG00000009830.7
ENSG00000009950.11
ENSG00000009954.6
ENSG00000010017.9
ENSG00000010072.11
ENSG00000010165.15
ENSG00000010219.9
ENSG00000010244.12
ENSG00000010292.8
ENSG00000010310.4
ENSG00000010318.15
ENSG00000010322.11
ENSG00000010361.9
ENSG00000010404.13
ENSG00000010626.10
ENSG00000010704.14
ENSG00000010803.12
ENSG00000010810.13
ENSG00000010818.4
ENSG00000011007.8
ENSG00000011021.17
ENSG00000011105.7
ENSG00000011114.10
ENSG00000011132.7
ENSG00000011243.13
ENSG00000011258.11
ENSG00000011260.9
ENSG00000011275.14
ENSG00000011295.11
ENSG00000011347.5
ENSG00000011376.5
ENSG00000011405.9
ENSG00000011422.7
ENSG00000011451.13
ENSG00000011454.12
ENSG00000011478.7
ENSG00000011485.10
ENSG00000011523.9
ENSG00000011566.10
ENSG00000011638.6
ENSG00000012048.15
ENSG00000012061.11
ENSG00000012171.13
ENSG00000012174.7
ENSG00000012211.8
ENSG00000012232.4
ENSG00000012660.9
ENSG00000012779.6
ENSG00000012822.11
ENSG00000012963.9
ENSG00000013275.3
ENSG00000013288.4
ENSG00000013364.14
ENSG00000013374.11
ENSG00000013375.11
ENSG00000013392.6
ENSG00000013441.11
ENSG00000013523.5
ENSG00000013563.9
ENSG00000013573.12
ENSG00000013588.5
ENSG00000013619.9
ENSG00000013810.14
ENSG00000014138.4
ENSG00000014164.6
ENSG00000014216.11
ENSG00000014824.9
ENSG00000015133.14
ENSG00000015153.10
ENSG00000015171.14
ENSG00000015285.6
ENSG00000015475.14
ENSG00000015479.13
ENSG00000015532.5
ENSG00000015568.8
ENSG00000015676.13
ENSG00000016391.6
ENSG00000016864.12
ENSG00000017260.15
ENSG00000017373.11
ENSG00000017797.7
ENSG00000018189.8
ENSG00000019144.12
ENSG00000019186.5
ENSG00000019995.6
ENSG00000020129.11
ENSG00000020256.15
ENSG00000020426.6
ENSG00000020577.9
ENSG00000021645.13
ENSG00000021762.15
ENSG00000021776.6
ENSG00000022277.8
ENSG00000022567.5
ENSG00000022840.11
ENSG00000022976.11
ENSG00000023041.7
ENSG00000023191.12
ENSG00000023228.9
ENSG00000023287.8
ENSG00000023318.7
ENSG00000023516.7
ENSG00000023572.4
ENSG00000023608.4
ENSG00000023697.8
ENSG00000023892.9
ENSG00000023902.9
ENSG00000024048.6
ENSG00000024422.7
ENSG00000024526.12
ENSG00000025039.10
ENSG00000025293.11
ENSG00000025434.14
ENSG00000025708.8
ENSG00000025770.14
ENSG00000025796.9
ENSG00000025800.9
ENSG00000026036.16
ENSG00000026297.11
ENSG00000026508.12
ENSG00000026559.9
ENSG00000026652.9
ENSG00000026950.12
ENSG00000027075.9
ENSG00000027697.8
ENSG00000027847.9
ENSG00000028116.12
ENSG00000028203.13
ENSG00000028277.16
ENSG00000028310.13
ENSG00000028528.10
ENSG00000029363.11
ENSG00000029364.7
ENSG00000029639.6
ENSG00000029725.12
ENSG00000030066.9
ENSG00000030110.8
ENSG00000030419.12
ENSG00000031003.6
ENSG00000031544.10
ENSG00000031698.8
ENSG00000031823.10
ENSG00000032219.14
ENSG00000032389.8
ENSG00000032742.13
ENSG00000033011.7
ENSG00000033030.9
ENSG00000033100.10
ENSG00000033170.12
ENSG00000033178.8
ENSG00000033327.8
ENSG00000033627.10
ENSG00000033800.9
ENSG00000034063.9
ENSG00000034152.14
ENSG00000034677.7
ENSG00000034693.10
ENSG00000035115.17
ENSG00000035141.3
ENSG00000035403.12
ENSG00000035499.8
ENSG00000035664.7
ENSG00000035687.9
ENSG00000035862.8
ENSG00000035928.10
ENSG00000036054.8
ENSG00000036257.8
ENSG00000036549.8
ENSG00000037042.8
ENSG00000037280.11
ENSG00000037474.10
ENSG00000037637.6
ENSG00000037749.7
ENSG00000037757.9
ENSG00000037897.12
ENSG00000038219.8
ENSG00000038382.13
ENSG00000038532.10
ENSG00000039068.14
ENSG00000039123.11
ENSG00000039319.12
ENSG00000039523.13
ENSG00000039560.9
ENSG00000039650.5
ENSG00000040199.14
ENSG00000040341.13
ENSG00000040487.8
ENSG00000040531.10
ENSG00000040608.9
ENSG00000040633.8
ENSG00000040731.6
ENSG00000040933.11
ENSG00000041353.5
ENSG00000041802.6
ENSG00000041880.10
ENSG00000041988.11
ENSG00000042088.9
ENSG00000042317.12
ENSG00000042429.6
ENSG00000042445.9
ENSG00000042753.7
ENSG00000043093.9
ENSG00000043143.16
ENSG00000043355.6
ENSG00000043514.11
ENSG00000044090.4
ENSG00000044115.16
ENSG00000044446.7
ENSG00000046647.9
ENSG00000046651.10
ENSG00000047056.10
ENSG00000047188.11
ENSG00000047230.10
ENSG00000047249.12
ENSG00000047346.8
ENSG00000047365.7
ENSG00000047410.9
ENSG00000047578.8
ENSG00000047579.15
ENSG00000047644.13
ENSG00000047849.17
ENSG00000047932.9
ENSG00000048028.7
ENSG00000048140.13
ENSG00000048392.7
ENSG00000048405.5
ENSG00000048471.9
ENSG00000048649.9
ENSG00000048707.9
ENSG00000048828.12
ENSG00000048991.12
ENSG00000049130.9
ENSG00000049167.9
ENSG00000049239.8
ENSG00000049245.8
ENSG00000049246.10
ENSG00000049283.13
ENSG00000049323.11
ENSG00000049449.4
ENSG00000049541.6
ENSG00000049618.17
ENSG00000049656.9
ENSG00000049759.12
ENSG00000049769.8
ENSG00000049860.9
ENSG00000050030.9
ENSG00000050327.10
ENSG00000050344.8
ENSG00000050393.7
ENSG00000050405.9
ENSG00000050555.13
ENSG00000050748.13
ENSG00000050767.11
ENSG00000050820.12
ENSG00000051009.6
ENSG00000051108.10
ENSG00000051341.9
ENSG00000051382.4
ENSG00000051523.6
ENSG00000051596.5
ENSG00000051620.6
ENSG00000051825.10
ENSG00000052126.10
ENSG00000052344.11
ENSG00000052723.7
ENSG00000052749.9
ENSG00000052795.8
ENSG00000052802.8
ENSG00000053254.11
ENSG00000053372.4
ENSG00000053524.7
ENSG00000053770.7
ENSG00000053918.11
ENSG00000054116.7
ENSG00000054118.9
ENSG00000054148.13
ENSG00000054179.7
ENSG00000054267.16
ENSG00000054277.8
ENSG00000054282.11
ENSG00000054392.8
ENSG00000054523.12
ENSG00000054611.9
ENSG00000054654.11
ENSG00000054690.9
ENSG00000054793.9
ENSG00000054965.6
ENSG00000054967.8
ENSG00000055070.12
ENSG00000055118.10
ENSG00000055130.11
ENSG00000055163.14
ENSG00000055208.13
ENSG00000055211.8
ENSG00000055483.15
ENSG00000055609.13
ENSG00000055813.5
ENSG00000055917.11
ENSG00000055950.12
ENSG00000056050.6
ENSG00000056487.11
ENSG00000056558.6
ENSG00000056661.9
ENSG00000056736.5
ENSG00000056972.14
ENSG00000056998.14
ENSG00000057019.11
ENSG00000057252.8
ENSG00000057294.9
ENSG00000057593.9
ENSG00000057608.12
ENSG00000057704.6
ENSG00000057935.9
ENSG00000058056.4
ENSG00000058063.11
ENSG00000058262.5
ENSG00000058272.11
ENSG00000058335.11
ENSG00000058404.15
ENSG00000058453.12
ENSG00000058600.11
ENSG00000058668.10
ENSG00000058673.11
ENSG00000058729.6
ENSG00000058799.9
ENSG00000058804.10
ENSG00000059122.12
ENSG00000059145.14
ENSG00000059588.5
ENSG00000059691.7
ENSG00000059728.6
ENSG00000059758.3
ENSG00000059769.15
ENSG00000059804.11
ENSG00000059915.12
ENSG00000060069.12
ENSG00000060138.8
ENSG00000060140.4
ENSG00000060237.12
ENSG00000060491.12
ENSG00000060642.6
ENSG00000060656.15
ENSG00000060688.8
ENSG00000060718.14
ENSG00000060749.10
ENSG00000060762.14
ENSG00000061273.13
ENSG00000061455.10
ENSG00000061656.5
ENSG00000061676.10
ENSG00000061936.5
ENSG00000061938.12
ENSG00000061987.10
ENSG00000062038.9
ENSG00000062194.11
ENSG00000062598.13
ENSG00000062650.13
ENSG00000062716.6
ENSG00000062725.5
ENSG00000062822.8
ENSG00000063046.13
ENSG00000063127.11
ENSG00000063169.6
ENSG00000063176.11
ENSG00000063180.4
ENSG00000063241.3
ENSG00000063244.8
ENSG00000063322.9
ENSG00000063438.12
ENSG00000063587.12
ENSG00000063601.12
ENSG00000063660.4
ENSG00000063854.8
ENSG00000063978.11
ENSG00000064012.17
ENSG00000064042.13
ENSG00000064195.7
ENSG00000064205.6
ENSG00000064270.8
ENSG00000064300.4
ENSG00000064309.10
ENSG00000064313.7
ENSG00000064393.11
ENSG00000064419.9
ENSG00000064489.17
ENSG00000064490.9
ENSG00000064545.10
ENSG00000064547.9
ENSG00000064601.12
ENSG00000064607.12
ENSG00000064651.9
ENSG00000064652.6
ENSG00000064687.8
ENSG00000064703.7
ENSG00000064726.5
ENSG00000064763.6
ENSG00000064787.8
ENSG00000064932.11
ENSG00000064933.12
ENSG00000064961.14
ENSG00000064995.12
ENSG00000064999.12
ENSG00000065000.11
ENSG00000065029.10
ENSG00000065054.9
ENSG00000065057.3
ENSG00000065060.12
ENSG00000065135.7
ENSG00000065150.14
ENSG00000065183.11
ENSG00000065243.14
ENSG00000065268.6
ENSG00000065308.4
ENSG00000065320.4
ENSG00000065328.12
ENSG00000065357.15
ENSG00000065361.10
ENSG00000065427.10
ENSG00000065457.6
ENSG00000065485.13
ENSG00000065491.8
ENSG00000065518.7
ENSG00000065526.6
ENSG00000065559.10
ENSG00000065600.8
ENSG00000065613.9
ENSG00000065615.9
ENSG00000065621.10
ENSG00000065802.7
ENSG00000065809.9
ENSG00000065833.7
ENSG00000065882.11
ENSG00000065883.10
ENSG00000065923.5
ENSG00000065970.4
ENSG00000065978.13
ENSG00000065989.11
ENSG00000066027.7
ENSG00000066044.9
ENSG00000066084.8
ENSG00000066117.10
ENSG00000066135.8
ENSG00000066248.10
ENSG00000066279.12
ENSG00000066322.8
ENSG00000066422.4
ENSG00000066427.17
ENSG00000066455.8
ENSG00000066654.8
ENSG00000066697.10
ENSG00000066735.10
ENSG00000066739.7
ENSG00000066777.4
ENSG00000066827.11
ENSG00000066855.11
ENSG00000066933.11
ENSG00000067057.12
ENSG00000067064.6
ENSG00000067082.10
ENSG00000067141.12
ENSG00000067177.10
ENSG00000067182.3
ENSG00000067191.11
ENSG00000067208.10
ENSG00000067221.9
ENSG00000067248.5
ENSG00000067334.9
ENSG00000067365.10
ENSG00000067369.9
ENSG00000067533.5
ENSG00000067560.6
ENSG00000067596.6
ENSG00000067601.6
ENSG00000067606.11
ENSG00000067715.9
ENSG00000067829.14
ENSG00000067836.8
ENSG00000067840.8
ENSG00000067842.13
ENSG00000067900.6
ENSG00000067955.9
ENSG00000067992.8
ENSG00000068001.9
ENSG00000068024.12
ENSG00000068028.13
ENSG00000068078.13
ENSG00000068097.10
ENSG00000068120.10
ENSG00000068137.10
ENSG00000068305.13
ENSG00000068308.9
ENSG00000068323.12
ENSG00000068354.11
ENSG00000068383.14
ENSG00000068394.9
ENSG00000068400.9
ENSG00000068438.10
ENSG00000068489.8
ENSG00000068650.14
ENSG00000068654.11
ENSG00000068724.11
ENSG00000068745.10
ENSG00000068781.16
ENSG00000068784.8
ENSG00000068793.13
ENSG00000068796.12
ENSG00000068878.10
ENSG00000068903.15
ENSG00000068971.9
ENSG00000069011.11
ENSG00000069020.14
ENSG00000069188.12
ENSG00000069275.12
ENSG00000069329.11
ENSG00000069399.8
ENSG00000069424.10
ENSG00000069493.10
ENSG00000069667.11
ENSG00000069696.6
ENSG00000069712.9
ENSG00000069812.7
ENSG00000069849.6
ENSG00000069869.11
ENSG00000069943.5
ENSG00000069956.7
ENSG00000069966.14
ENSG00000069974.11
ENSG00000069998.8
ENSG00000070010.14
ENSG00000070018.4
ENSG00000070047.7
ENSG00000070061.10
ENSG00000070081.11
ENSG00000070159.9
ENSG00000070214.11
ENSG00000070269.9
ENSG00000070366.9
ENSG00000070367.11
ENSG00000070371.11
ENSG00000070404.5
ENSG00000070413.14
ENSG00000070423.13
ENSG00000070444.10
ENSG00000070476.10
ENSG00000070495.10
ENSG00000070540.8
ENSG00000070610.10
ENSG00000070614.10
ENSG00000070669.12
ENSG00000070718.7
ENSG00000070759.12
ENSG00000070770.4
ENSG00000070778.8
ENSG00000070814.13
ENSG00000070961.10
ENSG00000070985.9
ENSG00000071051.9
ENSG00000071054.11
ENSG00000071073.8
ENSG00000071127.12
ENSG00000071189.17
ENSG00000071205.7
ENSG00000071242.7
ENSG00000071243.11
ENSG00000071246.6
ENSG00000071537.9
ENSG00000071539.9
ENSG00000071553.12
ENSG00000071564.10
ENSG00000071575.7
ENSG00000071626.12
ENSG00000071655.13
ENSG00000071794.11
ENSG00000071859.10
ENSG00000071889.12
ENSG00000071894.10
ENSG00000071994.6
ENSG00000072042.8
ENSG00000072071.12
ENSG00000072110.9
ENSG00000072121.11
ENSG00000072133.6
ENSG00000072134.11
ENSG00000072135.8
ENSG00000072182.8
ENSG00000072195.10
ENSG00000072201.9
ENSG00000072210.14
ENSG00000072364.8
ENSG00000072401.10
ENSG00000072415.4
ENSG00000072422.12
ENSG00000072501.13
ENSG00000072518.16
ENSG00000072609.13
ENSG00000072682.14
ENSG00000072694.14
ENSG00000072736.14
ENSG00000072756.12
ENSG00000072778.15
ENSG00000072786.8
ENSG00000072803.13
ENSG00000072849.6
ENSG00000072858.6
ENSG00000072864.8
ENSG00000072958.4
ENSG00000073008.10
ENSG00000073009.8
ENSG00000073060.11
ENSG00000073111.9
ENSG00000073150.9
ENSG00000073169.9
ENSG00000073331.13
ENSG00000073350.9
ENSG00000073417.10
ENSG00000073578.12
ENSG00000073605.14
ENSG00000073614.7
ENSG00000073670.9
ENSG00000073711.6
ENSG00000073712.9
ENSG00000073792.11
ENSG00000073803.9
ENSG00000073921.13
ENSG00000073969.14
ENSG00000074054.13
ENSG00000074071.9
ENSG00000074181.4
ENSG00000074201.4
ENSG00000074211.9
ENSG00000074219.9
ENSG00000074266.13
ENSG00000074356.12
ENSG00000074370.13
ENSG00000074410.9
ENSG00000074527.7
ENSG00000074582.8
ENSG00000074590.9
ENSG00000074603.14
ENSG00000074621.9
ENSG00000074706.9
ENSG00000074755.10
ENSG00000074800.9
ENSG00000074842.3
ENSG00000074855.6
ENSG00000074964.12
ENSG00000075151.15
ENSG00000075188.4
ENSG00000075218.14
ENSG00000075223.9
ENSG00000075240.12
ENSG00000075275.12
ENSG00000075292.14
ENSG00000075303.8
ENSG00000075336.7
ENSG00000075391.12
ENSG00000075399.8
ENSG00000075407.13
ENSG00000075413.13
ENSG00000075415.8
ENSG00000075426.7
ENSG00000075461.5
ENSG00000075539.9
ENSG00000075568.12
ENSG00000075624.9
ENSG00000075643.5
ENSG00000075651.11
ENSG00000075702.12
ENSG00000075711.16
ENSG00000075785.8
ENSG00000075790.6
ENSG00000075826.12
ENSG00000075856.7
ENSG00000075914.8
ENSG00000075945.8
ENSG00000076003.4
ENSG00000076053.6
ENSG00000076067.7
ENSG00000076108.7
ENSG00000076201.10
ENSG00000076242.10
ENSG00000076248.6
ENSG00000076321.6
ENSG00000076344.11
ENSG00000076351.8
ENSG00000076382.12
ENSG00000076554.11
ENSG00000076555.11
ENSG00000076604.10
ENSG00000076641.4
ENSG00000076685.14
ENSG00000076706.10
ENSG00000076716.7
ENSG00000076826.5
ENSG00000076864.15
ENSG00000076924.7
ENSG00000076928.13
ENSG00000076944.10
ENSG00000076984.13
ENSG00000077044.5
ENSG00000077097.9
ENSG00000077147.10
ENSG00000077150.13
ENSG00000077152.5
ENSG00000077157.16
ENSG00000077232.12
ENSG00000077235.13
ENSG00000077238.9
ENSG00000077312.4
ENSG00000077454.11
ENSG00000077458.8
ENSG00000077463.10
ENSG00000077514.4
ENSG00000077549.13
ENSG00000077585.9
ENSG00000077684.11
ENSG00000077713.14
ENSG00000077782.15
ENSG00000077809.8
ENSG00000078043.11
ENSG00000078061.8
ENSG00000078070.7
ENSG00000078114.14
ENSG00000078140.9
ENSG00000078177.9
ENSG00000078237.4
ENSG00000078246.11
ENSG00000078269.9
ENSG00000078304.15
ENSG00000078401.6
ENSG00000078403.12
ENSG00000078618.15
ENSG00000078674.13
ENSG00000078687.12
ENSG00000078699.17
ENSG00000078747.8
ENSG00000078808.12
ENSG00000078900.10
ENSG00000078902.11
ENSG00000079134.7
ENSG00000079156.12
ENSG00000079263.14
ENSG00000079277.15
ENSG00000079308.12
ENSG00000079313.7
ENSG00000079332.10
ENSG00000079335.13
ENSG00000079387.9
ENSG00000079432.3
ENSG00000079459.8
ENSG00000079482.11
ENSG00000079616.8
ENSG00000079739.11
ENSG00000079805.12
ENSG00000079974.13
ENSG00000079999.9
ENSG00000080031.5
ENSG00000080189.10
ENSG00000080200.5
ENSG00000080224.13
ENSG00000080298.11
ENSG00000080345.13
ENSG00000080371.4
ENSG00000080546.9
ENSG00000080561.9
ENSG00000080603.12
ENSG00000080709.10
ENSG00000080802.14
ENSG00000080815.14
ENSG00000080819.2
ENSG00000080823.17
ENSG00000080824.14
ENSG00000080845.13
ENSG00000080854.10
ENSG00000080947.10
ENSG00000080986.8
ENSG00000081014.6
ENSG00000081019.9
ENSG00000081026.14
ENSG00000081052.10
ENSG00000081154.7
ENSG00000081177.14
ENSG00000081181.3
ENSG00000081277.7
ENSG00000081307.8
ENSG00000081320.6
ENSG00000081377.12
ENSG00000081386.8
ENSG00000081692.8
ENSG00000081721.7
ENSG00000081760.12
ENSG00000081791.4
ENSG00000081818.1
ENSG00000081842.13
ENSG00000081853.13
ENSG00000081913.9
ENSG00000081923.6
ENSG00000082014.12
ENSG00000082068.4
ENSG00000082175.10
ENSG00000082213.13
ENSG00000082258.8
ENSG00000082438.11
ENSG00000082458.7
ENSG00000082497.7
ENSG00000082512.10
ENSG00000082516.8
ENSG00000082641.11
ENSG00000082701.10
ENSG00000082781.7
ENSG00000082805.15
ENSG00000082898.12
ENSG00000082996.15
ENSG00000083093.5
ENSG00000083097.10
ENSG00000083099.6
ENSG00000083168.5
ENSG00000083223.13
ENSG00000083290.15
ENSG00000083307.6
ENSG00000083444.12
ENSG00000083454.17
ENSG00000083520.10
ENSG00000083535.11
ENSG00000083544.9
ENSG00000083642.14
ENSG00000083750.8
ENSG00000083799.13
ENSG00000083807.5
ENSG00000083812.7
ENSG00000083828.11
ENSG00000083838.11
ENSG00000083842.8
ENSG00000083844.6
ENSG00000083857.9
ENSG00000083896.8
ENSG00000084070.7
ENSG00000084073.4
ENSG00000084090.9
ENSG00000084092.6
ENSG00000084093.11
ENSG00000084112.10
ENSG00000084234.12
ENSG00000084652.11
ENSG00000084676.11
ENSG00000084710.9
ENSG00000084731.9
ENSG00000084733.6
ENSG00000084764.6
ENSG00000085063.10
ENSG00000085117.7
ENSG00000085185.11
ENSG00000085224.16
ENSG00000085274.11
ENSG00000085276.13
ENSG00000085382.7
ENSG00000085415.11
ENSG00000085433.11
ENSG00000085465.11
ENSG00000085491.11
ENSG00000085511.15
ENSG00000085514.11
ENSG00000085552.12
ENSG00000085644.9
ENSG00000085721.8
ENSG00000085733.11
ENSG00000085741.8
ENSG00000085831.11
ENSG00000085832.12
ENSG00000085840.8
ENSG00000085872.10
ENSG00000085982.9
ENSG00000085999.7
ENSG00000086015.16
ENSG00000086062.8
ENSG00000086102.14
ENSG00000086159.8
ENSG00000086200.12
ENSG00000086232.8
ENSG00000086289.7
ENSG00000086300.11
ENSG00000086475.10
ENSG00000086504.11
ENSG00000086544.2
ENSG00000086589.7
ENSG00000086666.14
ENSG00000086712.8
ENSG00000086758.11
ENSG00000086827.4
ENSG00000086848.10
ENSG00000087008.11
ENSG00000087074.7
ENSG00000087076.4
ENSG00000087077.7
ENSG00000087085.9
ENSG00000087088.15
ENSG00000087095.8
ENSG00000087152.11
ENSG00000087157.14
ENSG00000087206.12
ENSG00000087266.11
ENSG00000087269.11
ENSG00000087274.12
ENSG00000087299.7
ENSG00000087338.4
ENSG00000087365.10
ENSG00000087448.5
ENSG00000087460.19
ENSG00000087510.5
ENSG00000087586.13
ENSG00000087842.6
ENSG00000087884.10
ENSG00000087903.8
ENSG00000087995.11
ENSG00000088002.7
ENSG00000088035.11
ENSG00000088038.13
ENSG00000088179.4
ENSG00000088247.11
ENSG00000088256.4
ENSG00000088280.14
ENSG00000088298.8
ENSG00000088305.14
ENSG00000088325.11
ENSG00000088340.11
ENSG00000088356.4
ENSG00000088367.16
ENSG00000088387.13
ENSG00000088448.10
ENSG00000088538.12
ENSG00000088726.11
ENSG00000088808.12
ENSG00000088812.13
ENSG00000088826.13
ENSG00000088833.13
ENSG00000088836.8
ENSG00000088854.11
ENSG00000088876.7
ENSG00000088881.16
ENSG00000088888.13
ENSG00000088899.10
ENSG00000088970.11
ENSG00000088986.6
ENSG00000089006.12
ENSG00000089022.9
ENSG00000089053.8
ENSG00000089057.10
ENSG00000089060.7
ENSG00000089091.12
ENSG00000089094.12
ENSG00000089123.11
ENSG00000089154.6
ENSG00000089159.11
ENSG00000089163.4
ENSG00000089169.10
ENSG00000089177.13
ENSG00000089195.10
ENSG00000089234.11
ENSG00000089248.6
ENSG00000089280.14
ENSG00000089351.10
ENSG00000089505.13
ENSG00000089597.12
ENSG00000089639.6
ENSG00000089682.12
ENSG00000089685.10
ENSG00000089723.5
ENSG00000089737.11
ENSG00000089775.7
ENSG00000089820.11
ENSG00000089847.8
ENSG00000089876.7
ENSG00000089902.8
ENSG00000089916.13
ENSG00000090006.13
ENSG00000090013.5
ENSG00000090020.6
ENSG00000090054.9
ENSG00000090060.13
ENSG00000090061.13
ENSG00000090238.7
ENSG00000090266.8
ENSG00000090273.9
ENSG00000090316.11
ENSG00000090339.4
ENSG00000090372.10
ENSG00000090376.4
ENSG00000090432.5
ENSG00000090447.7
ENSG00000090470.10
ENSG00000090520.6
ENSG00000090565.11
ENSG00000090612.16
ENSG00000090615.8
ENSG00000090621.9
ENSG00000090661.7
ENSG00000090674.11
ENSG00000090686.11
ENSG00000090776.5
ENSG00000090857.9
ENSG00000090861.11
ENSG00000090863.7
ENSG00000090905.13
ENSG00000090920.9
ENSG00000090924.10
ENSG00000090971.4
ENSG00000090975.8
ENSG00000091009.6
ENSG00000091039.12
ENSG00000091073.15
ENSG00000091127.9
ENSG00000091129.15
ENSG00000091136.9
ENSG00000091157.9
ENSG00000091164.8
ENSG00000091409.10
ENSG00000091527.11
ENSG00000091536.12
ENSG00000091542.8
ENSG00000091622.11
ENSG00000091640.3
ENSG00000091651.4
ENSG00000091732.11
ENSG00000091831.17
ENSG00000091844.3
ENSG00000092020.6
ENSG00000092094.6
ENSG00000092098.12
ENSG00000092108.16
ENSG00000092140.10
ENSG00000092148.8
ENSG00000092199.13
ENSG00000092201.5
ENSG00000092330.11
ENSG00000092421.12
ENSG00000092439.9
ENSG00000092445.7
ENSG00000092820.13
ENSG00000092847.6
ENSG00000092853.9
ENSG00000092871.12
ENSG00000092929.7
ENSG00000092931.7
ENSG00000092964.12
ENSG00000092978.6
ENSG00000093000.14
ENSG00000093010.7
ENSG00000093100.13
ENSG00000093167.13
ENSG00000093183.9
ENSG00000093217.5
ENSG00000094631.14
ENSG00000094841.9
ENSG00000094975.9
ENSG00000095002.8
ENSG00000095015.5
ENSG00000095066.7
ENSG00000095139.9
ENSG00000095203.10
ENSG00000095209.7
ENSG00000095261.9
ENSG00000095319.10
ENSG00000095383.15
ENSG00000095397.9
ENSG00000095485.12
ENSG00000095539.11
ENSG00000095574.7
ENSG00000095585.12
ENSG00000095637.16
ENSG00000095739.7
ENSG00000095752.2
ENSG00000095787.17
ENSG00000095794.15
ENSG00000095906.12
ENSG00000095951.12
ENSG00000096060.10
ENSG00000096063.10
ENSG00000096070.15
ENSG00000096080.7
ENSG00000096093.10
ENSG00000096401.7
ENSG00000096433.6
ENSG00000096654.11
ENSG00000096696.9
ENSG00000096717.7
ENSG00000096746.13
ENSG00000096968.8
ENSG00000097007.13
ENSG00000097046.8
ENSG00000097096.8
ENSG00000099203.2
ENSG00000099204.14
ENSG00000099219.9
ENSG00000099246.12
ENSG00000099250.13
ENSG00000099282.5
ENSG00000099284.9
ENSG00000099290.11
ENSG00000099308.6
ENSG00000099326.4
ENSG00000099330.4
ENSG00000099331.9
ENSG00000099337.3
ENSG00000099338.18
ENSG00000099341.7
ENSG00000099364.12
ENSG00000099377.9
ENSG00000099381.12
ENSG00000099385.7
ENSG00000099622.9
ENSG00000099624.3
ENSG00000099625.8
ENSG00000099769.5
ENSG00000099783.7
ENSG00000099785.6
ENSG00000099795.2
ENSG00000099797.7
ENSG00000099800.3
ENSG00000099804.4
ENSG00000099810.14
ENSG00000099812.6
ENSG00000099814.11
ENSG00000099817.7
ENSG00000099821.9
ENSG00000099822.2
ENSG00000099840.9
ENSG00000099849.10
ENSG00000099860.4
ENSG00000099864.13
ENSG00000099866.10
ENSG00000099875.10
ENSG00000099889.9
ENSG00000099899.10
ENSG00000099901.12
ENSG00000099904.11
ENSG00000099910.12
ENSG00000099917.13
ENSG00000099940.7
ENSG00000099942.8
ENSG00000099949.14
ENSG00000099954.14
ENSG00000099956.13
ENSG00000099968.13
ENSG00000099974.7
ENSG00000099977.9
ENSG00000099991.12
ENSG00000099992.11
ENSG00000099994.10
ENSG00000099999.10
ENSG00000100014.15
ENSG00000100023.13
ENSG00000100027.10
ENSG00000100028.7
ENSG00000100029.13
ENSG00000100030.10
ENSG00000100031.14
ENSG00000100033.12
ENSG00000100034.9
ENSG00000100036.11
ENSG00000100038.15
ENSG00000100056.7
ENSG00000100058.8
ENSG00000100065.10
ENSG00000100068.7
ENSG00000100077.10
ENSG00000100078.3
ENSG00000100083.14
ENSG00000100084.10
ENSG00000100092.16
ENSG00000100099.16
ENSG00000100100.8
ENSG00000100101.13
ENSG00000100104.8
ENSG00000100105.13
ENSG00000100106.15
ENSG00000100109.12
ENSG00000100116.12
ENSG00000100124.8
ENSG00000100138.9
ENSG00000100139.9
ENSG00000100142.10
ENSG00000100147.9
ENSG00000100150.12
ENSG00000100151.11
ENSG00000100154.10
ENSG00000100162.10
ENSG00000100167.15
ENSG00000100196.6
ENSG00000100197.16
ENSG00000100201.14
ENSG00000100206.5
ENSG00000100207.14
ENSG00000100209.5
ENSG00000100211.6
ENSG00000100220.7
ENSG00000100221.6
ENSG00000100226.11
ENSG00000100228.8
ENSG00000100239.11
ENSG00000100241.16
ENSG00000100243.16
ENSG00000100258.13
ENSG00000100263.9
ENSG00000100266.13
ENSG00000100276.9
ENSG00000100280.12
ENSG00000100281.9
ENSG00000100284.16
ENSG00000100288.15
ENSG00000100290.2
ENSG00000100292.12
ENSG00000100294.8
ENSG00000100296.9
ENSG00000100297.11
ENSG00000100298.11
ENSG00000100299.13
ENSG00000100302.6
ENSG00000100304.12
ENSG00000100307.8
ENSG00000100311.12
ENSG00000100320.18
ENSG00000100321.10
ENSG00000100324.9
ENSG00000100325.10
ENSG00000100330.11
ENSG00000100335.8
ENSG00000100344.6
ENSG00000100345.16
ENSG00000100346.13
ENSG00000100347.10
ENSG00000100348.5
ENSG00000100350.10
ENSG00000100354.16
ENSG00000100360.10
ENSG00000100364.14
ENSG00000100372.10
ENSG00000100376.7
ENSG00000100379.13
ENSG00000100387.8
ENSG00000100393.9
ENSG00000100395.10
ENSG00000100401.15
ENSG00000100403.10
ENSG00000100410.3
ENSG00000100412.11
ENSG00000100413.12
ENSG00000100416.8
ENSG00000100417.7
ENSG00000100418.7
ENSG00000100422.9
ENSG00000100425.14
ENSG00000100426.6
ENSG00000100429.13
ENSG00000100441.5
ENSG00000100442.6
ENSG00000100461.13
ENSG00000100479.8
ENSG00000100485.7
ENSG00000100503.19
ENSG00000100504.12
ENSG00000100505.9
ENSG00000100522.4
ENSG00000100523.10
ENSG00000100526.15
ENSG00000100532.7
ENSG00000100575.9
ENSG00000100577.14
ENSG00000100578.10
ENSG00000100580.7
ENSG00000100591.3
ENSG00000100592.11
ENSG00000100593.13
ENSG00000100596.2
ENSG00000100600.10
ENSG00000100601.5
ENSG00000100605.12
ENSG00000100612.9
ENSG00000100614.13
ENSG00000100625.8
ENSG00000100626.12
ENSG00000100629.12
ENSG00000100644.12
ENSG00000100647.7
ENSG00000100650.11
ENSG00000100697.10
ENSG00000100711.9
ENSG00000100722.14
ENSG00000100726.10
ENSG00000100731.11
ENSG00000100744.10
ENSG00000100749.3
ENSG00000100764.9
ENSG00000100767.11
ENSG00000100784.5
ENSG00000100796.13
ENSG00000100802.10
ENSG00000100811.6
ENSG00000100813.10
ENSG00000100815.8
ENSG00000100836.6
ENSG00000100852.8
ENSG00000100867.10
ENSG00000100888.8
ENSG00000100889.7
ENSG00000100890.11
ENSG00000100897.13
ENSG00000100906.6
ENSG00000100908.9
ENSG00000100911.9
ENSG00000100916.9
ENSG00000100918.8
ENSG00000100926.10
ENSG00000100938.13
ENSG00000100941.4
ENSG00000100949.10
ENSG00000100968.9
ENSG00000100979.10
ENSG00000100982.7
ENSG00000100983.5
ENSG00000100991.7
ENSG00000100994.7
ENSG00000100997.14
ENSG00000101003.8
ENSG00000101004.10
ENSG00000101019.17
ENSG00000101040.15
ENSG00000101049.10
ENSG00000101057.11
ENSG00000101096.15
ENSG00000101098.8
ENSG00000101104.8
ENSG00000101109.7
ENSG00000101115.8
ENSG00000101126.11
ENSG00000101138.7
ENSG00000101144.8
ENSG00000101146.8
ENSG00000101150.13
ENSG00000101152.6
ENSG00000101158.8
ENSG00000101161.6
ENSG00000101166.11
ENSG00000101181.13
ENSG00000101187.11
ENSG00000101189.5
ENSG00000101190.8
ENSG00000101191.12
ENSG00000101193.6
ENSG00000101197.8
ENSG00000101199.8
ENSG00000101210.6
ENSG00000101213.5
ENSG00000101216.6
ENSG00000101224.13
ENSG00000101236.12
ENSG00000101246.15
ENSG00000101255.6
ENSG00000101276.10
ENSG00000101290.9
ENSG00000101294.12
ENSG00000101331.11
ENSG00000101333.12
ENSG00000101337.11
ENSG00000101346.7
ENSG00000101350.6
ENSG00000101361.10
ENSG00000101367.8
ENSG00000101384.7
ENSG00000101400.5
ENSG00000101407.8
ENSG00000101412.9
ENSG00000101413.7
ENSG00000101417.7
ENSG00000101421.3
ENSG00000101439.4
ENSG00000101440.5
ENSG00000101442.8
ENSG00000101444.8
ENSG00000101447.9
ENSG00000101452.10
ENSG00000101457.8
ENSG00000101463.5
ENSG00000101464.6
ENSG00000101473.12
ENSG00000101474.7
ENSG00000101493.6
ENSG00000101544.4
ENSG00000101546.8
ENSG00000101574.10
ENSG00000101577.5
ENSG00000101596.10
ENSG00000101605.8
ENSG00000101608.8
ENSG00000101624.6
ENSG00000101639.14
ENSG00000101654.13
ENSG00000101665.4
ENSG00000101745.11
ENSG00000101751.6
ENSG00000101752.7
ENSG00000101773.12
ENSG00000101844.13
ENSG00000101849.11
ENSG00000101856.8
ENSG00000101868.6
ENSG00000101898.5
ENSG00000101901.6
ENSG00000101911.8
ENSG00000101928.8
ENSG00000101935.5
ENSG00000101940.13
ENSG00000101945.12
ENSG00000101966.8
ENSG00000101972.14
ENSG00000101974.10
ENSG00000101986.8
ENSG00000101997.8
ENSG00000102001.8
ENSG00000102007.6
ENSG00000102024.13
ENSG00000102030.11
ENSG00000102034.12
ENSG00000102043.11
ENSG00000102057.5
ENSG00000102081.9
ENSG00000102096.9
ENSG00000102098.13
ENSG00000102100.10
ENSG00000102103.11
ENSG00000102119.6
ENSG00000102125.11
ENSG00000102128.6
ENSG00000102158.15
ENSG00000102178.8
ENSG00000102181.15
ENSG00000102189.12
ENSG00000102218.5
ENSG00000102221.9
ENSG00000102290.17
ENSG00000102302.7
ENSG00000102316.12
ENSG00000102349.10
ENSG00000102362.11
ENSG00000102384.9
ENSG00000102401.15
ENSG00000102471.9
ENSG00000102531.12
ENSG00000102547.14
ENSG00000102554.9
ENSG00000102572.10
ENSG00000102580.10
ENSG00000102595.14
ENSG00000102606.13
ENSG00000102683.6
ENSG00000102699.5
ENSG00000102710.15
ENSG00000102753.5
ENSG00000102763.11
ENSG00000102780.12
ENSG00000102781.9
ENSG00000102796.6
ENSG00000102804.10
ENSG00000102805.9
ENSG00000102858.8
ENSG00000102870.4
ENSG00000102871.11
ENSG00000102878.11
ENSG00000102879.11
ENSG00000102882.7
ENSG00000102886.10
ENSG00000102890.10
ENSG00000102893.11
ENSG00000102897.5
ENSG00000102898.7
ENSG00000102901.8
ENSG00000102908.16
ENSG00000102910.9
ENSG00000102921.3
ENSG00000102967.7
ENSG00000102974.10
ENSG00000102981.5
ENSG00000102984.10
ENSG00000102996.4
ENSG00000103005.7
ENSG00000103024.3
ENSG00000103034.10
ENSG00000103037.7
ENSG00000103042.4
ENSG00000103043.10
ENSG00000103047.3
ENSG00000103051.14
ENSG00000103056.7
ENSG00000103064.9
ENSG00000103066.8
ENSG00000103067.7
ENSG00000103089.4
ENSG00000103091.10
ENSG00000103111.10
ENSG00000103121.4
ENSG00000103126.10
ENSG00000103145.6
ENSG00000103148.11
ENSG00000103150.4
ENSG00000103152.7
ENSG00000103154.5
ENSG00000103160.7
ENSG00000103168.12
ENSG00000103174.7
ENSG00000103184.7
ENSG00000103194.11
ENSG00000103196.7
ENSG00000103197.12
ENSG00000103199.9
ENSG00000103202.8
ENSG00000103222.14
ENSG00000103226.13
ENSG00000103227.14
ENSG00000103245.9
ENSG00000103248.13
ENSG00000103249.13
ENSG00000103253.13
ENSG00000103254.5
ENSG00000103257.4
ENSG00000103260.4
ENSG00000103264.11
ENSG00000103266.6
ENSG00000103269.9
ENSG00000103275.14
ENSG00000103319.7
ENSG00000103326.6
ENSG00000103335.15
ENSG00000103342.8
ENSG00000103343.8
ENSG00000103351.8
ENSG00000103353.11
ENSG00000103356.11
ENSG00000103363.10
ENSG00000103365.11
ENSG00000103404.10
ENSG00000103415.7
ENSG00000103426.8
ENSG00000103429.6
ENSG00000103485.13
ENSG00000103489.7
ENSG00000103494.8
ENSG00000103495.9
ENSG00000103496.10
ENSG00000103502.9
ENSG00000103507.9
ENSG00000103512.10
ENSG00000103528.12
ENSG00000103540.12
ENSG00000103549.17
ENSG00000103550.9
ENSG00000103599.15
ENSG00000103642.7
ENSG00000103653.12
ENSG00000103657.9
ENSG00000103740.5
ENSG00000103811.11
ENSG00000103832.10
ENSG00000103852.8
ENSG00000103855.13
ENSG00000103888.11
ENSG00000103932.7
ENSG00000103942.8
ENSG00000103966.5
ENSG00000103978.11
ENSG00000103994.12
ENSG00000103995.9
ENSG00000104059.4
ENSG00000104064.12
ENSG00000104067.12
ENSG00000104081.9
ENSG00000104093.9
ENSG00000104133.10
ENSG00000104140.6
ENSG00000104142.6
ENSG00000104164.6
ENSG00000104177.13
ENSG00000104218.9
ENSG00000104221.8
ENSG00000104231.6
ENSG00000104290.6
ENSG00000104299.10
ENSG00000104312.6
ENSG00000104320.9
ENSG00000104325.2
ENSG00000104331.4
ENSG00000104341.12
ENSG00000104356.6
ENSG00000104361.5
ENSG00000104365.9
ENSG00000104369.4
ENSG00000104375.11
ENSG00000104388.10
ENSG00000104408.5
ENSG00000104419.10
ENSG00000104427.7
ENSG00000104442.5
ENSG00000104447.7
ENSG00000104450.8
ENSG00000104497.9
ENSG00000104517.8
ENSG00000104518.6
ENSG00000104522.11
ENSG00000104524.9
ENSG00000104529.13
ENSG00000104549.7
ENSG00000104611.7
ENSG00000104613.7
ENSG00000104626.10
ENSG00000104635.9
ENSG00000104643.5
ENSG00000104660.13
ENSG00000104679.6
ENSG00000104689.5
ENSG00000104714.9
ENSG00000104728.11
ENSG00000104731.9
ENSG00000104738.12
ENSG00000104763.13
ENSG00000104765.10
ENSG00000104774.8
ENSG00000104783.7
ENSG00000104805.11
ENSG00000104812.10
ENSG00000104818.14
ENSG00000104823.4
ENSG00000104824.12
ENSG00000104825.12
ENSG00000104826.7
ENSG00000104827.12
ENSG00000104835.10
ENSG00000104852.10
ENSG00000104863.7
ENSG00000104866.6
ENSG00000104870.8
ENSG00000104872.6
ENSG00000104880.13
ENSG00000104881.10
ENSG00000104883.3
ENSG00000104884.10
ENSG00000104885.13
ENSG00000104886.5
ENSG00000104889.4
ENSG00000104897.5
ENSG00000104899.4
ENSG00000104904.8
ENSG00000104915.10
ENSG00000104936.13
ENSG00000104946.6
ENSG00000104951.11
ENSG00000104957.9
ENSG00000104960.11
ENSG00000104969.5
ENSG00000104973.10
ENSG00000104976.7
ENSG00000104979.4
ENSG00000104980.3
ENSG00000104983.4
ENSG00000104998.2
ENSG00000105011.4
ENSG00000105048.12
ENSG00000105053.6
ENSG00000105058.7
ENSG00000105063.14
ENSG00000105072.4
ENSG00000105085.6
ENSG00000105088.4
ENSG00000105127.4
ENSG00000105136.15
ENSG00000105137.8
ENSG00000105176.13
ENSG00000105186.10
ENSG00000105197.6
ENSG00000105204.9
ENSG00000105205.6
ENSG00000105219.4
ENSG00000105220.10
ENSG00000105221.12
ENSG00000105223.14
ENSG00000105227.10
ENSG00000105229.2
ENSG00000105245.5
ENSG00000105248.11
ENSG00000105254.7
ENSG00000105255.6
ENSG00000105270.10
ENSG00000105281.8
ENSG00000105287.8
ENSG00000105289.10
ENSG00000105298.9
ENSG00000105321.8
ENSG00000105323.12
ENSG00000105325.9
ENSG00000105327.11
ENSG00000105329.5
ENSG00000105339.6
ENSG00000105341.14
ENSG00000105357.11
ENSG00000105364.9
ENSG00000105373.14
ENSG00000105376.4
ENSG00000105379.5
ENSG00000105397.9
ENSG00000105401.2
ENSG00000105402.3
ENSG00000105426.10
ENSG00000105429.8
ENSG00000105443.9
ENSG00000105447.8
ENSG00000105464.3
ENSG00000105479.11
ENSG00000105483.12
ENSG00000105486.9
ENSG00000105514.3
ENSG00000105516.6
ENSG00000105518.9
ENSG00000105519.8
ENSG00000105520.6
ENSG00000105538.4
ENSG00000105552.10
ENSG00000105556.6
ENSG00000105559.7
ENSG00000105568.13
ENSG00000105576.11
ENSG00000105583.5
ENSG00000105607.8
ENSG00000105612.4
ENSG00000105613.5
ENSG00000105618.9
ENSG00000105619.9
ENSG00000105639.14
ENSG00000105640.8
ENSG00000105642.11
ENSG00000105643.5
ENSG00000105647.10
ENSG00000105649.5
ENSG00000105650.17
ENSG00000105655.14
ENSG00000105656.8
ENSG00000105662.11
ENSG00000105663.10
ENSG00000105669.8
ENSG00000105676.9
ENSG00000105698.11
ENSG00000105699.12
ENSG00000105700.6
ENSG00000105701.11
ENSG00000105705.11
ENSG00000105707.9
ENSG00000105708.8
ENSG00000105717.9
ENSG00000105722.5
ENSG00000105726.12
ENSG00000105732.9
ENSG00000105737.5
ENSG00000105738.6
ENSG00000105750.10
ENSG00000105755.3
ENSG00000105778.13
ENSG00000105792.15
ENSG00000105793.11
ENSG00000105808.13
ENSG00000105810.5
ENSG00000105819.9
ENSG00000105829.7
ENSG00000105835.7
ENSG00000105854.8
ENSG00000105865.6
ENSG00000105866.9
ENSG00000105875.9
ENSG00000105879.7
ENSG00000105887.10
ENSG00000105889.10
ENSG00000105926.11
ENSG00000105939.8
ENSG00000105948.9
ENSG00000105953.10
ENSG00000105963.9
ENSG00000105971.10
ENSG00000105976.10
ENSG00000105983.15
ENSG00000105993.10
ENSG00000105997.18
ENSG00000106004.4
ENSG00000106006.6
ENSG00000106009.11
ENSG00000106012.13
ENSG00000106031.6
ENSG00000106049.4
ENSG00000106077.14
ENSG00000106078.13
ENSG00000106080.6
ENSG00000106086.14
ENSG00000106089.7
ENSG00000106100.6
ENSG00000106105.9
ENSG00000106125.14
ENSG00000106133.13
ENSG00000106144.15
ENSG00000106211.8
ENSG00000106244.8
ENSG00000106246.13
ENSG00000106261.12
ENSG00000106263.13
ENSG00000106266.4
ENSG00000106268.11
ENSG00000106327.8
ENSG00000106333.8
ENSG00000106336.8
ENSG00000106344.4
ENSG00000106346.7
ENSG00000106348.12
ENSG00000106355.5
ENSG00000106367.9
ENSG00000106392.6
ENSG00000106397.7
ENSG00000106400.7
ENSG00000106415.8
ENSG00000106443.10
ENSG00000106459.10
ENSG00000106462.6
ENSG00000106477.14
ENSG00000106479.6
ENSG00000106524.4
ENSG00000106526.6
ENSG00000106536.15
ENSG00000106537.7
ENSG00000106546.8
ENSG00000106554.7
ENSG00000106571.8
ENSG00000106603.13
ENSG00000106608.12
ENSG00000106609.12
ENSG00000106617.9
ENSG00000106628.6
ENSG00000106635.3
ENSG00000106638.11
ENSG00000106665.11
ENSG00000106683.10
ENSG00000106686.12
ENSG00000106692.9
ENSG00000106701.7
ENSG00000106723.12
ENSG00000106733.16
ENSG00000106771.8
ENSG00000106780.7
ENSG00000106785.10
ENSG00000106799.8
ENSG00000106853.12
ENSG00000106948.12
ENSG00000106976.14
ENSG00000106993.7
ENSG00000107021.11
ENSG00000107036.7
ENSG00000107077.13
ENSG00000107104.14
ENSG00000107130.6
ENSG00000107140.11
ENSG00000107159.8
ENSG00000107164.15
ENSG00000107165.8
ENSG00000107175.6
ENSG00000107185.8
ENSG00000107223.8
ENSG00000107242.13
ENSG00000107263.14
ENSG00000107281.5
ENSG00000107282.5
ENSG00000107290.9
ENSG00000107331.12
ENSG00000107338.8
ENSG00000107341.4
ENSG00000107362.9
ENSG00000107372.8
ENSG00000107404.13
ENSG00000107443.11
ENSG00000107485.11
ENSG00000107518.12
[truncated: 10,099 more rows]

## Sheet: Sheet8
ENSG00000000003.10
ENSG00000000005.5
ENSG00000000419.8
ENSG00000000460.12
ENSG00000000938.8
ENSG00000000971.11
ENSG00000001036.9
ENSG00000001460.13
ENSG00000001497.12
ENSG00000001626.10
ENSG00000001631.10
ENSG00000002079.8
ENSG00000002330.9
ENSG00000002549.8
ENSG00000002587.5
ENSG00000002726.15
ENSG00000002745.8
ENSG00000002746.10
ENSG00000002834.13
ENSG00000002933.3
ENSG00000003137.4
ENSG00000003400.10
ENSG00000003436.10
ENSG00000003756.12
ENSG00000004059.6
ENSG00000004468.8
ENSG00000004487.11
ENSG00000004700.11
ENSG00000004776.7
ENSG00000004799.7
ENSG00000004809.9
ENSG00000004846.12
ENSG00000004848.6
ENSG00000004864.9
ENSG00000004939.9
ENSG00000004948.9
ENSG00000004961.10
ENSG00000004975.7
ENSG00000005001.5
ENSG00000005020.8
ENSG00000005059.11
ENSG00000005073.5
ENSG00000005102.8
ENSG00000005108.11
ENSG00000005175.5
ENSG00000005187.7
ENSG00000005189.15
ENSG00000005194.10
ENSG00000005243.5
ENSG00000005249.8
ENSG00000005302.13
ENSG00000005379.11
ENSG00000005381.6
ENSG00000005421.4
ENSG00000005448.12
ENSG00000005471.11
ENSG00000005486.12
ENSG00000005513.9
ENSG00000005844.13
ENSG00000005882.7
ENSG00000005893.11
ENSG00000005955.8
ENSG00000005961.13
ENSG00000005981.8
ENSG00000006016.6
ENSG00000006042.7
ENSG00000006059.3
ENSG00000006071.7
ENSG00000006074.4
ENSG00000006075.11
ENSG00000006116.3
ENSG00000006128.7
ENSG00000006283.13
ENSG00000006327.9
ENSG00000006377.9
ENSG00000006451.3
ENSG00000006468.9
ENSG00000006530.11
ENSG00000006534.11
ENSG00000006555.6
ENSG00000006606.4
ENSG00000006611.11
ENSG00000006638.7
ENSG00000006652.9
ENSG00000006659.8
ENSG00000006747.10
ENSG00000006757.7
ENSG00000006788.8
ENSG00000007001.8
ENSG00000007038.6
ENSG00000007062.7
ENSG00000007171.12
ENSG00000007174.13
ENSG00000007216.10
ENSG00000007237.14
ENSG00000007306.10
ENSG00000007312.8
ENSG00000007314.7
ENSG00000007341.14
ENSG00000007350.12
ENSG00000007372.16
ENSG00000007402.7
ENSG00000007866.14
ENSG00000007908.11
ENSG00000007933.8
ENSG00000007952.13
ENSG00000008056.8
ENSG00000008086.6
ENSG00000008118.5
ENSG00000008196.8
ENSG00000008197.4
ENSG00000008226.15
ENSG00000008282.3
ENSG00000008311.10
ENSG00000008394.8
ENSG00000008438.4
ENSG00000008517.12
ENSG00000008869.7
ENSG00000008988.5
ENSG00000009307.11
ENSG00000009709.7
ENSG00000009724.12
ENSG00000009765.10
ENSG00000009780.11
ENSG00000009790.10
ENSG00000009844.11
ENSG00000010030.9
ENSG00000010256.6
ENSG00000010270.9
ENSG00000010278.7
ENSG00000010282.10
ENSG00000010295.15
ENSG00000010319.2
ENSG00000010327.6
ENSG00000010379.11
ENSG00000010438.12
ENSG00000010539.7
ENSG00000010610.5
ENSG00000010671.11
ENSG00000010932.11
ENSG00000011009.6
ENSG00000011028.9
ENSG00000011052.17
ENSG00000011083.4
ENSG00000011143.12
ENSG00000011198.3
ENSG00000011201.6
ENSG00000011304.12
ENSG00000011332.15
ENSG00000011426.6
ENSG00000011465.12
ENSG00000011590.9
ENSG00000011600.7
ENSG00000011677.8
ENSG00000012124.10
ENSG00000012223.8
ENSG00000012504.9
ENSG00000012817.11
ENSG00000012983.7
ENSG00000013016.10
ENSG00000013293.5
ENSG00000013297.6
ENSG00000013306.11
ENSG00000013503.5
ENSG00000013561.13
ENSG00000013583.4
ENSG00000013725.10
ENSG00000014123.9
ENSG00000014257.11
ENSG00000014641.13
ENSG00000014914.15
ENSG00000014919.8
ENSG00000015413.5
ENSG00000015520.10
ENSG00000015592.12
ENSG00000016082.10
ENSG00000016402.8
ENSG00000016490.11
ENSG00000016602.8
ENSG00000017427.11
ENSG00000017483.10
ENSG00000017621.11
ENSG00000018236.10
ENSG00000018280.12
ENSG00000018408.10
ENSG00000018510.8
ENSG00000018607.5
ENSG00000018610.9
ENSG00000018625.10
ENSG00000018699.7
ENSG00000018869.12
ENSG00000019102.7
ENSG00000019169.9
ENSG00000019485.8
ENSG00000019505.3
ENSG00000019549.4
ENSG00000019582.10
ENSG00000019991.11
ENSG00000020181.13
ENSG00000020219.8
ENSG00000020633.14
ENSG00000020922.8
ENSG00000021300.9
ENSG00000021355.8
ENSG00000021461.12
ENSG00000021488.8
ENSG00000021574.7
ENSG00000021826.10
ENSG00000021852.8
ENSG00000022267.12
ENSG00000022355.10
ENSG00000022556.11
ENSG00000023171.10
ENSG00000023330.10
ENSG00000023445.9
ENSG00000023734.6
ENSG00000023839.6
ENSG00000023909.5
ENSG00000024862.12
ENSG00000025156.8
ENSG00000025423.7
ENSG00000025772.7
ENSG00000026025.9
ENSG00000026103.15
ENSG00000026751.12
ENSG00000027001.7
ENSG00000027644.4
ENSG00000027869.7
ENSG00000028137.12
ENSG00000028839.5
ENSG00000029153.10
ENSG00000029534.15
ENSG00000029559.5
ENSG00000029993.10
ENSG00000030304.8
ENSG00000030582.12
ENSG00000031081.6
ENSG00000031691.6
ENSG00000032444.11
ENSG00000033050.3
ENSG00000033122.14
ENSG00000033867.12
ENSG00000034053.10
ENSG00000034239.6
ENSG00000034510.4
ENSG00000034533.7
ENSG00000034713.3
ENSG00000034971.10
ENSG00000035681.3
ENSG00000035720.3
ENSG00000036448.5
ENSG00000036473.6
ENSG00000036530.4
ENSG00000036565.10
ENSG00000036672.11
ENSG00000036828.9
ENSG00000037241.3
ENSG00000037965.4
ENSG00000038002.4
ENSG00000038210.9
ENSG00000038274.12
ENSG00000038295.3
ENSG00000038358.10
ENSG00000038427.11
ENSG00000038945.10
ENSG00000039139.9
ENSG00000039537.9
ENSG00000039600.6
ENSG00000039987.2
ENSG00000040275.12
ENSG00000041357.11
ENSG00000041515.11
ENSG00000041982.10
ENSG00000042062.7
ENSG00000042286.10
ENSG00000042304.6
ENSG00000042493.11
ENSG00000042781.8
ENSG00000042813.3
ENSG00000042832.7
ENSG00000042980.8
ENSG00000043039.5
ENSG00000043462.7
ENSG00000043591.4
ENSG00000044012.3
ENSG00000044459.10
ENSG00000044524.6
ENSG00000044574.7
ENSG00000046604.8
ENSG00000046653.10
ENSG00000046774.9
ENSG00000046889.14
ENSG00000047315.10
ENSG00000047457.9
ENSG00000047597.5
ENSG00000047617.10
ENSG00000047621.7
ENSG00000047634.10
ENSG00000047648.17
ENSG00000047662.4
ENSG00000047936.6
ENSG00000048052.17
ENSG00000048162.15
ENSG00000048342.11
ENSG00000048462.6
ENSG00000048540.10
ENSG00000048544.5
ENSG00000048545.9
ENSG00000048740.13
ENSG00000049089.9
ENSG00000049192.10
ENSG00000049247.9
ENSG00000049249.4
ENSG00000049319.2
ENSG00000049540.12
ENSG00000049768.10
ENSG00000049883.10
ENSG00000050130.13
ENSG00000050165.13
ENSG00000050426.11
ENSG00000050438.12
ENSG00000050628.16
ENSG00000050730.11
ENSG00000051128.14
ENSG00000051180.12
ENSG00000052841.10
ENSG00000052850.5
ENSG00000053108.12
ENSG00000053328.8
ENSG00000053371.8
ENSG00000053438.7
ENSG00000053501.8
ENSG00000053702.10
ENSG00000053747.11
ENSG00000053900.6
ENSG00000054219.9
ENSG00000054356.9
ENSG00000054598.5
ENSG00000054796.8
ENSG00000054803.3
ENSG00000054938.11
ENSG00000054983.12
ENSG00000055044.6
ENSG00000055147.13
ENSG00000055332.12
ENSG00000055732.8
ENSG00000055955.11
ENSG00000055957.6
ENSG00000056097.11
ENSG00000056277.11
ENSG00000056291.13
ENSG00000056586.11
ENSG00000057149.10
ENSG00000057468.6
ENSG00000057657.10
ENSG00000057663.8
ENSG00000057757.5
ENSG00000058085.10
ENSG00000058091.12
ENSG00000058866.10
ENSG00000059377.11
ENSG00000059378.8
ENSG00000059573.4
ENSG00000060303.5
ENSG00000060339.9
ENSG00000060558.3
ENSG00000060566.9
ENSG00000060709.9
ENSG00000060971.13
ENSG00000060982.10
ENSG00000061337.11
ENSG00000061492.7
ENSG00000061794.8
ENSG00000061918.8
ENSG00000062096.10
ENSG00000062282.10
ENSG00000062370.12
ENSG00000062485.14
ENSG00000062524.11
ENSG00000062582.9
ENSG00000063015.15
ENSG00000063177.8
ENSG00000063245.10
ENSG00000063515.2
ENSG00000063761.11
ENSG00000064102.10
ENSG00000064115.6
ENSG00000064199.2
ENSG00000064201.11
ENSG00000064218.4
ENSG00000064225.8
ENSG00000064655.14
ENSG00000064666.10
ENSG00000064692.14
ENSG00000064835.6
ENSG00000064886.9
ENSG00000064989.8
ENSG00000065154.7
ENSG00000065325.8
ENSG00000065371.13
ENSG00000065413.12
ENSG00000065534.14
ENSG00000065548.13
ENSG00000065609.10
ENSG00000065618.12
ENSG00000065665.16
ENSG00000065675.10
ENSG00000065717.10
ENSG00000065911.7
ENSG00000066032.14
ENSG00000066056.9
ENSG00000066136.15
ENSG00000066185.8
ENSG00000066230.6
ENSG00000066294.10
ENSG00000066336.7
ENSG00000066379.10
ENSG00000066382.12
ENSG00000066405.8
ENSG00000066468.16
ENSG00000066557.5
ENSG00000066583.7
ENSG00000066629.12
ENSG00000066651.13
ENSG00000066813.10
ENSG00000066923.13
ENSG00000066926.6
ENSG00000067048.12
ENSG00000067066.12
ENSG00000067113.12
ENSG00000067167.3
ENSG00000067225.13
ENSG00000067445.16
ENSG00000067646.7
ENSG00000067704.8
ENSG00000067798.9
ENSG00000068079.3
ENSG00000068366.15
ENSG00000068615.12
ENSG00000068697.6
ENSG00000068831.14
ENSG00000068885.10
ENSG00000068912.9
ENSG00000068976.9
ENSG00000068985.4
ENSG00000069018.13
ENSG00000069122.14
ENSG00000069206.11
ENSG00000069248.9
ENSG00000069345.7
ENSG00000069431.6
ENSG00000069482.6
ENSG00000069509.5
ENSG00000069535.12
ENSG00000069702.6
ENSG00000069764.5
ENSG00000070019.3
ENSG00000070031.3
ENSG00000070087.9
ENSG00000070182.13
ENSG00000070190.8
ENSG00000070193.4
ENSG00000070388.7
ENSG00000070501.7
ENSG00000070526.10
ENSG00000070601.5
ENSG00000070729.9
ENSG00000070731.5
ENSG00000070748.13
ENSG00000070756.9
ENSG00000070761.3
ENSG00000070785.12
ENSG00000070808.11
ENSG00000070831.11
ENSG00000070882.8
ENSG00000070886.6
ENSG00000070915.5
ENSG00000070950.5
ENSG00000071082.6
ENSG00000071203.5
ENSG00000071282.7
ENSG00000071462.7
ENSG00000071677.1
ENSG00000071909.14
ENSG00000071967.7
ENSG00000071991.4
ENSG00000072041.12
ENSG00000072062.9
ENSG00000072080.6
ENSG00000072163.14
ENSG00000072274.8
ENSG00000072310.12
ENSG00000072315.3
ENSG00000072444.10
ENSG00000072506.8
ENSG00000072571.15
ENSG00000072657.4
ENSG00000072818.7
ENSG00000072832.10
ENSG00000072840.8
ENSG00000072952.14
ENSG00000072954.2
ENSG00000073050.7
ENSG00000073067.9
ENSG00000073146.11
ENSG00000073282.8
ENSG00000073464.7
ENSG00000073536.13
ENSG00000073584.14
ENSG00000073598.5
ENSG00000073734.8
ENSG00000073737.12
ENSG00000073754.5
ENSG00000073756.7
ENSG00000073849.10
ENSG00000073861.2
ENSG00000073905.8
ENSG00000073910.15
ENSG00000074047.16
ENSG00000074276.6
ENSG00000074317.6
ENSG00000074319.8
ENSG00000074416.9
ENSG00000074657.9
ENSG00000074660.11
ENSG00000074695.5
ENSG00000074696.8
ENSG00000074771.3
ENSG00000074803.13
ENSG00000074935.9
ENSG00000074966.6
ENSG00000075035.5
ENSG00000075043.13
ENSG00000075073.10
ENSG00000075089.5
ENSG00000075131.5
ENSG00000075142.9
ENSG00000075213.6
ENSG00000075234.12
ENSG00000075239.9
ENSG00000075290.7
ENSG00000075340.18
ENSG00000075388.2
ENSG00000075420.8
ENSG00000075429.4
ENSG00000075618.13
ENSG00000075673.7
ENSG00000075884.8
ENSG00000075886.10
ENSG00000075891.17
ENSG00000075975.11
ENSG00000076043.5
ENSG00000076258.5
ENSG00000076356.6
ENSG00000076513.12
ENSG00000076650.2
ENSG00000076662.5
ENSG00000076770.10
ENSG00000077009.9
ENSG00000077063.6
ENSG00000077080.5
ENSG00000077092.14
ENSG00000077254.10
ENSG00000077264.10
ENSG00000077274.7
ENSG00000077279.12
ENSG00000077327.11
ENSG00000077348.4
ENSG00000077380.11
ENSG00000077420.11
ENSG00000077498.8
ENSG00000077522.8
ENSG00000077616.6
ENSG00000077721.11
ENSG00000077800.7
ENSG00000077935.12
ENSG00000077942.13
ENSG00000077943.7
ENSG00000077984.4
ENSG00000078018.15
ENSG00000078053.12
ENSG00000078081.3
ENSG00000078098.9
ENSG00000078124.7
ENSG00000078142.7
ENSG00000078295.11
ENSG00000078319.7
ENSG00000078328.15
ENSG00000078369.13
ENSG00000078399.11
ENSG00000078487.13
ENSG00000078549.10
ENSG00000078579.8
ENSG00000078589.8
ENSG00000078596.6
ENSG00000078668.9
ENSG00000078725.8
ENSG00000078795.12
ENSG00000078804.8
ENSG00000078814.11
ENSG00000078898.6
ENSG00000078967.8
ENSG00000079101.12
ENSG00000079102.12
ENSG00000079112.5
ENSG00000079150.13
ENSG00000079215.9
ENSG00000079246.11
ENSG00000079257.3
ENSG00000079337.11
ENSG00000079385.17
ENSG00000079393.16
ENSG00000079435.5
ENSG00000079462.3
ENSG00000079557.3
ENSG00000079689.9
ENSG00000079691.15
ENSG00000079785.10
ENSG00000079819.12
ENSG00000079841.14
ENSG00000079931.10
ENSG00000079950.9
ENSG00000080007.6
ENSG00000080166.11
ENSG00000080293.5
ENSG00000080493.9
ENSG00000080503.15
ENSG00000080511.2
ENSG00000080572.8
ENSG00000080573.6
ENSG00000080608.9
ENSG00000080618.9
ENSG00000080644.11
ENSG00000080822.12
ENSG00000080839.7
ENSG00000080910.7
ENSG00000081041.8
ENSG00000081051.3
ENSG00000081059.15
ENSG00000081087.10
ENSG00000081138.9
ENSG00000081148.11
ENSG00000081189.9
ENSG00000081237.14
ENSG00000081248.6
ENSG00000081479.8
ENSG00000081665.9
ENSG00000081800.4
ENSG00000081803.11
ENSG00000081870.7
ENSG00000081985.6
ENSG00000082074.11
ENSG00000082126.13
ENSG00000082146.8
ENSG00000082153.13
ENSG00000082196.16
ENSG00000082212.7
ENSG00000082269.12
ENSG00000082293.8
ENSG00000082397.11
ENSG00000082482.9
ENSG00000082515.12
ENSG00000082556.6
ENSG00000082684.10
ENSG00000082929.4
ENSG00000083067.18
ENSG00000083123.10
ENSG00000083312.13
ENSG00000083457.7
ENSG00000083622.8
ENSG00000083635.7
ENSG00000083720.8
ENSG00000083782.3
ENSG00000083814.8
ENSG00000083817.8
ENSG00000083845.4
ENSG00000083937.4
ENSG00000084072.12
ENSG00000084110.6
ENSG00000084207.11
ENSG00000084444.9
ENSG00000084453.12
ENSG00000084463.3
ENSG00000084623.7
ENSG00000084628.5
ENSG00000084636.13
ENSG00000084674.9
ENSG00000084693.11
ENSG00000084734.4
ENSG00000084754.6
ENSG00000084774.9
ENSG00000085231.9
ENSG00000085265.6
ENSG00000085365.13
ENSG00000085377.9
ENSG00000085449.10
ENSG00000085563.10
ENSG00000085662.9
ENSG00000085719.7
ENSG00000085760.10
ENSG00000085788.9
ENSG00000085871.4
ENSG00000085978.17
ENSG00000085998.9
ENSG00000086061.11
ENSG00000086065.9
ENSG00000086189.5
ENSG00000086205.12
ENSG00000086288.7
ENSG00000086506.2
ENSG00000086548.8
ENSG00000086570.8
ENSG00000086598.6
ENSG00000086619.9
ENSG00000086696.6
ENSG00000086717.14
ENSG00000086730.12
ENSG00000086967.9
ENSG00000086991.8
ENSG00000087053.14
ENSG00000087086.9
ENSG00000087087.14
ENSG00000087111.16
ENSG00000087116.9
ENSG00000087128.5
ENSG00000087191.8
ENSG00000087237.6
ENSG00000087245.8
ENSG00000087250.4
ENSG00000087253.7
ENSG00000087258.9
ENSG00000087263.12
ENSG00000087301.4
ENSG00000087302.4
ENSG00000087303.12
ENSG00000087470.13
ENSG00000087494.11
ENSG00000087495.12
ENSG00000087502.13
ENSG00000087589.12
ENSG00000087916.7
ENSG00000088053.7
ENSG00000088205.8
ENSG00000088320.3
ENSG00000088386.11
ENSG00000088451.6
ENSG00000088543.10
ENSG00000088682.9
ENSG00000088727.8
ENSG00000088756.8
ENSG00000088766.7
ENSG00000088782.4
ENSG00000088827.8
ENSG00000088832.10
ENSG00000088882.7
ENSG00000088926.9
ENSG00000088930.6
ENSG00000088992.13
ENSG00000089009.11
ENSG00000089012.10
ENSG00000089041.12
ENSG00000089048.10
ENSG00000089050.10
ENSG00000089063.10
ENSG00000089101.13
ENSG00000089116.3
ENSG00000089127.8
ENSG00000089157.11
ENSG00000089199.5
ENSG00000089220.4
ENSG00000089225.15
ENSG00000089250.14
ENSG00000089289.11
ENSG00000089327.10
ENSG00000089335.16
ENSG00000089356.12
ENSG00000089472.12
ENSG00000089486.12
ENSG00000089558.4
ENSG00000089692.4
ENSG00000089693.6
ENSG00000089818.12
ENSG00000090097.16
ENSG00000090104.7
ENSG00000090263.11
ENSG00000090382.2
ENSG00000090402.3
ENSG00000090487.6
ENSG00000090512.7
ENSG00000090530.5
ENSG00000090534.13
ENSG00000090539.11
ENSG00000090554.8
ENSG00000090581.5
ENSG00000090659.13
ENSG00000090889.10
ENSG00000090932.6
ENSG00000090989.13
ENSG00000091010.4
ENSG00000091106.14
ENSG00000091128.8
ENSG00000091137.7
ENSG00000091138.8
ENSG00000091140.8
ENSG00000091181.15
ENSG00000091262.10
ENSG00000091317.7
ENSG00000091428.13
ENSG00000091436.12
ENSG00000091482.5
ENSG00000091483.6
ENSG00000091490.6
ENSG00000091513.10
ENSG00000091583.6
ENSG00000091592.11
ENSG00000091656.11
ENSG00000091664.7
ENSG00000091704.5
ENSG00000091879.9
ENSG00000091947.5
ENSG00000091972.14
ENSG00000091986.11
ENSG00000092009.6
ENSG00000092010.10
ENSG00000092036.12
ENSG00000092051.12
ENSG00000092054.12
ENSG00000092067.5
ENSG00000092068.14
ENSG00000092096.10
ENSG00000092200.8
ENSG00000092203.9
ENSG00000092208.12
ENSG00000092295.7
ENSG00000092345.9
ENSG00000092377.9
ENSG00000092470.7
ENSG00000092529.18
ENSG00000092531.5
ENSG00000092607.9
ENSG00000092621.7
ENSG00000092758.11
ENSG00000092841.14
ENSG00000092850.7
ENSG00000092969.7
ENSG00000093009.5
ENSG00000093072.11
ENSG00000093134.9
ENSG00000093144.14
ENSG00000094661.2
ENSG00000094755.12
ENSG00000094796.4
ENSG00000094804.5
ENSG00000094880.6
ENSG00000094914.8
ENSG00000094916.9
ENSG00000094963.9
ENSG00000095059.11
ENSG00000095110.3
ENSG00000095303.10
ENSG00000095321.12
ENSG00000095370.15
ENSG00000095380.10
ENSG00000095464.9
ENSG00000095564.9
ENSG00000095587.8
ENSG00000095596.7
ENSG00000095627.5
ENSG00000095713.9
ENSG00000095777.10
ENSG00000095917.9
ENSG00000095932.5
ENSG00000095970.12
ENSG00000095981.6
ENSG00000096006.7
ENSG00000096088.12
ENSG00000096092.5
ENSG00000096264.9
ENSG00000096384.15
ENSG00000096395.6
ENSG00000096872.11
ENSG00000096996.11
ENSG00000097021.15
ENSG00000097033.10
ENSG00000099139.9
ENSG00000099194.5
ENSG00000099251.10
ENSG00000099256.14
ENSG00000099260.6
ENSG00000099365.5
ENSG00000099399.5
ENSG00000099617.2
ENSG00000099715.10
ENSG00000099721.9
ENSG00000099725.10
ENSG00000099834.14
ENSG00000099869.6
ENSG00000099937.6
ENSG00000099953.5
ENSG00000099957.12
ENSG00000099958.10
ENSG00000099960.8
ENSG00000099984.6
ENSG00000099985.3
ENSG00000099995.14
ENSG00000099998.13
ENSG00000100003.13
ENSG00000100012.7
ENSG00000100024.10
ENSG00000100053.5
ENSG00000100055.16
ENSG00000100060.13
ENSG00000100075.5
ENSG00000100079.5
ENSG00000100095.14
ENSG00000100097.7
ENSG00000100121.8
ENSG00000100122.5
ENSG00000100129.13
ENSG00000100146.12
ENSG00000100156.6
ENSG00000100170.5
ENSG00000100181.17
ENSG00000100191.4
ENSG00000100216.4
ENSG00000100218.7
ENSG00000100219.12
ENSG00000100225.13
ENSG00000100227.13
ENSG00000100234.11
ENSG00000100242.11
ENSG00000100246.8
ENSG00000100249.4
ENSG00000100253.8
ENSG00000100271.12
ENSG00000100285.9
ENSG00000100300.13
ENSG00000100312.6
ENSG00000100314.3
ENSG00000100316.11
ENSG00000100319.11
ENSG00000100336.13
ENSG00000100341.7
ENSG00000100342.16
ENSG00000100351.12
ENSG00000100353.13
ENSG00000100359.16
ENSG00000100362.8
ENSG00000100365.10
ENSG00000100368.9
ENSG00000100373.5
ENSG00000100380.8
ENSG00000100385.9
ENSG00000100399.11
ENSG00000100427.11
ENSG00000100433.11
ENSG00000100439.6
ENSG00000100445.12
ENSG00000100448.3
ENSG00000100450.8
ENSG00000100453.8
ENSG00000100462.11
ENSG00000100473.11
ENSG00000100478.10
ENSG00000100483.9
ENSG00000100490.5
ENSG00000100519.7
ENSG00000100528.7
ENSG00000100554.7
ENSG00000100557.5
ENSG00000100558.4
ENSG00000100564.4
ENSG00000100565.11
ENSG00000100567.8
ENSG00000100568.6
ENSG00000100583.4
ENSG00000100599.11
ENSG00000100603.9
ENSG00000100604.8
ENSG00000100628.7
ENSG00000100632.6
ENSG00000100652.4
ENSG00000100664.6
ENSG00000100665.7
ENSG00000100678.14
ENSG00000100714.11
ENSG00000100721.6
ENSG00000100739.6
ENSG00000100804.14
ENSG00000100814.13
ENSG00000100823.7
ENSG00000100842.8
ENSG00000100865.10
ENSG00000100883.7
ENSG00000100884.5
ENSG00000100902.6
ENSG00000100934.10
ENSG00000100985.7
ENSG00000100987.10
ENSG00000101000.4
ENSG00000101017.9
ENSG00000101052.8
ENSG00000101074.3
ENSG00000101076.12
ENSG00000101079.16
ENSG00000101082.9
ENSG00000101084.12
ENSG00000101132.5
ENSG00000101134.7
ENSG00000101160.9
ENSG00000101162.3
ENSG00000101180.11
ENSG00000101182.10
ENSG00000101188.4
ENSG00000101194.13
ENSG00000101198.10
ENSG00000101200.5
ENSG00000101203.12
ENSG00000101204.11
ENSG00000101220.13
ENSG00000101222.8
ENSG00000101230.5
ENSG00000101247.13
ENSG00000101251.7
ENSG00000101265.11
ENSG00000101266.12
ENSG00000101278.6
ENSG00000101280.6
ENSG00000101282.4
ENSG00000101292.6
ENSG00000101298.9
ENSG00000101306.6
ENSG00000101307.11
ENSG00000101310.10
ENSG00000101311.11
ENSG00000101323.4
ENSG00000101327.4
ENSG00000101335.5
ENSG00000101336.8
ENSG00000101342.5
ENSG00000101343.10
ENSG00000101347.7
ENSG00000101349.12
ENSG00000101353.10
ENSG00000101363.8
ENSG00000101365.16
ENSG00000101391.16
ENSG00000101405.3
ENSG00000101425.8
ENSG00000101435.4
ENSG00000101438.3
ENSG00000101441.4
ENSG00000101443.13
ENSG00000101445.5
ENSG00000101446.7
ENSG00000101448.9
ENSG00000101460.8
ENSG00000101470.5
ENSG00000101489.14
ENSG00000101542.5
ENSG00000101557.10
ENSG00000101558.9
ENSG00000101638.9
ENSG00000101670.7
ENSG00000101680.9
ENSG00000101695.4
ENSG00000101746.11
ENSG00000101782.10
ENSG00000101811.9
ENSG00000101812.8
ENSG00000101825.7
ENSG00000101842.9
ENSG00000101843.14
ENSG00000101846.6
ENSG00000101850.8
ENSG00000101871.10
ENSG00000101882.5
ENSG00000101883.4
ENSG00000101888.7
ENSG00000101890.4
ENSG00000101892.7
ENSG00000101916.11
ENSG00000101938.10
ENSG00000101951.12
ENSG00000101955.10
ENSG00000101958.9
ENSG00000101977.15
ENSG00000101981.6
ENSG00000102003.6
ENSG00000102010.10
ENSG00000102021.6
ENSG00000102032.8
ENSG00000102038.11
ENSG00000102048.11
ENSG00000102053.11
ENSG00000102054.13
ENSG00000102055.5
ENSG00000102069.3
ENSG00000102076.5
ENSG00000102078.11
ENSG00000102080.8
ENSG00000102104.8
ENSG00000102109.7
ENSG00000102144.9
ENSG00000102145.9
ENSG00000102172.11
ENSG00000102174.7
ENSG00000102195.7
ENSG00000102225.11
ENSG00000102226.5
ENSG00000102230.9
ENSG00000102239.4
ENSG00000102241.7
ENSG00000102243.8
ENSG00000102245.3
ENSG00000102265.7
ENSG00000102271.9
ENSG00000102287.12
ENSG00000102309.8
ENSG00000102312.16
ENSG00000102313.8
ENSG00000102317.13
ENSG00000102359.5
ENSG00000102383.9
ENSG00000102385.8
ENSG00000102387.11
ENSG00000102390.6
ENSG00000102393.5
ENSG00000102409.9
ENSG00000102445.14
ENSG00000102452.11
ENSG00000102466.11
ENSG00000102468.6
ENSG00000102524.7
ENSG00000102539.4
ENSG00000102543.10
ENSG00000102575.6
ENSG00000102678.6
ENSG00000102738.6
ENSG00000102743.10
ENSG00000102755.6
ENSG00000102760.12
ENSG00000102786.10
ENSG00000102794.5
ENSG00000102802.5
ENSG00000102837.6
ENSG00000102854.10
ENSG00000102891.3
ENSG00000102900.8
ENSG00000102904.10
ENSG00000102924.7
ENSG00000102931.3
ENSG00000102934.5
ENSG00000102935.7
ENSG00000102962.4
ENSG00000102970.6
ENSG00000102977.9
ENSG00000102978.8
ENSG00000103018.12
ENSG00000103021.5
ENSG00000103023.7
ENSG00000103035.6
ENSG00000103044.6
ENSG00000103061.7
ENSG00000103175.6
ENSG00000103187.6
ENSG00000103200.6
ENSG00000103241.5
ENSG00000103274.6
ENSG00000103310.6
ENSG00000103313.7
ENSG00000103316.6
ENSG00000103355.8
ENSG00000103375.6
ENSG00000103381.7
ENSG00000103423.9
ENSG00000103449.7
ENSG00000103460.12
ENSG00000103472.5
ENSG00000103479.10
ENSG00000103490.13
ENSG00000103510.15
ENSG00000103522.11
ENSG00000103534.12
ENSG00000103544.10
ENSG00000103546.14
ENSG00000103569.5
ENSG00000103591.8
ENSG00000103647.8
ENSG00000103671.5
ENSG00000103707.5
ENSG00000103710.6
ENSG00000103723.8
ENSG00000103742.7
ENSG00000103769.5
ENSG00000103876.7
ENSG00000104043.10
ENSG00000104044.11
ENSG00000104047.10
ENSG00000104055.10
ENSG00000104112.4
ENSG00000104129.5
ENSG00000104131.8
ENSG00000104147.4
ENSG00000104154.5
ENSG00000104205.8
ENSG00000104213.8
ENSG00000104219.8
ENSG00000104228.8
ENSG00000104237.6
ENSG00000104267.5
ENSG00000104313.13
ENSG00000104321.6
ENSG00000104324.11
ENSG00000104327.3
ENSG00000104332.7
ENSG00000104343.15
ENSG00000104368.13
ENSG00000104371.4
ENSG00000104381.8
ENSG00000104412.3
ENSG00000104413.11
ENSG00000104415.9
ENSG00000104432.8
ENSG00000104435.9
ENSG00000104472.5
ENSG00000104490.13
ENSG00000104499.2
ENSG00000104537.12
ENSG00000104671.3
ENSG00000104687.8
ENSG00000104691.10
ENSG00000104695.8
ENSG00000104722.9
ENSG00000104723.16
ENSG00000104725.9
ENSG00000104755.10
ENSG00000104756.11
ENSG00000104760.12
ENSG00000104804.3
ENSG00000104808.3
ENSG00000104814.8
ENSG00000104833.6
ENSG00000104848.1
ENSG00000104853.11
ENSG00000104856.9
ENSG00000104859.10
ENSG00000104879.4
ENSG00000104888.5
ENSG00000104892.12
ENSG00000104894.7
ENSG00000104901.2
ENSG00000104903.4
ENSG00000104907.8
ENSG00000104918.4
ENSG00000104921.10
ENSG00000104938.12
ENSG00000104941.3
ENSG00000104953.14
ENSG00000104964.10
ENSG00000104967.6
ENSG00000104970.6
ENSG00000104972.10
ENSG00000104974.6
ENSG00000105122.8
ENSG00000105131.3
ENSG00000105135.11
ENSG00000105141.4
ENSG00000105143.8
ENSG00000105146.8
ENSG00000105171.5
ENSG00000105173.9
ENSG00000105185.7
ENSG00000105193.4
ENSG00000105198.6
ENSG00000105202.3
ENSG00000105246.5
ENSG00000105251.6
ENSG00000105258.4
ENSG00000105261.5
ENSG00000105278.6
ENSG00000105290.7
ENSG00000105352.6
ENSG00000105355.4
ENSG00000105366.11
ENSG00000105369.5
ENSG00000105370.3
ENSG00000105371.8
ENSG00000105372.2
ENSG00000105374.5
ENSG00000105383.10
ENSG00000105388.10
ENSG00000105392.11
ENSG00000105393.11
ENSG00000105398.3
ENSG00000105404.6
ENSG00000105409.11
ENSG00000105419.13
ENSG00000105427.5
ENSG00000105428.4
ENSG00000105438.4
ENSG00000105467.4
ENSG00000105472.8
ENSG00000105492.11
ENSG00000105497.3
ENSG00000105499.9
ENSG00000105501.7
ENSG00000105507.2
ENSG00000105509.6
ENSG00000105523.3
ENSG00000105549.6
ENSG00000105550.4
ENSG00000105605.3
ENSG00000105609.12
ENSG00000105610.4
ENSG00000105617.3
ENSG00000105641.3
ENSG00000105664.6
ENSG00000105668.3
ENSG00000105671.7
ENSG00000105672.10
ENSG00000105675.4
ENSG00000105677.7
ENSG00000105679.4
ENSG00000105694.2
ENSG00000105695.10
ENSG00000105696.4
ENSG00000105697.3
ENSG00000105711.6
ENSG00000105723.7
ENSG00000105767.2
ENSG00000105771.9
ENSG00000105784.11
ENSG00000105821.10
ENSG00000105825.7
ENSG00000105849.5
ENSG00000105851.6
ENSG00000105852.6
ENSG00000105855.5
ENSG00000105856.9
ENSG00000105877.13
ENSG00000105880.4
ENSG00000105894.7
ENSG00000105928.9
ENSG00000105929.11
ENSG00000105954.2
ENSG00000105967.11
ENSG00000105968.14
ENSG00000105974.7
ENSG00000105982.12
ENSG00000105988.6
ENSG00000105989.4
ENSG00000105991.7
ENSG00000105996.5
ENSG00000106003.8
ENSG00000106013.8
ENSG00000106018.9
ENSG00000106025.4
ENSG00000106028.6
ENSG00000106034.13
ENSG00000106038.8
ENSG00000106052.9
ENSG00000106066.9
ENSG00000106069.16
ENSG00000106070.13
ENSG00000106113.14
ENSG00000106123.7
ENSG00000106128.14
ENSG00000106153.12
ENSG00000106178.2
ENSG00000106236.3
ENSG00000106245.5
ENSG00000106258.9
ENSG00000106278.7
ENSG00000106290.10
ENSG00000106299.7
ENSG00000106302.5
ENSG00000106304.11
ENSG00000106305.5
ENSG00000106328.8
ENSG00000106330.7
ENSG00000106331.10
ENSG00000106341.6
ENSG00000106351.8
ENSG00000106366.7
ENSG00000106384.6
ENSG00000106399.7
ENSG00000106404.9
ENSG00000106410.10
ENSG00000106436.4
ENSG00000106460.14
ENSG00000106483.7
ENSG00000106484.10
ENSG00000106511.5
ENSG00000106538.5
ENSG00000106540.4
ENSG00000106541.7
ENSG00000106560.6
ENSG00000106565.13
ENSG00000106588.6
ENSG00000106591.3
ENSG00000106605.6
ENSG00000106610.10
ENSG00000106615.5
ENSG00000106624.4
ENSG00000106631.4
ENSG00000106633.11
ENSG00000106636.3
ENSG00000106648.9
ENSG00000106682.10
ENSG00000106688.7
ENSG00000106689.6
ENSG00000106714.13
ENSG00000106772.13
ENSG00000106789.8
ENSG00000106803.5
ENSG00000106804.6
ENSG00000106809.6
ENSG00000106819.7
ENSG00000106823.8
ENSG00000106829.14
ENSG00000106852.11
ENSG00000106868.12
ENSG00000106927.7
ENSG00000106952.3
ENSG00000106991.9
ENSG00000106992.13
ENSG00000107014.7
ENSG00000107018.6
ENSG00000107020.5
ENSG00000107099.11
ENSG00000107105.10
ENSG00000107147.7
ENSG00000107186.12
ENSG00000107187.11
ENSG00000107201.5
ENSG00000107249.17
ENSG00000107262.12
ENSG00000107295.8
ENSG00000107317.7
ENSG00000107371.8
ENSG00000107438.4
ENSG00000107447.4
ENSG00000107521.14
ENSG00000107537.9
ENSG00000107551.16
ENSG00000107562.12
ENSG00000107593.15
ENSG00000107611.10
ENSG00000107614.17
ENSG00000107618.4
ENSG00000107623.4
ENSG00000107625.8
ENSG00000107719.8
ENSG00000107731.8
ENSG00000107736.15
ENSG00000107738.15
ENSG00000107742.8
ENSG00000107796.8
ENSG00000107807.8
ENSG00000107829.9
ENSG00000107831.8
ENSG00000107833.6
ENSG00000107859.5
ENSG00000107874.6
ENSG00000107897.14
ENSG00000107938.13
ENSG00000107954.6
ENSG00000107984.5
ENSG00000108001.9
ENSG00000108018.11
ENSG00000108055.9
ENSG00000108106.9
ENSG00000108176.10
ENSG00000108187.11
ENSG00000108231.7
ENSG00000108242.8
ENSG00000108244.12
ENSG00000108255.3
ENSG00000108278.7
ENSG00000108298.5
ENSG00000108309.8
ENSG00000108342.8
ENSG00000108370.11
ENSG00000108381.6
ENSG00000108387.10
ENSG00000108395.9
ENSG00000108405.3
ENSG00000108417.3
ENSG00000108424.5
ENSG00000108442.2
ENSG00000108452.1
ENSG00000108511.8
ENSG00000108516.5
ENSG00000108523.11
ENSG00000108556.7
ENSG00000108576.5
ENSG00000108588.9
ENSG00000108602.13
ENSG00000108622.6
ENSG00000108639.3
ENSG00000108641.10
ENSG00000108651.5
ENSG00000108666.5
ENSG00000108684.10
ENSG00000108688.7
ENSG00000108691.5
ENSG00000108700.4
ENSG00000108702.3
ENSG00000108733.5
ENSG00000108753.8
ENSG00000108759.3
ENSG00000108771.8
ENSG00000108774.10
ENSG00000108785.7
ENSG00000108786.6
ENSG00000108798.4
ENSG00000108823.11
ENSG00000108829.9
ENSG00000108830.7
ENSG00000108839.7
ENSG00000108840.11
ENSG00000108846.11
ENSG00000108849.3
ENSG00000108852.10
ENSG00000108878.3
ENSG00000108883.8
ENSG00000108924.9
ENSG00000108950.7
ENSG00000108953.12
ENSG00000108958.4
ENSG00000108960.3
ENSG00000108984.9
ENSG00000109047.7
ENSG00000109061.9
ENSG00000109063.10
ENSG00000109072.9
ENSG00000109099.9
ENSG00000109101.3
ENSG00000109103.7
ENSG00000109107.9
ENSG00000109132.5
ENSG00000109133.8
ENSG00000109158.6
ENSG00000109163.6
ENSG00000109181.7
ENSG00000109182.7
ENSG00000109189.8
ENSG00000109193.6
ENSG00000109205.12
ENSG00000109208.4
ENSG00000109220.6
ENSG00000109255.7
ENSG00000109270.8
ENSG00000109272.3
ENSG00000109320.7
ENSG00000109321.6
ENSG00000109424.3
ENSG00000109471.4
ENSG00000109472.9
ENSG00000109475.12
ENSG00000109511.6
ENSG00000109519.8
ENSG00000109536.7
ENSG00000109606.8
ENSG00000109610.5
ENSG00000109625.14
ENSG00000109667.7
ENSG00000109684.10
ENSG00000109705.7
ENSG00000109736.10
ENSG00000109738.6
ENSG00000109743.6
ENSG00000109758.4
ENSG00000109762.11
ENSG00000109775.6
ENSG00000109790.12
ENSG00000109794.9
ENSG00000109814.7
ENSG00000109819.4
ENSG00000109832.8
ENSG00000109846.3
ENSG00000109851.5
ENSG00000109906.9
ENSG00000109917.6
ENSG00000109920.8
ENSG00000109927.5
ENSG00000109943.4
ENSG00000109944.6
ENSG00000109956.8
ENSG00000109991.4
ENSG00000110002.11
ENSG00000110013.8
ENSG00000110025.8
ENSG00000110031.8
ENSG00000110063.4
ENSG00000110076.14
ENSG00000110077.10
ENSG00000110079.12
ENSG00000110104.7
ENSG00000110108.5
ENSG00000110148.5
ENSG00000110169.6
ENSG00000110172.7
ENSG00000110195.7
ENSG00000110200.4
ENSG00000110203.4
ENSG00000110243.7
ENSG00000110244.5
ENSG00000110245.7
ENSG00000110315.2
ENSG00000110321.11
ENSG00000110324.5
ENSG00000110347.7
ENSG00000110395.4
ENSG00000110427.10
ENSG00000110435.7
ENSG00000110442.7
ENSG00000110446.5
ENSG00000110448.6
ENSG00000110484.6
ENSG00000110665.7
ENSG00000110675.8
ENSG00000110680.8
ENSG00000110693.11
ENSG00000110700.2
ENSG00000110711.5
ENSG00000110717.6
ENSG00000110756.13
ENSG00000110768.7
ENSG00000110777.7
ENSG00000110786.13
ENSG00000110799.9
ENSG00000110801.9
ENSG00000110811.15
ENSG00000110848.4
ENSG00000110852.4
ENSG00000110871.10
ENSG00000110876.8
ENSG00000110887.3
ENSG00000110900.10
ENSG00000110934.6
ENSG00000110944.4
ENSG00000110955.4
ENSG00000111011.13
ENSG00000111012.5
ENSG00000111046.3
ENSG00000111049.3
ENSG00000111052.3
ENSG00000111057.6
ENSG00000111058.3
ENSG00000111087.5
ENSG00000111144.5
ENSG00000111145.3
ENSG00000111181.8
ENSG00000111186.8
ENSG00000111218.7
ENSG00000111224.9
ENSG00000111229.11
ENSG00000111231.4
ENSG00000111237.14
ENSG00000111241.2
ENSG00000111245.10
ENSG00000111249.9
ENSG00000111252.6
ENSG00000111254.3
ENSG00000111262.4
ENSG00000111269.2
ENSG00000111275.8
ENSG00000111291.4
ENSG00000111305.14
ENSG00000111335.8
ENSG00000111339.6
ENSG00000111341.5
ENSG00000111348.4
ENSG00000111358.9
ENSG00000111404.2
ENSG00000111405.4
ENSG00000111432.4
ENSG00000111445.9
ENSG00000111452.8
ENSG00000111481.5
ENSG00000111536.4
ENSG00000111537.4
ENSG00000111540.11
ENSG00000111554.10
ENSG00000111615.8
ENSG00000111640.10
ENSG00000111644.3
ENSG00000111652.5
ENSG00000111653.15
ENSG00000111664.6
ENSG00000111669.10
ENSG00000111678.6
ENSG00000111684.6
ENSG00000111700.8
ENSG00000111701.6
ENSG00000111704.6
ENSG00000111713.2
ENSG00000111716.8
ENSG00000111727.7
ENSG00000111732.6
ENSG00000111783.8
ENSG00000111796.3
ENSG00000111799.16
ENSG00000111817.12
ENSG00000111832.8
ENSG00000111834.8
ENSG00000111837.7
ENSG00000111843.9
ENSG00000111845.4
ENSG00000111846.11
ENSG00000111850.6
ENSG00000111863.8
ENSG00000111879.14
ENSG00000111886.9
ENSG00000111897.6
ENSG00000111913.11
ENSG00000111981.4
ENSG00000112031.11
ENSG00000112038.13
ENSG00000112041.8
ENSG00000112053.9
ENSG00000112077.11
ENSG00000112081.12
ENSG00000112115.5
ENSG00000112116.9
ENSG00000112137.12
ENSG00000112139.10
ENSG00000112144.11
ENSG00000112146.12
ENSG00000112149.5
ENSG00000112164.5
ENSG00000112167.5
ENSG00000112175.6
ENSG00000112182.10
ENSG00000112183.10
ENSG00000112195.8
ENSG00000112208.10
ENSG00000112210.7
ENSG00000112212.7
ENSG00000112214.6
ENSG00000112218.7
ENSG00000112232.8
ENSG00000112237.8
ENSG00000112238.11
ENSG00000112245.6
ENSG00000112246.5
ENSG00000112273.5
ENSG00000112276.9
ENSG00000112280.11
ENSG00000112282.13
ENSG00000112293.10
ENSG00000112299.7
ENSG00000112303.9
ENSG00000112304.6
ENSG00000112306.7
ENSG00000112309.6
ENSG00000112319.13
ENSG00000112333.7
ENSG00000112337.6
ENSG00000112339.10
ENSG00000112343.8
ENSG00000112357.8
ENSG00000112378.11
ENSG00000112394.12
ENSG00000112462.8
ENSG00000112486.10
ENSG00000112494.5
ENSG00000112499.8
ENSG00000112511.13
ENSG00000112514.11
ENSG00000112530.7
ENSG00000112539.10
ENSG00000112559.9
ENSG00000112561.13
ENSG00000112576.8
ENSG00000112619.6
ENSG00000112655.11
ENSG00000112667.8
ENSG00000112695.7
ENSG00000112706.7
ENSG00000112759.12
ENSG00000112761.14
ENSG00000112769.14
ENSG00000112782.11
ENSG00000112799.4
ENSG00000112812.11
ENSG00000112818.5
ENSG00000112837.12
ENSG00000112902.7
ENSG00000112936.14
ENSG00000112972.10
ENSG00000112981.3
ENSG00000112992.12
ENSG00000113013.8
ENSG00000113070.6
ENSG00000113073.10
ENSG00000113088.5
ENSG00000113100.5
ENSG00000113119.8
ENSG00000113140.6
ENSG00000113141.11
ENSG00000113196.2
ENSG00000113231.9
ENSG00000113240.8
ENSG00000113249.8
ENSG00000113262.10
ENSG00000113263.8
ENSG00000113272.9
ENSG00000113273.11
ENSG00000113296.10
ENSG00000113302.4
ENSG00000113303.7
ENSG00000113319.7
ENSG00000113327.10
ENSG00000113328.14
ENSG00000113356.6
ENSG00000113361.8
ENSG00000113387.7
ENSG00000113396.8
ENSG00000113407.9
ENSG00000113456.14
ENSG00000113492.9
ENSG00000113520.6
ENSG00000113525.5
ENSG00000113552.11
ENSG00000113555.4
ENSG00000113558.14
ENSG00000113569.11
ENSG00000113578.13
ENSG00000113595.10
ENSG00000113600.6
ENSG00000113648.12
ENSG00000113657.8
ENSG00000113721.9
ENSG00000113722.12
ENSG00000113734.13
ENSG00000113749.5
ENSG00000113790.6
ENSG00000113805.8
ENSG00000113889.7
ENSG00000113905.4
ENSG00000113924.7
ENSG00000113946.3
ENSG00000113966.5
ENSG00000114013.11
ENSG00000114023.11
ENSG00000114026.17
ENSG00000114054.9
ENSG00000114107.4
ENSG00000114113.2
ENSG00000114115.5
ENSG00000114124.2
ENSG00000114125.9
ENSG00000114166.7
ENSG00000114200.5
ENSG00000114204.10
ENSG00000114209.10
ENSG00000114248.5
ENSG00000114251.9
ENSG00000114279.9
ENSG00000114302.11
ENSG00000114346.9
ENSG00000114349.5
ENSG00000114374.8
ENSG00000114378.12
ENSG00000114391.8
ENSG00000114416.13
ENSG00000114446.4
ENSG00000114450.5
ENSG00000114455.9
ENSG00000114487.5
ENSG00000114520.6
ENSG00000114529.8
ENSG00000114544.11
ENSG00000114547.5
ENSG00000114573.5
ENSG00000114638.3
ENSG00000114654.6
ENSG00000114656.6
ENSG00000114686.4
ENSG00000114698.10
ENSG00000114738.6
ENSG00000114744.4
ENSG00000114757.14
ENSG00000114767.6
ENSG00000114771.9
ENSG00000114784.3
ENSG00000114786.11
ENSG00000114850.2
ENSG00000114854.3
ENSG00000114902.9
ENSG00000114942.9
ENSG00000114948.8
ENSG00000114956.15
ENSG00000114978.13
ENSG00000115008.5
ENSG00000115009.7
ENSG00000115085.9
ENSG00000115112.7
ENSG00000115128.6
ENSG00000115138.6
ENSG00000115155.12
ENSG00000115165.5
ENSG00000115194.6
ENSG00000115211.11
ENSG00000115216.9
ENSG00000115221.6
ENSG00000115226.5
ENSG00000115232.9
ENSG00000115233.7
ENSG00000115234.6
ENSG00000115252.14
ENSG00000115255.6
ENSG00000115263.10
ENSG00000115266.7
ENSG00000115268.5
ENSG00000115271.6
ENSG00000115290.5
ENSG00000115295.15
ENSG00000115297.9
ENSG00000115318.7
ENSG00000115353.6
ENSG00000115363.9
ENSG00000115364.9
ENSG00000115365.7
ENSG00000115368.5
ENSG00000115386.5
ENSG00000115414.14
ENSG00000115415.14
ENSG00000115421.8
ENSG00000115423.14
ENSG00000115457.5
ENSG00000115474.6
ENSG00000115484.10
ENSG00000115488.3
ENSG00000115514.7
ENSG00000115520.4
ENSG00000115523.12
ENSG00000115524.11
ENSG00000115539.9
ENSG00000115540.10
ENSG00000115541.6
ENSG00000115556.9
ENSG00000115590.9
ENSG00000115592.7
ENSG00000115593.10
ENSG00000115594.7
ENSG00000115596.3
ENSG00000115598.5
ENSG00000115602.12
ENSG00000115604.6
ENSG00000115607.5
ENSG00000115641.14
ENSG00000115649.11
ENSG00000115665.4
ENSG00000115705.16
ENSG00000115718.13
ENSG00000115758.8
ENSG00000115761.11
ENSG00000115828.11
ENSG00000115840.9
ENSG00000115841.15
ENSG00000115844.6
ENSG00000115850.5
ENSG00000115875.14
ENSG00000115896.11
ENSG00000115934.11
ENSG00000115935.12
ENSG00000115944.10
ENSG00000115946.3
ENSG00000115947.9
ENSG00000115956.9
ENSG00000116016.9
ENSG00000116031.7
ENSG00000116039.7
ENSG00000116095.6
ENSG00000116096.5
ENSG00000116117.13
ENSG00000116132.7
ENSG00000116141.11
ENSG00000116147.12
ENSG00000116157.5
ENSG00000116161.13
ENSG00000116176.6
ENSG00000116183.6
ENSG00000116194.8
ENSG00000116209.7
ENSG00000116212.10
ENSG00000116218.8
ENSG00000116251.5
ENSG00000116266.6
ENSG00000116288.8
ENSG00000116329.6
ENSG00000116455.9
ENSG00000116459.6
ENSG00000116478.7
ENSG00000116544.7
ENSG00000116574.4
[truncated: 43,721 more rows]
