# Supplementary material for: YTHDC1 m6A-dependent and m6A-independent functions converge to preserve the DNA damage response
Source: EMBO J. 2024 Jul 1;43(16):10. doi: 10.1038/s44318-024-00153-x (PMC11329685; doi:10.1038/s44318-024-00153-x)
Supplement: Supplementary file 5 — Data Set EV4 [file 44318_2024_153_MOESM5_ESM.xlsx]

## Sheet: Summary
Sheet	Description
1	Primers
2	Antibodies
3	siRNAs
4	Plasmids

## Sheet: Sheet1
Name_ID	Gene	Specie	Sequence (5' -> 3')	Use
sgRNAseq_Fw			ACTCTTTCCCTACACGACGCTCTTCCGATCTGTGGAAAGGACGAAACACCG	CRISPR library sequencing
sgRNAseq_Rv			CTGGAGTTCAGACGTGTGCTCTTCCGATCTCTTTATCCATCTTTGCACCC	CRISPR library sequencing
Luciferase-Forward	Luciferase		CGCGCCCAACACCGGCATAAAGAATTG	qRT-PCR. Kindly donated by Dr. Aragón-Amonárriz
Luciferase-Reverse	Luciferase		CCGCTGGAAGATGGAACCGCTGG	qRT-PCR. Kindly donated by Dr. Aragón-Amonárriz
HPRT1_Forward	HPRT1	Human	TGACACTGGCAAAACAATGC	qRT-PCR.
HPRT1_Reverse	HPRT1	Human	GGTCCTTTTCACCAGCAAGC	qRT-PCR.
U6_Forward	U6	Human	GCTTCGGCAGCACATATACTAAAAT	qRT-PCR.
U6_Reverse	U6	Human	ACGAATTTGCGTGTCATCCTT	qRT-PCR.
GAPDH_Forward	GAPDH	Human	AGCCACATCGCTCAGACAC	qRT-PCR.
GAPDH_Reverse	GAPDH	Human	GCCCAATACGACCAAATCC	qRT-PCR.
TP53_Forward	TP53	Human	AGGCCTTGGAACTCAAGGAT	qRT-PCR.
TP53_Reverse	TP53	Human	CCCTTTTTGGACTTCAGGTG	qRT-PCR.
TP53_intron_Reverse	TP53 pre-mRNA	Human	GCTGGGACCCAATGAGATGG	qRT-PCR.
ASH2L_Forward	ASH2L	Human	CGGGTTTTGTTAGCCCTACA	qRT-PCR.
ASH2L_Reverse	ASH2L	Human	ATTTCAAAATACCAGGCACC	qRT-PCR.
YTHDC1_Forward	YTHDC1	Human	GAATCACATCACGGAGGATC	qRT-PCR.
YTHDC1_Reverse	YTHDC1	Human	CATTCCAAGGATTGGTGAGA	qRT-PCR.
BIRC6_exon3/4_Forward	BIRC6	Human	TCTCATGAGACTGCAGCAAA	qRT-PCR.
BIRC6_exon3/4_Reverse	BIRC6	Human	ATCTGTCCATCACTGAGGAC	qRT-PCR.
BIRC6_exon10/11_Forward	BIRC6	Human	GGAGGGCACTGAGGAACAGG	qRT-PCR.
BIRC6_intron10_Reverse	BIRC6	Human	CCTCCCCATCTATTTGAACC	qRT-PCR.
BIRC6_exon10/11_Reverse	BIRC6	Human	CCTTTAGAAAGAGATCCATCCAC	qRT-PCR.
SETX_exon3/4_Forward	SETX	Human	AGTGTGTGGCTGAGTACCAC	qRT-PCR.
SETX_exon3/4_Reverse	SETX	Human	GTCTTGCCCAGTGATGTCAA	qRT-PCR.
SETX_exon10/11_Forward	SETX	Human	CCTGTGCCTGTCAGATTTCAC	qRT-PCR.
SETX_intron10_Reverse	SETX	Human	ATTACAGGTGCCCGCAACCA	qRT-PCR.
SETX_exon10/11_Reverse	SETX	Human	TCGGCAGGAAATTTTCGTAC	qRT-PCR.
ATR_exon2/3_Forward	ATR	Human	CAGTTGTACAGAAGCCAAGA	qRT-PCR.
ATR_exon2/3_Reverse	ATR	Human	CATGATATGCTGGATGAAATC	qRT-PCR.
ATR_exon3/4_Forward	ATR	Human	AATCCTCCCCACTTATGTTT	qRT-PCR.
ATR_intron3_Reverse	ATR	Human	CCTTCAATTTATAGCAAAGC	qRT-PCR.
ATR_exon3/4_Reverse	ATR	Human	TGAACAGATGACTTCACAGA	qRT-PCR.
TP53_gDNA_-3.8_Forward	TP53	Human	AAGAACCAACACGACGTGGC	ChIP-qPCR.
TP53_gDNA_-3.8_Reverse	TP53	Human	CCAGACTGAGGCAAGTGAGG	ChIP-qPCR.
TP53_gDNA_-1.2_Forward	TP53	Human	CGGTGGCATCAGTTCAGAGT	ChIP-qPCR.
TP53_gDNA_-1.2_Reverse	TP53	Human	CTGCTGTCCTTCAGACCAGG	ChIP-qPCR.
TP53_gDNA_+0.2_Forward	TP53	Human	CCCTGGATTGGGTAAGCTCC	ChIP-qPCR.
TP53_gDNA_+0.2_Reverse	TP53	Human	AAATACACGGAGCCGAGAGC	ChIP-qPCR.
TP53_gDNA_+1_Forward	TP53	Human	CACACTTCTTTCCCTCCCTGTCT	ChIP-qPCR.
TP53_gDNA_+1_Reverse	TP53	Human	CAATCCCTCCCCTTCTTTGAA	ChIP-qPCR.
TP53_gDNA_+7.5_Forward	TP53	Human	ATTTCTCTTGGCTCCCTGGC	ChIP-qPCR.
TP53_gDNA_+7.5_Reverse	TP53	Human	CAGGGGTACCAGCATCAGTG	ChIP-qPCR.
TP53_gDNA_+10_Forward	TP53	Human	AAAGTCTGCACGGGAAGGAG	ChIP-qPCR.
TP53_gDNA_+10_Reverse	TP53	Human	TAGACTGGCTGCCCTTCTCT	ChIP-qPCR.
TP53_gDNA_+12.5_Forward	TP53	Human	AGTCACAGCACATGACGGAG	ChIP-qPCR.
TP53_gDNA_+12.5_Reverse	TP53	Human	GCTGCTCACCATCGCTATCT	ChIP-qPCR.
TP53_gDNA_+17_Forward	TP53	Human	CCTACTCCCCTGCCTTCCTA	ChIP-qPCR.
TP53_gDNA_+17_Reverse	TP53	Human	CTGGGACCCAATGAGATGGG	ChIP-qPCR.
TP53_gDNA_+19_Forward	TP53	Human	TGCATTTTCACCCCACCCTT	ChIP-qPCR.
TP53_gDNA_+19_Reverse	TP53	Human	GTTCACCCCTCAGACACACA	ChIP-qPCR.
Intergenic region	chr14: 102539928-102540052	Human	AGCTGACTGGTGGGCAC	ChIP-qPCR.
Intergenic region	chr14: 102539928-102540052	Human	ACTCCTGACCAGCATGGCA	ChIP-qPCR.

## Sheet: Sheet2
Antibodies	Reference	Company	Comments
P-Histone H2A.X (Ser139)	2577S	Cell Signalling Technology	Immunofluorescence and Flow Cytometry.
Donkey anti-Rabbit AF488	A21206	Invitrogen	Immunofluorescence and Flow Cytometry.
Anti-mouse conjugated with HRP	7076S	Cell Signalling Technology	WB
Anti-rabbit conjugated with HRP	7074S	Cell Signalling Technology	WB
YTHDC1	ab122340	Abcam	WB
YTHDC1	ab264375	Abcam	IP
RNAPII (8WG16)	sc-56767	Santa Cruz Biotechnolgy	IP
ATR (C-1)	sc-515173	Santa Cruz Biotechnolgy	WB
BIRC6 / Apollon (F-10)	sc-390616	Santa Cruz Biotechnolgy	WB
SETX	NBP1-94712	Novus Biologicals	WB
GAPDH conjugated with HRP (14C10)	3683S	Cell Signalling Technology	WB
Alpha-tubulin	2144S	Cell Signalling Technology	WB
Cas9 (7A9)	sc-517237	Santa Cruz Biotechnolgy	WB
p53 (DO-1)	P6874-200UL	Sigma-Aldrich	WB
HA.11	901501	Biolegend	WB

## Sheet: Sheet3
Name_ID	Gene	Sequence (5' -> 3')	Specie	Comments
siSCR		CAGUCGCGUUUGCGACUGG[dT][dT]	Human
siRNA1_ASH2L	ASH2L	CCGAGUAACUAACUUAUUU[dT][dT]	Human
siRNA2_ASH2L	ASH2L	CAUUGGAACACCCGUUUAA[dT][dT]	Human
siRNA2_YTHDC1	YTHDC1	CGAGUAUGCAAAUAUUGAA[dT][dT]	Human	Ian A Roundtree et al (2017) Elife
siRNA4_YTHDC1	YTHDC1	CAGAGAUAAACGAGUACAUGA[dT][dT]	Human
siRNA_TP53	TP53	GAGGUUGGCUCUGACUGUA[dT][dT]	Human
siRNA1_METTL3	METTL3	GCACAUCCUACUCUUGUAA[dT][dT]	Human	Wen Xiao et al (2016)
siRNA2_METTL3	METTL3	GGAGAUCCUAGAGCUAUUA[dT][dT]	Human	Wen Xiao et al (2016)
siRNA1_BIRC6	BIRC6	GACUUCAAUAGAGGAGAUAUAUC[dT][dT]	Human
siRNA2_BIRC6	BIRC6	CUCAAAGGAAGGAAAUGAGAACC[dT][dT]	Human
siRNA1_SETX	SETX	GGCCAAUUUAAACGAACUUGUGA[dT][dT]	Human
siRNA2_SETX	SETX	GGGAAAGAAGCACCCGAUUUAAA[dT][dT]	Human
siRNA1_ATR	ATR	GAUUUCCAAGGAUUGCAUAAU[dT][dT]	Human
siRNA2_ATR	ATR	CCUAAAGAAUCCUGUUAUUGA[dT][dT]	Human
siRNA-YTHDC1 (3'UTR)	YTHDC1	UUACUACUUGUAAACACACAC[dT][dT]	Human

## Sheet: Sheet4
Name_ID	Reference	Company	Comments
lentiCas9-Blast vector	52962	Addgene	Lentiviral plasmid to overexpress SpCas9
CRISPRseq-BFP-backbone	85707	Addgene	Lentiviral Backbone for sgRNA library
pcDNA3-ATR WT	31611	Addgene	ATR overexpressing vector
pMD2.G	12259	Addgene	Lentiviral production
psPAX2	12260	Addgene	Lentiviral production
pSpCas9(BB)-2A-Puro (PX459) V2.0	62988	Addgene	YTHDC1-KO generation
pLVX (TetON)-YTHDC1-wt			This paper
pLVX (TetON)-YTHDC1-mutant			This paper
