# Supplementary material for: YTHDC1 m6A-dependent and m6A-independent functions converge to preserve the DNA damage response
Source: EMBO J. 2024 Jul 1;43(16):10. doi: 10.1038/s44318-024-00153-x (PMC11329685; doi:10.1038/s44318-024-00153-x)
Supplement: Supplementary file 6 — Source data Fig. 1 [file 44318_2024_153_MOESM6_ESM.zip]

Archive with 19 entries (16 files):
- Figure 1/
- Figure 1/1E/
- Figure 1/1E/1E.xlsx
- Figure 1/1E/desktop.ini
- Figure 1/1E/FCS Files/
- Figure 1/1E/FCS Files/desktop.ini
- Figure 1/1E/FCS Files/R1 ASH2L.fcs
- Figure 1/1E/FCS Files/R1 DC1.fcs
- Figure 1/1E/FCS Files/R1 SCR.fcs
- Figure 1/1E/FCS Files/R1 TP53.fcs
- Figure 1/1E/FCS Files/R2 ASH2L.fcs
- Figure 1/1E/FCS Files/R2 DC1.fcs
- Figure 1/1E/FCS Files/R2 SCR.fcs
- Figure 1/1E/FCS Files/R2 TP53.fcs
- Figure 1/1E/FCS Files/R3 ASH2L.fcs
- Figure 1/1E/FCS Files/R3 DC1.fcs
- Figure 1/1E/FCS Files/R3 SCR.fcs
- Figure 1/1E/FCS Files/R3 TP53.fcs
- Figure 1/desktop.ini
