# Supplementary material for: YTHDC1 m6A-dependent and m6A-independent functions converge to preserve the DNA damage response
Source: EMBO J. 2024 Jul 1;43(16):10. doi: 10.1038/s44318-024-00153-x (PMC11329685; doi:10.1038/s44318-024-00153-x)
Supplement: Supplementary file 6 — Source data Fig. 1 [file 44318_2024_153_MOESM6_ESM.zip › Figure 1/1E/1E.xlsx]

## Sheet: Sheet1
Mean B525 signal
	R1	R2	R3
siSCR	44067.1	44912.6	48323.3
siTP53	20158.2	22173.8	32274
siASH2L	65789.1	64258.2	73692.5
siDC1	27467.6	29912.7	37475.2
Processed Data
	R1	R2	R3
siSCR	1	1	1
siTP53	0.457443	0.49371	0.667877
siASH2L	1.49293	1.43074	1.52499
siDC1	0.623313	0.66602	0.77551
