# Supplementary material for: YTHDC1 m6A-dependent and m6A-independent functions converge to preserve the DNA damage response
Source: EMBO J. 2024 Jul 1;43(16):10. doi: 10.1038/s44318-024-00153-x (PMC11329685; doi:10.1038/s44318-024-00153-x)
Supplement: Supplementary file 7 — Source data Fig. 2 [file 44318_2024_153_MOESM7_ESM.zip]

Archive with 12 entries (8 files):
- Figure 2/
- Figure 2/2A/
- Figure 2/2A/2A.xlsx
- Figure 2/2A/desktop.ini
- Figure 2/2A/Picture 2A.tif
- Figure 2/2B/
- Figure 2/2B/2B.xlsx
- Figure 2/2B/desktop.ini
- Figure 2/2C/
- Figure 2/2C/2C.xlsx
- Figure 2/2C/desktop.ini
- Figure 2/desktop.ini
