# Supplementary material for: YTHDC1 m6A-dependent and m6A-independent functions converge to preserve the DNA damage response
Source: EMBO J. 2024 Jul 1;43(16):10. doi: 10.1038/s44318-024-00153-x (PMC11329685; doi:10.1038/s44318-024-00153-x)
Supplement: Supplementary file 7 — Source data Fig. 2 [file 44318_2024_153_MOESM7_ESM.zip › Figure 2/2A/2A.xlsx]

## Sheet: Sheet1
P53 relative quantification
	R1	R2	R3	R4	R5
siSCR	1	1	1	1	1
siTP53	0.614654	0.80447	0.744833	0.866798	1.15127
siDC1	1.03031	1.08987	1.02619	1.05928	1.43413
siSCR Nutlin	10.6757	7.22554	9.57069	7.03243	6.06781
siTP53 Nutlin	4.38357	4.97315	4.289	4.81131	4.58112
siDC1 Nutlin	5.82853	6.24394	4.59823	5.32001	3.9838
