# Supplementary material for: YTHDC1 m6A-dependent and m6A-independent functions converge to preserve the DNA damage response
Source: EMBO J. 2024 Jul 1;43(16):10. doi: 10.1038/s44318-024-00153-x (PMC11329685; doi:10.1038/s44318-024-00153-x)
Supplement: Supplementary file 7 — Source data Fig. 2 [file 44318_2024_153_MOESM7_ESM.zip › Figure 2/2B/2B.xlsx]

## Sheet: Sheet1
P53	siSCR			siDC1
	R1	R2	R3	R1	R2	R3
0 hours	1	1	1	1	1	1
1 hour	0.833506	0.910376	0.961223	0.659537	1.127	0.962812
2 hours	nd	0.967154	0.660989	0.602292	0.989784	1.11753
4 hours	0.77572	0.893769	0.953128	0.768238	0.68404	1.12938
8 hours	0.768972	0.742834	0.542789	0.39408	0.689781	0.839373
