# Supplementary material for: YTHDC1 m6A-dependent and m6A-independent functions converge to preserve the DNA damage response
Source: EMBO J. 2024 Jul 1;43(16):10. doi: 10.1038/s44318-024-00153-x (PMC11329685; doi:10.1038/s44318-024-00153-x)
Supplement: Supplementary file 7 — Source data Fig. 2 [file 44318_2024_153_MOESM7_ESM.zip › Figure 2/2C/2C.xlsx]

## Sheet: Sheet1
TP53 mRNA
	R1	R2	R3
siSCR	1	1	1
siTP53	0.252766	0.24132	0.239608
siDC1	0.510779	0.551156	0.480751
TP53 pre-mRNA
	R1	R2	R3
siSCR	1	1	1
siTP53	0.969494	0.839515	0.825255
siDC1	0.512698	0.435553	0.442015
