# Supplementary material for: YTHDC1 m6A-dependent and m6A-independent functions converge to preserve the DNA damage response
Source: EMBO J. 2024 Jul 1;43(16):10. doi: 10.1038/s44318-024-00153-x (PMC11329685; doi:10.1038/s44318-024-00153-x)
Supplement: Supplementary file 8 — Source data Fig. 3 [file 44318_2024_153_MOESM8_ESM.zip]

Archive with 6 entries (4 files):
- Figure 3/
- Figure 3/3D/
- Figure 3/3D/3D.xlsx
- Figure 3/3D/desktop.ini
- Figure 3/3D/README.txt
- Figure 3/desktop.ini
