# Supplementary material for: YTHDC1 m6A-dependent and m6A-independent functions converge to preserve the DNA damage response
Source: EMBO J. 2024 Jul 1;43(16):10. doi: 10.1038/s44318-024-00153-x (PMC11329685; doi:10.1038/s44318-024-00153-x)
Supplement: Supplementary file 8 — Source data Fig. 3 [file 44318_2024_153_MOESM8_ESM.zip › Figure 3/3D/3D.xlsx]

## Sheet: Sheet1
RNAPII ChIP-qRT-PCR
	siSCR		siDC1
	Mean	SD	Mean	SD
-3.8 kb	0.9612	0.2637	0.2644	0.0821
-1.2 kb	0.5075	0.1846	0.0117	0.0042
0.2 kbp	10.3459	0.6309	13.4702	0.6991
1 kb	4.7836	0.2101	1.326	0.1526
2.5 kb	2.3969	0.3493	1.0497	0.2617
10 kb	1.7236	0.3167	0.4875	0.1119
12.5 kb	3.248	0.1502	2.777	1.3036
17 kb	1.0907	0.0892	0.5255	0.146
19 kb	1.4109	0.0809	0.6632	0.1508
