# Supplementary material for: YTHDC1 m6A-dependent and m6A-independent functions converge to preserve the DNA damage response
Source: EMBO J. 2024 Jul 1;43(16):10. doi: 10.1038/s44318-024-00153-x (PMC11329685; doi:10.1038/s44318-024-00153-x)
Supplement: Supplementary file 8 — Source data Fig. 3 [file 44318_2024_153_MOESM8_ESM.zip › Figure 3/3D/README.txt]

Representative replicate of ChIP-qRT-PCR of RNAPII that were used for RNAPII ChIP-seq.
To normalize signal, we used primers that amplies an intergenic region where no signal for RNAPII has been described (chr14: 102539928-102540052).
Normalizing primers are annotated in Supplemental Table 4 as "Intergenic region".
