# Supplementary material for: YTHDC1 m6A-dependent and m6A-independent functions converge to preserve the DNA damage response
Source: EMBO J. 2024 Jul 1;43(16):10. doi: 10.1038/s44318-024-00153-x (PMC11329685; doi:10.1038/s44318-024-00153-x)
Supplement: Supplementary file 9 — Source data Fig. 4 [file 44318_2024_153_MOESM9_ESM.zip]

Archive with 14 entries (11 files):
- Figure 4/
- Figure 4/4D-F/
- Figure 4/4D-F/Alfa Tubulin (4D-F).tif
- Figure 4/4D-F/ATR (4D).tif
- Figure 4/4D-F/BIRC6 (4E).tif
- Figure 4/4D-F/desktop.ini
- Figure 4/4D-F/SETX (4F).tif
- Figure 4/4D-F/YTHDC1 (4D-F).tif
- Figure 4/4G-I/
- Figure 4/4G-I/4G.xlsx
- Figure 4/4G-I/4H.xlsx
- Figure 4/4G-I/4I.xlsx
- Figure 4/4G-I/desktop.ini
- Figure 4/desktop.ini
