# Supplementary material for: YTHDC1 m6A-dependent and m6A-independent functions converge to preserve the DNA damage response
Source: EMBO J. 2024 Jul 1;43(16):10. doi: 10.1038/s44318-024-00153-x (PMC11329685; doi:10.1038/s44318-024-00153-x)
Supplement: Supplementary file 9 — Source data Fig. 4 [file 44318_2024_153_MOESM9_ESM.zip › Figure 4/4G-I/4G.xlsx]

## Sheet: Sheet1
ATR exon junction
	R1	R2	R3
siSCR	1	1.001	1
siDC1-1	0.398	0.382	0.426
siDC1-2	0.26	0.225	0.282
ATR intron
	R1	R2	R3
siSCR	1.001	1.003	1.001
siDC1-1	1.783	1.821	1.724
siDC1-2	2.024	2.148	1.991
