# Supplementary material for: YTHDC1 m6A-dependent and m6A-independent functions converge to preserve the DNA damage response
Source: EMBO J. 2024 Jul 1;43(16):10. doi: 10.1038/s44318-024-00153-x (PMC11329685; doi:10.1038/s44318-024-00153-x)
Supplement: Supplementary file 9 — Source data Fig. 4 [file 44318_2024_153_MOESM9_ESM.zip › Figure 4/4G-I/4H.xlsx]

## Sheet: Sheet1
BIRC6 exon junction
	R1	R2	R3
siSCR	1.07075	0.93434	0.994907
siDC1-1	0.599801	0.52197	0.658817
siDC1-2	0.218818	0.247352	0.224801
BIRC6 intron
	R1	R2	R3
siSCR	0.944348	1.02864	1.02701
siDC1-1	3.79716	3.54823	4.23843
siDC1-2	6.93877	7.09358	6.07765
