# Supplementary material for: YTHDC1 m6A-dependent and m6A-independent functions converge to preserve the DNA damage response
Source: EMBO J. 2024 Jul 1;43(16):10. doi: 10.1038/s44318-024-00153-x (PMC11329685; doi:10.1038/s44318-024-00153-x)
Supplement: Supplementary file 9 — Source data Fig. 4 [file 44318_2024_153_MOESM9_ESM.zip › Figure 4/4G-I/4I.xlsx]

## Sheet: Sheet1
SETX exon junction
	R1	R2	R3
siSCR	1.02109	0.997253	0.98204
siDC1-1	0.545741	0.547924	0.439472
siDC1-2	0.186687	0.262255	0.246083
SETX intron
	R1	R2	R3
siSCR	0.987045	0.963805	1.05117
siDC1-1	1.94912	2.05096	1.8974
siDC1-2	3.57973	3.51117	3.03204
