# Supplementary material for: YTHDC1 m6A-dependent and m6A-independent functions converge to preserve the DNA damage response
Source: EMBO J. 2024 Jul 1;43(16):10. doi: 10.1038/s44318-024-00153-x (PMC11329685; doi:10.1038/s44318-024-00153-x)
Supplement: Supplementary file 10 — Source data Fig. 5 [file 44318_2024_153_MOESM10_ESM.zip]

Archive with 13 entries (9 files):
- Figure 5/
- Figure 5/5C-D/
- Figure 5/5C-D/5C.xlsx
- Figure 5/5C-D/5D.xlsx
- Figure 5/5C-D/desktop.ini
- Figure 5/5E-F/
- Figure 5/5E-F/5E.xlsx
- Figure 5/5E-F/5F.xlsx
- Figure 5/5E-F/desktop.ini
- Figure 5/5G-H (terminar)/
- Figure 5/5G-H (terminar)/5G-H.xlsx
- Figure 5/5G-H (terminar)/desktop.ini
- Figure 5/desktop.ini
