# Supplementary material for: YTHDC1 m6A-dependent and m6A-independent functions converge to preserve the DNA damage response
Source: EMBO J. 2024 Jul 1;43(16):10. doi: 10.1038/s44318-024-00153-x (PMC11329685; doi:10.1038/s44318-024-00153-x)
Supplement: Supplementary file 10 — Source data Fig. 5 [file 44318_2024_153_MOESM10_ESM.zip › Figure 5/5C-D/5C.xlsx]

## Sheet: Sheet1
TP53 mRNA
	R1	R2	R3
siSCR	1.00063	1.00009	1.00001
siM3	1.82502	1.52042	1.52653
TP53 pre-mRNA
	R1	R2	R3
siSCR	1.00038	1.00488	1.00641
siM3	1.34954	1.23397	0.872766
