# Supplementary material for: YTHDC1 m6A-dependent and m6A-independent functions converge to preserve the DNA damage response
Source: EMBO J. 2024 Jul 1;43(16):10. doi: 10.1038/s44318-024-00153-x (PMC11329685; doi:10.1038/s44318-024-00153-x)
Supplement: Supplementary file 10 — Source data Fig. 5 [file 44318_2024_153_MOESM10_ESM.zip › Figure 5/5C-D/5D.xlsx]

## Sheet: Sheet1
ATR exon junction
	R1	R2	R3
siSCR	1	1	1
siM3	0.646281	0.525871	0.548571
ATR intron
	R1	R2	R3
siSCR	1	1	1
siM3	1.36579	1.7939	1.46809
