# Supplementary material for: YTHDC1 m6A-dependent and m6A-independent functions converge to preserve the DNA damage response
Source: EMBO J. 2024 Jul 1;43(16):10. doi: 10.1038/s44318-024-00153-x (PMC11329685; doi:10.1038/s44318-024-00153-x)
Supplement: Supplementary file 10 — Source data Fig. 5 [file 44318_2024_153_MOESM10_ESM.zip › Figure 5/5E-F/5E.xlsx]

## Sheet: Sheet1
TP53 mRNA
[STM2457]	R1	R2	R3
0	1	1	1
0.5	1.037	0.978	0.963
1	0.939	0.918	0.933
2.5	0.984	0.878	0.962
5	0.961	0.979	0.957
TP53 pre-mRNA
[STM2457]	R1	R2	R3
0	1	1	1
0.5	0.994	1.107	0.985
1	0.883	0.998	0.935
2.5	0.894	1.041	0.953
5	0.915	1.205	0.944
