# Supplementary material for: YTHDC1 m6A-dependent and m6A-independent functions converge to preserve the DNA damage response
Source: EMBO J. 2024 Jul 1;43(16):10. doi: 10.1038/s44318-024-00153-x (PMC11329685; doi:10.1038/s44318-024-00153-x)
Supplement: Supplementary file 10 — Source data Fig. 5 [file 44318_2024_153_MOESM10_ESM.zip › Figure 5/5E-F/5F.xlsx]

## Sheet: Sheet1
ATR intron
[STM2457]	R1	R2	R3
0	1	1	1
0.5	1.297	1.019	1.404
1	1.357	1.169	1.075
2.5	0.994	1.062	1.968
5	1.852	1.719	2.158
BIRC6 intron
[STM2457]	R1	R2	R3
0	1	1	1
0.5	1.318	1.294	1.175
1	1.263	1.061	1.259
2.5	1.609	1.33	1.374
5	1.64	1.461	1.556
SETX intron
[STM2457]	R1	R2	R3
0	1	1	1
0.5	0.787	1.306	0.973
1	1	1.302	0.927
2.5	1.196	1.398	1.172
5	0.947	1.471	1.173
