# Supplementary material for: YTHDC1 m6A-dependent and m6A-independent functions converge to preserve the DNA damage response
Source: EMBO J. 2024 Jul 1;43(16):10. doi: 10.1038/s44318-024-00153-x (PMC11329685; doi:10.1038/s44318-024-00153-x)
Supplement: Supplementary file 10 — Source data Fig. 5 [file 44318_2024_153_MOESM10_ESM.zip › Figure 5/5G-H (terminar)/5G-H.xlsx]

## Sheet: Sheet1
TP53 mRNA	TP53 mRNA
			[DOXY]	R1	R2	R3	R4
WT	WT	siSCR	0	1	1	1	1
		siDC1	0	0.389	0.399	0.429	0.383
			20	0.454	0.457	0.464	0.531
Mutant	Mutant	siSCR	0	1	1	1	1
		siDC1	0	0.317	0.398	0.398	0.343
			200	0.2	0.402	0.414	0.346
TP53 pre-mRNA	TP53 pre-mRNA
			[DOXY]	R1	R2	R3	R4
WT	WT	siSCR	0	1	1	1	1
		siDC1	0	0.407	0.549	0.515	0.501
			20	0.4	0.532	0.657	0.659
Mutant	Mutant	siSCR	0	1	1	1	1
		siDC1	0	0.53	0.475	0.475	0.377
			200	0.687	0.451	0.476	0.343
	ATR intron
			[DOXY]	R1	R2	R3	R4
	WT	siSCR	0	1	1	1
		siDC1	0	2.709	1.761	3.542
			20	2.119	1.488	1.441
	Mutant	siSCR	0	1	1	1	1
		siDC1	0	3.438	2.065	2.065	3.099
			200	3.939	1.803	1.968	3.196
	BIRC6 intron
			[DOXY]	R1	R2	R3	R4
	WT	siSCR	0	1	1	1	1
		siDC1	0	8.894	9.135	7.988	9.433
			20	5.393	8.06	6.185	8.139
	Mutant	siSCR	0	1	1	1	1
		siDC1	0	7.029	6.742	6.742	7.719
			200	9.634	6.498	6.988	7.266
	SETX intron
			[DOXY]	R1	R2	R3
	WT	siSCR	0	1	1	1
		siDC1	0	3.456	3.664	2.882
			20	3.118	2.536	2.056
	Mutant	siSCR	0	1	1	1
		siDC1	0	3.033	3.033	3.299
			200	2.871	3.201	3.549
