# Supplementary material for: YTHDC1 m6A-dependent and m6A-independent functions converge to preserve the DNA damage response
Source: EMBO J. 2024 Jul 1;43(16):10. doi: 10.1038/s44318-024-00153-x (PMC11329685; doi:10.1038/s44318-024-00153-x)
Supplement: Supplementary file 11 — Source data Fig. 6 [file 44318_2024_153_MOESM11_ESM.zip]

Archive with 74 entries (66 files):
- Figure 6/
- Figure 6/6A-B/
- Figure 6/6A-B/2B.xlsx
- Figure 6/6A-B/desktop.ini
- Figure 6/6A-B/Picture 6A.tif
- Figure 6/6A-B/README.txt
- Figure 6/6C/
- Figure 6/6C/6C.xlsx
- Figure 6/6C/desktop.ini
- Figure 6/6D/
- Figure 6/6D/6D.xlsx
- Figure 6/6D/desktop.ini
- Figure 6/6D/FCS/
- Figure 6/6D/FCS/desktop.ini
- Figure 6/6D/FCS/R1 Cisplatin pcATR - siATR.fcs
- Figure 6/6D/FCS/R1 Cisplatin pcATR - siDC1.fcs
- Figure 6/6D/FCS/R1 Cisplatin pcATR - siSCR.fcs
- Figure 6/6D/FCS/R1 Cisplatin pcEMPTY - siATR.fcs
- Figure 6/6D/FCS/R1 Cisplatin pcEMPTY - siDC1.fcs
- Figure 6/6D/FCS/R1 Cisplatin pcEMPTY - siSCR.fcs
- Figure 6/6D/FCS/R1 pcEMPTY - siATR Untreated.fcs
- Figure 6/6D/FCS/R1 pcEMPTY - siDC1 Untreated.fcs
- Figure 6/6D/FCS/R1 pcEMPTY - siSCR Untreated.fcs
- Figure 6/6D/FCS/R1 Untreated pcATR - siATR.fcs
- Figure 6/6D/FCS/R1 Untreated pcATR - siDC1.fcs
- Figure 6/6D/FCS/R1 Untreated pcATR - siSCR.fcs
- Figure 6/6D/FCS/R2 Cisplatin pcATR - siATR.fcs
- Figure 6/6D/FCS/R2 Cisplatin pcATR - siDC1.fcs
- Figure 6/6D/FCS/R2 Cisplatin pcATR - siSCR.fcs
- Figure 6/6D/FCS/R2 Cisplatin pcEmpty - siATR.fcs
- Figure 6/6D/FCS/R2 Cisplatin pcEmpty - siDC1.fcs
- Figure 6/6D/FCS/R2 Cisplatin pcEmpty - siSCR.fcs
- Figure 6/6D/FCS/R2 Untreated pcATR - siATR.fcs
- Figure 6/6D/FCS/R2 Untreated pcATR - siDC1.fcs
- Figure 6/6D/FCS/R2 Untreated pcATR - siSCR.fcs
- Figure 6/6D/FCS/R2 Untreated pcEmpty - siATR.fcs
- Figure 6/6D/FCS/R2 Untreated pcEmpty - siDC1.fcs
- Figure 6/6D/FCS/R2 Untreated pcempty - siSCR.fcs
- Figure 6/6D/FCS/R3 Cisplatin pcATR - siATR.fcs
- Figure 6/6D/FCS/R3 Cisplatin pcATR - siDC1.fcs
- Figure 6/6D/FCS/R3 Cisplatin pcATR - siSCR.fcs
- Figure 6/6D/FCS/R3 Cisplatin pcEmpty - siATR.fcs
- Figure 6/6D/FCS/R3 Cisplatin pcEmpty - siDC1.fcs
- Figure 6/6D/FCS/R3 Cisplatin pcEmpty - siSCR.fcs
- Figure 6/6D/FCS/R3 Untreated pcATR - siATR.fcs
- Figure 6/6D/FCS/R3 Untreated pcATR - siDC1.fcs
- Figure 6/6D/FCS/R3 Untreated pcATR - siSCR.fcs
- Figure 6/6D/FCS/R3 Untreated pcEmpty - siATR.fcs
- Figure 6/6D/FCS/R3 Untreated pcEmpty - siDC1.fcs
- Figure 6/6D/FCS/R3 Untreated pcEmpty - siSCR.fcs
- Figure 6/6D/FCS/R4 Cisplatin pcATR - siATR.fcs
- Figure 6/6D/FCS/R4 Cisplatin pcATR - siDC1.fcs
- Figure 6/6D/FCS/R4 Cisplatin pcATR - siSCR.fcs
- Figure 6/6D/FCS/R4 Cisplatin pcEmpty - siATR.fcs
- Figure 6/6D/FCS/R4 Cisplatin pcEmpty - siDC1.fcs
- Figure 6/6D/FCS/R4 Cisplatin pcEmpty - siSCR.fcs
- Figure 6/6D/FCS/R4 Untreated pcATR - siATR.fcs
- Figure 6/6D/FCS/R4 Untreated pcATR - siDC1.fcs
- Figure 6/6D/FCS/R4 Untreated pcATR - siSCR.fcs
- Figure 6/6D/FCS/R4 Untreated pcEmpty - siATR.fcs
- Figure 6/6D/FCS/R4 Untreated pcEmpty - siDC1.fcs
- Figure 6/6D/FCS/R4 Untreated pcEmpty - siSCR.fcs
- Figure 6/6E/
- Figure 6/6E/6E.xlsx
- Figure 6/6E/desktop.ini
- Figure 6/6F/
- Figure 6/6F/6F.xlsx
- Figure 6/6F/desktop.ini
- Figure 6/6F/Pictures 6F.tif
- Figure 6/6G/
- Figure 6/6G/6G.xlsx
- Figure 6/6G/desktop.ini
- Figure 6/6G/Picture 6G.tif
- Figure 6/desktop.ini
