# Supplementary material for: YTHDC1 m6A-dependent and m6A-independent functions converge to preserve the DNA damage response
Source: EMBO J. 2024 Jul 1;43(16):10. doi: 10.1038/s44318-024-00153-x (PMC11329685; doi:10.1038/s44318-024-00153-x)
Supplement: Supplementary file 11 — Source data Fig. 6 [file 44318_2024_153_MOESM11_ESM.zip › Figure 6/6A-B/2B.xlsx]

## Sheet: Sheet1
Tail% DNA in Cisplatin-treated cells
siSCR			siDC1-1			siDC1-2			siTP53			siATR
R1	R2	R3	R1	R2	R3	R1	R2	R3	R1	R2	R3	R1	R2	R3
86.5592	2.59086	37.1865	56.479	78.1265	83.3852	65.3089	78.4341	8.83944	78.0919	78.1655	75.0636	99.696	71.4528	65.1589
77.6478	68.4608	75.0898	69.2123	84.8806	79.1417	69.8412	69.5482	77.2654	52.4733	76.9742	75.8344	65.6496	64.8977	74.0928
83.1853	54.4662	71.8652	57.057	87.4152	83.9612	0.205404	80.4308	37.4914	71.6213	74.507	81.526	73.89	73.435	58.4343
61.6542	62.4832	77.5957	65.1974	79.0219	80.728	70.8409	75.9322	76.9324	72.9346	76.9376	86.3761	66.2837	71.3639	62.385
34.4	59.9782	66.2167	69.81	79.0312	91.8685	75.5049	79.3619	75.9037	51.903	80.8505	78.9499	81.6575	60.9923	66.311
95.5844	53.7434	72.6884	71.7751	87.2338	68.0526	1.10236	70.0089	66.0582	61.6034	77.1829	75.4217	71.3034	66.3374	58.8957
82.8495	65.1275	73.3045	60.1707	86.922	81.5855	65.1196	81.2095	56.9828	72.9505	78.2934	61.4673	69.3476	61.6177	61.927
99.8313	55.9388	84.0388	70.7573	3.50809	78.8356	71.9935	82.4116	71.8003	68.965	67.009	72.5842	63.0386	3.06996	68.0194
7.5082	53.1288	76.7616	71.8078	82.6955	86.5729	50.2256	75.8915	79.0944	69.0768	35.8359	29.5309	75.3666	70.3504	68.5469
3.34169	68.0188	68.8813	57.4494	81.0915	77.6567	66.2379	79.1798	62.6378	60.9318	72.2597	77.6996	72.0159	54.404	72.337
1.68025	64.7916	84.5993	52.5355	79.35	78.8643	75.1367	79.7406	66.0761	65.0397	66.4503	69.1514	73.5788	58.8945	74.0957
11.3599	72.5176	75.0729	71.2225	41.7377	71.9522	70.1115	74.2585	82.5978	41.3933	71.7379	61.7367	60.2316	70.091	78.4315
8.07283	72.9316	85.4716	70.4539	91.9525	81.4618	18.1196	79.8304	69.2364	58.1632	62.2519	78.3147	65.2549	60.5538	77.1019
12.8252	65.6669	60.1513	65.289	83.0002	79.2633	61.4168	72.0052	74.9466	60.8349	70.9961	74.9338	63.7808	61.0143	71.0665
13.1084	62.5832	73.8189	63.6195	85.9183	78.3714	1.5563	74.518	68.2953	48.0217	73.3165	76.1027	74.5765	74.9635	65.3491
91.1992	65.5928	81.7617	67.5987	85.3135	72.4794	72.8019	80.946	85.3596	60.7482	46.4898	66.2764	54.2964	15.5078	67.8572
72.2241	4.55407	72.0535	64.6822	87.689	80.5886	49.2386	4.68908	71.7802	64.8587	67.6775	77.5634	74.4853	67.7999	78.4069
9.32332	59.1381	0.6969	71.8683	87.8071	83.6371	78.9684	72.206	77.6548	63.3933	67.2456	75.4031	55.8612	73.8639	62.3295
81.6176	63.9363	74.0649	65.883	84.0618	74.1108	6.43537	83.5826	74.4611	7.52163	58.2166	83.0151	46.125	81.3261	69.6817
78.7065	56.3387	74.625	43.7007	91.44	75.3032	31.6178	79.6832	87.4473	79.6567	55.5251	70.5623	67.4778	63.6209	77.3324
19.7883	63.2912	83.2187	14.3637	86.6837	81.8729	54.6826	82.1312	68.4398	60.5336	70.4894	69.8925	50.6586	50.6489	71.3153
98.4967	67.1495	72.3309	55.4112	89.4892	80.6258	4.13712	73.2429	68.4385	75.4717	71.1651	68.1838	68.9533	45.6612	65.626
90.2503	66.4562	44.6175	73.0051	87.2141	98.1374	55.3373	87.663	68.085	68.6083	76.1577	72.1294	73.3983	65.2548	74.051
6.56124	60.267	78.1888	61.1314	0.84952	56.435	78.2196	75.758	68.5506	36.3898	83.1642	80.2553	71.9733	68.0134	63.9932
96.9834	59.0041	83.3635	50.2568	81.0962	74.77	62.4655	0.114207	62.2878	78.7096	73.4815	1.79622	69.9271	63.7356	75.9931
88.7369	98.6438	73.0012	62.7326	79.5692	82.0017	10.2667	60.8065	71.1025	71.1117	72.0134	4.11158	63.4769	81.1894	64.9618
92.8476	68.8996	78.2143	50.0882	83.6128	81.9993	59.883	67.666	59.4776	61.0205	77.3257	78.7676	94.9068	60.241	67.2676
13.9608	63.7997	70.98	64.71	90.8002	86.6724	60.3004	66.4653	62.8161	50.3042	68.8709	74.4414	79.1668	76.7425	58.2444
20.493	67.1631	79.0295	58.6636	82.9102	75.106	71.3614	59.9952	73.4945	74.2929	76.7502	51	76.123	76.2533	68.0347
79.81	50.2894	76.5728	70.4909	87.6187	88.6049	74.2354	76.139	68.5836	67.841	57.4274	83.2133	74.6391	63.0089	63.8303
9.22708	66.8709	74.8439	59.3395	82.8653	82.4198	67.1871	76.9308	58.792	65.8045	84.8734	79.7279	71.2404	64.1916	25.7958
82.4809	75.9324	42.2627	56.3813	86.577	76.6093	69.7377	76.4949	73.1255	68.4349	70.6476	79.8452	57.9245	74.3036	54.9225
98.348	71.1762	2.09235	62.3697	83.8652	65.5891	56.4851	77.0121	70.3107	54.1717	79.1192	87.0514	70.0978	59.3027	80.381
52.3568	67.6026	66.9594	60.0251	84.2184	75.0562	44.1318	66.8307	78.605	74.3825	70.6436	86.8021	68.4062	75.6486	67.9015
20.5696	77.8636	75.204	60.2745	88.4514	86.5039	74.5433	77.5462	64.5685	72.9507	53.8437	86.1545	76.5261	75.075	76.7066
23.3212	18.8912	70.976	70.2274	88.7463	77.8829	64.093	65.9163	52.8726	67.8003	74.9902	78.5614	62.5748	73.0197	75.4759
4.27501	68.1575	72.6058	69.1978	83.6628	89.3745	64.4818	71.2536	74.7328	67.2787	76.2857	75.2276	61.2803	68.4127	73.1858
10.3131	2.15376	44.4428	63.9457	85.138	69.8152	55.9354	83.4338	62.8644	73.8298	79.8086	65.5848	68.6532	71.16	70.9635
94.3291	71.3919	72.6539	52.7519	85.9143	79.7159	68.1542	72.1315	77.933	59.3408	69.4792	71.5059	75.2071	80.2579	71.3188
31.5688	66.2223	70.9133	59.4501	85.086	81.6865	88.0547	68.9697	64.3361	33.0857	22.5629	68.6474	75.6109	67.9	79.5931
38.5184	64.9889	75.625	49.898	86.6898	63.8115	52.1577	67.3604	74.936	56.0354	45.2993	86.1606	41.2285	69.9601	68.4629
12.4582	69.636	1.47922	41.6111	84.8852	80.3061	17.1056	74.2446	78.2942	62.2477	65.0769	73.2303	55.7344	79.5707	53.072
17.6471	71.8878	80.7271	60.9152	83.3859	78.7192	70.6829	79.5133	76.1157	60.4365	81.1888	75.1317	75.2117	70.996	65.3337
99.1295	64.0513	55.6194	62.6547	74.1162	72.9721	67.9109	1.31445	72.0705	66.6054	78.85	75.2264	71.7974	95.6443	64.7221
11.8086	9.49021	68.7222	0.748458	85.4439	80.1676	71.4055	0.143915	54.887	98.0687	80.9293	63.8042	48.6908	98.4116	69.0628
97.5639	1.90169	76.2371	74.2372	82.2734	81.5254	98.7114	57.1105	83.7115	69.0893	81.0533	55.5597	63.2962	69.1669	55.1687
91.0135	90.6201	63.119	72.4778	84.8868	81.3983	42.6758	9.43391	76.118	72.7625	82.2541	74.454	55.7663	61.6084	78.4682
98.683	67.6132	78.8828	67.4968	82.7442	58.2339	62.2534	73.4421	11.6659	66.1386	71.0094	69.2706	73.8014	58.3882	66.4773
86.3355	6.16183	70.3919	73.2792	82.8564	81.8707	80.8823	78.8289	82.8558	71.6514	74.7882	98.3485	70.4525	75.7266	63.0187
42.3442	55.366	73.343	45.7394	78.8318	77.9582	49.362	75.2283	91.567	62.4788	49.4675	52.8725	77.3012	71.7461	56.0027
71.2833	14.4143	76.6545	59.3696	82.286	77.0267	57.5676	66.1076	89.4891	72.4015	67.4751	71.2234	74.2249	69.7962	52.459
22.8609	67.1571	72.3342	64.0538	84.4468	67.1279	59.776	72.0778	68.7684	77.902	73.5833	69.6134	68.8264	63.6476	55.1531
10.8625	69.5389	68.0533	70.2637	77.4842	90.5039	67.0926	65.8091	73.9029	75.5122	51.9541	71.3711	79.1578	65.9449	63.0016
44.2752	9.01017	1.38486	65.4184	83.6674	67.8601	65.1684	2.14144	84.2697	72.0742	46.8119	71.7658	73.5729	78.4668	63.3057
19.7963	63.9894	72.6234	61.5989	81.1471	71.1793	70.7052	74.4485	71.9859	71.2105	74.9573	3.38106	77.9297	58.4783	66.446
67.6336	68.917	68.5643	56.401	80.8828	70.5896	66.8869	73.504	82.7429	74.6784	71.991	70.0999	73.1485		64.6037
5.04961	59.1489	77.0959	62.2388	78.0097	82.0069	52.3799	82.0629	82.8231		12.0794	67.105	66.9742		49.7041
73.458	60.7858	68.5477	52.3076	85.3725	83.6423	61.4777	81.3424	77.8052		46.0782	65.3029	67.6564		74.9899
71.8181	67.6692	66.4222	71.433	86.4499	80.9067	70.2714	76.5355	76.8642		81.4608	78.2406	69.22		81.952
59.461	64.0783	7.24915	62.6099	73.8628	60.7938	67.8683	0.898199	73.0389		74.8973	64.0942	77.5087		67.9674
77.8174	69.8614	69.6915	42.3853	82.3144	81.377	68.3604	80.9307	82.9058		78.6376	70.5126	63.5919		48.3331
67.2837	62.3557	73.0321	61.9659	81.8002	82.7866	62.079	73.3122	80.9323		72.3794	53.7744	75.0536		68.2035
67.6712	67.985	74.2503	59.3813	81.0137	76.902	67.3867	79.0718	80.8319		73.7981	64.2649	70.1366		72.1407
59.7569	67.1154	52.5283	65.551	73.8718	79.05	77.9855	76.8551	77.2925		72.8416	50.9002	61.1824		79.4463
97.2265	72.6295	72.4029	59.2293	67.214	73.4095	72.442	78.1724	73.0622		71.9607	72.3365	71.0399		72.3925
99.6267	75.4359	78.3358	55.8093	85.2842	74.962	1.35355	82.5257	72.5574		64.9735	68.3261	78.6305		67.2298
7.44755	78.5638	77.253	58.2312	78.6673	76.9906	47.9042	80.1833	81.7427		66.9056	67.8107	60.8435		55.4604
61.8185	72.0685	77.0599	68.6347	81.2531	78.7946	53.1737	1.86159	69.2633		76.1701		76.8534		70.3259
71.5939	73.7777	76.8213	64.1842	82.4468	77.6567	8.57696	81.9281	81.1938		76.7146		78.9574		79.2586
73.2768	70.2446	73.5413	63.8726	88.1182	78.8343	52.8426	78.027	75.303		65.6215		73.9089		65.1606
63.159	63.3168	61.3761	55.1844	84.9202	78.5848	70.9421	80.5429	83.3931		57.1142		76.2462		70.8453
59.3147	5.99971	66.8436	60.8121	89.261	59.4108	72.334	62.1635	82.2508		48.1912		6.70641		72.2038
63.8849	55.4183	75.1608	55.8404	84.0285	81.0272	69.1738	67.1368	75.8278		47.5876		67.8138		54.1795
64.7494	56.8533	78.1807	74.0952	84.2433	74.5702	46.9078	65.7907	69.0365		9.47081		74.4716		69.5625
68.4996	71.0414	67.0532	56.4912	85.5519	77.8091	66.6218	67.0047	83.0035		78.969		51.4186		69.1293
43.5175	78.3708	67.1849	51.9439	86.2162	76.0458	58.5474	83.8665	81.6901		82.935		72.5477		71.6004
48.8932	64.8465	75.4113	49.6098	79.231	81.1578	74.8754	81.8497	79.5355		78.9424		11.4473		55.1907
68.7325	59.1646	73.1032	43.1124	85.5986	82.9504	46.2868	72.3109	74.8096		70.9639		76.3056		82.5775
71.5099	66.8962	5.13558	62.2016	88.8075	82.5045	66.0744	83.0248	81.9178		73.8635		64.0532		46.1853
2.03987	69.6967	65.6085	56.4936	80.762	82.5625	36.7925	81.3952	76.9481		3.97683		69.5416		77.0541
4.97027	67.3017	74.577	99.7401	85.3577	77.9703	57.5147	82.4853	83.1463		80.0876		62.9107		66.8719
38.1528	69.0864	10.761	69.8826	90.6914	67.5291	79.8292	77.9005	87.4122		77.2229		71.4434
70.1372	62.2829	60.4752	66.2001	50.876	73.2869	50.6589	76.3493	11.7056		81.7264		72.4479
54.811	98.5593	75.3163	54.0067	76.9056	69.2705	76.4312	83.7754	95.9449		51.9618		79.4599
7.3343	54.0236	71.2004	55.4401	86.5358	77.2065	2.11843	65.6553	78.69		70.5685		73.061
51.83	5.16213	63.5583	63.174	81.2054	15.2964	59.1602	69.1091	71.3716		72.3573		9.04078
68.3036	59.3581	8.79496	59.0326	97.9781	81.9144	68.3635	72.7956	80.7657		70.9485		60.9842
60.4825	68.1424	60.9696	61.4838	82.9812	80.0791	68.5465	81.3016	77.5104		84.6033		71.1674
66.0447	56.4202	50.7734	65.63	52.633	82.0048	73.781	2.59883	9.76989		82.5717		76.5031
63.2306	3.26656	74.6597	54.4493	87.3418	61.1382	2.74567	81.7025	75.9169		80.8144		27.9266
75.4986	65.1433	70.3958	59.3769	81.2141	81.1095	72.8448	76.4358	67.4701		74.8187		64.7441
75.5368	4.41839	8.78163	56.7433	82.5199	79.0146	73.661	81.8397			72.7848		33.6078
64.4485	69.0819	73.1626	51.9571	84.6066	80.9949	68.8819	0.497667			67.8467		92.6059
73.9099	68.8207	69.4857	57.1815	82.3263	76.9502	71.0783	79.9069			75.5597
58.9847	55.2997	52.5252	62.4999	87.8283	80.1712	67.2954	72.2351			79.7009
66.3451	66.1285	59.2384	56.3489	85.3662	79.3491	59.3583	76.9233			30.2332
54.3138	70.6196	65.6873	41.2428	82.8636	75.447	66.3913	0.570801			85.6527
70.6347	85.4574	63.663	28.1242	82.986	79.112	64.9468	68.7671			63.1738
63.579	71.817	75.1676	62.5149	76.0372		68.5756	78.0971
45.61	72.1797	69.5972	50.3444	80.1327		69.2962	81.9597
55.088	69.1856	3.84585	56.3876	83.0521		79.0545	77.6158
62.6205	54.1968	72.2514		81.8871		99.9354	80.1475
84.2235	67.1226	68.6526		84.2736		1.39489	3.80061
58.4122	68.1352	73.5219		77.9741		71.3096	83.534
49.1604	5.31401	65.7446		85.1535		79.6053	78.998
74.5414	17.578	78.1911		90.161		60.7568	78.6498
70.8205	68.3206	64.5568		80.8488		68.3436	75.2396
68.7658	89.8405	64.1103		9.65388		55.2933	74.5913
51.6827		65.2527		86.9964		72.9207	82.4006
98.4934		14.0398				74.2978	80.8422
59.4646		46.7284				76.1597	0.771523
83.5685		62.9098				73.6892	75.5567
74.6001		68.6065				98.4768	76.3907
7.42644						2.06169	76.5451
58.4431						66.5081	79.2974
73.0063						2.30705	81.3507
68.1857						70.3878	80.863
66.3819						72.1274	2.00932
69.7481						74.7708	79.1325
56.2504						59.6771	79.2774
68.6453						50.6212	78.4933
73.9781						2.64765	80.7055
82.2744						60.6451	70.7013
65.1055						0.689925	80.3021
67.8703						61.6391	78.2511
66.0721						2.2452	80.863
37.3979						74.3057	69.2318
69.0773						61.6028	93.2372
71.7781						52.3343	57.9584
29.7483						2.2735
77.4844						49.5187
67.4627						68.8569
69.4916						60.7756
6.19423						1.80599
55.4861						2.27806
48.2352						73.3346
59.7183						68.6315
32.7937						63.3232
60.0726						59.5989
57.8804						75.5592
4.13245						65.4301
38.0737						73.6968
70.2939						71.4465
0.825661						67.0076
73.9785						2.83953
61.5065						66.4172
72.1017						85.4039
48.7493						60.9786
75.0413						64.0861
64.5648						68.3015
4.18892						70.1674
89.4888						61.5249
69.9203						3.52879
64.5723						69.4965
67.9736						74.3735
64.601						77.5006
38.1981						4.27484
54.7936						64.8672
70.8079						70.1949
51.35						63.6977
37.8872						1.34017
69.4464						69.0868
8.8873						77.0308
12.0748						87.0714
57.1821						67.5508
0.33195						67.4162
0.31551						87.2839
50.2925						75.9639
55.9353						70.0091
70.373						99.4202
0.432248
12.3176
56.9539
61.4549
73.1473
72.8178
72.5028
74.7683
70.2067
74.7126
99.8739
