# Supplementary material for: YTHDC1 m6A-dependent and m6A-independent functions converge to preserve the DNA damage response
Source: EMBO J. 2024 Jul 1;43(16):10. doi: 10.1038/s44318-024-00153-x (PMC11329685; doi:10.1038/s44318-024-00153-x)
Supplement: Supplementary file 11 — Source data Fig. 6 [file 44318_2024_153_MOESM11_ESM.zip › Figure 6/6A-B/README.txt]

Figure 6A is a representative picture of the analysis performed to generate Figure 6B.
