# Supplementary material for: YTHDC1 m6A-dependent and m6A-independent functions converge to preserve the DNA damage response
Source: EMBO J. 2024 Jul 1;43(16):10. doi: 10.1038/s44318-024-00153-x (PMC11329685; doi:10.1038/s44318-024-00153-x)
Supplement: Supplementary file 11 — Source data Fig. 6 [file 44318_2024_153_MOESM11_ESM.zip › Figure 6/6C/6C.xlsx]

## Sheet: Sheet1
Gamma H2AX IF (Foci/Area)
Untreated												Cisplatin-treated
siSCR			siTP53			siDC1-1			siDC1-2			siSCR			siTP53			siDC1-1			siDC1-2
R1	R2	R3	R1	R2	R3	R1	R2	R3	R1	R2	R3	R1	R2	R3	R1	R2	R3	R1	R2	R3	R1	R2	R3
2.15337	0.479522	1.20706	1.6518	1.39218	0.969791	0.583835	0.66594	1.96488	1.1065	0.892037	1.2456	1.74273	2.16575	1.41941	1.00112	1.88431	1.82325	1.62186	1.89267	1.96606	1.09155	0.260911	2.48262
1.56326	0.383026	1.40092	2.69082	1.7863	1.2441	0.435883	1.45984	1.97368	0.762152	1.11695	0.698595	2.08594	1.48326	1.90086	1.85198	1.38581	1.55113	1.73343	1.26524	1.94601	1.64425	0.987309	2.08477
0.560857	0.429509	0.99467	1.19877	1.20097	1.31475	1.07827	0.9758	0.937915	0.495114	1.24589	0.992702	1.55645	1.15909	1.56486	1.59876	1.63653	1.66082	1.34835	2.22127	1.81925	1.3972	1.39628	1.43517
0.862382	0.254974	0.699541	0.953895	0.84043	1.57917	0.616898	0.56288	1.64219	0.630927	1.23282	0.862771	2.1412	1.71928	1.66361	0.865383	1.65459	1.47775	0.925091	1.83082	1.49587	0.970887	1.09286	1.49118
0.607839	0.553596	0.94162	1.89891	1.13955	1.32879	0.569316	1.32872	1.1251	0.616523	0.455613	1.2238	0.684023	1.05498	2.36963	0.813008	1.82799	1.9246	1.77662	1.22399	1.81755	1.96899	0.452431	2.56205
0.645387	0.515863	1.76034	1.93896	1.59315	0.819842	0.766076	0.729223	1.25625	1.2526	0.755334	0.79377	1.42944	0.952225	2.07788	1.97709	2.35709	2.35417	1.48813	1.96053	0.804989	1.02888	1.47666	2.37713
1.11797	0.941063	1.23685	1.91712	1.12655	0.717081	0.796178	0.749203	1.32867	0.637082	0.658641	0.90957	1.92299	2.03537	2.19533	1.93673	1.93986	2.29764	0.682545	2.12043	1.61807	1.46276	1.00585	2.08575
0.523745	0.431754	1.31155	0.759871	0.768427	0.924468	1.44898	1.39883	1.50714	0.613421	1.11518	0.787823	2.10602	1.68142	0.959383	1.69862	1.87991	1.18799	1.07913	2.23179	2.05101	1.90684	0.685986	2.6639
0.826948	0.409217	0.791727	0.960078	2.17746	0.511219	0.797055	1.46322	1.97333	0.814947	0.651678	0.713893	2.14691	2.36495	2.06155	2.0922	2.32483	1.20542	1.5942	1.84506	1.76502	1.96807	0.612842	2.13534
0.662876	0.693649	0.921838	0.93002	1.59731	0.466952	0.512069	0.662753	1.45102	0.889186	0.549894	0.772212	2.43209	2.22806	0.781622	2.0906	1.84627	2.14916	1.75575	2.28803	1.41134	2.04128	1.47898	1.12536
0.586678	0.335901	0.319956	1.19064	1.64201	0.579027	0.748025	0.72038	1.6535	0.695273	0.952376	0.652873	2.2793	2.52436	1.99391	1.69728	1.57928	1.88664	1.52134	2.57142	0.989819	1.19167	1.20136	2.10333
1.09173	0.709287	0.407438	1.2276	1.32421	0.581658	0.942673	1.18099	1.46652	0.820292	0.679387	0.800793	2.04033	2.8512	2.09539	1.95629	2.30203	1.74181	1.87493	2.35813	1.08391	2.06302	0.753198	1.05509
2.98032	0.214541	0.679964	0.978258	0.566752	0.550854	1.38829	0.750536	0.857131	0.560002	0.636505	0.274461	2.07182	2.72597	1.70849	2.78437	1.45404	1.5449	2.00185	1.95004	2.00651	2.1191	0.63178	1.52804
1.76026	0.377742	1.08485	1.90315	1.04394	0.413565	1.72544	0.72326	1.03412	0.635692	1.08457	0.934526	1.51414	2.331	1.00843	2.34023	2.2602	1.26011	1.08785	1.59239	1.712	1.45694	1.01765	1.66703
2.07796	0.383221	0.872638	2.00035	0.617132	0.697043	0.91945	0.675321	1.1844	0.766246	0.836495	0.664039	1.87459	2.39505	1.46281	2.56297	1.13769	1.88643	2.23071	1.79408	0.639328	1.05805	1.02088	2.43337
1.56947	0.407785	0.365015	1.78362	1.08208	0.223402	0.908846	2.05997	0.791695	0.903509	0.912985	0.537313	2.02497	2.3426	2.10827	2.11501	1.72668	2.67068	1.46162	1.65476	0.941331	1.09991	0.620385	1.50712
2.13646	0.764555	0.440687	1.60509	1.3938	1.12975	1.00666	0.960232	0.778163	0.976041	0.650603	0.9481	2.10497	2.43699	1.97866	1.5685	1.6151	1.56725	1.59668	1.44398	1.8926	0.642869	0.963448	1.37006
2.01496	0.396516	0.486095	1.30451	1.11154	1.92402	1.21424	0.294511	1.22623	0.56825	0.633093	0.960542	2.11955	1.79477	2.28772	2.11319	0.888435	1.69416	1.42534	0.939163	1.8457	1.24351	0.328692	2.16303
1.16204	1.66377	0.831034	0.976656	0.504671	1.16203	1.6364	1.03339	1.76599	0.694463	0.623436	1.02096	2.17152	1.99309	0.728539	1.76512	1.21089	1.78012	1.43444	2.21124	1.06192	1.5818	1.58913	2.15579
1.1587	0.547325	0.95689	0.901134	0.410789	0.956695	1.26168	1.47477	0.953704	0.983125	1.13556	0.513721	1.76631	1.36125	1.18425	1.9421	1.93965	1.94352	1.37327	1.36517	1.76564	1.47221	0.487979	2.15399
2.29294	1.45996	0.711489	1.05477	0.609398	0.876424	1.26934	1.22748	1.35482	1.29382	1.18783	1.43002	2.11267	2.38118	1.78004	1.65832	2.3222	1.5583	1.62205	1.57716	1.14101	1.80647	0.396809	2.11076
1.35626	1.35045	0.434132	1.21082	0.464045	2.21328	1.20196	1.13664	0.954198	0.913808	1.2414	1.20477	2.23033	2.0948	1.20574	2.00201	1.82339	0.764595	1.83978	1.32289	1.14849	1.42021	0.596034	2.37589
2.17521	1.17761	0.768331	1.95318	0.348145	1.4818	1.60895	0.686735	1.09416	0.480675	0.904335	0.943259	2.29563	1.95214	1.36686	2.25487	2.24567	2.08401	1.71026	1.72331	1.5709	1.05184	0.897027	2.41141
1.78055	0.723125	0.808988	1.30026	0.448486	1.95746	1.265	0.994036	0.94144	0.751545	0.933528	1.09441	2.00813	1.21045	1.8008	1.89814	2.25336	2.00636	1.81471	1.33901	0.486891	1.61734	0.552965	2.09573
1.83165	0.81957	0.466829	1.45151	1.70306	2.06944	1.64933	1.08312	1.42273	1.02555	0.657228	1.15152	2.32703	1.39386	1.5664	2.08664	1.67952	1.84541	1.2808	1.09495	1.50007	1.83198	0.503203	2.10793
1.57419	1.4415	0.373252	1.43597	0.852483	1.82281	1.06889	1.09931	0.528865	0.811189	0.714066	0.594546	2.15783	2.10148	1.54412	1.85928	1.68837	1.75127	1.15788	0.946486	0.796857	1.57516	1.14183	1.91066
1.56903	1.04728	0.753346	1.51778	0.60712	0.897297	1.19833	1.16774	0.523845	0.716388	0.669222	1.21087	2.31347	1.30316	1.44646	2.4135	0.622966	1.85238	1.08332	0.915531	0.452995	1.96696	1.02822	2.44908
1.2372	2.06354	0.627542	1.63082	0.429472	0.920241	1.09552	0.961781	0.772491	1.73309	0.665064	0.991238	2.09496	2.44919	1.63174	2.62586	1.48265	2.09723	1.14682	1.09236	1.57276	1.74394	1.33631	2.39094
1.29175	1.01116	0.642257	1.0254	2.00866	0.964117	2.41985	0.525873	1.31957	0.730018	1.08278	0.600634	2.37223	2.02319	2.2167	2.32689	0.4158	2.5356	1.17972	0.801319	0.932275	1.86932	1.81673	2.0482
1.62149	1.86304	1.03643	0.989734	1.05329	1.06003	0.954571	1.04186	1.77326	0.83627	0.573993	0.654003	1.63632	1.85234	0.614927	2.08055	1.19469	1.11905	1.46541	2.23926	1.65443	0.899615	0.616523	1.12798
1.82273	2.02722	0.326788	1.31988	1.55288	1.3088	1.15563	1.1654	1.88556	1.09876	0.58745	0.758766	2.54802	1.83172	2.44308	2.60174	1.17086	1.66036	1.51953	1.06623	0.811839	1.44582	1.02378	1.26665
1.52317	1.49689	0.570159	1.23025	0.964127	1.09586	0.851651	1.55251	1.10654	0.745572	0.65471	0.445556	2.61237	2.16085	1.62376	1.36417	0.780266	2.69845	1.91195	1.96245	0.758488	1.444	1.26334	2.09039
1.80687	1.80056	0.328122	1.15401	2.23483	0.906313	0.995547	1.36532	1.45235	1.28655	0.643821	1.28126	1.99953	2.13263	1.51298	1.5222	2.77761	2.36892	1.91135	1.22533	1.32009	2.2036	1.19113	2.60175
1.79226	1.95101	0.22241	1.48362	1.46133	2.0088	1.63566	1.01077	1.69901	0.476469	0.381861	1.42501	1.75975	2.33727	1.15271	2.10206	2.18251	2.62389	0.935713	1.14183	1.1425	2.06641	1.61245	2.11321
0.929938	0.950774	0.685656	1.31654	1.23687	0.937874	1.01198	1.38792	1.53561	0.878071	0.643175	1.60362	2.40998	1.64645	1.95105	2.18908	2.0478	2.11162	1.42337	1.73003	1.86551	2.23916	0.520326	2.45541
0.697499	2.17386	1.14538	1.15699	1.74145	0.918504	1.03169	1.39694	1.42837	0.629354	1.11498	1.08737	1.85276	1.93509	1.80918	1.88102	2.05688	2.38139	1.36029	2.23938	2.2118	1.04526	0.709119	1.12556
0.433978	0.89438	0.797822	1.06081	2.59495	2.04969	1.72098	1.09389	0.487962	1.88185	0.281665	0.295462	2.20205	1.51448	2.07251	2.13602	1.83766	2.2795	1.89533	1.86876	1.1079	1.95072	1.37234	2.09791
0.862178	1.24584	0.35751	1.28757	1.27268	0.946727	1.95277	1.00973	0.685546	0.920447	0.431167	1.29986	2.53628	1.21853	1.84266	1.97207	1.98373	1.34982	1.08068	1.89644	2.04561	1.07187	1.68986	1.38531
0.708703	1.85329	0.988631	2.16876	2.48193	1.6841	1.27747	1.13234	1.20584	1.59126	0.489873	1.46551	2.18546	2.11312	1.38039	1.73759	1.93489	2.1493	1.59646	1.81152	0.691236	0.867377	0.950056	2.30528
1.69625	1.39312	0.454097	2.33996	2.14544	0.892618	1.4215	2.32095	1.25299	0.886183	0.931502	1.82755	2.33146	1.87299	1.69515	2.47516	1.61394	2.34206	1.76163	2.13774	1.98394	0.612479	0.967874	2.14425
0.747079	0.819394	0.781178	1.92705	1.02235	1.87353	0.9474	0.93293	1.29432	1.17391	0.820926	1.62088	2.10776	1.17131	1.0973	1.16917	1.73974	1.57683	1.53876	1.6981	1.93269	1.42972	1.16183	1.36929
1.89485	2.49161	1.43554	1.72919	2.53189	1.76379	1.47162	1.36402	0.713433	0.954932	0.299069	1.69201	1.75056	1.9224	1.49758	1.15397	2.41794	2.51395	0.853439	2.15568	1.95863	1.48884	0.855325	1.92724
1.36796	1.51928	1.43635	2.18834	2.45682	1.44142	0.862983	1.25232	0.970099	0.565777	2.032	1.6313	1.73549	1.82539	1.37083	1.68653	1.70292	1.49399	2.16825	1.36236	0.865535	1.84031	0.556428	1.92071
1.87098	3.01429	0.616355	2.35375	1.89301	1.6372	0.934405	1.11304	0.697895	1.39396	1.45512	1.0929	1.7464	2.09573	1.21701	2.10157	1.61874	2.03841	0.98516	1.02032	1.61062	1.44918	1.49716	2.20805
0.752751	1.66441	1.24018	1.57208	1.20551	0.7551	0.830434	1.56939	1.33148	1.22794	1.31464	1.04909	1.74728	1.22901	2.05971	2.03087	1.5913	1.26708	1.81177	1.16458	0.805999	1.43636	0.63096	0.754321
0.799064	2.03908	0.484769	1.58599	1.21035	2.12546	1.2736	1.88974	0.974013	0.80413	1.70026	1.29463	1.64882	2.06274	1.51516	2.12119	1.64797	2.09395	1.94376	1.74134	0.864392	1.63202	1.68041	1.59018
0.700615	0.989422	0.901002	0.913335	1.75392	2.34583	1.59176	0.952003	0.677551	0.269329	1.27041	1.55543	1.18929	1.82824	1.39304	2.34255	2.50199	2.59647	0.961903	1.93849	1.37998	1.85765	2.08713	1.93087
0.771176	2.14442	0.839755	1.42456	1.47952	1.18454	1.18294	2.1106	1.40081	0.356163	0.6468	1.53212	1.41949	1.72201	1.58628	1.45832	1.67919	1.93958	0.611914	1.91028	1.50292	2.25796	0.909607	1.64715
0.716521	1.75266	0.519672	1.27371	0.387818	0.796293	1.94356	0.924406	0.95606	1.24048	0.594663	1.06077	1.40675	2.01156	2.23651	2.39305	1.8237	2.74965	0.623076	1.10108	1.9615	1.19732	1.92624	2.37386
0.7788	1.72476	1.99824	0.721908	0.837511	1.30354	0.562253	1.47268	1.44287	0.364928	0.634031	1.22223	1.22487	2.39182	2.44458	2.00005	1.85176	2.08836	1.60632	1.41292	1.82293	0.907993	1.87509	1.81529
0.568125	1.19365	1.49567	0.964022	0.877243	1.24048	0.543852	1.64223	1.61457	0.483441	0.403394	1.46621	1.19048	1.88002	2.48881	1.1897	1.70954	1.18571	1.64094	2.73298	1.38165	1.3257	1.61972	1.53717
0.730467	1.42618	1.62703	0.628745	0.155242	1.20725	1.49224	1.64946	0.646798	0.749212	1.34627	0.60752	1.33384	2.03081	2.26179	2.66489	2.18568	1.1535	1.69145	2.54068	1.09477	0.934273	0.851359	2.57732
0.635	1.89305	1.48206	0.389501	1.10837	1.75397	1.23604	1.9449	1.90792	0.253586	0.641091	0.802268	0.869239	1.76823	1.92096	1.31566	1.47179	0.777948	1.94033	2.14312	1.0627	1.87929	1.13478	2.14282
0.652668	1.45273	1.2016	0.283129	1.74252	0.876402	1.40971	1.31872	0.553571	1.73688	0.895205	1.23554	1.23568	1.22936	1.68382	2.18536	1.66366	2.13027	1.53426	1.93488	1.33313	2.21691	0.950065	1.75937
0.694086	1.00969	1.33484	0.587776	1.70348	0.917332	0.962959	1.52497	0.900867	0.535628	0.741833	0.380343	0.896286	2.16934	1.50814	2.34105	2.52743	1.95072	0.966838	1.73209	2.27858	0.804772	1.53973	2.18512
1.292	0.925336	1.58848	1.0642	2.64336	1.51496	1.09814	1.47817	0.76275	0.769067	0.425938	1.11713	2.13622	1.2874	2.50216	2.92723	1.82829	2.54716	1.4691	2.27601	2.82088	1.20256	1.91486	2.10152
0.639061	0.552089	1.29415	1.11491	1.78776	0.998762	0.647845	1.68067	0.752876	0.693713	0.398241	0.694921	1.73657	2.29596	2.54697	3.09203	0.532344	1.59029	1.65507	1.45512	1.78866	1.35404	1.20724	1.63963
0.748002	1.08412	1.71007	0.763844	1.31288	0.412433	1.50325	1.53026	0.876047	0.555077	0.819414	0.42522	1.31375	2.13202	2.73837	1.63261	1.24637	2.07455	1.74865	1.59102	1.64285	1.91796	1.12461	1.10534
1.24517	1.6662	1.22395	1.17663	1.28557	1.37337	1.2647	0.99593	0.747727	0.736527	0.687485	0.630888	1.22426	2.44298	2.62114	2.34812	2.55776	2.54859	1.69265	1.86387	1.28577	2.48697	1.76232	1.17442
0.561906	0.960016	1.51611	1.52254	1.75101	2.5172	1.84279	1.77489	0.534852	0.999539	0.677233	1.02703	0.846426	2.51708	2.07087	2.38028	1.49783	2.32794	1.83351	1.15986	1.43886	1.43837	2.76145	1.40063
1.22507	1.32907	1.467	1.17442	1.18574	1.16807	1.50096	1.02035	0.728635	0.158181	1.7077	0.632764	1.01534	2.60384	2.05742	2.51962	1.02389	1.74594	1.24701	1.30808	1.32959	1.1649	1.74408	1.93005
1.53284	1.11206	1.57567	1.42163	1.81881	0.434612	0.759122	0.849475	0.78627	0.272941	2.00201	0.855297	1.79341	2.08418	2.29029	1.96753	2.57561	1.4879	1.37781	0.611048	1.20802	1.45313	2.09452	1.45317
0.879937	1.17508	1.4373	0.98589	1.35161	0.559206	1.01263	2.35773	1.02976	0.623105	0.83094	1.0625	1.26663	2.22141	2.22308	2.33242	0.625827	1.68501	1.08996	0.740113	1.64684	1.37595	1.7354	1.39545
1.90075	0.731797	1.51268	1.31014	1.50891	1.09838	1.30187	0.6686	0.737223	0.82657	0.670129	0.542176	1.24998	2.5325	2.11025	2.50978	1.75131	2.41347	1.60748	1.21636	2.03463	1.31475	1.7336	1.92973
1.95859	0.567464	1.44119	1.39195	1.16105	2.16805	2.03956	1.17291	0.961474	0.311374	0.492856	0.871616	1.29921	1.30219	2.0321	1.04784	1.32238	2.07397	0.651702	1.27216	1.91649	1.80959	1.9669	2.27733
0.992567	0.633411	1.06564	1.22272	1.60244	0.528657	0.711804	1.36865	1.37595	0.406231	0.936375	1.13296	1.52836	1.17385	1.81918	2.43031	2.33435	1.66111	0.94407	1.12362	2.26454	1.92916	1.79988	1.54818
1.85301	0.703819	1.46335	2.02504	1.87076	1.80288	1.29135	1.40018	0.972557	0.413688	1.47404	1.50412	1.27012	1.5206	2.36965	1.28923	2.17945	1.75295	1.56298	1.5896	2.09689	2.00244	1.98739	2.03024
1.51718	1.38098	1.85573	1.70023	1.37236	1.08329	1.50924	1.71406	1.02714	0.707269	1.08041	1.72757	1.59877	1.92264	2.16377	2.19891	1.69282	2.17994	0.526581	1.52417	1.51879	1.45213	2.28492	0.934366
1.97892	0.582416	1.3517	1.93831	2.49544	1.49698	1.5177	0.922642	1.46188	0.507287	0.770305	1.36793	1.27406	2.27011	2.37899	2.01473	2.23014	2.36435	1.33621	2.11023	2.15535	1.83716	1.82723	1.85687
1.6807	0.462531	1.5263	0.996183	1.50766	0.574119	1.53735	1.27579	1.08675	0.765494	0.876266	0.861702	1.16851	1.4893	1.6013	2.01709	1.63121	2.28955	1.82497	2.33881	0.84336	0.523212	1.53472	1.71882
1.84082	0.775704	0.913227	1.0029	1.96706	0.638361	0.642876	1.09735	0.887227	0.733715	0.96289	1.24004	1.78253	2.34283	2.58526	2.31721	2.30782	2.15094	1.6282	2.07028	0.975733	1.02012	1.64544	2.21217
1.36305	0.787006	1.60966	0.484054	2.09936	0.568553	0.778799	1.14135	0.976874	0.572141	1.33627	1.54875	1.5969	1.37281	2.20392	2.38196	1.74739	1.05292	2.0824	2.32057	1.88677	2.0357	1.55894	0.797605
2.05429	0.674301	1.68427	2.09591	1.82478	1.42704	0.853188	0.836306	1.30658	0.967033	1.24989	1.71248	1.82372	1.29962	1.13979	2.34965	1.79643	1.22605	1.60094	1.22263	1.2304	0.497189	1.75198	1.48359
1.14218	0.752096	0.860416	1.10549	1.51449	1.15193	1.00561	1.31437	0.401835	0.544391	1.28701	1.02452	1.58656	1.4792	1.66056	2.4589	1.63113	1.6134	1.80447	1.86128	1.18868	0.408998	1.91297	1.80383
1.80667	0.934413	0.906978	0.928559	1.71654	0.880549	0.471833	1.47312	0.930156	0.645551	1.67027	1.37148	0.81035	1.5392	2.18458	2.55552	2.16375	1.9253	2.24868	1.3351	0.991728	1.02212	1.34397	1.46766
1.48469	0.930026	0.614548	1.0142	3.38146	0.647529	0.582951	0.806639	1.02694	2.22233	1.1318	0.863857	1.28504	1.00127	2.49159	2.11202	2.70504	1.07513	1.9526	1.66731	1.83659	1.13178	0.949623	1.86526
1.83882	0.874695	1.38364	1.40383	1.18994	0.578258	1.92704	1.21607	1.02143	1.41687	1.07445		0.823569	1.15264	2.38258	2.09121	2.43916	1.45586	0.827959	0.720963	1.55995	1.91744	1.76338	1.55506
1.30242	1.02522	1.26644	1.52406	1.60539	2.14785	1.04848	2.35787	0.341854	0.920366	0.648129		0.835264	0.99574	1.66444	2.50537	1.55013	1.93928	1.25729	0.687449	1.37792	1.98373	2.05344	2.09243
1.20733	0.555276	1.11785	1.01219	1.11876	0.701288	1.27713	2.36207	1.2944	1.06336	1.27249		0.502173	0.871146	1.65993	1.9997	1.29279	2.48964	1.46207	2.06001	1.6902	1.04643	1.98231	1.70728
1.02483	0.508085	1.00895	1.06925	1.05211	1.49296	1.53487	1.59932	1.16306	0.923616	1.15015		1.77223	0.972361	2.51586	1.8602	1.41574	2.28639	0.932019	0.725658	1.78213	1.87869	1.62994	1.86281
1.75679	0.600716	0.805832	0.98574	1.32783	1.5057	1.37909	1.33194	0.55259	1.17599	0.58333		1.70634	1.42847	1.25879	1.32384		1.76969	2.08158	1.42683	1.60266	2.09801	1.08976	1.94794
1.8523	1.09183	0.849412	0.90515	1.7777	0.540418	0.938818	0.92054	0.733237	2.19428	1.03492		1.58334	1.97243	2.3063	1.59893		1.23476	1.97481	2.19413	0.952015	1.5799	1.90475	1.83802
0.748054	0.351829	0.724958	1.67231		0.384879	1.28923	0.935644	2.08523	0.76902	0.71885		2.07426	1.15696	2.39791	2.57683		2.09616	1.55245	2.11668	0.944363	0.427615	1.92049	0.531293
1.01119	0.443531	1.79995	1.61665		1.80097	1.52518	0.641839	0.797409	1.23504	0.382005		2.15066	1.81539	2.20506	2.52962		2.09651		2.44115	1.42686	0.964761	2.03876	1.49759
1.45665	0.548329	1.12564	1.68823		0.986415	1.40033	1.01888	0.765276	2.30236	0.384802		0.825969	2.10485	1.71896	1.68969		1.58181		1.8657	0.356953	2.03619	1.32861	1.5908
1.02477	0.524534	0.48383	1.18359		1.15468	0.784833	2.24874	1.27324	1.06409	0.597477		1.59587	1.65166	1.94568	2.60939		1.58042		0.746471	0.810678	0.788455	1.64669	1.75939
0.817027		0.835034	1.43214		1.3287	1.02058	1.90698	0.838543	1.29321	0.200448		1.33662	1.72577	1.86178	2.0471		1.951		0.731603	0.675104	1.88544	0.9024	0.542944
0.874157		1.49262	1.37395		1.48246	1.17419	0.805231		1.56959	0.502771		1.72098		1.32342	2.45934		2.00869		0.967318	1.34218	2.40167	2.28153	0.886669
0.951462		0.799918	1.84406		1.4882	1.11482	0.956254			0.248305		1.32217		2.10969	2.57499		2.40234		1.86913	1.66456		1.04612	1.89281
0.841382		1.31696	1.47573		0.840964	0.646446				0.564512		1.28662		2.2417	1.78332		2.4718		1.00193	1.9617		1.17993	0.808738
1.47269		1.68472	1.74731		0.60474	0.715252				0.623222		0.737758		1.9773	2.42101		2.00984		1.77862	1.0635		1.22124	1.78182
1.46955			0.446942		0.803499	1.09258						2.1825		1.30614	1.21166		0.735071		1.81164	0.851453		1.84391	0.606229
2.01967			0.370032		0.483771	1.44298						0.746845		1.7473	2.15767		2.18634		2.17338	2.13821		2.00411	1.90794
0.970849			1.92483		0.521024	2.00307						0.683919		0.964511	1.88425		2.12062		1.30765	2.07869		2.17212	1.02225
0.772196			2.17608		0.500407	1.45865						2.04565		2.44797	1.50123				1.70876	0.902014		2.07131	1.9069
1.19824			1.33896		0.665305	1.27962						1.22356		0.824639	2.44203				1.06141	0.8602		2.06283	1.62885
0.881947			1.28498		0.503857	1.5125						2.07617		0.907535	2.09677				1.17112	1.59115		2.24579	1.76352
1.6547			1.34643		0.209791	0.949758						1.90172		1.82445	2.96908				1.41367	2.2042		1.79308	1.96896
1.22301					0.774621	0.755132						1.91538		1.17657	2.77573				0.960561	0.989689		1.41064	1.29363
2.63792					1.69238	0.904987						2.40808		2.28208	2.30944				2.15599	1.86648		1.34968	1.90342
0.752127					0.845065	0.5884						0.771014		1.91633	2.31567				2.0473	0.854206		2.0924	1.41072
2.04475					0.377358	0.535204						0.529197		1.59804	2.73935				1.03669	1.5848		2.23885	1.26959
1.08186					0.467958	0.575056						1.11519		1.30372	2.54527					1.47326		2.22374	0.953454
0.594058					1.73727	0.648265						1.89288		1.59186	2.42968					0.939477		1.44605	1.00973
1.6894					1.24196							1.37114		1.68624	2.54925					1.91406			1.03106
1.63947					0.721652							2.10635			2.7622					1.50251			0.958639
					1.21079							1.11417								1.8189			0.755168
					1.52343							1.36701								0.545161			1.67813
					1.89931							1.44707								0.759173			0.846452
					1.03334															1.49659
					1.03598															1.62941
					0.881257															2.0561
					1.59421															0.849234
					0.678215															2.05546
					0.848341															1.49599
					1.65498															1.68851
					0.748497
					0.699341
					0.687314
					1.84437
					1.61943
					1.01586
					0.66953
					0.603143
					1.28063
					0.974015
					0.597052
					0.600233
					0.973602
					1.57897
					1.60245
					1.75668
					1.46969
					1.7421
					1.83754
					1.58997
					2.3108
					2.00731
					1.86721
					1.14931
					2.3134
					0.751305
