# Supplementary material for: YTHDC1 m6A-dependent and m6A-independent functions converge to preserve the DNA damage response
Source: EMBO J. 2024 Jul 1;43(16):10. doi: 10.1038/s44318-024-00153-x (PMC11329685; doi:10.1038/s44318-024-00153-x)
Supplement: Supplementary file 11 — Source data Fig. 6 [file 44318_2024_153_MOESM11_ESM.zip › Figure 6/6D/6D.xlsx]

## Sheet: Sheet1
Delta Median Gamma H2AX signal
		R1	R2	R3	R4
pcDNA3-empty	siSCR	4583.8	5298.9	3056.3	2593.2
	siATR	2840.1	2053.1	3962.1	2165.7
	siDC1	2452.2	1461	1701.6	2035.9
pcDNA3-ATR	siSCR	2503.9	3982.1	2717.8	3010.7
	ATR	2266.9	4294.4	2804.2	1741.9
	siDC1	2777.2	3908.1	1120.8	2319.4
Delta Median Gamma H2AX signal (normalised)
		R1	R2	R3	R4
pcDNA3-empty	siSCR	1	1	1	1
	siATR	0.619595	0.387458	1.29637	0.835146
	siDC1	0.534971	0.275718	0.556751	0.785091
pcDNA3-ATR	siSCR	1	1	1	1
	ATR	0.905348	1.07843	1.03179	0.57857
	siDC1	1.10915	0.981417	0.412392	0.770386
