# Supplementary material for: YTHDC1 m6A-dependent and m6A-independent functions converge to preserve the DNA damage response
Source: EMBO J. 2024 Jul 1;43(16):10. doi: 10.1038/s44318-024-00153-x (PMC11329685; doi:10.1038/s44318-024-00153-x)
Supplement: Supplementary file 11 — Source data Fig. 6 [file 44318_2024_153_MOESM11_ESM.zip › Figure 6/6E/6E.xlsx]

## Sheet: Sheet1
MTS assay (relative absorbance 490 nm)
	Day 0			Day 2			Day 4
	R1	R2	R3	R1	R2	R3	R1	R2	R3
siSCR	1	1	1	1.08645	1.08729	1.1115	1.06913	1.08267	1.12678
siDC1-2	1	1	1	1.10461	1.19263	1.20077	0.946995	1.01159	1.01779
siDC1-4	1	1	1	0.995043	0.954682	0.935552	0.919638	0.876036	0.892783
