# Supplementary material for: YTHDC1 m6A-dependent and m6A-independent functions converge to preserve the DNA damage response
Source: EMBO J. 2024 Jul 1;43(16):10. doi: 10.1038/s44318-024-00153-x (PMC11329685; doi:10.1038/s44318-024-00153-x)
Supplement: Supplementary file 11 — Source data Fig. 6 [file 44318_2024_153_MOESM11_ESM.zip › Figure 6/6F/6F.xlsx]

## Sheet: Sheet1
Features applied to pictures to count:
Gaussian Blur:	1.5
Threshold:	127 - 255
Particle Size:	12 - 659
Counts:	siSCR	siDC1(2+4)
R1	633	89
R2	815	162
R3	580	125
