# Supplementary material for: YTHDC1 m6A-dependent and m6A-independent functions converge to preserve the DNA damage response
Source: EMBO J. 2024 Jul 1;43(16):10. doi: 10.1038/s44318-024-00153-x (PMC11329685; doi:10.1038/s44318-024-00153-x)
Supplement: Supplementary file 11 — Source data Fig. 6 [file 44318_2024_153_MOESM11_ESM.zip › Figure 6/6G/6G.xlsx]

## Sheet: Sheet1
Xenograft tumors assay:
	Pixel Area
Tumor number:	siSCR	siDC1
1	12598	10618
2	17451	4002
3	12457	11399
4	13564	5012
5	27532	5793
6	32133	12165
